# Supplementary material for: Epigenetic deprogramming by disruption of CIZ1-RNA nuclear assemblies in early-stage breast cancers
Source: J Cell Biol. 2025 Mar 11;224(5):e202409123. doi: 10.1083/jcb.202409123 (PMC11895699; doi:10.1083/jcb.202409123)
Supplement: Data S1 — shows CIZ1 exon expression (cell lines and tumor summary). [file jcb_202409123_datas1.xlsx]

## Sheet: Cell lines
Publicly available data from Cellosaurus
	exon expression normalised to exon 2
	MCF-10A	MCF7	BT-474	SK-BR-3	MDA-MB-231
exon01	0.487366	0.245829	0.207978	0.441178	0.350652
exon02	1.00035	0.999817	1.00003	0.999878	0.999728
exon03	0.939507	1.03774	1.0199	0.99198	0.986007
exon04	0.890139	0.754252	0.732433	0.73905	0.83191
exon05	0.938062	0.876578	1.00839	0.972282	0.990422
exon06	1.02336	0.878134	1.07033	0.788574	0.884384
exon07	1.02881	0.924214	1.11607	0.808407	0.919963
exon08	0.918922	0.790631	0.675107	0.715413	0.758716
exon09	0.916702	0.817185	0.67566	0.771333	0.815961
exon10	1.0185	0.822362	0.727797	0.74886	0.805784
exon11	0.943185	0.957037	0.802207	1.15118	0.934459
exon12	1.01556	1.13559	1.20308	1.45062	1.07305
exon13	1.05747	1.2255	1.16759	1.44857	1.15129
exon14	1.06145	1.29763	1.18977	1.58158	1.17256
exon15	1.0612	1.29206	1.2478	1.70594	1.20286
exon16	1.06573	1.27635	1.22874	1.67154	1.17329
exon17	0.463601	0.55664	0.851863	1.07019	0.604148
exon ratios
05:16:00	0.880206	0.686786	0.82067	0.581669	0.844142
07:16:00	0.965354	0.724108	0.908302	0.483631	0.784089

## Sheet: Tumours summary
Normalised to exon 7
					All 1095 breast cancers		stage 1		stage 2		stage 3		stage 4
Exon					average	SE		SE		SE		SE		SE
1					0.0572141	0.00122151	0.058	0.00245461	0.057	0.00167199	0.061	0.00316112	0.047	0.00363662
2					0.252911	0.00472844	0.254	0.0118539	0.248	0.00585198	0.28	0.00999598	0.239	0.00980306
3					0.50361	0.00680617	0.509	0.0155059	0.497	0.0089173	0.528	0.0152076	0.494	0.0188156
4					0.635054	0.0107572	0.647	0.0255638	0.632	0.013774	0.64	0.0246909	0.601	0.026405
5					0.882802	0.00754331	0.889	0.0158651	0.878	0.0103106	0.892	0.0158911	0.891	0.0330458
6					0.885179	0.00484616	0.892	0.0111954	0.878	0.00605102	0.895	0.0127299	0.91	0.020871
7					1	0	1	0	1	0	1	0	1	0
8					0.876928	0.00628065	0.867	0.0102974	0.875	0.00895711	0.92	0.0155493	0.843	0.0381054
9					1.09418	0.0129798	1.072	0.0237079	1.099	0.0176356	1.128	0.0323802	1.076	0.0969238
10					1.20495	0.0204965	1.183	0.0358612	1.206	0.0282647	1.236	0.0490401	1.267	0.160802
11					1.32226	0.0276258	1.302	0.0456796	1.325	0.0386947	1.324	0.0579254	1.462	0.244128
12					1.39743	0.035379	1.376	0.0610658	1.414	0.0513541	1.348	0.0610011	1.51	0.240175
13					1.64924	0.0505162	1.64	0.101776	1.676	0.0700645	1.513	0.0771485	1.861	0.344214
14					1.63331	0.0579384	1.608	0.108242	1.669	0.0830822	1.496	0.0845814	1.813	0.381371
15					1.55315	0.0611784	1.532	0.11381	1.582	0.0873816	1.439	0.0948337	1.737	0.416472
16					1.5473	0.0653786	1.563	0.153682	1.554	0.0837191	1.447	0.10782	1.756	0.423587
17					0.80588	0.0468078	0.848	0.131471	0.784	0.0503589	0.806	0.0915871	0.923	0.274011
