# Supplementary material for: Epigenetic deprogramming by disruption of CIZ1-RNA nuclear assemblies in early-stage breast cancers
Source: J Cell Biol. 2025 Mar 11;224(5):e202409123. doi: 10.1083/jcb.202409123 (PMC11895699; doi:10.1083/jcb.202409123)
Supplement: Data S2 — shows data and primary tumor designations for QRTPCR array analysis. [file jcb_202409123_datas2.xlsx]

## Sheet: Breast analysis
Origene BCRT103
Origene CSRT101(Breast)
									Control		Stage 1		stage 2		stage 3		stage 4
	EXON7	EXON16	EXON7	EXON16	EXON7	EXON16	RATIO 7/16		EXON7	EXON16	EXON7	EXON16	EXON7	EXON16	EXON7	EXON16	EXON7	EXON16
stage	Ct	Ct	dct	dct	RQ	RQ			RQ	RQ	RQ	RQ	RQ	RQ	RQ	RQ	RQ	RQ
Av,Control	32.4063	31.8457	3.3333e-10	6.66667e-06	1	0.999995	1		0.859955	0.684755	1.43032	2.90122	1.98114	1.83231	0.634342	5.10765	4.94624	4.23294
0	32.624	32.392	0.217667	0.54634	0.859955	0.684755	1.25586		0.737305	0.874579	0.557612	3.12458	1.52555	3.26178	1.01771	4.85564	2.30271	0.80813
0	32.846	32.039	0.439667	0.19334	0.737305	0.874579	0.84304		1.57716	1.66978	6.21319	15.667	2.98418	13.526	2.28205	7.48322	1.99078	14.1004
0	31.749	31.106	-0.657333	-0.73966	1.57716	1.66978	0.944533				5.83339	11.6694	1.87298	10.3006	1.54685	10.2935	0.133354	8.54843
I	31.89	30.309	-0.516333	-1.53666	1.43032	2.90122	0.493005				9.62865	18.709	2.57457	6.96276	0.445449	6.42929	2.46798	26.2575
I	33.249	30.202	0.842667	-1.64366	0.557612	3.12458	0.17846				6.16172	19.1021	2.7176	11.6532	2.08108	15.5912	0.894612	5.26218
I	29.771	27.876	-2.63533	-3.96966	6.21319	15.667	0.396577				4.36002	6.79588	2.47827	10.9333	1.68568	14.1004	1.40088	6.47401
I	29.862	28.301	-2.54433	-3.54466	5.83339	11.6694	0.499887				1.83189	5.03384	2.29157	11.621	1.058	8.4249
I	29.139	27.62	-3.26733	-4.22566	9.62865	18.709	0.514653				3.05534	9.80597	2.97385	10.9561	1.7211	11.0399
I	29.783	27.59	-2.62333	-4.25566	6.16172	19.1021	0.322568				3.47577	7.42638	5.39018	25.6994	1.37681	11.6129
I	30.282	29.081	-2.12433	-2.76466	4.36002	6.79588	0.641568				1.67869	5.31718	4.37819	14.0224	1.08623	8.61386
I	31.533	29.514	-0.873333	-2.33166	1.83189	5.03384	0.363915				1.90704	8.30316	1.24258	5.45909	1.78674	20.2193
I	30.795	28.552	-1.61133	-3.29366	3.05534	9.80597	0.31158				0.998845	3.83881	1.25382	3.90591	1.71159	4.18335
I	30.609	28.953	-1.79733	-2.89266	3.47577	7.42638	0.46803				4.53573	13.0833	1.58484	6.11207	1.16178	19.8995
I	31.659	29.435	-0.747333	-2.41066	1.67869	5.31718	0.31571						0.337822	1.59733	1.32073	13.4979
I	31.475	28.792	-0.931333	-3.05366	1.90704	8.30316	0.229676						2.18606	17.1681	1.14817	6.50099
I	32.408	29.905	0.00166667	-1.94066	0.998845	3.83881	0.260196						2.03543	10.6049	2.25689	14.8734
I	30.225	28.136	-2.18133	-3.70966	4.53573	13.0833	0.346679						4.24667	13.1379	0.28744	23.8127
IIA	31.42	30.972	-0.986333	-0.87366	1.98114	1.83231	1.08123
IIA	31.797	30.14	-0.609333	-1.70566	1.52555	3.26178	0.467706		T test
IIA	30.829	28.088	-1.57733	-3.75766	2.98418	13.526	0.220626		0.965794		0.00188439		9.55873e-06		1.31506e-08		0.0434763
IIA	31.501	28.481	-0.905333	-3.36466	1.87298	10.3006	0.181831
IIA	31.042	29.046	-1.36433	-2.79966	2.57457	6.96276	0.369763
IIA	30.964	28.303	-1.44233	-3.54266	2.7176	11.6532	0.233205
IIA	31.097	28.395	-1.30933	-3.45066	2.47827	10.9333	0.226671
IIA	31.21	28.307	-1.19633	-3.53866	2.29157	11.621	0.197192
IIB	30.834	28.392	-1.57233	-3.45366	2.97385	10.9561	0.271434
IIB	29.976	27.162	-2.43033	-4.68366	5.39018	25.6994	0.20974
IIB	30.276	28.036	-2.13033	-3.80966	4.37819	14.0224	0.312228
IIB	32.093	29.397	-0.313333	-2.44866	1.24258	5.45909	0.227616
IIB	32.08	29.88	-0.326333	-1.96566	1.25382	3.90591	0.321006
IIB	31.742	29.234	-0.664333	-2.61166	1.58484	6.11207	0.259296
IIB	33.972	31.17	1.56567	-0.67566	0.337822	1.59733	0.211492
IIB	31.278	27.744	-1.12833	-4.10166	2.18606	17.1681	0.127333
IIB	31.381	28.439	-1.02533	-3.40666	2.03543	10.6049	0.191933
IIB	30.32	28.13	-2.08633	-3.71566	4.24667	13.1379	0.323239
IIIA	33.063	29.493	0.656667	-2.35266	0.634342	5.10765	0.124195
IIIA	32.381	29.566	-0.0253333	-2.27966	1.01771	4.85564	0.209595
IIIA	31.216	28.942	-1.19033	-2.90366	2.28205	7.48322	0.304956
IIIA	31.777	28.482	-0.629333	-3.36366	1.54685	10.2935	0.150275
IIIA	33.573	29.161	1.16667	-2.68466	0.445449	6.42929	0.0692844
IIIA	31.349	27.883	-1.05733	-3.96266	2.08108	15.5912	0.133478
IIIA	31.653	28.028	-0.753333	-3.81766	1.68568	14.1004	0.119549
IIIA	32.325	28.771	-0.0813333	-3.07466	1.058	8.4249	0.12558
IIIA	31.623	28.381	-0.783333	-3.46466	1.7211	11.0399	0.155898
IIIB	31.945	28.308	-0.461333	-3.53766	1.37681	11.6129	0.118559
IIIB	32.287	28.739	-0.119333	-3.10666	1.08623	8.61386	0.126103
IIIB	31.569	27.508	-0.837333	-4.33766	1.78674	20.2193	0.0883683
IIIC	31.631	29.781	-0.775333	-2.06466	1.71159	4.18335	0.409142
IIIC	32.19	27.531	-0.216333	-4.31466	1.16178	19.8995	0.0583822
IIIC	32.005	28.091	-0.401333	-3.75466	1.32073	13.4979	0.0978471
IIIC	32.207	29.145	-0.199333	-2.70066	1.14817	6.50099	0.176614
IIIC	31.232	27.951	-1.17433	-3.89466	2.25689	14.8734	0.15174
IIIC	34.205	27.272	1.79867	-4.57366	0.28744	23.8127	0.0120709
IV	30.1	29.764	-2.30633	-2.08166	4.94624	4.23294	1.16851
IV	31.203	32.153	-1.20333	0.30734	2.30271	0.80813	2.84943
IV	31.413	28.028	-0.993333	-3.81766	1.99078	14.1004	0.141186
IV	35.313	28.75	2.90667	-3.09566	0.133354	8.54843	0.0155998
IV	31.103	27.131	-1.30333	-4.71466	2.46798	26.2575	0.0939914
IV	32.567	29.45	0.160667	-2.39566	0.894612	5.26218	0.170008
IV	31.92	29.151	-0.486333	-2.69466	1.40088	6.47401	0.216385

## Sheet: Breast samples
Origene BCRT103
sku	well	Well position	gender	age	tissue	appearance	diagnosis	tumorgrade	stage
BCRT103/303/503	1	C1	Female	42	Breast / Breast	Tumor	Adenocarcinoma of breast, ductal	Nottingham G2: 6-7 points Intermediate combined grade (moderately favorable)	I
BCRT103/303/503	2	C2	Female	40	Breast / Breast	Tumor	Adenocarcinoma of breast, ductal, medullary features	Nottingham G3: 8-9 points High combined grade (unfavorable)	I
BCRT103/303/503	3	C3	Female	70	Breast, right / Breast, right	Tumor	Carcinoma of breast, adenoid cystic	Nottingham GX: Grade cannot be assessed	I
BCRT103/303/503	4	C4	Female	41	Breast / Breast	Tumor	Adenocarcinoma of breast, ductal	NSABP Grade: Nuclear 3 of 3 & Histologic 3 of 3	I
BCRT103/303/503	5	C5	Female	66	Breast / Breast	Tumor	Adenocarcinoma of breast, ductal, lobular	Nottingham G3: 8-9 points High combined grade (unfavorable)	I
BCRT103/303/503	6	C6	Female	20	Breast / Breast	Tumor	Adenocarcinoma of breast, ductal	Nottingham G3: 8-9 points High combined grade (unfavorable)	I
BCRT103/303/503	7	C7	Female	72	Breast / Breast	Tumor	Adenocarcinoma of breast, ductal	Nottingham G2: 6-7 points Intermediate combined grade (moderately favorable)	I
BCRT103/303/503	8	C8	Female	58	Breast / Breast	Tumor	Adenocarcinoma of breast, ductal	Nottingham G3: 8-9 points High combined grade (unfavorable)	I
BCRT103/303/503	9	C9	Female	70	Breast / Breast	Tumor	Adenocarcinoma of breast, ductal	NSABP Grade: Nuclear 3 of 3 & Histologic 3 of 3	I
BCRT103/303/503	10	C10	Female	56	Breast / Breast	Tumor	Adenocarcinoma of breast, ductal	Nottingham G3: 8-9 points High combined grade (unfavorable)	I
BCRT103/303/503	11	C11	Female	74	Breast / Breast	Tumor	Adenocarcinoma of breast, ductal	Nottingham G2: 6-7 points Intermediate combined grade (moderately favorable)	I
BCRT103/303/503	12	C12	Female	45	Breast / Breast	Tumor	Adenocarcinoma of breast, ductal	NSABP Grade: Nuclear 2 of 3 & Histologic 3 of 3	I
BCRT103/303/503	13	D1	Female	33	Breast / Breast	Tumor	Adenocarcinoma of breast, ductal, lobular	Nottingham G2: 6-7 points Intermediate combined grade (moderately favorable)	IIA
BCRT103/303/503	14	D2	Female	68	Breast / Breast	Tumor	Adenocarcinoma of breast, ductal	Nottingham G3: 8-9 points High combined grade (unfavorable)	IIA
BCRT103/303/503	15	D3	Female	74	Breast / Breast	Tumor	Adenocarcinoma of breast, lobular	Not Reported	IIA
BCRT103/303/503	16	D4	Female	50	Breast / Breast	Tumor	Adenocarcinoma of breast, ductal	Nottingham G2: 6-7 points Intermediate combined grade (moderately favorable)	IIA
BCRT103/303/503	17	D5	Female	36	Breast / Breast	Tumor	Adenocarcinoma of breast, ductal	Nottingham G3: 8-9 points High combined grade (unfavorable)	IIA
BCRT103/303/503	18	D6	Female	52	Breast / Breast	Tumor	Adenocarcinoma of breast, ductal	Nottingham G3: 8-9 points High combined grade (unfavorable)	IIA
BCRT103/303/503	19	D7	Female	61	Breast / Breast	Tumor	Adenocarcinoma of breast, ductal	Nottingham G3: 8-9 points High combined grade (unfavorable)	IIB
BCRT103/303/503	20	D8	Female	80	Breast / Breast	Tumor	Adenocarcinoma of breast, ductal	Nottingham G2: 6-7 points Intermediate combined grade (moderately favorable)	IIB
BCRT103/303/503	21	D9	Female	33	Breast / Breast	Tumor	Adenocarcinoma of breast, ductal	Nottingham G3: 8-9 points High combined grade (unfavorable)	IIB
BCRT103/303/503	22	D10	Female	33	Breast / Breast	Tumor	Adenocarcinoma of breast, ductal	Nottingham G3: 8-9 points High combined grade (unfavorable)	IIB
BCRT103/303/503	23	D11	Female	71	Breast / Breast	Tumor	Adenocarcinoma of breast, ductal	Nottingham G3: 8-9 points High combined grade (unfavorable)	IIB
BCRT103/303/503	24	D12	Female	57	Breast / Breast	Tumor	Adenocarcinoma of breast, ductal	Nottingham G2: 6-7 points Intermediate combined grade (moderately favorable)	IIB
BCRT103/303/503	25	E1	Female	57	Breast / Breast	Tumor	Adenocarcinoma of breast, ductal	Nottingham G3: 8-9 points High combined grade (unfavorable)	IIB
BCRT103/303/503	26	E2	Female	89	Breast, left / Breast, left	Tumor	Adenocarcinoma of breast, ductal	Nottingham G3: 8-9 points High combined grade (unfavorable)	IIB
BCRT103/303/503	27	E3	Female	49	Breast / Breast	Tumor	Adenocarcinoma of breast, ductal	Nottingham G3: 8-9 points High combined grade (unfavorable)	IIB
BCRT103/303/503	28	E4	Female	56	Breast / Breast	Tumor	Adenocarcinoma of breast, ductal	Nottingham G2: 6-7 points Intermediate combined grade (moderately favorable)	IIB
BCRT103/303/503	29	E5	Female	68	Breast / Breast	Tumor	Adenocarcinoma of breast, ductal	Nottingham G3: 8-9 points High combined grade (unfavorable)	IIIA
BCRT103/303/503	30	E6	Female	86	Breast / Breast	Tumor	Adenocarcinoma of breast, ductal	Nottingham G2: 6-7 points Intermediate combined grade (moderately favorable)	IIIA
BCRT103/303/503	31	E7	Female	66	Breast, right / Breast, right	Tumor	Adenocarcinoma of breast, ductal	Nottingham G3: 8-9 points High combined grade (unfavorable)	IIIA
BCRT103/303/503	32	E8	Female	85	Breast / Breast	Tumor	Adenocarcinoma of breast, ductal	NSABP Grade: Nuclear 3 of 3 & Histologic 2 of 3	IIIA
BCRT103/303/503	33	E9	Female	54	Breast / Breast	Tumor	Adenocarcinoma of breast, ductal, lobular features	Nottingham G3: 8-9 points High combined grade (unfavorable)	IIIA
BCRT103/303/503	34	E10	Female	60	Breast / Breast	Tumor	Adenocarcinoma of breast, micropapillary	Nottingham G2: 6-7 points Intermediate combined grade (moderately favorable)	IIIA
BCRT103/303/503	35	E11	Female	50	Breast / Breast	Tumor	Adenocarcinoma of breast, ductal	Nottingham G3: 8-9 points High combined grade (unfavorable)	IIIA
BCRT103/303/503	36	E12	Female	66	Breast / Breast	Tumor	Adenocarcinoma of breast, ductal	NSABP Grade: Nuclear 3 of 3 & Histologic 3 of 3	IIIB
BCRT103/303/503	37	F1	Female	56	Breast / Breast	Tumor	Adenocarcinoma of breast, ductal	NSABP Grade: Nuclear 3 of 3 & Histologic 3 of 3	IIIB
BCRT103/303/503	38	F2	Female	86	Breast, left / Breast, left	Tumor	Adenocarcinoma of breast, ductal, mucinous	Nottingham G2: 6-7 points Intermediate combined grade (moderately favorable)	IIIB
BCRT103/303/503	39	F3	Female	54	Breast / Breast	Tumor	Adenocarcinoma of breast, lobular	Not Reported	IIIC
BCRT103/303/503	40	F4	Female	81	Breast, left / Breast, left	Tumor	Adenocarcinoma of breast, ductal	Nottingham G2: 6-7 points Intermediate combined grade (moderately favorable)	IIIC
BCRT103/303/503	41	F5	Female	36	Breast / Breast	Tumor	Adenocarcinoma of breast, ductal	NSABP Grade: Nuclear 3 of 3 & Histologic 3 of 3	IIIC
BCRT103/303/503	42	F6	Female	52	Breast, right / Breast, right	Tumor	Adenocarcinoma of breast	Nottingham G3: 8-9 points High combined grade (unfavorable)	IIIC
BCRT103/303/503	43	F7	Female	38	Breast / Breast	Tumor	Adenocarcinoma of breast, ductal	Nottingham G3: 8-9 points High combined grade (unfavorable)	IIIC
BCRT103/303/503	44	F8	Female	62	Breast / Ovary	Tumor	Adenocarcinoma of breast, metastatic	Not Reported	IV
BCRT103/303/503	45	F9	Female	70	Breast / Liver	Tumor	Adenocarcinoma of breast, metastatic	Not Reported	IV
BCRT103/303/503	46	F10	Female	55	Breast / Brain	Tumor	Adenocarcinoma of breast, metastatic	Not Reported	IV
BCRT103/303/503	47	F11	Female	46	Breast / Brain	Tumor	Adenocarcinoma of breast, metastatic	Other Histologic Grade	IV
BCRT103/303/503	48	F12	Female	60	Breast / Bone	Tumor	Adenocarcinoma of breast, metastatic	Not Reported	IV
Origene CSRT101(Breast)
CSRT101/301/501	1	A1	Female	44	Breast / Breast	Normal	Within normal limits	Not applicable	Not Applicable
CSRT101/301/501	2	A2	Female	45	Breast / Breast	Normal	Lactational changes of breast	Not applicable	Not Applicable
CSRT101/301/501	3	A3	Female	32	Breast / Breast	Normal	Within normal limits	Not applicable	Not Applicable
CSRT101/301/501	4	A4	Female	47	Breast / Breast	Tumor	Adenocarcinoma of breast, ductal, lobular	NSABP Grade: Nuclear 2 of 3 & Histologic 3 of 3	I
CSRT101/301/501	5	A5	Female	52	Breast / Breast	Tumor	Adenocarcinoma of breast, ductal	Nottingham G3: 8-9 points High combined grade (unfavorable)	I
CSRT101/301/501	6	A6	Female	57	Breast / Breast	Tumor	Adenocarcinoma of breast, ductal	Nottingham G2: 6-7 points Intermediate combined grade (moderately favorable)	IIA
CSRT101/301/501	7	A7	Female	42	Breast / Breast	Tumor	Adenocarcinoma of breast, ductal	Nottingham G3: 8-9 points High combined grade (unfavorable)	IIA
CSRT101/301/501	8	A8	Female	63	Breast / Breast	Tumor	Adenocarcinoma of breast, ductal	Nottingham G2: 6-7 points Intermediate combined grade (moderately favorable)	IIIA
CSRT101/301/501	9	A9	Female	61	Breast, right lateral / Breast, right lateral	Tumor	Adenocarcinoma of breast, ductal, lobular	Nottingham G2: 6-7 points Intermediate combined grade (moderately favorable)	IIIA
CSRT101/301/501	10	A10	Female	55	Breast / Breast	Tumor	Adenocarcinoma of breast, ductal	Nottingham G3: 8-9 points High combined grade (unfavorable)	IIIC
CSRT101/301/501	11	A11	Female	45	Breast / Lung	Tumor	Adenocarcinoma of breast, metastatic	Other Histologic Grade	IV
CSRT101/301/501	12	A12	Female	42	Breast / Liver	Tumor	Adenocarcinoma of breast, metastatic	Not Reported	IV

## Sheet: Melanoma analysis
MERT101
Stage		2009-02-09	2009-02-23
		EXON7	EXON16	EXON7	EXON16	EXON7	EXON16	ratio 7 : 16
		Ct	Ct	dCt	dCt	RQ	RQ			Control		stage III		stage IV
Average stage 0		30.933	29.3453	0	3.33333e-07	1	1	1		EXON7	EXON16	EXON7	EXON16	EXON7	EXON16
0		31.761	29.787	0.828	0.441667	0.56331	0.736283	0.765072		RQ	RQ	RQ	RQ	RQ	RQ
0		30.855	29.552	-0.078	0.206667	1.05555	0.866537	1.21813		0.56331	0.736283	0.748461	0.960817	1.07773	1.19031
0		30.183	28.697	-0.75	-0.648333	1.68179	1.56736	1.07301		1.05555	0.866537	0.396117	1.0558	0.512634	1.0255
III		31.351	29.403	0.418	0.057667	0.748461	0.960817	0.778985		1.68179	1.56736	0.735094	0.853423	0.95396	1.17392
III		32.269	29.267	1.336	-0.078333	0.396117	1.0558	0.375183				1.15509	1.24689	3.59751	5.01529
III		31.377	29.574	0.444	0.228667	0.735094	0.853423	0.861347				0.886996	2.14107	0.817902	1.15696
III		30.725	29.027	-0.208	-0.318333	1.15509	1.24689	0.926374				0.528509	1.05433	0.484981	0.697533
III		31.106	28.247	0.173	-1.09833	0.886996	2.14107	0.414277				0.80107	0.751233	1.79129	2.37896
III		31.853	29.269	0.92	-0.076333	0.528509	1.05433	0.501273				1.79876	1.11445	0.336808	1.88993
III		31.253	29.758	0.32	0.412667	0.80107	0.751233	1.06634				1.30405	1.79543	1.0324	1.84847
III		30.086	29.189	-0.847	-0.156333	1.79876	1.11445	1.61403				0.499654	0.814696	0.113992	1.81294
III		30.55	28.501	-0.383	-0.844333	1.30405	1.79543	0.726315				1.71	1.95658	1.15589	1.57498
III		31.934	29.641	1.001	0.295667	0.499654	0.814696	0.613301				0.677362	1.23143	1.03025	1.98527
IIIA		30.159	28.377	-0.774	-0.968333	1.71	1.95658	0.873977				2.04911	2.64512	0.606256	1.7524
IIIB		31.495	29.045	0.562	-0.300333	0.677362	1.23143	0.550062				0.656106	1.00579	0.91764	1.41847
IIIB		29.898	27.942	-1.035	-1.40333	2.04911	2.64512	0.774677				0.35824	0.701412	0.36299	0.721131
IIIB		31.541	29.337	0.608	-0.008333	0.656106	1.00579	0.652327				0.564091	0.864737	1.11034	3.75896
IIIB		32.414	29.857	1.481	0.511667	0.35824	0.701412	0.510742				0.63905	1.51292	1.04536	3.06382
IIIB		31.759	29.555	0.826	0.209667	0.564091	0.864737	0.652327				0.673617	0.626911	0.461371	1.18045
IIIB		31.579	28.748	0.646	-0.597333	0.63905	1.51292	0.422396				0.809442	1.29086	1.87514	4.96686
IIIC		31.503	30.019	0.57	0.673667	0.673617	0.626911	1.0745				0.494143	0.888432
IIIC		31.238	28.977	0.305	-0.368333	0.809442	1.29086	0.627056				0.202922	0.501852
IIIC		31.95	29.516	1.017	0.170667	0.494143	0.888432	0.556197
IIIC		33.234	30.34	2.301	0.994667	0.202922	0.501852	0.404347
IV		30.825	29.094	-0.108	-0.251333	1.07773	1.19031	0.905425
IV		31.897	29.309	0.964	-0.036333	0.512634	1.0255	0.499885
IV		31.001	29.114	0.068	-0.231333	0.95396	1.17392	0.812628
IV		29.086	27.019	-1.847	-2.32633	3.59751	5.01529	0.717309
IV		31.223	29.135	0.29	-0.210333	0.817902	1.15696	0.706944		0.921378		0.0351126		0.005573
IV		31.977	29.865	1.044	0.519667	0.484981	0.697533	0.69528				0.411282	0.687859	0.857797	0.216654
IV		30.092	28.095	-0.841	-1.25033	1.79129	2.37896	0.752971
IV		32.503	28.427	1.57	-0.918333	0.336808	1.88993	0.178212
IV		30.887	28.459	-0.046	-0.886333	1.0324	1.84847	0.558515
IV		34.066	28.487	3.133	-0.858333	0.113992	1.81294	0.0628766
IV		30.724	28.69	-0.209	-0.655333	1.15589	1.57498	0.733906
IV		30.89	28.356	-0.043	-0.989333	1.03025	1.98527	0.51895
IV		31.655	28.536	0.722	-0.809333	0.606256	1.7524	0.345958
IV		31.057	28.841	0.124	-0.504333	0.91764	1.41847	0.646923
IV		32.395	29.817	1.462	0.471667	0.36299	0.721131	0.503362
IV		30.782	27.435	-0.151	-1.91033	1.11034	3.75896	0.295385
IV		30.869	27.73	-0.064	-1.61533	1.04536	3.06382	0.341195
IV		32.049	29.106	1.116	-0.239333	0.461371	1.18045	0.390845
IV		30.026	27.033	-0.907	-2.31233	1.87514	4.96686	0.377531

## Sheet: Melanoma samples
Origene MERT101
sku	well	Well position	gender	age	tissue	appearance	diagnosis	tumorgrade	stage
MERT101/301/501	1	C1	Male	36	Skin / Skin	Normal	Fracture of bone	Not Applicable	0
MERT101/301/501	2	C2	Not Sp	69	Skin / Skin	Normal	Carcinoma of skin, Merkel cell	Not Applicable	0
MERT101/301/501	3	C3	Male	51	Skin / Skin	Normal	Obesity	Not Applicable	0
MERT101/301/501	4	C4	Female	42	Skin / Lymph node	Tumor	Malignant melanoma, metastatic	Not Reported	III
MERT101/301/501	5	C5	Female	59	Skin / Lymph node	Tumor	Malignant melanoma, metastatic	Not Reported	III
MERT101/301/501	6	C6	Female	66	Skin / Lymph node: sentinel	Tumor	Malignant melanoma, metastatic	Not Reported	III
MERT101/301/501	7	C7	Male	56	Skin / Lymph node	Tumor	Malignant melanoma, metastatic	Not Reported	III
MERT101/301/501	8	C8	Male	46	Skin / Lymph node	Tumor	Malignant melanoma, metastatic	Not Reported	III
MERT101/301/501	9	C9	Female	66	Skin / Lymph node	Tumor	Malignant melanoma, metastatic	Not Reported	III
MERT101/301/501	10	C10	Female	34	Skin / Lymph node	Tumor	Malignant melanoma, metastatic	Not Reported	III
MERT101/301/501	11	C11	Female	56	Skin / Lymph node	Tumor	Malignant melanoma, metastatic	Not Reported	III
MERT101/301/501	12	C12	Male	59	Skin / Lymph node	Tumor	Malignant melanoma, metastatic	Not Reported	III
MERT101/301/501	13	D1	Female	49	Skin / Lymph node	Tumor	Malignant melanoma, metastatic	Not Reported	III
MERT101/301/501	14	D2	Female	67	Skin / Lymph node	Tumor	Malignant melanoma, metastatic	Not Reported	IIIA
MERT101/301/501	15	D3	Male	61	Skin / Lymph node	Tumor	Malignant melanoma, metastatic	Not Reported	IIIB
MERT101/301/501	16	D4	Male	43	Skin / Lymph node	Tumor	Malignant melanoma, metastatic	Not Reported	IIIB
MERT101/301/501	17	D5	Male	42	Skin / Lymph node	Tumor	Malignant melanoma, metastatic	Not Reported	IIIB
MERT101/301/501	18	D6	Female	49	Skin / Lymph node	Tumor	Malignant melanoma, metastatic	Not Reported	IIIB
MERT101/301/501	19	D7	Female	72	Neck / Lymph node	Tumor	Malignant melanoma, metastatic	Not Reported	IIIB
MERT101/301/501	20	D8	Male	50	Skin / Groin	Tumor	Malignant melanoma, metastatic	Not Reported	IIIB
MERT101/301/501	21	D9	Male	56	Skin / Lymph node	Tumor	Malignant melanoma, recurrent	Not Reported	IIIC
MERT101/301/501	22	D10	Male	81	Skin / Lymph node	Tumor	Malignant melanoma, metastatic	Not Reported	IIIC
MERT101/301/501	23	D11	Male	66	Skin / Lymph node	Tumor	Malignant melanoma, metastatic	Not Reported	IIIC
MERT101/301/501	24	D12	Female	52	Skin / Lymph node	Tumor	Malignant melanoma, metastatic	Not Reported	IIIC
MERT101/301/501	25	E1	Male	66	Skin / Lymph node	Tumor	Malignant melanoma, metastatic	Not Reported	IV
MERT101/301/501	26	E2	Female	42	Skin / Lung	Tumor	Malignant melanoma, metastatic	Not Reported	IV
MERT101/301/501	27	E3	Female	45	Skin / Lymph node	Tumor	Malignant melanoma, metastatic	Not Reported	IV
MERT101/301/501	28	E4	Female	74	Skin / Lung	Tumor	Malignant melanoma, metastatic	Not Reported	IV
MERT101/301/501	29	E5	Male	54	Skin / Lymph node	Tumor	Malignant melanoma, metastatic	Not Reported	IV
MERT101/301/501	30	E6	Male	48	Skin / Mesentery	Tumor	Malignant melanoma, metastatic	Not Reported	IV
MERT101/301/501	31	E7	Male	60	Skin / Jejunum	Tumor	Malignant melanoma, metastatic	Not Reported	IV
MERT101/301/501	32	E8	Male	58	Skin / Lung	Tumor	Malignant melanoma, metastatic	Not Reported	IV
MERT101/301/501	33	E9	Male	45	Skin / Lung	Tumor	Malignant melanoma, metastatic	Not Reported	IV
MERT101/301/501	34	E10	Male	75	Skin / Small intestine	Tumor	Malignant melanoma, metastatic	Not Reported	IV
MERT101/301/501	35	E11	Male	56	Skin / Liver	Tumor	Malignant melanoma, metastatic	Not Reported	IV
MERT101/301/501	36	E12	Male	46	Skin / Jejunum	Tumor	Malignant melanoma, metastatic	Not Reported	IV
MERT101/301/501	37	F1	Male	56	Skin / Lung	Tumor	Malignant melanoma, metastatic	Not Reported	IV
MERT101/301/501	38	F2	Female	66	Skin / Omentum	Tumor	Malignant melanoma, metastatic	Not Reported	IV
MERT101/301/501	39	F3	Male	56	Skin / Small intestine	Tumor	Malignant melanoma, metastatic	Not Reported	IV
MERT101/301/501	40	F4	Male	81	Skin / Lymph node	Tumor	Malignant melanoma, metastatic	Not Reported	IV
MERT101/301/501	41	F5	Male	56	Skin / Lung	Tumor	Malignant melanoma, metastatic	Not Reported	IV
MERT101/301/501	42	F6	Male	73	Skin / Lung	Tumor	Malignant melanoma, metastatic	Not Reported	IV
MERT101/301/501	43	F7	Female	42	Skin / Skin	Tumor	Malignant melanoma, metastatic	Not Reported	IV

## Sheet: Colon analysis
HCRT103 (tumours, plus adjacent to stage 1 controls )
Stage	EXON7	EXON16	EXON7	EXON16	EXON7	EXON16	RATIO 7/16															Stage	EXON7	EXON16	EXON7	EXON16	EXON7	EXON16	RATIO 7/16
	Ct	Ct	dct	dct	RQ	RQ			Control		Stage 1		stage 2		stage 3		stage 4				ALL		Ct	Ct	dct	dct	RQ	RQ
Av.Control	29.8895	28.786	0	0	1	1	1		RQ7	RQ16	RQ7	RQ16	RQ7	RQ16	RQ7	RQ16	RQ7	RQ16				C average	29.8895	28.786	0	0	1	1	1
0	29.998	28.674	0.1085	-0.112	0.927552	1.08073	0.858268		0.927552	1.08073	1.36746	1.60547	2.62533	1.28343	3.30008	2.66106	1.13014	1.67365			adjacent to stage 1	0	29.998	28.674	0.1085	-0.112	0.927552	1.08073	0.858268
0	29.951	28.791	0.0615	0.005	0.958267	0.99654	0.961594		0.958267	0.99654	2.49061	2.37841	1.54061	1.85318	1.15869	1.32134	1.80188	1.16878			adjacent to stage 1	0	29.951	28.791	0.0615	0.005	0.958267	0.99654	0.961594
0	29.773	28.969	-0.1165	0.183	1.0841	0.880869	1.23072		1.0841	0.880869	1.43048	1.03097	1.21041	1.49796	2.34486	1.97247	1.42652	1.64262			adjacent to stage 1	0	29.773	28.969	-0.1165	0.183	1.0841	0.880869	1.23072
0	29.836	28.71	-0.0535	-0.076	1.03778	1.05409	0.984525		1.03778	1.05409	3.54922	3.36592	2.70288	1.55401	2.13391	1.60659	1.20957	0.654743			adjacent to stage 1	0	29.836	28.71	-0.0535	-0.076	1.03778	1.05409	0.984525
I	29.438	28.103	-0.4515	-0.683	1.36746	1.60547	0.851749						2.54647	2.464	1.46459	2.55266					adjacent	0	32.16	32.089	0.05	0.549	0.965936	0.683494	1.41323
I	28.573	27.536	-1.3165	-1.25	2.49061	2.37841	1.04717		0.965936	0.683494	5.64902	5.25613	2.77695	1.24574	3.34151	1.26927	1.47427	0.778085			adjacent	0	32.119	31.352	0.009	-0.188	0.993781	1.13918	0.872363
I	29.373	28.742	-0.5165	-0.044	1.43048	1.03097	1.38751		0.993781	1.13918					1.23413	1.05117					adjacent	0	32.051	31.19	-0.059	-0.35	1.04174	1.27456	0.817335
I	28.062	27.035	-1.8275	-1.751	3.54922	3.36592	1.05446		1.04174	1.27456			3.22657	3.5801	1.75747	2.91804					tumour	I	29.438	28.103	-0.4515	-0.683	1.36746	1.60547	0.851749
IIA	28.497	28.426	-1.3925	-0.36	2.62533	1.28343	2.04557						3.85038	5.04901							tumour	I	28.573	27.536	-1.3165	-1.25	2.49061	2.37841	1.04717
IIA	29.266	27.896	-0.6235	-0.89	1.54061	1.85318	0.831334						2.47598	3.50642	1.47734	1.84933					tumour	I	29.373	28.742	-0.5165	-0.044	1.43048	1.03097	1.38751
IIA	29.614	28.203	-0.2755	-0.583	1.21041	1.49796	0.808041						1.47734	1.84933	1.5768	2.0691					tumour	I	28.062	27.035	-1.8275	-1.751	3.54922	3.36592	1.05446
IIA	28.455	28.15	-1.4345	-0.636	2.70288	1.55401	1.73929								1.9172	2.70757						I	29.612	29.146	-2.498	-2.394	5.64902	5.25613	1.07475
IIB	28.541	27.485	-1.3485	-1.301	2.54647	2.464	1.03347								2.01252	1.19251					tumour	IIA	28.497	28.426	-1.3925	-0.36	2.62533	1.28343	2.04557
IIB	28.416	28.469	-1.4735	-0.317	2.77695	1.24574	2.22916														tumour	IIA	29.266	27.896	-0.6235	-0.89	1.54061	1.85318	0.831334
III	28.167	27.374	-1.7225	-1.412	3.30008	2.66106	1.24014		0.851379		0.879824		0.909421		0.872714		0.379974				tumour	IIA	29.614	28.203	-0.2755	-0.583	1.21041	1.49796	0.808041
IIIA	29.677	28.384	-0.2125	-0.402	1.15869	1.32134	0.87691														tumour	IIA	28.455	28.15	-1.4345	-0.636	2.70288	1.55401	1.73929
IIIA	28.66	27.806	-1.2295	-0.98	2.34486	1.97247	1.1888														tumour	IIB	28.541	27.485	-1.3485	-1.301	2.54647	2.464	1.03347
IIIB	28.796	28.102	-1.0935	-0.684	2.13391	1.60659	1.32823														tumour	IIB	28.416	28.469	-1.4735	-0.317	2.77695	1.24574	2.22916
IIIB	29.339	27.434	-0.5505	-1.352	1.46459	2.55266	0.573752															IIA	30.42	29.7	-1.69	-1.84	3.22657	3.5801	0.90125
IIIB	28.149	28.442	-1.7405	-0.344	3.34151	1.26927	2.63262															IIA	30.165	29.204	-1.945	-2.336	3.85038	5.04901	0.762601
IIIC	29.586	28.714	-0.3035	-0.072	1.23413	1.05117	1.17406															IIA	30.802	29.73	-1.308	-1.81	2.47598	3.50642	0.706127
IIIC	29.076	27.241	-0.8135	-1.545	1.75747	2.91804	0.602277														tumour	III	28.167	27.374	-1.7225	-1.412	3.30008	2.66106	1.24014
IV	29.713	28.043	-0.1765	-0.743	1.13014	1.67365	0.675253														tumour	IIIA	29.677	28.384	-0.2125	-0.402	1.15869	1.32134	0.87691
IV	29.04	28.561	-0.8495	-0.225	1.80188	1.16878	1.54168														tumour	IIIA	28.66	27.806	-1.2295	-0.98	2.34486	1.97247	1.1888
IV	29.377	28.07	-0.5125	-0.716	1.42652	1.64262	0.868441														tumour	IIIB	28.796	28.102	-1.0935	-0.684	2.13391	1.60659	1.32823
IV	29.615	29.397	-0.2745	0.611	1.20957	0.654743	1.8474														tumour	IIIB	29.339	27.434	-0.5505	-1.352	1.46459	2.55266	0.573752
																					tumour	IIIB	28.149	28.442	-1.7405	-0.344	3.34151	1.26927	2.63262
																					tumour	IIIC	29.586	28.714	-0.3035	-0.072	1.23413	1.05117	1.17406
																					tumour	IIIC	29.076	27.241	-0.8135	-1.545	1.75747	2.91804	0.602277
																						III	31.547	30.653	-0.563	-0.887	1.47734	1.84933	0.798852
Origene CSRT101(Colon)																						IIIB	31.453	30.491	-0.657	-1.049	1.5768	2.0691	0.762072
																						IIIC	31.171	30.103	-0.939	-1.437	1.9172	2.70757	0.708088
av 0	32.11	31.5437	0	0.00366667	1	0.997462	1.00254															IIIC	31.101	31.286	-1.009	-0.254	2.01252	1.19251	1.68763
0	32.16	32.089	0.05	0.549	0.965936	0.683494	1.41323														tumour	IV	29.713	28.043	-0.1765	-0.743	1.13014	1.67365	0.675253
0	32.119	31.352	0.009	-0.188	0.993781	1.13918	0.872363														tumour	IV	29.04	28.561	-0.8495	-0.225	1.80188	1.16878	1.54168
0	32.051	31.19	-0.059	-0.35	1.04174	1.27456	0.817335														tumour	IV	29.377	28.07	-0.5125	-0.716	1.42652	1.64262	0.868441
I	29.612	29.146	-2.498	-2.394	5.64902	5.25613	1.07475														tumour	IV	29.615	29.397	-0.2745	0.611	1.20957	0.654743	1.8474
IIA	30.42	29.7	-1.69	-1.84	3.22657	3.5801	0.90125															IV	31.55	31.902	-0.56	0.362	1.47427	0.778085	1.89474
IIA	30.165	29.204	-1.945	-2.336	3.85038	5.04901	0.762601
IIA	30.802	29.73	-1.308	-1.81	2.47598	3.50642	0.706127
III	31.547	30.653	-0.563	-0.887	1.47734	1.84933	0.798852
IIIB	31.453	30.491	-0.657	-1.049	1.5768	2.0691	0.762072
IIIC	31.171	30.103	-0.939	-1.437	1.9172	2.70757	0.708088
IIIC	31.101	31.286	-1.009	-0.254	2.01252	1.19251	1.68763
IV	31.55	31.902	-0.56	0.362	1.47427	0.778085	1.89474

## Sheet: Colon samples
HCRT103
sku	well	Well position	gender	age	tissue	appearance	diagnosis	tumorgrade	stage
HCRT103/303/503	1	C1	Female	76	Colon / Colon	Normal	Adenocarcinoma of colon	AJCC G2: Moderately differentiated	N
HCRT103/303/503	2	C2	Female	76	Colon: right / Colon: right	Tumor	Adenocarcinoma of colon	AJCC G2: Moderately differentiated	I
HCRT103/303/503	3	C3	Male	56	Colon / Colon	Normal	Adenocarcinoma of colon	AJCC G1: Well differentiated	N
HCRT103/303/503	4	C4	Male	56	Colon / Colon	Tumor	Adenocarcinoma of colon	AJCC G1: Well differentiated	I
HCRT103/303/503	5	C5	Male	76	Rectum / Rectum	Normal	Adenocarcinoma of colon	AJCC G2: Moderately differentiated	N
HCRT103/303/503	6	C6	Male	76	Colon / Colon	Tumor	Adenocarcinoma of colon	AJCC G2: Moderately differentiated	I
HCRT103/303/503	7	C7	Female	89	Colon: right / Colon: right	Normal	Adenocarcinoma of colon	Not Applicable	N
HCRT103/303/503	8	C8	Female	89	Colon: right / Colon: right	Tumor	Adenocarcinoma of colon	AJCC G2: Moderately differentiated	I
HCRT103/303/503	9	C9	Female	82	Colon / Colon	Normal	Adenocarcinoma of colon	AJCC G1: Well differentiated	N
HCRT103/303/503	10	C10	Female	82	Colon / Colon	Tumor	Adenocarcinoma of colon	AJCC G1: Well differentiated	I
HCRT103/303/503	11	C11	Female	64	Colon / Colon	Normal	Adenocarcinoma of colon	AJCC G1: Well differentiated	N
HCRT103/303/503	12	C12	Female	64	Colon / Colon	Tumor	Adenocarcinoma of colon	AJCC G1: Well differentiated	IIA
HCRT103/303/503	13	D1	Female	85	Colon / Colon	Normal	Adenocarcinoma of colon	AJCC G2: Moderately differentiated	N
HCRT103/303/503	14	D2	Female	85	Colon / Colon	Tumor	Adenocarcinoma of colon	AJCC G2: Moderately differentiated	IIA
HCRT103/303/503	15	D3	Female	88	Colon / Colon	Normal	Adenocarcinoma of colon	AJCC G2: Moderately differentiated	N
HCRT103/303/503	16	D4	Female	88	Colon / Colon	Tumor	Adenocarcinoma of colon	AJCC G2: Moderately differentiated	IIA
HCRT103/303/503	17	D5	Male	86	Colon / Colon	Normal	Adenocarcinoma of colon	AJCC G2: Moderately differentiated	N
HCRT103/303/503	18	D6	Male	86	Colon / Colon	Tumor	Adenocarcinoma of colon	AJCC G2: Moderately differentiated	IIA
HCRT103/303/503	19	D7	Female	81	Colon: sigmoid / Colon: sigmoid	Normal	Adenocarcinoma of colon	AJCC G1: Well differentiated	N
HCRT103/303/503	20	D8	Female	81	Colon: sigmoid / Colon: sigmoid	Tumor	Adenocarcinoma of colon	AJCC G1: Well differentiated	IIA
HCRT103/303/503	21	D9	Male	80	Colon: rectosigmoid / Colon: rectosigmoid	Normal	Adenocarcinoma of colon	AJCC G2: Moderately differentiated	N
HCRT103/303/503	22	D10	Male	80	Colon: rectosigmoid / Colon: rectosigmoid	Tumor	Adenocarcinoma of colon	AJCC G2: Moderately differentiated	IIB
HCRT103/303/503	23	D11	Male	75	Colon: sigmoid / Colon: sigmoid	Normal	Adenocarcinoma of colon	AJCC G2: Moderately differentiated	N
HCRT103/303/503	24	D12	Male	75	Colon: sigmoid / Colon: sigmoid	Tumor	Adenocarcinoma of colon	AJCC G2: Moderately differentiated	IIB
HCRT103/303/503	25	E1	Female	76	Colon / Colon	Normal	Adenocarcinoma of colon	AJCC G2: Moderately differentiated	N
HCRT103/303/503	26	E2	Female	76	Colon / Colon	Tumor	Adenocarcinoma of colon	AJCC G2: Moderately differentiated	III
HCRT103/303/503	27	E3	Female	71	Colon / Colon	Normal	Adenocarcinoma of colon, metastatic	Not Reported	N
HCRT103/303/503	28	E4	Female	71	Colon / Lymph node	Tumor	Adenocarcinoma of colon, metastatic	Not Reported	IIIA
HCRT103/303/503	29	E5	Female	76	Colon: right / Colon: right	Normal	Adenocarcinoma of colon	AJCC G1: Well differentiated	N
HCRT103/303/503	30	E6	Female	76	Colon: right / Colon: right	Tumor	Adenocarcinoma of colon	AJCC G1: Well differentiated	IIIA
HCRT103/303/503	31	E7	Male	21	Colon / Colon	Normal	Adenocarcinoma of colon	AJCC G2: Moderately differentiated	N
HCRT103/303/503	32	E8	Male	21	Colon / Colon	Tumor	Adenocarcinoma of colon	AJCC G2: Moderately differentiated	IIIB
HCRT103/303/503	33	E9	Male	68	Colon / Colon	Normal	Adenocarcinoma of colon	AJCC G2: Moderately differentiated	N
HCRT103/303/503	34	E10	Male	68	Colon / Colon	Tumor	Adenocarcinoma of colon	AJCC G2: Moderately differentiated	IIIB
HCRT103/303/503	35	E11	Female	78	Colon / Colon	Normal	Adenocarcinoma of colon	AJCC G3: Poorly differentiated	N
HCRT103/303/503	36	E12	Female	78	Colon / Colon	Tumor	Adenocarcinoma of colon	AJCC G3: Poorly differentiated	IIIB
HCRT103/303/503	37	F1	Male	82	Colon / Colon	Normal	Adenocarcinoma of colon	AJCC G2: Moderately differentiated	N
HCRT103/303/503	38	F2	Male	82	Colon: right / Colon: right	Tumor	Adenocarcinoma of colon	AJCC G2: Moderately differentiated	IIIC
HCRT103/303/503	39	F3	Male	52	Colon / Colon	Normal	Adenocarcinoma of colon	AJCC G1: Well differentiated	N
HCRT103/303/503	40	F4	Male	52	Colon / Colon	Tumor	Adenocarcinoma of colon	AJCC G1: Well differentiated	IIIC
HCRT103/303/503	41	F5	Female	69	Liver / Liver	Normal	Adenocarcinoma of colon, metastatic	Not Reported	N
HCRT103/303/503	42	F6	Female	69	Colon / Liver	Tumor	Adenocarcinoma of colon, metastatic	Not Reported	IV
HCRT103/303/503	43	F7	Female	48	Rectum / Rectum	Normal	Adenocarcinoma of colon	AJCC G1: Well differentiated	N
HCRT103/303/503	44	F8	Female	48	Colon: rectosigmoid / Colon: rectosigmoid	Tumor	Adenocarcinoma of colon	AJCC G1: Well differentiated	IV
HCRT103/303/503	45	F9	Male	70	Colon: left / Colon: left	Normal	Adenocarcinoma of colon	AJCC G2: Moderately differentiated	N
HCRT103/303/503	46	F10	Male	70	Colon: left / Colon: left	Tumor	Adenocarcinoma of colon	AJCC G2: Moderately differentiated	IV
HCRT103/303/503	47	F11	Male	74	Liver / Liver	Normal	Adenocarcinoma of colon, mucinous, metastatic	AJCC G1: Well differentiated	N
HCRT103/303/503	48	F12	Male	74	Colon / Liver	Tumor	Adenocarcinoma of colon, mucinous, metastatic	AJCC G1: Well differentiated	IV
CSRT101 (Colon)
CSRT101/301/501	13	B1	Male	61	Colon: right / Colon: right	Normal	Within normal limits	Not applicable	Not Applicable
CSRT101/301/501	14	B2	Male	89	Colon: sigmoid / Colon: sigmoid	Normal	Within normal limits	Not applicable	Not Applicable
CSRT101/301/501	15	B3	Female	37	Colon: transverse / Colon: transverse	Normal	Within normal limits	Not applicable	Not Applicable
CSRT101/301/501	16	B4	Female	89	Colon: right / Colon: right	Tumor	Adenocarcinoma of colon	AJCC G2: Moderately differentiated	I
CSRT101/301/501	17	B5	Male	65	Colon: right / Colon: right	Tumor	Adenocarcinoma of colon	AJCC G1: Well differentiated	IIA
CSRT101/301/501	18	B6	Male	78	Colon: sigmoid / Colon: sigmoid	Tumor	Adenocarcinoma of colon	AJCC G1: Well differentiated	IIA
CSRT101/301/501	19	B7	Male	66	Colon: right / Colon: right	Tumor	Adenocarcinoma of colon	AJCC G1: Well differentiated	IIA
CSRT101/301/501	20	B8	Male	86	Colon / Colon	Tumor	Adenocarcinoma of colon	AJCC G2: Moderately differentiated	III
CSRT101/301/501	21	B9	Female	42	Cecum / Cecum	Tumor	Adenocarcinoma of colon	AJCC G1: Well differentiated	IIIB
CSRT101/301/501	22	B10	Male	61	Colon: sigmoid / Colon: sigmoid	Tumor	Adenocarcinoma of colon	AJCC G2: Moderately differentiated	IIIC
CSRT101/301/501	23	B11	Male	63	Colon: rectosigmoid / Colon: rectosigmoid	Tumor	Adenocarcinoma of colon	AJCC G1: Well differentiated	IIIC
CSRT101/301/501	24	B12	Female	51	Colon / Lung	Tumor	Adenocarcinoma of colon, metastatic	Not Reported	IV

## Sheet: Bladder analysis
CSRT103 (Bladder)
	EXON7	EXON16	EXON7	EXON16	EXON7	EXON16	RATIO 7/16			Control		Stage 1		stage 2		stage 3		stage 4
	Ct	Ct	dct	dct	RQ	RQ				RQ7	RQ16	RQ7	RQ16	RQ7	RQ16	RQ7	RQ16	RQ7	RQ16
Av. Control	34.03	30.723	0	0	1	1	1			0.595428	0.582367	1.43197	1.0629	0.499307	1.24487	0.796088	1.50629	5.08413	1.19997
Normal	34.778	31.503	0.748	0.78	0.595428	0.582367	1.02243			1.67946	1.71713			0.969962	7.10581	0.376834	4.98986	1.35097	0.206326
Normal	33.282	29.943	-0.748	-0.78	1.67946	1.71713	0.978063			0.625031	0.594192			1.24833	1.89343	1.15029	5.81186	2.88986	0.231006
0a	34.708	31.474	0.678	0.751	0.625031	0.594192	1.0519							0.414372	0.965936	0.274143	5.8604	0.452817	0.64977
I	33.512	30.635	-0.518	-0.088	1.43197	1.0629	1.34723							0.797192	4.10107	0.384219	1.39474	0.415523	2.1038
II	35.032	30.407	1.002	-0.316	0.499307	1.24487	0.401091									0.797192	0.663423
II	34.074	27.894	0.044	-2.829	0.969962	7.10581	0.136503									2.4402	1.47427
II	33.71	29.802	-0.32	-0.921	1.24833	1.89343	0.659297									0.241652	1.40737
II	35.301	30.773	1.271	0.05	0.414372	0.965936	0.428985									0.625898	2.59728
II	34.357	28.687	0.327	-2.036	0.797192	4.10107	0.194387									2.0223	5.84013
III	34.359	30.132	0.329	-0.591	0.796088	1.50629	0.528509
III	35.438	28.404	1.408	-2.319	0.376834	4.98986	0.0755199			0.996994		#DIV/0!		0.0855762		0.00671485		0.257854
III	33.828	28.184	-0.202	-2.539	1.15029	5.81186	0.197921
III	35.897	28.172	1.867	-2.551	0.274143	5.8604	0.0467788
III	35.41	30.243	1.38	-0.48	0.384219	1.39474	0.275476
III	34.357	31.315	0.327	0.592	0.797192	0.663423	1.20164
III	32.743	30.163	-1.287	-0.56	2.4402	1.47427	1.65519
III	36.079	30.23	2.049	-0.493	0.241652	1.40737	0.171705
III	34.706	29.346	0.676	-1.377	0.625898	2.59728	0.240982
III	33.014	28.177	-1.016	-2.546	2.0223	5.84013	0.346277
IV	31.684	30.46	-2.346	-0.263	5.08413	1.19997	4.23687
IV	33.596	33	-0.434	2.277	1.35097	0.206326	6.54775
IV	32.499	32.837	-1.531	2.114	2.88986	0.231006	12.5099
IV	35.173	31.345	1.143	0.622	0.452817	0.64977	0.696889
IV	35.297	29.65	1.267	-1.073	0.415523	2.1038	0.19751

## Sheet: Bladder samples
CSRT103 (Bladder)
sku	well	Well position	gender	age	tissue	appearance	diagnosis	tumorgrade	stage
CSRT103/303/503	65	F5	Male	58	Urinary bladder / Urinary bladder	Normal	Carcinoma of ureter, transitional cell	AJCC G3: Poorly differentiated	Normal
CSRT103/303/503	66	F6	Male	80	Urinary bladder / Urinary bladder	Normal	Adenocarcinoma of prostate	Gleason Score: 3+3=6/10	Normal
CSRT103/303/503	67	F7	Male	66	Urinary bladder / Urinary bladder	Tumor	Carcinoma of bladder, papillary transitional cell	AJCC G1: Well differentiated	0a
CSRT103/303/503	68	F8	Male	70	Urinary bladder / Urinary bladder	Tumor	Carcinoma of bladder, transitional cell	AJCC G3: Poorly differentiated	I
CSRT103/303/503	69	F9	Male	68	Urinary bladder / Urinary bladder	Tumor	Carcinoma of bladder, transitional cell	AJCC G4: Undifferentiated	II
CSRT103/303/503	70	F10	Female	65	Urinary bladder / Urinary bladder	Tumor	Carcinoma of bladder, papillary transitional cell	AJCC G3: Poorly differentiated	II
CSRT103/303/503	71	F11	Male	68	Urinary bladder / Urinary bladder	Tumor	Carcinoma of bladder, transitional cell	AJCC G4: Undifferentiated	II
CSRT103/303/503	72	F12	Male	67	Urinary bladder / Urinary bladder	Tumor	Carcinoma of bladder, papillary transitional cell	AJCC G1: Well differentiated	II
CSRT103/303/503	73	G1	Male	67	Urinary bladder / Urinary bladder	Tumor	Carcinoma of bladder, papillary transitional cell	AJCC G1: Well differentiated	II
CSRT103/303/503	74	G2	Male	82	Urinary bladder / Urinary bladder	Tumor	Carcinoma of bladder, transitional cell	Not Reported	III
CSRT103/303/503	75	G3	Male	73	Urinary bladder / Urinary bladder	Tumor	Carcinoma of bladder, transitional cell	AJCC G3: Poorly differentiated	III
CSRT103/303/503	76	G4	Male	62	Urinary bladder / Urinary bladder	Tumor	Carcinoma of bladder, urothelial	AJCC G3-4: Poorly differentiated or undifferentiated	III
CSRT103/303/503	77	G5	Female	58	Urinary bladder / Urinary bladder	Tumor	Carcinoma of bladder, transitional cell	AJCC G3: Poorly differentiated	III
CSRT103/303/503	78	G6	Female	42	Urinary bladder / Urinary bladder	Tumor	Carcinoma of bladder, urothelial	AJCC G3: Poorly differentiated	III
CSRT103/303/503	79	G7	Female	65	Urinary bladder / Urinary bladder	Tumor	Carcinoma of bladder, urothelial	AJCC G3: Poorly differentiated	III
CSRT103/303/503	80	G8	Male	59	Urinary bladder / Urinary bladder	Tumor	Carcinoma of bladder, papillary transitional cell	AJCC G3: Poorly differentiated	III
CSRT103/303/503	81	G9	Male	101	Urinary bladder / Urinary bladder	Tumor	Carcinoma of bladder, transitional cell	AJCC G4: Undifferentiated	III
CSRT103/303/503	82	G10	Male	50	Urinary bladder / Urinary bladder	Tumor	Carcinoma of bladder, small and transitional cell	AJCC G3: Poorly differentiated	III
CSRT103/303/503	83	G11	Male	69	Urinary bladder / Urinary bladder	Tumor	Carcinoma of bladder, urothelial	AJCC G2: Moderately differentiated	III
CSRT103/303/503	84	G12	Male	68	Urinary bladder / Urinary bladder	Tumor	Carcinoma of bladder, transitional cell	AJCC G4: Undifferentiated	IV
CSRT103/303/503	85	H1	Male	82	Urinary bladder / Urinary bladder	Tumor	Carcinoma of bladder, transitional cell	AJCC G3: Poorly differentiated	IV
CSRT103/303/503	86	H2	Male	80	Urinary bladder / Urinary bladder	Tumor	Carcinoma of bladder, urothelial	AJCC G4: Undifferentiated	IV
CSRT103/303/503	87	H3	Male	76	Urinary bladder / Lymph node	Tumor	Carcinoma of bladder, urothelial	Other Histologic Grade	IV
CSRT103/303/503	88	H4	Male	101	Urinary bladder / Urinary bladder	Tumor	Carcinoma of bladder, transitional cell	AJCC G3: Poorly differentiated	IV

## Sheet: Cancer Survey analysis
CSRT101 cancer survey plate
		EXON7	EXON16	EXON7	EXON16	EXON7	EXON16																	GRAPHING
Tissue	stage	Ct	Ct	dct	dct	rq	rq	rq ratio				Control		Stage 1		stage 2		stage 3		stage 4				Control		Stage 1		stage 2		stage 3		stage 4
												RQ7	RQ16	RQ7	RQ16	RQ7	RQ16	RQ7	RQ16	RQ7	RQ16			RQ7	RQ16	RQ7	RQ16	RQ7	RQ16	RQ7	RQ16	RQ7	RQ16
	av 0	32.11	31.5437	0	0.00366667	1	0.997462	1.00254				0.965936	0.683494	5.64902	5.25613	3.22657	3.5801	1.47734	1.84933	1.47427	0.778085			0.965936	0.683494	5.64902	5.25613	3.22657	3.5801	1.47734	1.84933	1.47427	0.778085
Colon: right / Colon: right	0	32.16	32.089	0.05	0.549	0.965936	0.683494	1.41323				0.993781	1.13918			3.85038	5.04901	1.5768	2.0691					0.993781	1.13918			3.85038	5.04901	1.5768	2.0691
Colon: sigmoid / Colon: sigmoid	0	32.119	31.352	0.009	-0.188	0.993781	1.13918	0.872363	set included with HCRT			1.04174	1.27456			2.47598	3.50642	1.9172	2.70757					1.04174	1.27456			2.47598	3.50642	1.9172	2.70757
Colon: transverse / Colon: transverse	0	32.051	31.19	-0.059	-0.35	1.04174	1.27456	0.817335										2.01252	1.19251											2.01252	1.19251
Colon: right / Colon: right	I	29.612	29.146	-2.498	-2.394	5.64902	5.25613	1.07475
Colon: right / Colon: right	IIA	30.42	29.7	-1.69	-1.84	3.22657	3.5801	0.90125
Colon: sigmoid / Colon: sigmoid	IIA	30.165	29.204	-1.945	-2.336	3.85038	5.04901	0.762601
Colon: right / Colon: right	IIA	30.802	29.73	-1.308	-1.81	2.47598	3.50642	0.706127
Colon / Colon	III	31.547	30.653	-0.563	-0.887	1.47734	1.84933	0.798852
Cecum / Cecum	IIIB	31.453	30.491	-0.657	-1.049	1.5768	2.0691	0.762072
Colon: sigmoid / Colon: sigmoid	IIIC	31.171	30.103	-0.939	-1.437	1.9172	2.70757	0.708088
Colon: rectosigmoid / Colon: rectosigmoid	IIIC	31.101	31.286	-1.009	-0.254	2.01252	1.19251	1.68763
Colon / Lung	IV	31.55	31.902	-0.56	0.362	1.47427	0.778085	1.89474
Lung average	av 0	32.415	31.1577	-0.005	-0.00233333	1.00347	1.00162	1.00185				Control		Stage 1		stage 2		stage 3		stage 4
Lung / Lung	0	32.269	31.503	-0.151	0.343	1.11034	0.7884	1.40834				RQ7	RQ16	RQ7	RQ16	RQ7	RQ16	RQ7	RQ16	RQ7	RQ16
Lung / Lung	0	32.101	30.82	-0.319	-0.34	1.24747	1.26576	0.985549				1.11034	0.7884	1.17365	2.78562	1.41618	1.81252	2.61897	3.23777	2.90593	0.85441			1.11034	0.7884	1.17365	2.78562	1.41618	1.81252	2.61897	3.23777	2.90593	0.85441
Lung / Lung	0	32.875	31.15	0.455	-0.01	0.72951	1.00696	0.724471				1.24747	1.26576	3.15142	3.82909	1.63694	3.20428	0.636397	1.10114					1.24747	1.26576	3.15142	3.82909	1.63694	3.20428	0.636397	1.10114
Lung: left upper lobe / Lung: left upper lobe	IA	32.189	29.682	-0.231	-1.478	1.17365	2.78562	0.421323				0.72951	1.00696	1.91322	2.55797									0.72951	1.00696	1.91322	2.55797
Lung / Lung	IB	30.764	29.223	-1.656	-1.937	3.15142	3.82909	0.82302						0.945402	1.16716											0.945402	1.16716
Lung / Lung	IB	31.484	29.805	-0.936	-1.355	1.91322	2.55797	0.747943
Lung / Lung	IB	32.501	30.937	0.081	-0.223	0.945402	1.16716	0.810003
Lung / Lung	IIB	31.918	30.302	-0.502	-0.858	1.41618	1.81252	0.781328
Lung / Lung	IIB	31.709	29.48	-0.711	-1.68	1.63694	3.20428	0.51086				0.968437		0.326962
Lung / Lung	IIIA	31.031	29.465	-1.389	-1.695	2.61897	3.23777	0.808881
Lung / Lung	IIIB	33.072	31.021	0.652	-0.139	0.636397	1.10114	0.577943
Lung: right upper lobe / Lung: left upper lobe	IV	30.881	31.387	-1.539	0.227	2.90593	0.85441	3.4011
	av 0	32.695	30.8613	-0.005	0.00133333	1.00347	0.999076	1.0044				Control		Stage 1		stage 2		stage 3		stage 4
Ovary / Ovary	0	32.506	30.977	-0.194	0.117	1.14393	0.922103	1.24057				RQ7	RQ16	RQ7	RQ16	RQ7	RQ16	RQ7	RQ16	RQ7	RQ16
Ovary: right / Ovary: right	0	33.788	31.415	1.088	0.555	0.470413	0.680657	0.691116				1.14393	0.922103	1.0274	1.31768	0.91764	0.95396	1.37268	1.45599	0.349412	0.359235			1.13997	0.922103	1.02385	1.31768	0.914465	0.95396	1.36794	1.45599	0.348203	0.359235
Ovary / Ovary	0	31.791	30.192	-0.909	-0.668	1.87774	1.58887	1.18181				0.470413	0.680657	3.04196	1.6245			0.935623	0.929805					0.468786	0.680657	3.03143	1.6245			0.932386	0.929805
Ovary: right / Ovary: right	IA	32.661	30.462	-0.039	-0.398	1.0274	1.31768	0.779705				1.87774	1.58887	1.22519	1.80876			1.40932	0.895025					1.87125	1.58887	1.22095	1.80876			1.40444	0.895025
Ovary / Ovary	IB	31.095	30.16	-1.605	-0.7	3.04196	1.6245	1.87254										1.45397	1.60103											1.44894	1.60103
Ovary: left / Ovary: left	IC	32.407	30.005	-0.293	-0.855	1.22519	1.80876	0.677362
Ovary: right / Ovary: right	IIB	32.824	30.928	0.124	0.068	0.91764	0.95396	0.961927
Ovary / Ovary	IIIA	32.243	30.318	-0.457	-0.542	1.37268	1.45599	0.942785
Ovary / Ovary	IIIB	32.796	30.965	0.096	0.105	0.935623	0.929805	1.00626
Ovary: right / Ovary: right	IIIC	32.205	31.02	-0.495	0.16	1.40932	0.895025	1.57462
Ovary: left / Ovary: left	IIIC	32.16	30.181	-0.54	-0.679	1.45397	1.60103	0.908148
Ovary / Lymph node	IV	34.217	32.337	1.517	1.477	0.349412	0.359235	0.972655
	AV 0	31.397	31.2973	-0.003	-0.00266667	1.00208	1.00185	1.00023				Control		Stage 1		stage 2		stage 3		stage 4
Prostate / Prostate	0	31.774	32.332	0.374	1.032	0.77164	0.489032	1.57789				RQ7	RQ16	RQ7	RQ16	RQ7	RQ16	RQ7	RQ16	RQ7	RQ16
Prostate / Prostate	0	31.76	31.586	0.36	0.286	0.779165	0.820173	0.95				0.77164	0.489032	0.900002	1.14393	1.31677	1.27987	1.63921	1.19997					0.770037	0.489032	0.898132	1.14393	1.31403	1.27987	1.6358	1.19997
Prostate / Prostate	0	30.657	29.974	-0.743	-1.326	1.67365	2.50707	0.667574				0.779165	0.820173			1.54649	1.06437	1.01326	0.715488					0.777546	0.820173			1.54328	1.06437	1.01115	0.715488
Prostate / Prostate	I	31.552	31.106	0.152	-0.194	0.900002	1.14393	0.786762				1.67365	2.50707			1.5977	1.01115	0.860949	0.588453					1.67018	2.50707			1.59438	1.01115	0.859161	0.588453
Prostate / Prostate	II	31.003	30.944	-0.397	-0.356	1.31677	1.27987	1.02883								1.26313	1.01607											1.2605	1.01607
Prostate / Prostate	II	30.771	31.21	-0.629	-0.09	1.54649	1.06437	1.45297								1.27899	1.81378											1.27633	1.81378
Prostate / Prostate	II	30.724	31.284	-0.676	-0.016	1.5977	1.01115	1.58008
Prostate / Prostate	II	31.063	31.277	-0.337	-0.023	1.26313	1.01607	1.24315
Prostate / Prostate	II	31.045	30.441	-0.355	-0.859	1.27899	1.81378	0.705149
Prostate / Prostate	III	30.687	31.037	-0.713	-0.263	1.63921	1.19997	1.36604
Prostate / Prostate	III	31.381	31.783	-0.019	0.483	1.01326	0.715488	1.41618
Prostate / Prostate	III	31.616	32.065	0.216	0.765	0.860949	0.588453	1.46307
	AV 0	30.9747	30.4787	0.00466667	-0.00133333	0.996771	1.00092	0.99585				Control		Stage 1		stage 2		stage 3		stage 4
Thyroid gland / Thyroid gland	0	30.521	31.036	-0.449	0.556	1.36509	0.680185	2.00694				RQ7	RQ16	RQ7	RQ16	RQ7	RQ16	RQ7	RQ16	RQ7	RQ16
Thyroid gland / Thyroid gland	0	30.965	30.195	-0.005	-0.285	1.00347	1.21841	0.823591				1.36509	0.680185	0.302708	0.938872	0.202641	0.779165	1.44794	2.24544	0.863938	1.31768			1.36952	0.680185	0.303689	0.938872	0.203298	0.779165	1.45263	2.24544	0.866737	1.31768
Thyroid gland / Thyroid gland	0	31.438	30.205	0.468	-0.275	0.722966	1.20999	0.597496				1.00347	1.21841	0.356754	1.1607	0.725476	2.30857	2.78949	3.85305	0.272627	0.190782			1.00672	1.21841	0.357909	1.1607	0.727827	2.30857	2.79853	3.85305	0.27351	0.190782
Thyroid gland / Thyroid gland	I	32.694	30.571	1.724	0.091	0.302708	0.938872	0.322417				0.722966	1.20999	0.368057	1.24833									0.725309	1.20999	0.369249	1.24833
Thyroid gland / Thyroid gland	I	32.457	30.265	1.487	-0.215	0.356754	1.1607	0.30736
Thyroid gland / Thyroid gland	I	32.412	30.16	1.442	-0.32	0.368057	1.24833	0.294839
Thyroid gland / Thyroid gland	II	33.273	30.84	2.303	0.36	0.202641	0.779165	0.260075
Thyroid gland / Thyroid gland	II	31.433	29.273	0.463	-1.207	0.725476	2.30857	0.314253
Thyroid gland / Thyroid gland	III	30.436	29.313	-0.534	-1.167	1.44794	2.24544	0.644834
Thyroid gland / Thyroid gland	III	29.49	28.534	-1.48	-1.946	2.78949	3.85305	0.723969
Thyroid gland / Neck	IVA	31.181	30.082	0.211	-0.398	0.863938	1.31768	0.655651
Thyroid gland / Thyroid gland	IVA	32.845	32.87	1.875	2.39	0.272627	0.190782	1.42899
	Av 0	32.222	31.6353	0.002	-0.00466667	0.998615	1.00324	0.99539				Control		Stage 1		stage 2		stage 3		stage 4
Kidney / Kidney	0	32.374	32.457	0.154	0.817	0.898755	0.567621	1.58337				RQ7	RQ16	RQ7	RQ16	RQ7	RQ16	RQ7	RQ16	RQ7	RQ16
Kidney / Kidney	0	31.967	31.078	-0.253	-0.562	1.19168	1.47631	0.807201				0.898755	0.567621	1.44894	1.36699	0.613868	0.890693	0.818469	1.07326	0.24879	0.165396			0.898755	0.567621	1.44894	1.36699	0.613868	0.890693	0.818469	1.07326	0.24879	0.165396
Kidney / Kidney	0	32.325	31.371	0.105	-0.269	0.929805	1.20497	0.77164				1.19168	1.47631	1.36415	1.1042			0.51979	1.01045	1.52098	0.275095			1.19168	1.47631	1.36415	1.1042			0.51979	1.01045	1.52098	0.275095
Kidney / Kidney	I	31.685	31.189	-0.535	-0.451	1.44894	1.36699	1.05995				0.929805	1.20497	0.861546	0.776469			1.99861	1.63807					0.929805	1.20497	0.861546	0.776469			1.99861	1.63807
Kidney / Kidney	I	31.772	31.497	-0.448	-0.143	1.36415	1.1042	1.23542
Kidney / Kidney	I	32.435	32.005	0.215	0.365	0.861546	0.776469	1.10957
Kidney / Kidney	II	32.924	31.807	0.704	0.167	0.613868	0.890693	0.689203
Kidney / Kidney	III	32.509	31.538	0.289	-0.102	0.818469	1.07326	0.762601
Kidney / Kidney	III	33.164	31.625	0.944	-0.015	0.51979	1.01045	0.514413
Kidney / Kidney	III	31.221	30.928	-0.999	-0.712	1.99861	1.63807	1.2201
Kidney / Lung	IV	34.227	34.236	2.007	2.596	0.24879	0.165396	1.5042
Kidney / Kidney	IV	31.615	34.084	-0.605	2.444	1.52098	0.275095	5.52893
	AV 0	32.5687	32.3413	-0.00133333	0.00133333	1.00092	0.999076	1.00185				Control		Stage 1		stage 2		stage 3		stage 4
Liver / Liver	0	32.591	32.853	0.021	0.513	0.985549	0.700764	1.40639				RQ7	RQ16	RQ7	RQ16	RQ7	RQ16	RQ7	RQ16	RQ7	RQ16
Liver / Liver	0	33.003	32.61	0.433	0.27	0.74072	0.82932	0.893166				0.985549	0.700764	0.982821	1.6144	0.954621	1.73869	1.07549	1.59549	1.38607	1.82008			0.985549	0.700764	0.982821	1.6144	0.954621	1.73869	1.07549	1.59549	1.38607	1.82008
Liver / Liver	0	32.112	31.561	-0.458	-0.779	1.37364	1.71594	0.800515				0.74072	0.82932	2.74347	2.3327	2.28469	2.77022			0.524131	0.984184			0.74072	0.82932	2.74347	2.3327	2.28469	2.77022			0.524131	0.984184
Liver: left lobe / Liver: left lobe	I	32.595	31.649	0.025	-0.691	0.982821	1.6144	0.608783				1.37364	1.71594	1.32134	2.24544	1.32225	1.61105							1.37364	1.71594	1.32134	2.24544	1.32225	1.61105
Liver / Liver	I	31.114	31.118	-1.456	-1.222	2.74347	2.3327	1.17609
Liver / Liver	I	32.168	31.173	-0.402	-1.167	1.32134	2.24544	0.588453
Liver / Liver	II	32.637	31.542	0.067	-0.798	0.954621	1.73869	0.549046
Liver / Liver	II	31.378	30.87	-1.192	-1.47	2.28469	2.77022	0.824734
Liver: right lobe / Liver: right lobe	II	32.167	31.652	-0.403	-0.688	1.32225	1.61105	0.820742
Liver / Liver	IIIA	32.465	31.666	-0.105	-0.674	1.07549	1.59549	0.674084
Liver: left lobe / Liver: left lobe	IV	32.099	31.476	-0.471	-0.864	1.38607	1.82008	0.761544
Bile duct / Lung	IV	33.502	32.363	0.932	0.023	0.524131	0.984184	0.532554
	av 0	32.4063	31.8457	-0.00366667	-0.00433333	1.00254	1.00301	0.999538				Control		Stage 1		stage 2		stage 3		stage 4
Breast / Breast	0	32.624	32.392	0.214	0.542	0.862144	0.686818	1.25527				RQ7	RQ16	RQ7	RQ16	RQ7	RQ16	RQ7	RQ16	RQ7	RQ16
Breast / Breast	0	32.846	32.039	0.436	0.189	0.739181	0.877214	0.842647	set included with BCRT			0.862144	0.686818	1.43396	2.90996	1.98618	1.83783	0.635957	5.12304	4.95883	4.24569			0.862144	1.01255	1.43396	4.29007	1.98618	2.70945	0.635957	7.55274	4.95883	6.25929
Breast / Breast	0	31.749	31.106	-0.661	-0.744	1.58118	1.67481	0.944092				0.739181	0.877214	0.559031	3.13399	1.52944	3.27161	1.0203	4.87026	2.30857	0.810565			0.739181	1.29325	0.559031	4.62034	1.52944	4.82323	1.0203	7.18008	2.30857	1.19499
Breast / Breast	I	31.89	30.309	-0.52	-1.541	1.43396	2.90996	0.492775				1.58118	1.67481					1.71594	4.19596					1.58118	2.46913					1.71594	6.18597
Breast / Breast	I	33.249	30.202	0.839	-1.648	0.559031	3.13399	0.178377
Breast / Breast	IIA	31.42	30.972	-0.99	-0.878	1.98618	1.83783	1.08073
Breast / Breast	IIA	31.797	30.14	-0.613	-1.71	1.52944	3.27161	0.467488
Breast / Breast	IIIA	33.063	29.493	0.653	-2.357	0.635957	5.12304	0.124137
Breast, right lateral / Breast, right lateral	IIIA	32.381	29.566	-0.029	-2.284	1.0203	4.87026	0.209497
Breast / Breast	IIIC	31.631	29.781	-0.779	-2.069	1.71594	4.19596	0.408951
Breast / Lung	IV	30.1	29.764	-2.31	-2.086	4.95883	4.24569	1.16797
Breast / Liver	IV	31.203	32.153	-1.207	0.303	2.30857	0.810565	2.8481

## Sheet: Cancer survey samples
CSRT101 cancer survey plate
SKU	Well	Well position	Gender	Age	Tissue of (Origin/Finding)	Appearance	SAMPLE diagnosis from pathology verification	CASE diagnosis from Donor Institution pathology report	Tumor grade	Minimum Stage Group	Disease
CSRT101/301/501	1	A1	Female	44	Breast / Breast	Normal	Within normal limits	Adenocarcinoma of breast, ductal	Not applicable	Not Applicable	Breast
CSRT101/301/501	2	A2	Female	45	Breast / Breast	Normal	Lactational changes of breast	Adenocarcinoma of breast, ductal	Not applicable	Not Applicable	Breast
CSRT101/301/501	3	A3	Female	32	Breast / Breast	Normal	Within normal limits	Adenocarcinoma of breast, ductal	Not applicable	Not Applicable	Breast
CSRT101/301/501	4	A4	Female	47	Breast / Breast	Tumor	Adenocarcinoma of breast, ductal, lobular	Adenocarcinoma of breast, ductal	NSABP Grade: Nuclear 2 of 3 & Histologic 3 of 3	I	Breast
CSRT101/301/501	5	A5	Female	52	Breast / Breast	Tumor	Adenocarcinoma of breast, ductal	Adenocarcinoma of breast, ductal	Nottingham G3: 8-9 points High combined grade (unfavorable)	I	Breast
CSRT101/301/501	6	A6	Female	57	Breast / Breast	Tumor	Adenocarcinoma of breast, ductal	Adenocarcinoma of breast, ductal	Nottingham G2: 6-7 points Intermediate combined grade (moderately favorable)	IIA	Breast
CSRT101/301/501	7	A7	Female	42	Breast / Breast	Tumor	Adenocarcinoma of breast, ductal	Adenocarcinoma of breast, ductal	Nottingham G3: 8-9 points High combined grade (unfavorable)	IIA	Breast
CSRT101/301/501	8	A8	Female	63	Breast / Breast	Tumor	Adenocarcinoma of breast, ductal	Adenocarcinoma of breast, ductal	Nottingham G2: 6-7 points Intermediate combined grade (moderately favorable)	IIIA	Breast
CSRT101/301/501	9	A9	Female	61	Breast, right lateral / Breast, right lateral	Tumor	Adenocarcinoma of breast, ductal, lobular	Adenocarcinoma of breast, ductal, lobular	Nottingham G2: 6-7 points Intermediate combined grade (moderately favorable)	IIIA	Breast
CSRT101/301/501	10	A10	Female	55	Breast / Breast	Tumor	Adenocarcinoma of breast, ductal	Adenocarcinoma of breast, ductal	Nottingham G3: 8-9 points High combined grade (unfavorable)	IIIC	Breast
CSRT101/301/501	11	A11	Female	45	Breast / Lung	Tumor	Adenocarcinoma of breast, metastatic	Adenocarcinoma of breast, metastatic	Other Histologic Grade	IV	Breast
CSRT101/301/501	12	A12	Female	42	Breast / Liver	Tumor	Adenocarcinoma of breast, metastatic	Adenocarcinoma of breast, metastatic	Not Reported	IV	Breast
CSRT101/301/501	13	B1	Male	61	Colon: right / Colon: right	Normal	Within normal limits	Adenocarcinoma of colon	Not applicable	Not Applicable	Colon
CSRT101/301/501	14	B2	Male	89	Colon: sigmoid / Colon: sigmoid	Normal	Within normal limits	Adenocarcinoma of colon	Not applicable	Not Applicable	Colon
CSRT101/301/501	15	B3	Female	37	Colon: transverse / Colon: transverse	Normal	Within normal limits	Adenocarcinoma of colon, mucinous, signet ring cell	Not applicable	Not Applicable	Colon
CSRT101/301/501	16	B4	Female	89	Colon: right / Colon: right	Tumor	Adenocarcinoma of colon	Adenocarcinoma of colon	AJCC G2: Moderately differentiated	I	Colon
CSRT101/301/501	17	B5	Male	65	Colon: right / Colon: right	Tumor	Adenocarcinoma of colon	Adenocarcinoma of colon	AJCC G1: Well differentiated	IIA	Colon
CSRT101/301/501	18	B6	Male	78	Colon: sigmoid / Colon: sigmoid	Tumor	Adenocarcinoma of colon	Adenocarcinoma of colon	AJCC G1: Well differentiated	IIA	Colon
CSRT101/301/501	19	B7	Male	66	Colon: right / Colon: right	Tumor	Adenocarcinoma of colon	Adenocarcinoma of colon	AJCC G1: Well differentiated	IIA	Colon
CSRT101/301/501	20	B8	Male	86	Colon / Colon	Tumor	Adenocarcinoma of colon	Adenocarcinoma of colon	AJCC G2: Moderately differentiated	III	Colon
CSRT101/301/501	21	B9	Female	42	Cecum / Cecum	Tumor	Adenocarcinoma of colon	Adenocarcinoma of colon	AJCC G1: Well differentiated	IIIB	Colon
CSRT101/301/501	22	B10	Male	61	Colon: sigmoid / Colon: sigmoid	Tumor	Adenocarcinoma of colon	Adenocarcinoma of colon	AJCC G2: Moderately differentiated	IIIC	Colon
CSRT101/301/501	23	B11	Male	63	Colon: rectosigmoid / Colon: rectosigmoid	Tumor	Adenocarcinoma of colon	Adenocarcinoma of colon	AJCC G1: Well differentiated	IIIC	Colon
CSRT101/301/501	24	B12	Female	51	Colon / Lung	Tumor	Adenocarcinoma of colon, metastatic	Adenocarcinoma of colon, metastatic	Not Reported	IV	Colon
CSRT101/301/501	25	C1	Male	71	Kidney / Kidney	Normal	Within normal limits	Carcinoma of kidney, renal cell, clear cell	Not applicable	Not Applicable	Kidney
CSRT101/301/501	26	C2	Male	66	Kidney / Kidney	Normal	Within normal limits	Carcinoma of kidney, renal cell, clear cell	Not applicable	Not Applicable	Kidney
CSRT101/301/501	27	C3	Female	54	Kidney / Kidney	Normal	Within normal limits	Schwannoma	Not applicable	Not Applicable	Kidney
CSRT101/301/501	28	C4	Male	52	Kidney / Kidney	Tumor	Carcinoma of kidney, renal cell, chromophobe	Carcinoma of kidney, renal cell, chromophobe	Fuhrman G3: Nuclei very irregular	I	Kidney
CSRT101/301/501	29	C5	Female	55	Kidney / Kidney	Tumor	Carcinoma of kidney, renal cell, clear cell	Carcinoma of kidney, renal cell, clear cell	Fuhrman G1: Nuclei round, uniform	I	Kidney
CSRT101/301/501	30	C6	Male	52	Kidney / Kidney	Tumor	Carcinoma of kidney, renal cell, chromophobe	Carcinoma of kidney, renal cell, chromophobe	Fuhrman G3: Nuclei very irregular	I	Kidney
CSRT101/301/501	31	C7	Female	57	Kidney / Kidney	Tumor	Carcinoma of kidney, renal cell	Carcinoma of kidney, renal cell	Fuhrman G3: Nuclei very irregular	II	Kidney
CSRT101/301/501	32	C8	Male	59	Kidney / Kidney	Tumor	Carcinoma of kidney, renal cell, clear cell	Carcinoma of kidney, renal cell, clear cell	Fuhrman G3: Nuclei very irregular	III	Kidney
CSRT101/301/501	33	C9	Male	37	Kidney / Kidney	Tumor	Carcinoma of kidney, renal cell, clear cell, papillary	Carcinoma of kidney, renal cell, clear cell, papillary	Fuhrman G4: Nuclei bizarre and multilobated	III	Kidney
CSRT101/301/501	34	C10	Male	64	Kidney / Kidney	Tumor	Carcinoma of kidney, renal cell, papillary	Carcinoma of kidney, renal cell, papillary	Fuhrman G3: Nuclei very irregular	III	Kidney
CSRT101/301/501	35	C11	Male	70	Kidney / Lung	Tumor	Carcinoma of kidney, renal cell, clear cell, metastatic	Carcinoma of kidney, renal cell, clear cell, metastatic	Not Reported	IV	Kidney
CSRT101/301/501	36	C12	Male	51	Kidney / Kidney	Tumor	Carcinoma of kidney, renal cell, sarcomatoid	Carcinoma of kidney, renal cell, sarcomatoid	Fuhrman G4: Nuclei bizarre and multilobated	IV	Kidney
CSRT101/301/501	37	D1	Male	81	Liver / Liver	Normal	Within normal limits	Carcinoma of liver, hepatocellular	Not applicable	Not Applicable	Liver
CSRT101/301/501	38	D2	Male	86	Liver / Liver	Normal	Within normal limits	Carcinoma of liver, hepatocellular	Not applicable	Not Applicable	Liver
CSRT101/301/501	39	D3	Female	33	Liver / Liver	Normal	Within normal limits	Nodular hyperplasia of liver, focal	Not applicable	Not Applicable	Liver
CSRT101/301/501	40	D4	Male	79	Liver: left lobe / Liver: left lobe	Tumor	Carcinoma of liver, hepatocellular	Carcinoma of liver, hepatocellular	AJCC G2: Moderately differentiated	I	Liver
CSRT101/301/501	41	D5	Female	58	Liver / Liver	Tumor	Carcinoma of liver, hepatocellular	Carcinoma of liver, hepatocellular	Not Reported	I	Liver
CSRT101/301/501	42	D6	Male	66	Liver / Liver	Tumor	Carcinoma of liver, hepatocellular	Carcinoma of liver, hepatocellular	AJCC G3: Poorly differentiated	I	Liver
CSRT101/301/501	43	D7	Female	63	Liver / Liver	Tumor	Carcinoma of liver, hepatocellular	Carcinoma of liver, hepatocellular	AJCC G2: Moderately differentiated	II	Liver
CSRT101/301/501	44	D8	Male	68	Liver / Liver	Tumor	Carcinoma of liver, hepatocellular	Carcinoma of liver, hepatocellular	Not Reported	II	Liver
CSRT101/301/501	45	D9	Female	62	Liver: right lobe / Liver: right lobe	Tumor	Carcinoma of liver, hepatocellular	Carcinoma of liver, hepatocellular	AJCC G1: Well differentiated	II	Liver
CSRT101/301/501	46	D10	Male	71	Liver / Liver	Tumor	Carcinoma of liver, hepatocellular	Carcinoma of liver, hepatocellular	AJCC G2: Moderately differentiated	IIIA	Liver
CSRT101/301/501	47	D11	Male	21	Liver: left lobe / Liver: left lobe	Tumor	Carcinoma of liver, hepatocellular	Carcinoma of liver, hepatocellular	AJCC G2: Moderately differentiated	IV	Liver
CSRT101/301/501	48	D12	Male	66	Bile duct / Lung	Tumor	Cholangiocarcinoma of liver, metastatic	Cholangiocarcinoma of liver, metastatic	Not Reported	IV	Liver
CSRT101/301/501	49	E1	Female	49	Lung / Lung	Normal	Within normal limits	Carcinoma of lung, neuroendocrine	Not applicable	Not Applicable	Lung
CSRT101/301/501	50	E2	Male	79	Lung / Lung	Normal	Within normal limits	Carcinoma of lung, large cell	Not applicable	Not Applicable	Lung
CSRT101/301/501	51	E3	Female	62	Lung / Lung	Normal	Within normal limits	Carcinoma of lung, squamous cell	Not applicable	Not Applicable	Lung
CSRT101/301/501	52	E4	Male	71	Lung: left upper lobe / Lung: left upper lobe	Tumor	Carcinoma of lung, squamous cell	Carcinoma of lung, squamous cell	AJCC G2: Moderately differentiated	IA	Lung
CSRT101/301/501	53	E5	Male	64	Lung / Lung	Tumor	Adenocarcinoma of lung	Adenocarcinoma of lung	AJCC G3: Poorly differentiated	IB	Lung
CSRT101/301/501	54	E6	Female	85	Lung / Lung	Tumor	Carcinoma of lung, squamous cell	Carcinoma of lung, squamous cell	Not Reported	IB	Lung
CSRT101/301/501	55	E7	Male	72	Lung / Lung	Tumor	Carcinoma of lung, squamous cell	Carcinoma of lung, squamous cell	AJCC G2: Moderately differentiated	IB	Lung
CSRT101/301/501	56	E8	Male	63	Lung / Lung	Tumor	Carcinoma of lung, non-small cell	Carcinoma of lung, non-small cell	AJCC G3: Poorly differentiated	IIB	Lung
CSRT101/301/501	57	E9	Male	71	Lung / Lung	Tumor	Carcinoma of lung, squamous cell	Carcinoma of lung, squamous cell	AJCC G2: Moderately differentiated	IIB	Lung
CSRT101/301/501	58	E10	Male	58	Lung / Lung	Tumor	Carcinoma of lung, squamous cell	Carcinoma of lung, squamous cell	AJCC G3: Poorly differentiated	IIIA	Lung
CSRT101/301/501	59	E11	Male	80	Lung / Lung	Tumor	Adenocarcinoma of lung	Adenocarcinoma of lung	AJCC G3: Poorly differentiated	IIIB	Lung
CSRT101/301/501	60	E12	Male	51	Lung: right upper lobe / Lung: left upper lobe	Tumor	Carcinoma of lung, non-small cell, metastatic	Carcinoma of lung, non-small cell, metastatic	AJCC G3: Poorly differentiated	IV	Lung
CSRT101/301/501	61	F1	Female	70	Ovary / Ovary	Normal	Within normal limits	Within normal limits	Not applicable	Not Applicable	Ovarian
CSRT101/301/501	62	F2	Female	31	Ovary: right / Ovary: right	Normal	Within normal limits	Within normal limits	Not applicable	Not Applicable	Ovarian
CSRT101/301/501	63	F3	Female	42	Ovary / Ovary	Normal	Within normal limits	Within normal limits	Not applicable	Not Applicable	Ovarian
CSRT101/301/501	64	F4	Female	29	Ovary: right / Ovary: right	Tumor	Tumor of ovary, borderline	Tumor of ovary, borderline	AJCC GB: Borderline malignancy	IA	Ovarian
CSRT101/301/501	65	F5	Female	43	Ovary / Ovary	Tumor	Tumor of ovary, borderline	Tumor of ovary, borderline	Not Reported	IB	Ovarian
CSRT101/301/501	66	F6	Female	51	Ovary: left / Ovary: left	Tumor	Adenocarcinoma of ovary, mucinous	Adenocarcinoma of ovary, mucinous	FIGO G2: Moderately differentiated	IC	Ovarian
CSRT101/301/501	67	F7	Female	80	Ovary: right / Ovary: right	Tumor	Adenocarcinoma of ovary, endometrioid	Adenocarcinoma of ovary, endometrioid	FIGO G3: Poorly differentiated	IIB	Ovarian
CSRT101/301/501	68	F8	Female	46	Ovary / Ovary	Tumor	Adenocarcinoma of ovary, endometrioid	Adenocarcinoma of ovary, endometrioid	FIGO G2: Moderately differentiated	IIIA	Ovarian
CSRT101/301/501	69	F9	Female	52	Ovary / Ovary	Tumor	Adenocarcinoma of ovary, endometrioid	Adenocarcinoma of ovary, endometrioid	FIGO G3: Poorly differentiated	IIIB	Ovarian
CSRT101/301/501	70	F10	Female	74	Ovary: right / Ovary: right	Tumor	Adenocarcinoma of ovary, papillary serous	Adenocarcinoma of ovary, papillary serous	FIGO G3: Poorly differentiated	IIIC	Ovarian
CSRT101/301/501	71	F11	Female	77	Ovary: left / Ovary: left	Tumor	Carcinoma of ovary	Carcinoma of ovary	FIGO G3: Poorly differentiated	IIIC	Ovarian
CSRT101/301/501	72	F12	Female	79	Ovary / Lymph node	Tumor	Adenocarcinoma of ovary, papillary serous, metastatic	Adenocarcinoma of ovary, papillary serous, metastatic	FIGO G3: Poorly differentiated	IV	Ovarian
CSRT101/301/501	73	G1	Male	68	Prostate / Prostate	Normal	Within normal limits	Adenocarcinoma of prostate	Not applicable	Not Applicable	Prostate
CSRT101/301/501	74	G2	Male	65	Prostate / Prostate	Normal	Within normal limits	Adenocarcinoma of prostate	Not applicable	Not Applicable	Prostate
CSRT101/301/501	75	G3	Male	76	Prostate / Prostate	Normal	Within normal limits	Adenocarcinoma of prostate	Not applicable	Not Applicable	Prostate
CSRT101/301/501	76	G4	Male	70	Prostate / Prostate	Lesion	Hyperplasia of prostate	Carcinoma of bladder, transitional cell	Not applicable	Not applicable	Prostate
CSRT101/301/501	77	G5	Male	63	Prostate / Prostate	Lesion	Prostatitis	Adenocarcinoma of prostate	Not applicable	Not applicable	Prostate
CSRT101/301/501	78	G6	Male	70	Prostate / Prostate	Lesion	Hyperplasia of prostate	Adenocarcinoma of prostate	Not applicable	Not applicable	Prostate
CSRT101/301/501	79	G7	Male	71	Prostate / Prostate	Lesion	Hyperplasia of prostate	Adenocarcinoma of prostate	Not applicable	Not applicable	Prostate
CSRT101/301/501	80	G8	Male	56	Prostate / Prostate	Lesion	Hyperplasia of prostate	Adenocarcinoma of prostate	Not applicable	Not applicable	Prostate
CSRT101/301/501	81	G9	Male	63	Prostate / Prostate	Tumor	Adenocarcinoma of prostate	Adenocarcinoma of prostate	Gleason Score: 3+4=7/10	II	Prostate
CSRT101/301/501	82	G10	Male	53	Prostate / Prostate	Lesion	Hyperplasia of prostate, nodular	Adenocarcinoma of prostate	Not applicable	Not applicable	Prostate
CSRT101/301/501	83	G11	Male	65	Prostate / Prostate	Lesion	Prostatitis, chronic	Adenocarcinoma of prostate	Not applicable	Not applicable	Prostate
CSRT101/301/501	84	G12	Male	61	Prostate / Prostate	Tumor	Adenocarcinoma of prostate	Adenocarcinoma of prostate	Gleason Score: 4+4=8/10	III	Prostate
CSRT101/301/501	85	H1	Female	30	Thyroid gland / Thyroid gland	Normal	Within normal limits	Within normal limits	Not applicable	Not Applicable	Thyroid
CSRT101/301/501	86	H2	Female	68	Thyroid gland / Thyroid gland	Normal	Within normal limits	Within normal limits	Not applicable	Not Applicable	Thyroid
CSRT101/301/501	87	H3	Female	46	Thyroid gland / Thyroid gland	Normal	Within normal limits	Within normal limits	Not applicable	Not Applicable	Thyroid
CSRT101/301/501	88	H4	Female	15	Thyroid gland / Thyroid gland	Tumor	Carcinoma of thyroid, papillary	Carcinoma of thyroid, papillary	Not Reported	I	Thyroid
CSRT101/301/501	89	H5	Female	28	Thyroid gland / Thyroid gland	Tumor	Carcinoma of thyroid, papillary	Carcinoma of thyroid, papillary	Not Reported	I	Thyroid
CSRT101/301/501	90	H6	Female	39	Thyroid gland / Thyroid gland	Tumor	Carcinoma of thyroid, papillary	Carcinoma of thyroid, papillary	Not Reported	I	Thyroid
CSRT101/301/501	91	H7	Male	57	Thyroid gland / Thyroid gland	Tumor	Carcinoma of thyroid, Hurthle cell	Carcinoma of thyroid, Hurthle cell	AJCC G1: Well differentiated	II	Thyroid
CSRT101/301/501	92	H8	Male	74	Thyroid gland / Thyroid gland	Tumor	Carcinoma of thyroid, papillary	Carcinoma of thyroid, papillary	Not Reported	II	Thyroid
CSRT101/301/501	93	H9	Female	76	Thyroid gland / Thyroid gland	Tumor	Carcinoma of thyroid, papillary	Carcinoma of thyroid, papillary	Not Reported	III	Thyroid
CSRT101/301/501	94	H10	Female	52	Thyroid gland / Thyroid gland	Tumor	Carcinoma of thyroid, follicular	Carcinoma of thyroid, follicular	Not Reported	III	Thyroid
CSRT101/301/501	95	H11	Male	52	Thyroid gland / Neck	Tumor	Carcinoma of thyroid, medullary, metastatic	Carcinoma of thyroid, medullary, metastatic	Not Reported	IVA	Thyroid
CSRT101/301/501	96	H12	Female	45	Thyroid gland / Thyroid gland	Tumor	Carcinoma of thyroid, papillary	Carcinoma of thyroid, papillary	Not Reported	IVA	Thyroid
