# Supplementary material for: Epigenetic deprogramming by disruption of CIZ1-RNA nuclear assemblies in early-stage breast cancers
Source: J Cell Biol. 2025 Mar 11;224(5):e202409123. doi: 10.1083/jcb.202409123 (PMC11895699; doi:10.1083/jcb.202409123)
Supplement: Data S3 — shows the DNF effect on murine transcriptomics, GSEA analysis, and heat maps. [file jcb_202409123_datas3.xlsx]

## Sheet: C181 vs vector all genes
Genes change by C181 compared to vector control
FPKM All Genes						vector	vector	vector	C181	C181	C181
#ID	Symbol	Chr	Start	End	Strand	Female A FPKM	Female B FPKM	Male FPKM	Female A FPKM	Female B FPKM	Male FPKM	FDR	log2FC
ENSMUSG00000033845	Mrpl15	1	4773206	4785739	-	10.9637	10.9388	11.3665	7.92765	7.84731	8.48882	3.44e-08	-0.428679
ENSMUSG00000025903	Lypla1	1	4807788	4848410	+	21.554	18.9876	20.6316	19.9558	19.0258	19.6869	0.941518	0.00850144
ENSMUSG00000033813	Tcea1	1	4857814	4897909	+	71.8984	63.2429	72.6147	56.6492	55.8545	57.1619	0.00276028	-0.235245
ENSMUSG00000033793	Atp6v1h	1	5070018	5162529	+	67.4562	60.9298	58.5318	50.243	50.0113	43.4302	0.00460513	-0.297148
ENSMUSG00000025907	Rb1cc1	1	6206197	6276648	+	18.4686	18.3073	13.7694	15.4933	18.2828	13.5655	0.890944	0.0298017
ENSMUSG00000090031	4732440D04Rik	1	6209866	6215293	-	0.758997	0.801508	0.63265	0.894755	0.963962	0.639238	0.483764	0.22206
ENSMUSG00000087247	Fam150a	1	6359218	6394731	+	2.20626	2.41219	2.16097	2.2079	2.01446	1.31063	0.547201	-0.23837
ENSMUSG00000051285	Pcmtd1	1	7088920	7173628	+	9.81523	9.72391	9.12328	12.5599	12.1185	11.3023	0.00105949	0.306171
ENSMUSG00000103509	WI1-817D1.2	1	7148110	7152137	+	0.347415	0.463997	0.243762	0.763623	0.808306	0.696142	0.000381729	1.15272
ENSMUSG00000048538	Gm9826	1	7177739	7179037	+	3.86795	4.48016	3.5723	3.32191	3.52278	3.09567	0.36689	-0.206027
ENSMUSG00000084353	Gm15452	1	8791923	8792162	-	6.43167	8.26951	7.0278	5.60592	5.53682	6.01219	0.391412	-0.287485
ENSMUSG00000061024	Rrs1	1	9545408	9547455	+	37.9321	39.1895	38.8987	24.5005	28.2027	24.1176	4.27e-08	-0.540132
ENSMUSG00000025911	Adhfe1	1	9547948	9580673	+	0.585633	0.569778	0.492173	0.828169	0.798869	0.932109	0.108815	0.423268
ENSMUSG00000079671	2610203C22Rik	1	9560832	9631175	-	0.894781	0.676571	1.20569	1.11337	1.22297	0.780959	0.638732	0.227372
ENSMUSG00000081441	Gm6161	1	9574548	9575649	+	0.93539	1.14378	1.02797	1.09519	0.877986	0.770591	0.794709	-0.124616
ENSMUSG00000025912	Mybl1	1	9667415	9700209	-	3.36589	3.25097	3.00847	2.73628	2.47992	2.28567	0.00338864	-0.325006
ENSMUSG00000045210	Vcpip1	1	9718622	9748382	-	7.22127	7.39643	7.05783	6.527	6.97417	6.95093	0.796578	-0.0293918
ENSMUSG00000025915	Sgk3	1	9798107	9900845	+	2.40311	1.55469	1.85731	2.15015	2.21177	1.70727	0.464627	0.192803
ENSMUSG00000098234	Snhg6	1	9941959	9944118	-	44.3334	58.9094	52.8225	41.0402	39.4822	33.3962	0.0170287	-0.398354
ENSMUSG00000025917	Cops5	1	10024601	10038168	-	38.2391	40.2014	38.9113	37.9901	34.3395	35.2675	0.637929	-0.0440784
ENSMUSG00000056763	Cspp1	1	10037987	10136768	+	5.46421	6.22987	5.04729	6.66156	5.90787	5.37378	0.533889	0.0867665
ENSMUSG00000067851	Arfgef1	1	10137571	10232670	-	15.8375	16.0504	15.6605	13.4252	15.0708	13.7923	0.240915	-0.116101
ENSMUSG00000042501	Cpa6	1	10324720	10719945	-	4.85035	4.71788	4.09964	6.52844	7.62097	6.53449	5.88e-06	0.664424
ENSMUSG00000048960	Prex2	1	10993465	11303681	+	0.284033	0.167268	0.195309	0.248373	0.210942	0.229137	0.355265	0.266115
ENSMUSG00000016918	Sulf1	1	12692277	12861192	+	53.1832	52.6739	51.5672	63.5666	65.0258	66.3283	2.67e-11	0.356677
ENSMUSG00000025938	Slco5a1	1	12866549	12992650	-	0.334099	0.443238	0.254404	0.328969	0.347551	0.265061	0.826228	-0.0973548
ENSMUSG00000005886	Ncoa2	1	13139105	13374083	-	7.23873	5.77132	6.43948	6.6756	6.1223	6.82449	0.533851	0.0935643
ENSMUSG00000025935	Tram1	1	13564698	13589910	-	31.5576	29.335	32.6355	33.4956	31.3875	36.5149	0.0993236	0.169762
ENSMUSG00000025937	Lactb2	1	13623330	13660546	-	6.38324	6.5652	6.73466	5.97555	5.70143	5.83749	0.241308	-0.112453
ENSMUSG00000025932	Eya1	1	14168954	14310235	-	1.4428	1.73739	1.15207	1.54408	1.81331	1.46101	0.501268	0.184195
ENSMUSG00000082193	Rpl5-ps1	1	14865072	14865965	+	7.19344	5.51599	2.57707	0.929287	2.73935	6.98984	0.739005	-0.460049
ENSMUSG00000092083	Kcnb2	1	15287254	15723750	+	0.158315	0.162335	0.075066	0.149798	0.198805	0.057627	0.921528	0.0963976
ENSMUSG00000025925	Terf1	1	15805646	15844052	+	5.26636	5.49366	6.45626	4.15571	4.82953	4.3683	0.00481396	-0.346535
ENSMUSG00000032719	Sbspon	1	15853862	15892722	-	0.467148	0.518401	0.475374	0.855502	0.720481	0.703374	0.00849037	0.690756
ENSMUSG00000043716	Rpl7	1	16101295	16104662	-	630.114	621.715	645.109	568.242	555.629	605.334	0.338255	-0.0735085
ENSMUSG00000025921	Rdh10	1	16105774	16133734	+	4.48721	4.66843	4.2173	4.70134	4.61764	4.72412	0.315745	0.123535
ENSMUSG00000025920	Stau2	1	16228674	16520112	-	8.35197	8.39268	7.30023	6.24838	6.41628	6.26242	0.107324	-0.228892
ENSMUSG00000025939	Ube2w	1	16540790	16619489	-	18.9112	19.2431	18.254	19.8847	19.3056	16.7636	0.807423	0.0361002
ENSMUSG00000079658	Tceb1	1	16641725	16657042	-	26.8712	33.8696	30.2006	27.9084	31.1078	25.6733	0.898132	-0.0241125
ENSMUSG00000025940	Tmem70	1	16665207	16678275	+	36.7777	37.5609	32.8837	32.7882	39.1368	30.8691	0.89317	-0.0263946
ENSMUSG00000025779	Ly96	1	16688051	16709611	+	5.3496	4.27379	5.16278	3.72346	3.96476	4.6021	0.445184	-0.210115
ENSMUSG00000042686	Jph1	1	16964560	17097889	-	1.23863	1.39026	1.14998	1.30857	1.48061	1.03055	0.819248	0.0700691
ENSMUSG00000067780	Pi15	1	17601901	17630939	+	2.90119	2.92557	2.07663	3.26276	2.40611	2.28148	0.84289	0.060997
ENSMUSG00000025776	Crispld1	1	17727045	17766344	+	0.442485	0.411483	0.580819	0.80717	0.693819	0.74493	0.000417946	0.709088
ENSMUSG00000041859	Mcm3	1	20802968	20820312	-	29.7621	27.1235	31.8946	19.6078	18.8695	21.5063	7.59e-08	-0.508776
ENSMUSG00000025931	Paqr8	1	20890606	20939650	+	1.74627	1.81594	1.81785	1.98812	1.94691	1.6709	0.514625	0.113321
ENSMUSG00000041809	Efhc1	1	20951626	20990841	+	0.893079	0.972826	0.843429	0.876047	1.26605	1.22942	0.262738	0.35044
ENSMUSG00000041779	Tram2	1	20996299	21079229	-	9.91814	9.4999	11.8149	12.0744	12.075	15.0043	0.00870452	0.382244
ENSMUSG00000025933	Tmem14a	1	21218575	21230167	+	2.00642	2.67789	2.46138	2.48261	2.24745	3.19145	0.553588	0.199547
ENSMUSG00000028033	Kcnq5	1	21398403	21961942	-	0.697914	0.800525	0.830895	0.473925	0.482886	0.306378	0.00137956	-0.825628
ENSMUSG00000082935	Gm7658	1	21511933	21513056	-	2.0307	2.16879	1.67241	1.78594	1.95496	1.60086	0.825516	-0.0810512
ENSMUSG00000026158	Ogfrl1	1	23366424	23397772	-	2.93764	2.76399	2.83024	2.50755	2.24809	2.32194	0.0554777	-0.216108
ENSMUSG00000026156	B3gat2	1	23761753	23849158	+	1.20573	1.15173	1.15252	1.25681	1.20549	1.08374	0.721933	0.0684925
ENSMUSG00000026155	Smap1	1	23844846	23922317	-	27.3043	25.9082	27.6282	28.9423	28.1035	29.4116	0.0367064	0.147097
ENSMUSG00000026154	1110058L19Rik	1	23995939	24005656	-	8.31668	8.74231	9.12952	10.8187	8.99224	10.0573	0.147002	0.247247
ENSMUSG00000026153	Fam135a	1	24011093	24100341	-	11.8429	10.3959	9.41543	9.7963	9.25335	8.57836	0.196935	-0.186643
ENSMUSG00000100131	Gm28439	1	24611535	24612410	-	427.104	592.992	551.265	551.521	468.107	561.018	0.78893	0.0593583
ENSMUSG00000067736	Gm10222	1	24612407	24612700	-	464.21	641.179	625.291	608.052	529.605	631.032	0.703224	0.0824726
ENSMUSG00000101939	Gm28438	1	24612775	24613119	-	67.496	125.31	129.356	95.1923	88.8008	104.768	0.761268	-0.108275
ENSMUSG00000101111	Gm28437	1	24613189	24613971	-	980.529	1059.24	1236.87	1116.41	1012.53	1279.93	0.524345	0.110338
ENSMUSG00000100862	Gm10925	1	24613974	24614651	-	1391.52	1838.16	1702.65	1721.33	1535.61	1845.86	0.587872	0.100485
ENSMUSG00000102070	Gm28661	1	24614885	24615565	-	1040.66	1473.99	1443.68	1301.07	1113.07	1411.86	0.993074	0.00180148
ENSMUSG00000101249	Gm29216	1	24615706	24616197	-	707.004	1187.33	1019.94	985.493	888.804	1147.76	0.718348	0.102161
ENSMUSG00000073725	Lmbrd1	1	24678630	24766301	+	11.1642	9.9867	9.21558	10.6596	9.35049	9.40013	0.827739	0.0322938
ENSMUSG00000100261	Gm6473	1	30769687	30771815	+	1.01956	1.08058	1.01121	1.06965	0.850509	0.455832	0.546443	-0.3352
ENSMUSG00000048874	Phf3	1	30802339	30873921	-	19.0788	18.921	20.6884	17.2917	18.2881	18.0592	0.470395	-0.0654839
ENSMUSG00000026064	Ptp4a1	1	30940302	30949770	-	33.9384	33.9411	29.0735	31.2282	26.5681	24.9872	0.209624	-0.170607
ENSMUSG00000070960	Gm10307	1	31615149	31616661	+	0.796897	0.769141	0.966508	0.797273	0.924922	0.952235	0.741609	0.134375
ENSMUSG00000026134	Prim2	1	33453810	33669795	-	11.9863	12.5326	12.9998	9.73797	10.6287	10.2028	0.0241797	-0.241766
ENSMUSG00000004768	Rab23	1	33719887	33742564	+	19.5803	20.4062	18.0751	18.4512	18.7335	16.8114	0.804641	-0.0309364
ENSMUSG00000042215	Bag2	1	33745484	33757795	-	37.1499	37.701	34.2391	29.8412	36.2762	28.6442	0.329889	-0.153033
ENSMUSG00000042197	Zfp451	1	33761545	33814595	-	9.19684	9.81497	10.3344	9.42056	9.34188	8.59547	0.795003	-0.0303831
ENSMUSG00000042182	Bend6	1	33852052	33907816	-	2.39335	2.028	2.236	1.15679	1.45949	1.84874	0.04813	-0.501644
ENSMUSG00000026131	Dst	1	33908225	34308661	+	17.1971	16.9949	15.7681	14.5445	13.8686	13.6839	0.0164673	-0.319283
ENSMUSG00000103888	AC123072.1	1	33908272	34307592	+	6.35659	7.43838	8.19972	7.04501	8.93394	7.81717	0.348033	0.167837
ENSMUSG00000104475	RP24-422C24.2	1	34236596	34238820	+	1.11346	1.1568	1.12468	1.10031	1.93839	1.33359	0.222839	0.420568
ENSMUSG00000101462	Gm3052	1	34415050	34417986	-	0.518633	0.396371	0.380022	0.630328	0.616562	0.968156	0.0382012	0.830881
ENSMUSG00000102336	mmu-mir-5103	1	34427002	34433264	-	1.44747	1.22992	1.31046	2.13547	2.66701	2.44427	1.02e-10	0.917585
ENSMUSG00000042111	Ccdc115	1	34436670	34439672	-	10.2502	9.22946	9.65563	9.33654	8.50441	8.29703	0.434321	-0.102793
ENSMUSG00000026127	Imp4	1	34439851	34449356	+	10.9656	11.9251	10.5858	9.22379	8.35456	8.7609	2.65e-05	-0.364323
ENSMUSG00000026126	Ptpn18	1	34459762	34475733	+	2.12061	1.06648	1.80666	2.33981	1.45556	1.52631	0.535723	0.288711
ENSMUSG00000037509	Arhgef4	1	34678188	34813309	+	0.714213	1.02677	0.69604	1.16393	1.07423	1.40322	0.0649362	0.424783
ENSMUSG00000037503	Fam168b	1	34813219	34843065	-	46.2354	45.5	46.0089	43.4401	44.6854	42.7625	0.669073	-0.030378
ENSMUSG00000026123	Plekhb2	1	34849976	34879580	+	29.3856	29.5273	25.5982	25.8832	27.0581	23.7632	0.448588	-0.0994167
ENSMUSG00000045216	Hs6st1	1	36068400	36106446	+	30.2858	28.5388	26.1555	40.0363	37.8269	35.5039	1.13e-07	0.470159
ENSMUSG00000037470	Uggt1	1	36140027	36244720	-	24.8203	23.9377	24.9228	26.066	27.5568	28.5029	0.00671305	0.204082
ENSMUSG00000047180	Neurl3	1	36264597	36274679	-	4.96139	3.62431	3.6351	3.89796	2.81903	3.02015	0.236711	-0.28547
ENSMUSG00000037447	Arid5a	1	36307733	36324029	+	9.03897	7.24317	5.87402	6.66631	5.7484	4.15296	0.331106	-0.333413
ENSMUSG00000010453	Kansl3	1	36335730	36369181	-	17.5888	18.826	17.5516	18.1307	17.191	18.2278	0.880823	-0.0190718
ENSMUSG00000037432	Fer1l5	1	36372291	36422110	+	0.272402	0.222694	0.280226	0.260829	0.24108	0.260326	0.940085	0.0298379
ENSMUSG00000001143	Lman2l	1	36419871	36445271	-	7.87084	7.41672	7.48372	7.91128	7.71054	7.15394	0.736401	0.0381727
ENSMUSG00000037408	Cnnm4	1	36471620	36508764	+	4.72357	4.63997	3.57106	3.53808	3.56989	3.20479	0.124627	-0.271235
ENSMUSG00000001138	Cnnm3	1	36511867	36528237	+	2.31358	2.27086	2.47991	2.81273	2.35179	2.87082	0.195951	0.195169
ENSMUSG00000067653	Ankrd23	1	36530188	36536883	-	1.97181	2.14752	1.27048	1.84616	1.93346	2.0024	0.559886	0.215323
ENSMUSG00000079610	Ankrd39	1	36537507	36547445	-	3.66457	3.62901	3.33172	4.17054	3.74043	4.06012	0.174009	0.201918
ENSMUSG00000026121	Sema4c	1	36548639	36558349	-	9.32632	9.15471	8.79572	10.9096	10.1932	9.96357	0.00521592	0.23134
ENSMUSG00000061518	Cox5b	1	36691484	36693681	+	56.1815	66.8812	67.644	62.0322	60.0145	61.3491	0.98134	-0.0036472
ENSMUSG00000037351	Actr1b	1	36698114	36714422	-	50.2431	47.8773	49.9051	49.2385	50.8503	47.6275	0.638953	0.0409998
ENSMUSG00000026116	Tmem131	1	36792191	36943666	-	21.1879	20.2269	19.1665	20.0454	20.307	21.1044	0.441058	0.0705767
ENSMUSG00000026113	Inpp4a	1	37299865	37410736	+	3.43937	3.04382	3.2169	3.8753	4.28183	3.41881	0.0352514	0.23056
ENSMUSG00000026112	Coa5	1	37417084	37430103	-	28.6572	26.8561	27.3597	26.0253	27.7953	27.6782	0.763818	0.0305106
ENSMUSG00000026111	Unc50	1	37430139	37439124	+	27.2482	26.3761	27.9961	32.4506	29.3315	31.196	0.000870176	0.261617
ENSMUSG00000026110	Mgat4a	1	37439340	37541016	-	1.38846	1.11298	1.00129	1.19373	0.960579	0.768289	0.399838	-0.214345
ENSMUSG00000060771	Tsga10	1	37754776	37866429	-	0.650662	0.592886	0.769657	0.756031	0.808907	0.670913	0.217336	0.308954
ENSMUSG00000037216	Lipt1	1	37871738	37876228	+	3.43268	2.8735	3.14711	2.8036	3.26041	2.75148	0.888084	-0.0381591
ENSMUSG00000026088	Mitd1	1	37874801	37890411	-	15.7344	15.9322	18.7059	12.2381	11.5295	13.3357	0.00601219	-0.402913
ENSMUSG00000026087	Mrpl30	1	37890477	37898535	+	50.8429	49.5818	55.163	43.3209	43.4155	43.7724	0.0273928	-0.191163
ENSMUSG00000058407	Txndc9	1	37985189	37997893	-	28.7463	30.7022	28.4263	25.9418	26.6501	26.9696	0.326089	-0.0910821
ENSMUSG00000026083	Eif5b	1	37998010	38055579	+	28.5291	29.3812	28.7858	21.9735	26.2068	27.8622	0.290747	-0.111287
ENSMUSG00000026082	Rev1	1	38052786	38129801	-	8.41123	8.34803	8.62036	7.80478	8.08912	7.84532	0.581785	-0.0597905
ENSMUSG00000037138	Aff3	1	38177326	38664955	-	3.97663	3.33444	4.00469	4.74969	4.09342	5.29818	0.00997234	0.375052
ENSMUSG00000048814	Lonrf2	1	38793645	38836711	-	0.376012	0.452945	0.432253	0.403754	0.304885	0.500232	0.931692	-0.0359954
ENSMUSG00000026080	Chst10	1	38863867	38898161	-	0.975523	0.861847	1.15968	1.23425	0.890243	1.26915	0.468476	0.18275
ENSMUSG00000026078	Pdcl3	1	38985608	38997238	+	19.156	20.6934	18.9978	18.0952	19.3657	16.7124	0.665379	-0.0608052
ENSMUSG00000103046	RP23-101P2.6	1	38992678	38994316	+	1.12191	1.01595	0.93175	1.60765	1.24174	0.846403	0.450729	0.320332
ENSMUSG00000026077	Npas2	1	39193731	39363236	+	0.84766	0.608572	0.732237	1.3315	0.628015	1.20675	0.0993454	0.557116
ENSMUSG00000073702	Rpl31	1	39367842	39371911	+	196.465	247.528	250.571	205.288	208.95	221.846	0.809292	-0.0423786
ENSMUSG00000003134	Tbc1d8	1	39371492	39478755	-	0.623518	0.481037	0.702781	0.799942	0.403255	0.55298	0.947001	-0.0329778
ENSMUSG00000003135	Cnot11	1	39534992	39546889	+	13.8871	12.877	13.0598	11.515	11.7485	12.1271	0.111202	-0.136857
ENSMUSG00000085894	Gm15832	1	39547570	39552002	-	1.94637	1.56325	1.14824	1.59681	1.28573	1.05884	0.659074	-0.187063
ENSMUSG00000048234	Rnf149	1	39551296	39577405	-	46.1601	44.5023	38.1076	40.5267	41.5827	32.4439	0.540208	-0.108317
ENSMUSG00000050967	Creg2	1	39618406	39651474	-	0.251599	0.189746	0.219866	0.3303	0.14014	0.19034	0.938872	0.0502573
ENSMUSG00000026074	Map4k4	1	39900913	40026310	+	106.746	110.689	108.567	101.323	100.75	89.6083	0.188046	-0.131943
ENSMUSG00000026072	Il1r1	1	40225080	40317257	+	30.9614	26.7354	30.9794	36.5468	34.4607	36.4107	0.00311786	0.321211
ENSMUSG00000070942	Il1rl2	1	40324610	40367562	+	17.6691	15.3256	17.0632	21.7363	19.6129	20.6372	1.24e-05	0.361097
ENSMUSG00000026069	Il1rl1	1	40429570	40465415	+	255.439	236.124	274.205	126.548	153.587	122.218	1.51e-13	-0.841926
ENSMUSG00000026070	Il18r1	1	40465552	40500854	+	0.330132	0.355237	0.221006	0.315009	0.274906	0.156339	0.594037	-0.330351
ENSMUSG00000026068	Il18rap	1	40515362	40551705	+	3.23666	3.18101	2.51452	2.01563	2.42659	1.76621	0.006736	-0.501271
ENSMUSG00000041945	Mfsd9	1	40772038	40790687	-	1.6814	1.2166	1.46787	1.63378	1.61989	1.49103	0.448471	0.176699
ENSMUSG00000045515	Pou3f3	1	42695768	42703176	+	0.74768	0.812168	0.594171	1.14993	1.17186	0.801129	0.0178689	0.590088
ENSMUSG00000060679	Mrps9	1	42851233	42905682	+	17.1487	16.7043	17.0101	14.2047	14.7831	13.8243	0.0441783	-0.186427
ENSMUSG00000041907	Gpr45	1	42952872	43035456	+	0.678037	0.840119	0.890776	0.737078	0.617142	0.717942	0.673884	-0.1628
ENSMUSG00000070939	Tgfbrap1	1	43047200	43098637	-	7.42852	6.58271	6.83412	7.83799	6.30199	7.09355	0.618978	0.0706979
ENSMUSG00000010290	AI597479	1	43098710	43115947	+	6.65976	5.472	6.23341	6.47887	6.13403	6.62926	0.358114	0.122424
ENSMUSG00000008136	Fhl2	1	43123074	43196984	-	121.337	117.706	96.5692	119.013	120.716	104.376	0.581	0.090286
ENSMUSG00000066877	Nck2	1	43444579	43570515	+	12.1033	12.1108	11.0253	13.0718	14.249	12.3593	0.0535956	0.220169
ENSMUSG00000026051	1500015O10Rik	1	43730602	43742578	+	10.3846	10.3398	9.19109	17.6697	13.8722	15.9512	2.98e-07	0.720411
ENSMUSG00000057363	Uxs1	1	43746966	43827800	-	10.608	12.0029	10.3141	10.2566	10.1553	10.4203	0.960478	0.00539149
ENSMUSG00000041763	Tpp2	1	43933647	44003000	+	34.7814	31.1783	31.807	29.1751	29.3338	28.6595	0.118904	-0.115511
ENSMUSG00000026049	Tex30	1	44086613	44102441	-	7.14393	7.97208	8.25044	5.25004	5.6719	5.0148	3.98e-05	-0.521976
ENSMUSG00000026047	Kdelc1	1	44106546	44118808	-	19.2708	18.7072	19.1065	18.9789	17.5565	18.2116	0.859255	0.0181149
ENSMUSG00000041684	Bivm	1	44118957	44144770	+	5.44878	4.7472	5.63072	5.3269	6.22321	6.12333	0.642487	0.0824174
ENSMUSG00000026048	Ercc5	1	44147744	44181260	+	12.8619	12.9645	11.4564	13.5161	13.0853	13.0824	0.207406	0.136164
NewGene_11689	NewGene_11689	1	44369000	44378456	+	0.225247	0.205242	0.339971	0.178333	0.1876	0.208546	0.849711	-0.0953163
ENSMUSG00000056870	Gulp1	1	44551511	44796838	+	8.00044	8.59345	9.85876	9.94947	9.59548	11.9212	0.0325646	0.290488
ENSMUSG00000026043	Col3a1	1	45311538	45349706	+	830.836	710.367	885.344	1287.19	992.288	1278.75	3.33e-06	0.6068
NewGene_11753	NewGene_11753	1	45350244	45359570	-	0.287789	0.410462	0.508765	0.358274	0.398072	0.33137	0.927345	-0.0520811
ENSMUSG00000026042	Col5a2	1	45374321	45503282	-	375.69	337.864	328.261	461.975	469.913	457.193	1.54e-11	0.468841
ENSMUSG00000025995	Wdr75	1	45795166	45823619	+	30.8985	29.0552	29.2358	20.7538	22.1992	20.1084	1.57e-09	-0.45259
ENSMUSG00000084817	Gm5526	1	45857332	45857754	-	2.84184	3.18215	2.06706	2.15689	2.4362	2.53544	0.804641	-0.124347
ENSMUSG00000025993	Slc40a1	1	45908068	45926523	-	2.98221	2.47372	3.26648	4.09155	3.2652	4.19771	0.0113436	0.460747
ENSMUSG00000041144	Dnah7b	1	46066315	46373546	+	0.237294	0.156164	0.117616	0.178497	0.186196	0.282852	0.0182423	0.755738
ENSMUSG00000025986	Slc39a10	1	46807544	46892852	-	16.0367	13.6739	13.9777	14.2223	13.9272	13.5025	0.927702	-0.0117045
ENSMUSG00000026109	Tmeff2	1	50900647	51187270	+	3.21192	3.40953	4.11205	3.98891	2.91814	3.97233	0.792112	0.0717713
ENSMUSG00000045954	Sdpr	1	51289126	51302960	+	75.5608	69.3244	74.6905	61.1764	61.2435	61.7898	0.00110924	-0.198576
ENSMUSG00000026107	Nabp1	1	51465862	51478425	-	27.2233	26.1527	18.9535	18.0713	18.5163	13.2984	0.0178813	-0.532828
ENSMUSG00000018417	Myo1b	1	51749765	51916071	-	24.4801	22.806	23.6214	23.0163	27.2021	22.6508	0.588226	0.066772
ENSMUSG00000026104	Stat1	1	52119440	52161865	+	45.5801	40.3184	59.0039	40.1092	35.2155	48.4594	0.430028	-0.181464
ENSMUSG00000026103	Gls	1	52163448	52233232	-	41.1607	41.4138	35.4227	36.8527	39.1349	34.3536	0.296115	-0.119386
ENSMUSG00000002881	Nab1	1	52457294	52500679	-	22.6061	21.899	23.5249	20.7897	20.4987	21.5322	0.494687	-0.0590642
ENSMUSG00000100007	Gm5527	1	52584518	52585159	+	9.19705	13.0534	13.8417	10.1891	11.0519	13.2984	0.974472	-0.0113232
ENSMUSG00000043015	Tmem194b	1	52630703	52651919	+	1.50476	1.11775	0.970529	1.29422	1.02581	1.48875	0.481041	0.179769
ENSMUSG00000041439	Mfsd6	1	52656286	52727462	-	2.53628	2.19654	2.58403	2.57379	1.76184	2.13551	0.544225	-0.136974
ENSMUSG00000026102	Inpp1	1	52785427	52817688	-	4.06006	3.94452	4.64021	4.1915	4.37096	4.64802	0.359546	0.129643
ENSMUSG00000041426	Hibch	1	52844929	52920986	+	8.10802	6.99154	8.05521	7.34046	7.35671	7.98207	0.85293	0.0314238
ENSMUSG00000026098	Pms1	1	53189187	53297018	-	2.25948	2.38314	1.77601	1.9123	1.42034	1.56427	0.18002	-0.28555
ENSMUSG00000026097	Ormdl1	1	53297095	53310309	+	6.40415	6.76248	6.10692	5.49205	5.80351	4.92391	0.204723	-0.195893
ENSMUSG00000026096	Osgepl1	1	53313624	53326343	+	3.10105	3.32475	3.58768	2.55908	3.23476	2.57158	0.552787	-0.14201
ENSMUSG00000026095	Asnsd1	1	53344617	53352752	-	23.9369	22.5763	21.8924	20.1247	18.2195	20.7406	0.13242	-0.156222
ENSMUSG00000026094	Stk17b	1	53755506	53785224	-	16.8059	15.0442	13.8782	15.0594	13.9734	12.4177	0.56982	-0.088891
ENSMUSG00000042807	Hecw2	1	53806876	54195168	-	1.08862	1.11448	0.865807	0.751461	0.894265	0.685246	0.0357172	-0.356952
ENSMUSG00000041303	Gtf3c3	1	54396004	54438971	-	7.83572	7.09521	7.93365	7.24836	7.29468	7.13688	0.864906	-0.021362
ENSMUSG00000073678	Pgap1	1	54472994	54557684	-	0.983948	0.846118	0.813774	1.36001	1.11929	1.21708	0.000185524	0.534821
ENSMUSG00000052331	Ankrd44	1	54645340	54926387	-	5.47679	4.63464	4.51006	6.51871	5.99535	6.59813	3.37e-08	0.529444
ENSMUSG00000025982	Sf3b1	1	54985169	55027481	-	57.8553	53.9806	51.6141	58.4355	57.1039	50.4222	0.610728	0.0549017
ENSMUSG00000025981	Coq10b	1	55052770	55072702	+	36.8231	36.1276	29.6943	27.3263	28.5745	23.233	0.0303437	-0.316898
ENSMUSG00000025980	Hspd1	1	55077835	55088243	-	215.248	219.012	237.882	132.212	148.919	141.613	7.11e-14	-0.621484
ENSMUSG00000073676	Hspe1	1	55088132	55091307	+	116.474	150.721	146.166	100.729	102.429	105.912	0.00720026	-0.366159
ENSMUSG00000025979	Mob4	1	55131231	55154899	+	16.6954	17.2524	19.7163	16.6843	17.9179	16.063	0.312874	-0.0931071
ENSMUSG00000025978	Rftn2	1	55170159	55226782	-	2.94248	2.96779	3.1854	3.7207	3.25497	3.77641	0.0203903	0.306419
ENSMUSG00000097649	Gm10561	1	55226251	55235622	+	1.22021	1.24761	1.51812	1.05975	1.06739	1.40617	0.731202	-0.121771
ENSMUSG00000046994	Mars2	1	55237177	55248470	+	1.39411	1.60915	1.51319	1.17634	1.28689	1.27647	0.118648	-0.218476
ENSMUSG00000100215	Gm8292	1	55335401	55335796	+	1.86812	6.13825	3.78745	3.1065	2.35282	4.46821	0.794558	-0.202113
ENSMUSG00000038349	Plcl1	1	55405921	55754285	+	3.65136	3.92086	2.57524	4.43916	4.1898	3.31211	0.23391	0.285498
ENSMUSG00000038331	Satb2	1	56793981	56978650	-	1.03442	1.25266	1.24016	0.69903	1.02122	0.87912	0.156998	-0.366088
ENSMUSG00000038323	1700066M21Rik	1	57377620	57385423	+	3.76999	3.46683	3.75392	3.19408	2.93239	3.50457	0.513702	-0.118347
ENSMUSG00000048495	Tyw5	1	57388237	57407101	-	6.84947	8.14061	7.17461	6.25998	6.80402	5.70012	0.280416	-0.185343
ENSMUSG00000025971	9430016H08Rik	1	57406328	57417953	+	6.16711	5.40119	4.98026	4.73559	4.87973	4.48646	0.248217	-0.169003
ENSMUSG00000038305	Spats2l	1	57774162	57948394	+	14.6269	12.3891	12.9186	18.12	15.8756	15.7803	0.000340074	0.3884
ENSMUSG00000054770	Kctd18	1	57955101	58018956	-	6.71417	6.24312	5.56174	6.99256	7.47901	5.67843	0.381601	0.162893
ENSMUSG00000026039	Sgol2	1	57995971	58025899	+	3.81899	4.0885	5.01769	3.15661	2.99895	3.86551	0.106118	-0.309795
ENSMUSG00000063558	Aox1	1	58029931	58106413	+	0.939263	1.05664	0.969018	1.27659	1.30838	1.06111	0.0715878	0.363643
ENSMUSG00000103839	RP24-191N24.2	1	58383512	58386134	-	0.409255	0.459368	0.399251	0.449793	0.437914	0.501436	0.647346	0.180692
ENSMUSG00000051223	Bzw1	1	58392898	58407353	+	102.683	100.126	105.009	83.3073	88.3111	84.7248	0.00301574	-0.196543
ENSMUSG00000026034	Clk1	1	58410189	58424066	-	27.8654	27.5644	19.836	30.5959	26.3355	26.3297	0.360501	0.133638
ENSMUSG00000026035	Ppil3	1	58430994	58445486	-	16.4429	17.0832	16.5396	13.0971	12.3008	12.8382	0.00417093	-0.32906
ENSMUSG00000026036	Nif3l1	1	58445151	58481816	+	8.83347	8.53035	8.26746	6.29857	6.21121	6.41733	2.57e-07	-0.392834
ENSMUSG00000026037	Orc2	1	58462771	58505109	-	12.5882	13.4804	12.3216	7.808	9.08856	7.86173	3.04e-08	-0.594992
ENSMUSG00000038174	Fam126b	1	58522806	58586323	-	1.8683	1.58351	1.31567	1.77924	1.61827	1.23344	0.896079	0.0397058
ENSMUSG00000026032	Ndufb3	1	58586384	58595964	+	12.9366	15.3452	15.3721	14.2783	13.3168	15.4789	0.878659	0.033491
ENSMUSG00000026031	Cflar	1	58711508	58758884	+	19.3958	19.6633	17.923	15.3141	14.573	14.2063	4.37e-05	-0.340849
ENSMUSG00000026029	Casp8	1	58795374	58847503	+	21.1739	18.7431	20.0361	18.0182	15.9359	17.9651	0.0383851	-0.209926
ENSMUSG00000026028	Trak2	1	58900449	58973430	-	12.5012	12.3564	11.2873	11.5556	11.9574	11.2516	0.948601	-0.00854635
ENSMUSG00000026027	Stradb	1	58973522	58995715	+	5.39645	4.77182	4.24255	4.60769	5.09476	4.31446	0.741443	0.0597791
ENSMUSG00000038079	Tmem237	1	59100590	59120408	-	8.61504	8.22771	10.2923	7.3883	6.71456	7.66443	0.153356	-0.171788
ENSMUSG00000026024	Als2	1	59162926	59237231	-	4.9305	5.05967	5.55974	4.67805	4.90759	4.8346	0.674978	-0.0543383
ENSMUSG00000041075	Fzd7	1	59482424	59486955	+	15.7338	16.6659	15.8055	16.6904	17.2407	16.8769	0.129846	0.1299
ENSMUSG00000097819	Gm26813	1	59488480	59492605	-	0.439446	0.426153	0.275916	0.466481	0.42349	0.20163	0.993483	-0.00460834
ENSMUSG00000026021	Sumo1	1	59586558	59670834	-	47.2995	47.265	50.6191	41.9797	42.6355	43.7332	0.152876	-0.123438
ENSMUSG00000026020	Nop58	1	59684971	59719044	+	37.2858	28.5756	25.8871	18.1512	18.8644	15.5873	1.33e-10	-0.567313
ENSMUSG00000067336	Bmpr2	1	59763400	59879014	+	10.5348	10.3085	10.1883	11.2298	11.9534	10.8195	0.0186205	0.186162
ENSMUSG00000041040	Fam117b	1	59913006	59985346	+	5.54437	5.99915	6.65285	5.5143	6.33951	6.8028	0.623873	0.0908332
ENSMUSG00000026018	Ica1l	1	59982490	60043184	-	2.00211	1.8142	1.12673	1.305	1.53981	0.881626	0.433016	-0.317039
ENSMUSG00000026019	Wdr12	1	60069785	60098645	-	7.51076	8.26699	7.21878	4.84509	5.54773	4.54596	1.47e-08	-0.573119
ENSMUSG00000026017	Carf	1	60098247	60153953	+	2.1398	1.51105	1.08487	2.25575	1.66907	1.7313	0.00871752	0.470979
ENSMUSG00000073664	Nbeal1	1	60180599	60338328	+	3.52253	3.65273	3.32809	3.47853	4.00367	3.50645	0.456355	0.102291
ENSMUSG00000049439	Cyp20a1	1	60343323	60388060	+	21.4623	20.7515	21.2724	18.8628	20.8223	22.2848	0.907796	0.0176642
ENSMUSG00000026782	Abi2	1	60409619	60481158	+	5.02247	5.03212	5.05262	4.92478	5.35524	5.15181	0.668185	0.0529624
ENSMUSG00000026014	Raph1	1	60482292	60567104	-	10.7983	11.9104	8.99582	7.26364	8.16546	5.47454	0.00102372	-0.571263
ENSMUSG00000101188	Eif4a-ps4	1	60703932	60705149	+	127.736	115.799	123.061	96.8182	103.163	95.4788	0.00079313	-0.255999
ENSMUSG00000026012	Cd28	1	60716800	60773359	+	0.305032	0.254865	0.408731	0.271046	0.1313	0.20173	0.205762	-0.623397
ENSMUSG00000052062	Pard3b	1	61638824	62642284	+	1.35344	1.19917	1.27367	1.36309	1.10717	1.35069	0.812159	0.0472829
ENSMUSG00000025969	Nrp2	1	62703285	62818695	+	34.3857	30.1836	37.9855	35.3945	33.2905	38.4086	0.65738	0.0638867
ENSMUSG00000040865	Ino80d	1	62958418	63114667	-	3.04944	2.6454	2.98901	2.9715	3.04242	3.87393	0.436081	0.0917652
ENSMUSG00000084799	Ino80dos	1	63113078	63158290	+	0.740583	0.555436	0.904676	0.703817	0.744967	0.998354	0.6729	0.222034
ENSMUSG00000101599	Gm20342	1	63117118	63126837	+	0.242971	0.213626	0.209404	0.224741	0.304926	0.220346	0.494987	0.227447
ENSMUSG00000025968	Ndufs1	1	63143596	63176833	-	34.5397	33.6362	34.9067	32.9409	32.4685	34.2879	0.963229	-0.00431097
ENSMUSG00000025967	Eef1b2	1	63176825	63180486	+	256.537	267.765	264.143	227.614	225.413	237.481	0.0555727	-0.147153
ENSMUSG00000046856	Gpr1	1	63182691	63214543	-	0.690618	0.453001	0.170158	0.609546	0.737717	0.406663	0.580604	0.437795
ENSMUSG00000027520	Zdbf2	1	63273265	63314576	+	2.13422	2.2635	1.57227	2.11836	2.17898	1.74681	0.755435	0.0815166
ENSMUSG00000025964	Adam23	1	63445891	63596276	+	14.7045	18.7435	15.3074	24.5746	24.1979	25.3169	4.87e-07	0.465907
ENSMUSG00000025962	Fastkd2	1	63730614	63754655	+	5.79067	5.29518	5.09113	4.81811	3.7403	4.07431	0.000110322	-0.380771
ENSMUSG00000025959	Klf7	1	64029447	64122282	-	5.95663	5.16648	4.63651	5.49267	5.0708	4.99822	0.820447	0.0418269
ENSMUSG00000025958	Creb1	1	64532645	64604548	+	7.34982	5.75553	6.28734	5.2234	5.46487	5.32607	0.654716	-0.0507272
ENSMUSG00000025956	Mettl21a	1	64606473	64617242	-	7.68084	6.73144	7.72483	8.06086	6.59085	7.19919	0.641548	0.0856491
ENSMUSG00000087213	2810408I11Rik	1	64679871	64690659	-	7.03268	9.22173	8.05671	3.67093	5.19084	3.09505	0.000445394	-0.971208
ENSMUSG00000070871	Ccnyl1	1	64690455	64725644	+	64.5963	69.6775	49.9689	47.0144	61.1583	34.4699	0.223785	-0.279374
ENSMUSG00000045005	Fzd5	1	64730558	64737751	-	2.91798	2.8199	2.92059	2.6399	3.23535	3.37842	0.311824	0.170695
ENSMUSG00000051344	Plekhm3	1	64785983	64956824	-	2.88055	2.59482	2.64623	2.56249	2.60481	2.32696	0.779874	-0.0410962
ENSMUSG00000084416	Rpl10a-ps1	1	64993951	64994604	-	18.4701	17.9362	22.5692	14.6977	19.7233	19.7358	0.805034	-0.0672327
ENSMUSG00000025950	Idh1	1	65158616	65186500	-	35.0056	29.545	39.511	53.0738	49.0305	59.9473	2.71e-07	0.684043
ENSMUSG00000025949	Pikfyve	1	65186683	65278695	+	4.85811	4.84835	4.72695	5.31251	4.91477	4.4214	0.437738	0.0723827
ENSMUSG00000015222	Map2	1	66175273	66442583	+	1.47938	1.55752	2.20124	2.34768	1.85	3.352	0.106179	0.442181
ENSMUSG00000026005	Rpe	1	66700831	66719805	+	17.9883	16.5747	17.6497	15.5137	14.1995	15.9642	0.0513309	-0.183041
ENSMUSG00000026004	Kansl1l	1	66719248	66817562	-	3.66753	3.20735	3.36481	3.50458	2.79513	3.6825	0.852197	0.0437314
ENSMUSG00000026003	Acadl	1	66830839	66863277	-	34.9206	33.2561	36.4107	33.7528	32.3027	36.1231	0.866341	0.0206039
ENSMUSG00000026000	Lancl1	1	67000517	67038872	-	5.41911	4.97793	5.6238	6.02517	5.98483	6.74704	0.0204003	0.254886
ENSMUSG00000025997	Ikzf2	1	69531214	69687245	-	0.791636	0.658226	0.511247	0.870449	0.713678	0.604696	0.488112	0.200357
ENSMUSG00000026196	Bard1	1	71027498	71103146	-	1.5019	1.51674	1.67667	0.8637	1.04753	0.893741	1.24e-05	-0.688591
ENSMUSG00000026192	Atic	1	71557150	71579631	+	57.9007	60.2449	60.0798	40.9561	45.3452	43.0746	2.65e-07	-0.410279
ENSMUSG00000026193	Fn1	1	71585520	71653200	-	1284.84	1196.14	1126.69	1562.13	1727.95	1698.23	1.75e-10	0.525929
ENSMUSG00000026189	Pecr	1	72259167	72284314	-	4.08459	4.59814	3.94937	4.12026	3.08761	3.94289	0.660529	-0.121603
ENSMUSG00000026187	Xrcc5	1	72307421	72394952	+	8.65277	7.86005	8.81035	8.01944	7.38765	8.40193	0.817076	-0.0346493
ENSMUSG00000039354	Smarcal1	1	72583251	72633134	+	7.17314	5.88355	6.80035	7.33254	6.12349	7.30348	0.491798	0.117708
ENSMUSG00000046330	Rpl37a	1	72711260	72713809	+	113.515	168.324	174.787	171.01	158.838	180.413	0.341463	0.211286
ENSMUSG00000039323	Igfbp2	1	72824503	72852474	+	51.7667	39.6503	42.6442	61.8165	34.4206	52.0901	0.466823	0.197595
ENSMUSG00000026185	Igfbp5	1	72857932	72874884	-	48.2514	43.328	60.3416	76.0332	47.6415	68.8068	0.0637869	0.3936
ENSMUSG00000055322	Tns1	1	73910231	74124449	-	35.7794	36.5592	33.0832	39.0189	46.0104	38.1889	0.0125559	0.279396
ENSMUSG00000006304	Arpc2	1	74236084	74268209	+	243.73	235.58	225.953	217.477	219.965	204.091	0.350008	-0.0803065
ENSMUSG00000006299	Aamp	1	74279840	74284738	-	65.0664	64.6762	65.3153	65.0444	62.6272	62.6688	0.782128	0.0221758
ENSMUSG00000026179	Pnkd	1	74284930	74353694	+	12.0298	13.1692	13.3738	12.0687	12.2914	13.5115	0.776329	0.0575859
ENSMUSG00000006301	Tmbim1	1	74288247	74305622	-	38.6457	35.5104	35.6262	32.0534	34.0803	39.1307	0.455409	0.0804743
ENSMUSG00000073650	Catip	1	74362108	74369321	+	0.500028	0.596127	0.428311	0.585611	0.729707	0.460439	0.648171	0.251196
ENSMUSG00000026177	Slc11a1	1	74375195	74386062	+	7.43615	5.45127	5.30814	7.16249	5.37983	4.70857	0.870505	-0.0536616
ENSMUSG00000026176	Ctdsp1	1	74391509	74397285	+	22.4341	22.1763	25.5071	25.5865	22.2498	27.3476	0.216792	0.163774
ENSMUSG00000033364	Usp37	1	74435511	74544284	-	3.58662	3.67935	3.75129	3.17452	3.02965	3.4444	0.301424	-0.133794
ENSMUSG00000026174	Rqcd1	1	74506058	74530842	+	17.8394	17.8098	20.0104	14.7195	14.6851	15.4442	0.00419115	-0.260393
ENSMUSG00000026135	Zfp142	1	74565127	74588246	-	6.51279	6.86576	6.98843	6.34853	7.38973	6.55035	0.906963	0.0183104
ENSMUSG00000026172	Bcs1l	1	74588289	74592443	+	6.96272	6.51953	6.47475	6.7651	5.53001	5.63954	0.670706	-0.0733039
ENSMUSG00000026171	Rnf25	1	74593748	74601397	-	22.1334	19.0558	18.9858	19.8091	16.4684	17.1692	0.29479	-0.144815
ENSMUSG00000033276	Stk36	1	74601445	74636894	+	1.06242	0.982853	1.09634	1.27317	1.0767	1.47285	0.104559	0.352812
ENSMUSG00000033257	Ttll4	1	74661745	74703730	+	4.66405	4.94924	4.46578	3.64941	4.53158	3.62281	0.134741	-0.194884
ENSMUSG00000026170	Cyp27a1	1	74713574	74737892	+	0.665821	0.679104	0.503509	0.839249	0.807577	0.657594	0.451923	0.316775
ENSMUSG00000026162	Nhej1	1	74967139	75125200	-	1.68367	2.25751	2.20985	1.60774	2.46799	1.77196	0.774818	-0.112979
ENSMUSG00000033159	Cnppd1	1	75134554	75142711	-	21.3408	21.5735	18.6546	19.1625	18.214	18.4926	0.614436	-0.0604119
ENSMUSG00000049339	Fam134a	1	75142778	75147913	+	21.6145	19.8157	20.6657	20.9666	18.597	20.545	0.97763	0.00342314
ENSMUSG00000026197	Zfand2b	1	75168646	75171629	+	8.76736	7.44652	7.60723	9.05552	8.40114	8.59861	0.272973	0.169457
ENSMUSG00000026198	Abcb6	1	75171717	75180392	-	2.56014	4.61078	2.80074	4.29676	2.4147	5.18102	0.46873	0.312371
ENSMUSG00000099519	Gm29253	1	75171731	75185146	-	2.1206	0.010931	2.00285	0.513273	1.98317	0.013913	0.841183	-0.642319
ENSMUSG00000033124	Atg9a	1	75180860	75192196	-	12.2294	12.2618	11.3664	13.9094	12.6041	15.3475	0.0213002	0.279253
ENSMUSG00000026199	Ankzf1	1	75192151	75199387	+	5.25257	5.63404	5.00943	6.06729	5.5585	4.85978	0.607422	0.0953624
ENSMUSG00000026200	Glb1l	1	75198236	75210813	-	6.02642	5.67598	4.34654	8.79606	7.32212	5.98332	0.0160198	0.496167
ENSMUSG00000026201	Stk16	1	75210838	75215606	+	30.4015	23.2052	28.8237	28.6906	22.8315	22.6921	0.658955	-0.0499048
ENSMUSG00000026202	Tuba4a	1	75214228	75219865	-	13.3028	10.3783	11.7617	8.48309	8.55339	7.87951	9.41e-05	-0.367801
ENSMUSG00000026203	Dnajb2	1	75236406	75245692	+	12.0076	11.5705	12.4828	14.0219	13.7175	14.4465	0.00808763	0.243962
ENSMUSG00000026204	Ptprn	1	75247027	75264502	-	38.1536	42.7855	32.6098	27.2936	33.6602	21.6622	0.0216069	-0.417764
ENSMUSG00000026209	Dnpep	1	75307896	75317990	-	41.116	38.0804	46.4855	47.7633	52.8727	55.2741	0.000143695	0.303526
ENSMUSG00000026208	Des	1	75360329	75368579	+	29.1789	26.6978	22.0396	26.9504	25.3371	23.7618	0.920603	0.0194758
ENSMUSG00000026207	Speg	1	75375297	75432320	+	11.3525	12.6001	10.761	12.206	12.5753	12.7245	0.00621106	0.271103
ENSMUSG00000033021	Gmppa	1	75435930	75443179	+	25.2147	24.5915	23.0121	27.1277	27.0536	28.5409	0.00722913	0.226918
ENSMUSG00000032997	Chpf	1	75474569	75479307	-	55.6651	53.3399	55.4885	60.2091	59.8009	62.2542	0.000316254	0.211552
ENSMUSG00000026211	Obsl1	1	75479310	75506452	-	24.7816	22.6297	25.9003	27.8506	25.4598	33.0811	0.0367064	0.267487
ENSMUSG00000051703	Tmem198	1	75479532	75485705	+	0.687992	0.815238	0.538693	0.598834	0.647309	0.494774	0.753915	-0.139233
ENSMUSG00000032968	Inha	1	75507077	75510366	+	1.63346	1.25032	1.32103	2.16951	1.8139	1.77128	0.0446132	0.507842
ENSMUSG00000026213	Stk11ip	1	75521529	75537335	+	5.31025	4.95065	5.07094	6.64962	5.30367	5.1811	0.0761543	0.262896
ENSMUSG00000006576	Slc4a3	1	75546266	75562172	+	4.20695	4.78975	3.50038	6.28906	5.61434	4.33197	0.00994104	0.413182
ENSMUSG00000026235	Epha4	1	77367185	77515088	-	7.1329	6.13245	5.67288	10.3412	9.32756	8.40882	4.75e-07	0.584368
ENSMUSG00000026245	Farsb	1	78417975	78488897	-	43.2109	42.9637	38.9263	33.0452	33.766	30.3805	1.92e-05	-0.338558
ENSMUSG00000032883	Acsl3	1	78657825	78707743	+	12.124	11.401	13.6207	16.2921	16.2198	15.3707	1.72e-07	0.430471
ENSMUSG00000079470	Utp14b	1	78658038	78671512	+	1.02455	0.880209	1.12437	1.14822	1.13383	1.12294	0.183626	0.224326
ENSMUSG00000047330	Kcne4	1	78816758	78820028	+	7.07279	5.44188	4.2031	8.49264	6.97439	5.47473	0.170617	0.380275
ENSMUSG00000054702	Ap1s3	1	79606876	79671972	-	0.37874	0.309992	0.377441	0.524493	0.255052	0.230164	0.827253	-0.133746
ENSMUSG00000073643	Wdfy1	1	79702262	79776143	-	24.6574	23.5372	20.3204	22.5645	23.5403	19.0253	0.683495	-0.0608478
ENSMUSG00000026248	Mrpl44	1	79776018	79781445	+	10.5344	10.7634	10.9235	8.84324	8.24043	9.1917	0.0226898	-0.252507
ENSMUSG00000026249	Serpine2	1	79794197	79861180	-	167.997	142.728	159.553	180.56	166.282	172.36	0.0206637	0.197622
ENSMUSG00000067106	Gm5529	1	79922536	79923426	-	1.97567	2.21774	1.99946	2.06888	1.51158	1.55523	0.549537	-0.215183
ENSMUSG00000004364	Cul3	1	80264923	80340480	-	26.9623	26.6981	26.9116	23.1219	22.8647	23.9081	0.0114187	-0.155978
ENSMUSG00000038608	Dock10	1	80501073	80758527	-	5.34063	3.82218	4.51335	5.91809	4.09521	5.16763	0.439221	0.180293
ENSMUSG00000055980	Irs1	1	82233101	82291416	-	7.61284	7.60157	8.16629	9.0708	9.55303	9.6905	2.25e-05	0.330617
ENSMUSG00000026142	Rhbdd1	1	82316452	82445366	+	15.6062	15.9892	14.3546	12.5093	13.2723	12.6471	0.0351411	-0.204022
ENSMUSG00000026150	Mff	1	82724890	82752394	+	53.066	50.8563	49.1279	52.3345	49.3008	47.2943	0.855988	0.0234116
ENSMUSG00000026159	Agfg1	1	82839483	82901182	+	21.9414	18.3796	20.9236	19.7213	20.9278	16.822	0.0743208	-0.122826
ENSMUSG00000026166	Ccl20	1	83116766	83119167	+	11.3079	11.0732	8.40051	9.8781	13.0235	7.75203	0.918304	0.0389293
ENSMUSG00000045658	Pid1	1	84036296	84364180	-	17.2375	14.0939	16.3058	19.8906	13.9271	18.9292	0.304295	0.197569
ENSMUSG00000036766	Dner	1	84369839	84696221	-	1.14621	1.06117	1.28935	1.87177	1.36652	1.84818	0.00478557	0.594948
ENSMUSG00000026219	Trip12	1	84721189	84840516	-	45.6154	43.5019	50.6843	41.6824	52.2495	44.0125	0.756351	0.0318134
ENSMUSG00000073633	Fbxo36	1	84839841	84900487	+	2.67759	1.6417	2.33977	3.22793	2.88575	3.42983	0.0579911	0.570059
ENSMUSG00000070034	Sp110	1	85576899	85598817	-	5.03956	3.64531	5.4462	4.27165	2.65743	3.49779	0.184157	-0.376338
ENSMUSG00000070031	Sp140	1	85600378	85645037	+	2.76363	1.9632	3.50052	1.89183	1.39923	2.50547	0.181985	-0.473689
ENSMUSG00000026222	Sp100	1	85649988	85709998	+	17.1172	13.1614	20.3686	11.9849	9.45419	13.1358	0.018259	-0.537826
ENSMUSG00000052760	A630001G21Rik	1	85717083	85778643	-	1.59592	1.32778	1.18934	1.96516	0.937802	1.3914	0.825758	0.111604
ENSMUSG00000036707	Cab39	1	85793441	85851576	+	36.3881	35.7974	33.6056	32.1777	31.211	29.943	0.109817	-0.128864
ENSMUSG00000026223	Itm2c	1	85894281	85908675	+	126.383	122.447	123.616	147.753	140.053	147.491	4.81e-08	0.280985
ENSMUSG00000026229	Psmd1	1	86064387	86139151	+	69.5824	69.1265	72.3681	59.5361	64.5817	61.1841	0.105366	-0.131324
ENSMUSG00000026228	Htr2b	1	86099026	86111970	-	1.123	1.00153	1.09365	0.932629	1.0966	0.468194	0.531498	-0.304136
ENSMUSG00000062590	Armc9	1	86154780	86278284	+	2.90698	3.58812	4.20829	3.832	3.30299	3.8275	0.84989	0.0368774
ENSMUSG00000079445	B3gnt7	1	86302832	86307305	+	0.552901	0.281122	0.276385	0.416638	0.31219	0.389507	0.949346	0.0422689
ENSMUSG00000026234	Ncl	1	86344719	86359400	-	105.116	112.779	116.101	66.4501	70.5686	67.3724	1.2e-16	-0.662374
ENSMUSG00000026238	Ptma	1	86526726	86530712	+	524.563	561.999	680.818	492.675	457.177	507.81	0.102554	-0.224975
ENSMUSG00000026239	Pde6d	1	86542994	86582629	-	16.1038	16.2923	19.9376	17.1204	16.1554	20.0215	0.706855	0.0778832
ENSMUSG00000026240	Cops7b	1	86582904	86609375	+	8.27303	6.25369	8.39134	7.57226	7.32668	6.98532	0.625327	0.0657905
ENSMUSG00000053333	Dis3l2	1	86703808	87050095	+	3.44727	2.91665	2.95961	3.01881	2.77595	3.07894	0.976677	0.00508246
ENSMUSG00000084106	Gm6136	1	86908793	86909683	-	71.2868	92.0968	100.936	73.9297	75.4906	81.8071	0.47673	-0.140459
NewGene_1687	NewGene_1687	1	87073754	87079409	-	0.702065	0.608663	0.48008	0.422959	0.496951	0.425143	0.286701	-0.353355
ENSMUSG00000026254	Eif4e2	1	87213914	87240488	+	54.1015	53.2792	52.9076	46.05	49.1035	48.2432	0.68837	-0.0353308
ENSMUSG00000048000	Gigyf2	1	87326998	87450796	+	15.1447	15.0218	15.3853	15.97	15.3904	16.576	0.179484	0.121566
ENSMUSG00000026288	Inpp5d	1	87620312	87720507	+	7.43008	6.11272	5.87363	7.98792	5.10551	5.44139	0.87753	-0.0453434
ENSMUSG00000026289	Atg16l1	1	87755870	87792428	+	12.9529	12.876	12.0877	12.6341	13.0305	11.3244	0.991611	0.00139879
ENSMUSG00000070738	Dgkd	1	87853287	87945180	+	13.3183	11.905	11.6227	11.6306	9.79231	10.2179	0.173456	-0.158781
ENSMUSG00000005501	Usp40	1	87945119	88008551	-	12.8175	11.3417	12.1449	12.5856	12.6513	11.9389	0.414631	0.0789135
ENSMUSG00000090124	Ugt1a7c	1	88095062	88220002	+	8.49969	7.60733	8.1603	5.51368	5.99662	6.38599	0.000185524	-0.404079
ENSMUSG00000090145	Ugt1a6b	1	88103252	88219003	+	0.284924	0.464114	0.592798	0.475613	0.463151	0.984751	0.351667	0.570695
ENSMUSG00000054545	Ugt1a6a	1	88134809	88218997	+	2.96852	2.90527	5.42304	4.61155	2.42112	3.85315	0.976459	-0.0146428
ENSMUSG00000081984	Dnajb3	1	88204732	88205782	-	1.57177	1.32255	0.946256	1.97679	1.61756	2.14443	0.0708028	0.633964
ENSMUSG00000079429	Mroh2a	1	88226986	88262289	+	0.400872	0.343022	0.554232	0.43308	0.374067	0.446782	0.920852	-0.0402083
ENSMUSG00000044783	Hjurp	1	88262471	88277633	-	32.4829	30.9858	37.0129	32.9577	35.5739	36.4878	0.67526	0.060577
ENSMUSG00000049866	Arl4c	1	88673125	88702221	-	25.3581	30.3375	19.7565	19.0972	22.4622	15.8967	0.0432912	-0.386331
ENSMUSG00000036206	Sh3bp4	1	89070415	89155068	+	10.5896	10.0745	8.55616	10.2795	10.0312	8.72518	0.803642	0.0452645
ENSMUSG00000055013	Agap1	1	89454806	89897617	+	7.44751	7.29345	6.67606	5.87295	5.59956	4.4404	0.00521951	-0.351968
ENSMUSG00000044337	Ackr3	1	90203980	90216751	+	3.01336	2.45839	4.22302	4.75735	2.96513	5.22188	0.150305	0.458843
ENSMUSG00000034432	Cops8	1	90602981	90613341	+	33.8972	35.967	33.7568	30.5402	31.099	30.6821	0.105727	-0.143813
NewGene_2078	NewGene_2078	1	90757887	90765325	-	0.522434	0.56914	0.479415	0.451449	0.353732	0.375403	0.17302	-0.456445
ENSMUSG00000048126	Col6a3	1	90765923	90843971	-	166.642	153.066	187.046	210.731	219.568	261.47	2.31e-05	0.503754
ENSMUSG00000026305	Lrrfip1	1	90998737	91128944	+	93.6705	100.243	84.508	74.3314	84.7595	68.9152	0.0221615	-0.310857
ENSMUSG00000034353	Ramp1	1	91179822	91225196	+	1.03369	1.24016	0.950543	1.43983	1.33027	1.17035	0.153569	0.369998
ENSMUSG00000034343	Ube2f	1	91250304	91290337	+	21.6023	22.8121	20.0895	17.6589	19.836	17.1486	0.0171367	-0.209084
ENSMUSG00000026307	Scly	1	91298338	91321075	+	4.48032	4.20729	5.00817	3.74618	3.84981	4.54495	0.561895	-0.116086
ENSMUSG00000026308	Klhl30	1	91351016	91362416	+	0.695096	0.718493	0.669521	0.732535	0.824569	0.621716	0.714687	0.121037
ENSMUSG00000047443	Fam132b	1	91366430	91374217	+	1.63034	1.7634	1.12315	1.34517	1.73624	1.02496	0.850934	-0.0838259
ENSMUSG00000026309	Ilkap	1	91373861	91398815	-	26.0832	25.3085	22.0676	25.3099	24.5496	23.899	0.760988	0.0442625
ENSMUSG00000067071	Hes6	1	91411483	91414038	-	7.51574	8.1852	7.2553	8.89943	8.55727	9.11427	0.028379	0.277023
ENSMUSG00000055866	Per2	1	91415982	91459324	-	0.930151	1.03035	0.704389	1.4267	1.26618	1.09319	0.0155726	0.559828
ENSMUSG00000034292	Traf3ip1	1	91494647	91529307	+	4.04641	3.92604	4.61422	3.5127	3.57248	3.78967	0.539789	-0.100751
ENSMUSG00000026311	Asb1	1	91540544	91559589	+	3.02921	2.75916	3.33418	3.63149	4.30052	3.65542	0.00326888	0.432826
ENSMUSG00000100980	Gm29100	1	91798528	91802937	-	1.07912	1.15742	0.985888	1.17628	1.33954	1.21203	0.17328	0.264016
ENSMUSG00000007805	Twist2	1	91801461	91848028	+	104.767	93.2924	79.091	94.0418	94.3204	66.6742	0.794786	-0.0651899
NewGene_2220	NewGene_2220	1	91860988	91868727	+	0.542716	0.660377	0.714477	0.746335	0.587975	0.578633	0.886346	0.053818
ENSMUSG00000026313	Hdac4	1	91928779	92180341	-	9.91484	7.57365	7.70208	9.36927	9.67604	8.83321	0.239413	0.139098
ENSMUSG00000026260	Ndufa10	1	92439010	92473860	-	37.605	38.6364	37.7092	34.5562	33.2571	34.9946	0.194999	-0.101498
ENSMUSG00000073616	Myeov2	1	92637145	92641985	-	20.619	26.1305	27.0931	25.1922	26.4589	25.9067	0.484267	0.137573
ENSMUSG00000034220	Gpc1	1	92831645	92860779	+	44.1413	45.1957	46.9886	51.2572	51.0178	49.5832	0.00148283	0.212238
ENSMUSG00000047067	Dusp28	1	92906981	92908435	+	2.98727	1.67033	2.17661	2.52791	2.14646	2.16569	0.895643	0.0556409
ENSMUSG00000026269	Rnpepl1	1	92910783	92924384	+	12.045	11.9113	11.9973	12.3096	11.7777	12.273	0.0793704	0.142856
ENSMUSG00000026270	Capn10	1	92934376	92947941	+	6.69374	6.08379	8.10733	7.42405	7.67012	8.32544	0.390282	0.175864
ENSMUSG00000026271	Gpr35	1	92950865	92986391	+	0.590039	0.508334	0.683926	0.507018	0.516947	0.567967	0.757727	-0.117152
ENSMUSG00000014602	Kif1a	1	93015464	93101951	-	14.3338	12.4845	13.8692	16.7927	17.4013	17.5041	2.19e-08	0.416999
ENSMUSG00000047793	Sned1	1	93235841	93301065	+	3.20971	2.78199	4.41878	7.38374	6.1424	8.23041	2.6e-08	1.09366
ENSMUSG00000026273	Mterf4	1	93299211	93305915	-	5.98709	5.55897	5.80912	5.60892	6.11657	5.36466	0.947142	-0.0165877
ENSMUSG00000026274	Pask	1	93308770	93343482	-	2.36618	2.40868	2.82678	2.25725	2.43453	2.45646	0.787563	-0.0519288
ENSMUSG00000026275	Ppp1r7	1	93342854	93373489	+	4.00769	3.74033	4.59168	3.65984	3.56815	3.58424	0.354307	-0.112329
ENSMUSG00000034088	Hdlbp	1	93405940	93478815	-	154.129	144.386	155.143	165.987	172.788	176.199	0.000799155	0.220954
ENSMUSG00000026276	2002-09-01	1	93478964	93510260	+	106.298	99.3857	104.835	119.368	109.238	112.178	0.000870176	0.174147
ENSMUSG00000034066	Farp2	1	93512079	93621976	+	6.49378	5.41687	7.00618	6.72832	7.43161	8.61303	0.0632495	0.290306
ENSMUSG00000026277	Stk25	1	93619751	93658659	-	28	26.0643	24.3678	33.1749	30.3904	26.8781	0.00795217	0.241711
ENSMUSG00000026278	Bok	1	93685660	93695764	+	11.5291	14.7718	14.2339	10.2504	12.1303	11.2739	0.27277	-0.205318
ENSMUSG00000026279	Thap4	1	93701935	93754864	-	7.40312	7.66593	7.12063	6.096	7.35322	6.79161	0.20561	-0.113498
ENSMUSG00000026280	Atg4b	1	93751500	93790610	+	13.9551	13.7379	12.3047	14.0263	13.8205	13.2718	0.324934	0.0833232
ENSMUSG00000026281	Dtymk	1	93792576	93801934	-	35.9037	33.454	34.9505	28.9852	29.2227	28.8618	0.0044694	-0.21059
ENSMUSG00000026283	Ing5	1	93803965	93822101	+	5.3851	5.02021	5.25617	4.27416	4.07497	4.06256	0.000538981	-0.286166
ENSMUSG00000073609	D2hgdh	1	93824909	93852348	+	2.95045	2.278	2.68599	3.55084	2.75108	3.71456	0.0488284	0.354969
ENSMUSG00000051185	Fam174a	1	95313623	95335284	+	7.50144	6.5747	6.99673	8.23908	7.43582	7.05878	0.152837	0.186391
ENSMUSG00000081051	Gm15427	1	95498621	95499151	+	122.351	123.458	130.138	112.795	103.848	120.845	0.362848	-0.102041
ENSMUSG00000040710	St8sia4	1	95587682	95667571	-	0.26348	0.250091	0.229155	0.332234	0.212856	0.290962	0.576121	0.22969
ENSMUSG00000100454	Gm28901	1	97024516	97025565	-	1.77901	2.14414	2.72218	2.06941	1.63456	2.53974	0.949011	-0.0371666
ENSMUSG00000044757	Gm6430	1	97024681	97025928	+	1.38402	1.38604	1.56661	1.27746	1.34396	10.2953	0.205739	1.62762
ENSMUSG00000044768	D1Ertd622e	1	97606318	97662074	-	3.23993	3.29539	3.0632	2.89399	2.29305	2.47009	0.473768	-0.111886
ENSMUSG00000040648	Ppip5k2	1	97706048	97770411	-	8.17035	8.11928	7.96041	7.47679	7.72049	7.34568	0.549298	-0.0569432
ENSMUSG00000026333	Gin1	1	97770172	97793709	+	2.1206	2.04251	1.55564	1.81037	1.75765	1.77315	0.977061	0.0087104
ENSMUSG00000026335	Pam	1	97795114	98095646	-	25.9657	26.4101	28.0368	29.8688	28.833	31.6056	0.00287028	0.230268
ENSMUSG00000089782	Gm3531	1	97948901	97949389	-	4.95153	6.71112	6.24256	4.23772	5.61673	5.27278	0.58243	-0.190246
ENSMUSG00000067017	Gm3608	1	105455971	105458829	+	5.48853	7.87441	14.4813	13.533	14.0276	13.3659	0.271641	0.608228
ENSMUSG00000056536	Pign	1	105518422	105663677	-	11.7911	10.6479	10.6283	9.98175	10.7846	9.93344	0.560741	-0.062135
ENSMUSG00000026319	2310035C23Rik	1	105663861	105755191	+	13.0409	11.1015	9.51377	10.7765	12.2767	11.8889	0.794709	0.0396963
ENSMUSG00000026321	Tnfrsf11a	1	105780718	105847981	+	3.47258	3.09354	2.96565	4.05265	3.84294	3.11408	0.216979	0.213454
ENSMUSG00000099843	Gm7160	1	105979350	105990282	-	2.22947	1.80394	1.59326	2.09826	1.46808	1.22227	0.705928	-0.179672
ENSMUSG00000038866	Zcchc2	1	105990406	106034074	+	7.83855	8.40567	9.05795	6.09265	6.41013	6.57581	0.000485862	-0.352474
ENSMUSG00000044340	Phlpp1	1	106171752	106394250	+	9.28748	10.1668	8.405	7.0408	8.00307	7.38924	0.0462407	-0.25726
ENSMUSG00000057329	Bcl2	1	106538178	106714274	-	2.21447	2.17607	2.04031	1.76221	1.54971	1.67863	0.00478065	-0.313255
ENSMUSG00000009905	Kdsr	1	106720459	106759727	-	5.0733	5.62904	5.64657	5.22911	5.42109	5.32309	0.91712	0.0160014
ENSMUSG00000009907	Vps4b	1	106764071	106796728	-	20.1669	19.721	19.6406	19.0256	19.9002	18.3697	0.983344	-0.00169452
ENSMUSG00000062345	Serpinb2	1	107511423	107535478	+	2.71828	4.36616	2.63541	0.53957	0.731179	0.342975	4.58e-14	-2.56768
ENSMUSG00000026315	Serpinb8	1	107590006	107610484	+	0.736923	0.735716	1.03883	1.15269	0.754052	0.96898	0.551315	0.186775
ENSMUSG00000047216	Cdh19	1	110888326	110977584	-	1.18301	1.12315	1.22926	0.9379	0.802111	1.03735	0.208777	-0.270671
ENSMUSG00000038702	Dsel	1	111858702	111864918	-	7.40308	7.27542	7.60981	8.8077	8.23669	9.98723	0.00015377	0.363924
ENSMUSG00000026374	Tsn	1	118294778	118311739	-	12.3984	11.275	11.9118	10.875	11.0888	11.3566	0.680248	-0.0389819
ENSMUSG00000026377	Nifk	1	118321839	118333822	+	28.5692	28.7896	27.0097	19.8037	21.2445	19.0108	9.27e-07	-0.43467
ENSMUSG00000064302	Clasp1	1	118389058	118612678	+	11.7519	16.2994	15.9867	13.2944	17.6206	14.9148	0.594037	0.0563713
ENSMUSG00000048402	Gli2	1	118834132	119053619	-	4.07183	3.15668	4.55854	5.13489	4.14496	4.95752	0.075435	0.32401
NewGene_3071	NewGene_3071	1	119104713	119152913	-	1.19253	1.69624	1.3583	0.911575	0.795303	0.961623	0.06152	-0.386176
NewGene_3072	NewGene_3072	1	119114676	119119672	+	0.780631	0.857417	0.504832	0.528929	0.819512	0.592563	0.772372	-0.136976
ENSMUSG00000037035	Inhbb	1	119415465	119422248	-	20.1371	18.1741	16.0724	20.1759	23.1226	16.0493	0.365424	0.181664
ENSMUSG00000004451	Ralb	1	119470305	119504794	-	31.1836	29.4656	33.288	32.5343	31.5252	31.0017	0.50164	0.0670373
ENSMUSG00000098923	Tmem185b	1	119526160	119528983	+	8.44696	8.32516	8.2669	8.33994	7.06609	6.94626	0.594037	-0.0914099
ENSMUSG00000103212	AC132393.1	1	119526425	119528224	+	4.70342	4.65774	3.91253	3.05736	4.39119	4.00728	0.565123	-0.156056
ENSMUSG00000026383	Epb4.1l5	1	119545037	119649000	-	0.636209	0.575198	0.507947	0.586873	0.650226	0.726323	0.435231	0.185899
ENSMUSG00000026384	Ptpn4	1	119652467	119837613	-	1.29358	1.52807	1.38787	1.06275	1.21374	1.09104	0.066768	-0.287118
ENSMUSG00000091876	Gm3851	1	119787769	119788086	+	4.11231	4.45108	4.62334	5.1382	4.14868	5.27115	0.589608	0.195368
ENSMUSG00000036975	Tmem177	1	119907890	119913208	-	1.54046	1.8014	1.77461	1.45286	1.38783	1.69126	0.610497	-0.121901
ENSMUSG00000050777	Tmem37	1	120067377	120074074	-	4.47651	5.32642	5.38499	4.33079	4.44715	4.41491	0.460703	-0.150417
ENSMUSG00000026385	Dbi	1	120113280	120121078	-	64.1407	67.9086	75.77	80.8974	84.3398	98.4404	0.00203071	0.398421
ENSMUSG00000026389	Steap3	1	120190757	120272705	-	9.69686	6.80762	9.92899	9.53661	7.32898	11.9252	0.0993454	0.355649
ENSMUSG00000058665	En1	1	120602418	120607992	+	6.49101	7.09365	6.38394	7.12034	7.21142	7.50085	0.128158	0.182501
ENSMUSG00000003721	Insig2	1	121304353	121332589	-	13.7495	13.4289	13.5421	14.1696	14.1069	13.551	0.528127	0.059566
ENSMUSG00000026339	Ccdc93	1	121431049	121506460	+	7.45011	6.15264	7.16884	6.92605	6.57085	6.99164	0.724997	0.0445703
ENSMUSG00000001674	Ddx18	1	121553835	121567989	-	38.5642	38.792	38.5471	25.1879	28.2003	27.8374	4.48e-08	-0.458085
ENSMUSG00000026341	Actr3	1	125392905	125435727	-	200.727	190.011	183.868	158.822	170.521	153.01	0.0183057	-0.198896
ENSMUSG00000026342	Slc35f5	1	125560595	125595820	+	22.1125	18.3234	21.0986	22.7483	20.677	25.1095	0.121888	0.19535
ENSMUSG00000026343	Gpr39	1	125676995	125873862	+	1.11189	1.19484	1.21684	0.976764	0.944219	1.21796	0.701972	-0.113661
ENSMUSG00000049690	Nckap5	1	125913620	126830799	-	0.167947	0.234382	0.160001	0.341693	0.240723	0.185375	0.238329	0.41422
ENSMUSG00000036155	Mgat5	1	127205015	127488336	+	3.73694	3.55976	3.82322	3.8915	3.73184	3.47906	0.675438	0.0501592
ENSMUSG00000099471	Gm8451	1	127282662	127283108	-	3.02385	3.50232	3.77911	2.92931	2.52408	3.46714	0.702941	-0.155782
ENSMUSG00000026349	Ccnt2	1	127774164	127808061	+	10.533	9.62872	8.60664	10.0588	9.89888	8.54866	0.865297	0.0322955
ENSMUSG00000036104	Rab3gap1	1	127868773	127943868	+	14.9344	13.568	13.0595	13.4572	14.2754	13.2458	0.786872	0.0351777
ENSMUSG00000036086	Zranb3	1	127954184	128103047	-	3.62094	2.71064	2.9301	3.6588	2.55786	2.5514	0.871798	-0.0483338
ENSMUSG00000058603	Rpl28-ps1	1	128038569	128038982	+	30.9612	39.8128	41.744	37.3107	35.3017	40.0096	0.823474	0.053549
ENSMUSG00000056211	R3hdm1	1	128103301	128237736	+	20.7372	20.2731	18.0418	17.5232	19.0847	17.0446	0.472211	-0.0901647
ENSMUSG00000026353	Ubxn4	1	128243964	128279378	+	42.4205	39.5059	37.136	38.8705	38.5956	35.9513	0.933608	-0.0104855
ENSMUSG00000026355	Mcm6	1	128331590	128359664	-	33.2863	34.3695	40.02	24.9228	23.6737	26.9899	1.33e-05	-0.455275
ENSMUSG00000026356	Dars	1	128363707	128417368	-	47.8615	45.1202	45.6372	35.1341	37.056	37.7602	8.72e-05	-0.27943
ENSMUSG00000045382	Cxcr4	1	128588199	128592293	-	3.21869	2.30633	2.42044	2.37189	1.79877	2.49049	0.534124	-0.192578
ENSMUSG00000094122	Rpl31-ps9	1	129801387	129801764	-	1.76835	4.81193	2.77784	2.90856	2.43365	1.61145	0.593453	-0.374969
ENSMUSG00000087691	Gm15674	1	130422824	130437914	+	0.887134	0.762092	0.82512	1.56396	1.45477	1.40836	2.35e-06	0.889965
ENSMUSG00000086825	Gm15675	1	130429781	130437191	-	1.52151	1.34123	1.09562	1.6277	1.56981	1.72017	0.0744055	0.368649
ENSMUSG00000026399	Cd55	1	130439027	130462744	-	20.8225	16.0676	21.8797	24.0661	20.3344	26.6236	0.0527713	0.330356
ENSMUSG00000026409	Pfkfb2	1	130689182	130729253	-	4.24444	5.11558	5.04121	4.97353	4.5188	4.46328	0.417304	0.143627
ENSMUSG00000046404	Yod1	1	130717327	130724358	+	1.47558	1.39631	1.1942	1.48518	1.16542	1.19041	0.91434	-0.0283456
ENSMUSG00000042510	AA986860	1	130731976	130744622	+	0.700407	0.821204	0.580557	1.02357	1.09239	0.95548	0.0482851	0.544059
ENSMUSG00000016528	Mapkapk2	1	131053700	131097826	-	66.632	67.0881	65.2801	59.9147	60.359	57.0431	0.121922	-0.11217
ENSMUSG00000016526	Dyrk3	1	131127455	131138340	-	2.97257	3.59877	3.32249	1.33086	1.67999	1.26679	2.35e-10	-1.1368
ENSMUSG00000026427	Eif2d	1	131153181	131187658	+	18.9178	17.0367	17.489	16.4079	16.2565	17.3336	0.378257	-0.0979329
ENSMUSG00000026430	Rassf5	1	131176410	131245258	-	5.79774	5.61651	5.05882	4.87823	4.60365	4.59093	0.0749999	-0.213161
ENSMUSG00000042349	Ikbke	1	131254343	131279606	-	6.51742	5.84288	5.81954	7.08599	6.58305	6.09311	0.340353	0.12506
ENSMUSG00000026425	Srgap2	1	131285251	131527352	-	12.4677	10.5628	12.3864	12.6111	12.142	13.5149	0.353611	0.0976061
ENSMUSG00000055184	Fam72a	1	131527903	131539872	+	1.12682	1.01152	1.13177	0.864802	0.855971	0.83565	0.226008	-0.299551
ENSMUSG00000052688	5430435G22Rik	1	131688695	131715439	+	5.96055	5.18482	6.38715	6.81181	5.04991	6.80937	0.660641	0.121564
ENSMUSG00000013275	Slc41a1	1	131827493	131848865	+	9.67386	9.84949	8.93274	10.5817	9.73762	10.2762	0.0535897	0.178144
ENSMUSG00000026433	Rab29	1	131867224	131872887	+	8.04803	7.99432	7.81958	8.56947	7.35248	8.08813	0.676593	0.0692197
ENSMUSG00000026434	Nucks1	1	131910534	131936321	+	21.9885	22.0701	25.4329	19.5176	18.8407	20.9962	0.0961548	-0.175462
ENSMUSG00000026436	Elk4	1	132007607	132032612	+	10.9146	11.9284	11.2414	10.0904	11.0633	10.6039	0.979217	0.0034571
ENSMUSG00000059149	Mfsd4	1	132022806	132068062	-	4.16942	2.36798	0.345984	3.95706	3.5697	2.15903	0.701437	0.613292
ENSMUSG00000026437	Cdk18	1	132112237	132139684	-	12.2596	11.4923	10.1339	10.1997	10.1092	8.2379	0.0747325	-0.218956
ENSMUSG00000042115	Klhdc8a	1	132298626	132307357	+	13.1161	12.7043	12.2595	11.2727	12.164	11.9065	0.6292	-0.052706
ENSMUSG00000009772	Nuak2	1	132316126	132333488	+	10.3342	10.1629	10.7828	10.5877	10.0515	9.65835	0.909683	0.0149266
ENSMUSG00000042066	Tmcc2	1	132356315	132391281	-	9.36418	10.4157	10.3113	7.18047	8.27828	8.12904	0.0171367	-0.293552
ENSMUSG00000042046	Dstyk	1	132417555	132466958	+	7.20312	6.99422	7.05425	7.27498	7.9391	7.05671	0.236853	0.110503
ENSMUSG00000026439	Rbbp5	1	132477365	132505659	+	12.787	11.9241	12.3432	11.0974	10.8391	11.1546	0.17029	-0.110441
ENSMUSG00000048174	Tmem81	1	132506230	132508639	+	1.77919	2.48092	1.78038	1.85508	1.85688	2.05838	0.974472	-0.0117292
ENSMUSG00000026442	Nfasc	1	132564690	132741797	-	0.178567	0.135813	0.245886	0.314604	0.395755	0.257698	0.183494	0.535783
ENSMUSG00000026443	Lrrn2	1	132880273	132940005	+	0.674719	0.447476	0.482314	0.884084	0.627896	0.598151	0.223087	0.44362
ENSMUSG00000054387	Mdm4	1	132959484	133030561	-	19.8479	18.3142	16.2682	22.7144	20.3312	19.1208	0.228128	0.149622
ENSMUSG00000026447	Pik3c2b	1	133045667	133108687	+	0.287136	0.355629	0.335041	0.318481	0.385693	0.347886	0.359475	0.268713
ENSMUSG00000046062	Ppp1r15b	1	133131143	133139783	+	26.8889	25.3061	23.9867	22.6386	22.5834	21.7577	0.100547	-0.135339
ENSMUSG00000041757	Plekha6	1	133181321	133303435	+	0.537349	0.583074	0.671158	0.655233	0.609811	0.596581	0.547082	-0.157364
ENSMUSG00000070643	Sox13	1	133382303	133424377	-	1.54596	1.70959	1.64961	1.12835	1.75683	1.34862	0.750701	-0.105276
ENSMUSG00000090553	Snrpe	1	133603871	133610291	-	51.4396	58.7374	60.5796	47.568	52.7979	42.7784	0.215418	-0.194233
ENSMUSG00000102976	Zc3h11a	1	133619862	133661380	-	15.2607	17.3476	14.4223	18.0797	18.3365	16.5492	0.666667	0.130819
ENSMUSG00000094410	Zbed6	1	133619940	133661318	-	23.4591	22.0176	21.6885	23.1334	25.6887	22.997	0.10698	0.151824
ENSMUSG00000094410	Zbed6	1	133655879	133660885	-	23.4591	22.0176	21.6885	23.1334	25.6887	22.997	0.10698	0.151824
ENSMUSG00000026463	Atp2b4	1	133699457	133801041	-	2.65079	1.84591	2.331	3.51492	3.33206	2.81923	1.82e-12	0.633104
ENSMUSG00000010311	Optc	1	133897199	133907999	-	0.826957	0.85715	0.765628	0.981654	1.00734	0.725782	0.513702	0.251352
ENSMUSG00000041577	Prelp	1	133910304	133921414	-	12.9888	9.37356	19.6083	23.3597	16.4984	38.344	0.118837	0.953167
ENSMUSG00000041559	Fmod	1	134037254	134048277	+	20.693	19.156	26.1045	33.4408	29.7046	43.9614	3.61e-05	0.75314
ENSMUSG00000020423	Btg2	1	134075170	134079120	-	29.4638	26.4028	25.5209	28.51	29.1811	24.3842	0.656868	0.0672901
ENSMUSG00000026458	Ppfia4	1	134296783	134332928	-	0.442192	0.394141	0.209323	0.435007	0.291187	0.452121	0.661924	0.207278
ENSMUSG00000042305	Tmem183a	1	134346097	134361979	-	25.8645	28.5121	24.1786	22.9184	24.8342	19.6293	0.20786	-0.161406
ENSMUSG00000026456	Cyb5r1	1	134405559	134411740	+	81.2286	77.5075	63.2568	66.5743	63.0701	59.8357	0.331338	-0.163796
ENSMUSG00000026457	Adipor1	1	134415378	134433351	+	48.5071	46.4834	44.0914	47.598	44.894	43.8734	0.833595	0.0222799
ENSMUSG00000026455	Klhl12	1	134455531	134491018	+	5.55258	4.91728	5.19551	5.2489	5.66585	5.70022	0.223728	0.140452
ENSMUSG00000042229	Rabif	1	134494648	134508774	+	9.73507	8.84041	9.31216	9.11365	8.4838	9.03852	0.926205	-0.0119308
ENSMUSG00000042207	Kdm5b	1	134560171	134635285	+	13.9542	14.0083	14.2334	16.4212	19.0475	17.2197	0.0417191	0.218132
ENSMUSG00000073557	Ppp1r12b	1	134754658	134955942	-	5.24206	5.1863	4.6414	5.07529	5.51397	4.89238	0.587501	0.0727051
ENSMUSG00000026429	Ube2t	1	134962565	134974162	+	5.19998	5.17236	5.60536	3.26853	3.73391	2.89473	0.000601362	-0.588007
ENSMUSG00000042793	Lgr6	1	134983301	135105276	-	0.432828	0.701926	0.380223	0.428089	0.488003	0.239731	0.290823	-0.435135
ENSMUSG00000097993	Ptprv	1	135108497	135132594	-	3.81962	3.08724	2.16187	7.58622	5.31164	3.56879	0.00160728	0.815457
ENSMUSG00000031506	Ptpn7	1	135132700	135145317	+	4.01612	3.17512	3.34931	4.10581	2.77461	3.6634	0.890705	-0.0408454
ENSMUSG00000026426	Arl8a	1	135146824	135156269	+	61.4907	66.3603	60.7877	58.7779	58.7637	52.3432	0.337653	-0.108248
ENSMUSG00000079139	Gm4204	1	135231995	135233225	+	58.0929	60.536	64.5477	38.663	41.5367	44.0164	1.08e-07	-0.506138
ENSMUSG00000041926	Rnpep	1	135262712	135284084	-	40.3467	36.9404	37.5975	33.3205	31.2389	30.6827	0.00283376	-0.219463
ENSMUSG00000062580	Timm17a	1	135295213	135313778	-	7.91699	8.37241	7.91732	6.72077	6.87656	6.22492	0.00201004	-0.288797
ENSMUSG00000048096	Lmod1	1	135324807	135368065	+	16.5393	16.4521	13	16.5854	19.5321	13.7926	0.417421	0.172858
ENSMUSG00000041889	Shisa4	1	135371057	135375237	-	16.5723	18.929	17.9648	21.5817	20.4445	21.7914	0.00683041	0.283283
ENSMUSG00000041879	Ipo9	1	135382312	135430499	-	37.5785	45.6308	37.5921	40.5849	34.4687	34.7994	0.699812	0.0322186
ENSMUSG00000090399	Nav1	1	135434580	135607295	-	2.19364	1.72808	2.74318	2.22867	2.41058	1.87213	0.955503	0.0217419
ENSMUSG00000009418	Nav1	1	135434580	135607295	-	10.8128	8.94951	10.6445	9.57236	10.5776	9.98442	0.929757	-0.00935512
ENSMUSG00000090399	Nav1	1	135606447	135688105	-	2.19364	1.72808	2.74318	2.22867	2.41058	1.87213	0.955503	0.0217419
ENSMUSG00000009418	Nav1	1	135606447	135688105	-	10.8128	8.94951	10.6445	9.57236	10.5776	9.98442	0.929757	-0.00935512
ENSMUSG00000026421	Csrp1	1	135720061	135752232	+	229.37	238.206	198.551	247.782	289.722	216.665	0.143646	0.233637
ENSMUSG00000041801	Phlda3	1	135766119	135769136	+	164.284	158.375	179.906	167.278	173.843	186.53	0.231578	0.124815
ENSMUSG00000026414	Tnnt2	1	135836354	135852260	+	3.46369	3.37062	2.96679	2.60612	2.18643	2.37936	0.0531146	-0.403364
ENSMUSG00000026411	Tmem9	1	136008150	136035342	+	19.8856	19.5001	21.521	24.9569	20.6428	22.3538	0.0645389	0.190745
ENSMUSG00000041642	Kif21b	1	136131389	136177998	+	4.29585	4.11514	3.52375	4.92912	5.5727	3.97765	0.0623092	0.321159
ENSMUSG00000041605	5730559C18Rik	1	136213531	136234264	-	4.65247	4.42141	3.43959	3.69282	4.15266	2.85618	0.47412	-0.198132
ENSMUSG00000041570	Camsap2	1	136268123	136346104	-	11.2198	11.3795	10.8854	11.6206	11.5808	10.3889	0.955694	0.00681196
ENSMUSG00000026404	Ddx59	1	136415271	136440158	+	3.64291	3.81835	3.78839	3.96192	3.27241	4.24982	0.672276	0.0880939
ENSMUSG00000041498	Kif14	1	136466343	136531511	+	1.88135	1.63006	2.08989	1.37142	1.66533	1.84804	0.32818	-0.207166
ENSMUSG00000041483	Zfp281	1	136624901	136630053	+	11.2104	9.50234	10.1697	9.56012	10.618	9.9135	0.903176	0.0183923
ENSMUSG00000026395	Ptprc	1	138062861	138175708	-	8.66934	5.91611	6.56661	7.64205	4.92077	5.82191	0.532251	-0.174144
ENSMUSG00000026393	Nek7	1	138482875	138620141	-	22.3765	21.8506	22.5774	21.2479	20.5993	21.9133	0.932356	-0.00845047
ENSMUSG00000019230	Lhx9	1	138825186	138848577	-	1.17125	1.15744	1.01573	1.214	1.28586	0.999327	0.696058	0.10987
ENSMUSG00000079283	2310009B15Rik	1	138851983	138856852	-	7.6165	9.18181	7.60819	7.57096	7.50221	6.97287	0.816635	-0.0500655
ENSMUSG00000056268	Dennd1b	1	138963709	139176043	+	2.31553	2.09228	1.95487	1.91562	2.03209	1.81947	0.583869	-0.0865899
ENSMUSG00000033964	Zbtb41	1	139422383	139453007	+	5.74583	5.54667	5.53146	4.77211	4.93685	4.77504	0.0327033	-0.161373
ENSMUSG00000033952	Aspm	1	139454773	139494088	+	2.48507	2.45538	3.31675	2.3075	2.44591	2.86197	0.801459	-0.0619758
ENSMUSG00000026365	Cfh	1	140084708	140183764	-	1.88302	1.64519	1.90528	3.17827	2.14016	2.32529	0.00557333	0.511449
ENSMUSG00000052726	Kcnt2	1	140246158	140612067	+	0.432176	0.37733	0.559691	0.48285	0.219311	0.500151	0.749296	-0.170626
ENSMUSG00000101795	Gm5835	1	143093347	143094616	-	1.10398	1.71431	1.54791	0.747918	1.02049	1.32775	0.327176	-0.443371
ENSMUSG00000026361	Cdc73	1	143598800	143702893	-	5.21235	5.09322	5.09478	4.02488	4.20273	4.09838	0.000154091	-0.263198
ENSMUSG00000018196	Glrx2	1	143716338	143749676	+	6.1694	5.96976	6.12271	6.19741	6.42767	6.56454	0.22326	0.127111
ENSMUSG00000018199	Trove2	1	143750790	143777068	-	4.88797	5.07408	4.99418	4.67595	4.85456	4.97865	0.915452	0.0128631
ENSMUSG00000018189	Uchl5	1	143777272	143807466	+	14.5589	15.4578	15.9452	9.73403	9.60915	10.2939	2.33e-10	-0.575524
ENSMUSG00000026360	Rgs2	1	143999338	144004161	-	5.66486	5.91689	4.22471	5.26354	4.19051	3.69485	0.0697805	-0.249427
ENSMUSG00000026358	Rgs1	1	144242296	144249242	-	0.879389	0.77563	0.673695	0.544932	0.473448	0.347766	0.0223407	-0.704982
ENSMUSG00000026357	Rgs18	1	144752683	144775435	-	0.782804	0.283495	0.656817	0.464155	0.348167	0.6666	0.831412	-0.161517
ENSMUSG00000056220	Pla2g4a	1	149829618	149961290	-	41.4399	44.1175	36.877	29.652	32.9799	26.2682	0.00212842	-0.409251
ENSMUSG00000097028	Ptgs2os	1	150074873	150099963	-	0.651196	0.787594	0.920869	0.348739	0.5145	0.500549	0.0377717	-0.74352
ENSMUSG00000032487	Ptgs2	1	150100031	150108227	+	87.9737	102.348	57.3386	38.843	52.4913	24.0615	0.0324639	-1.04745
ENSMUSG00000097754	Ptgs2os2	1	150159043	150164948	-	3.41331	3.52263	3.13314	2.03622	2.08062	1.86799	1.55e-05	-0.695505
NewGene_4564	NewGene_4564	1	150165323	150264848	+	0.651374	0.329991	0.249479	0.665983	0.512694	0.513703	0.386045	0.420568
ENSMUSG00000099875	Gm15453	1	150265535	150265999	-	4.07644	3.92372	2.92557	3.14848	3.06954	2.87387	0.57202	-0.211104
ENSMUSG00000006010	BC003331	1	150361305	150393080	-	12.7911	10.5817	11.6819	13.7436	11.9002	14.0793	0.0252753	0.200687
ENSMUSG00000006005	Tpr	1	150392838	150449935	+	37.2975	37.1234	38.1695	31.4534	32.4566	31.0589	0.0048186	-0.192287
ENSMUSG00000006014	Prg4	1	150449412	150466165	-	1.005	1.11859	1.72476	1.02556	0.983999	1.43638	0.818058	-0.10151
ENSMUSG00000066842	Hmcn1	1	150562524	150993435	-	1.31833	0.692069	0.910175	1.97063	1.11268	1.47773	0.0175409	0.72452
NewGene_4636	NewGene_4636	1	151240190	151250912	-	0.948633	0.969434	0.837432	0.784308	0.777401	0.697468	0.444368	-0.243676
ENSMUSG00000100954	Gm10138	1	151339604	151345231	-	0.976997	1.3407	1.03798	0.929131	0.666926	0.734043	0.273048	-0.366741
ENSMUSG00000023150	Ivns1abp	1	151344477	151364422	+	49.9231	49.186	39.874	34.7581	38.5451	30.8896	0.00997189	-0.36586
ENSMUSG00000052748	Swt1	1	151367699	151428455	-	3.46936	3.60545	3.40274	3.08919	3.87425	3.44771	0.881913	0.0322188
ENSMUSG00000053286	Trmt1l	1	151428542	151458161	+	12.26	10.554	12.604	9.6621	10.1043	11.9942	0.413434	-0.125493
ENSMUSG00000103928	RP24-167M10.4	1	151445305	151447741	+	0.759022	0.818137	0.729359	0.752794	1.02535	1.04146	0.275816	0.342385
ENSMUSG00000026484	Rnf2	1	151458004	151500955	-	19.409	18.5713	19.798	17.9028	17.0145	18.2032	0.503421	-0.0600653
ENSMUSG00000026483	Fam129a	1	151571186	151721939	+	18.3897	15.677	19.3728	19.4709	17.4711	21.3453	0.189824	0.179224
ENSMUSG00000043019	Edem3	1	151755371	151822051	+	12.5906	10.975	12.0581	13.6173	13.551	13.4859	0.00287028	0.238101
ENSMUSG00000032666	1700025G04Rik	1	151852403	152090125	-	1.86749	1.68714	2.24155	1.69023	1.59363	1.97766	0.709384	-0.0826943
ENSMUSG00000014980	Tsen15	1	152370735	152386688	-	16.4219	14.7135	15.5523	12.6207	11.4715	13.7998	0.0429165	-0.237631
ENSMUSG00000026482	Rgl1	1	152516760	152766351	-	13.9333	12.1759	12.2137	16.9073	15.9582	16.7249	3.2e-08	0.419611
ENSMUSG00000008475	Arpc5	1	152766542	152775597	+	113.138	113.68	109.082	99.9429	110.673	96.5393	0.493352	-0.0771644
ENSMUSG00000026480	Ncf2	1	152800194	152836991	+	7.74407	5.98086	5.41082	6.76894	4.64308	5.18701	0.620541	-0.128855
ENSMUSG00000042772	Smg7	1	152836995	152902646	-	13.3168	13.9409	14.8772	11.5013	12.0617	12.2621	0.0534734	-0.19925
ENSMUSG00000042751	Nmnat2	1	152954993	153119261	+	1.75597	1.96703	1.73487	1.36981	1.4128	1.41118	0.0369951	-0.33649
ENSMUSG00000026479	Lamc2	1	153122756	153186447	-	1.31693	1.3529	1.40695	0.914528	0.839133	0.833576	0.000281236	-0.577412
ENSMUSG00000026478	Lamc1	1	153218922	153332786	-	61.7501	59.767	67.6154	73.571	77.8685	83.941	5.37e-09	0.347379
ENSMUSG00000042699	Dhx9	1	153455758	153487660	-	66.6866	65.4491	70.3787	53.9048	58.6805	54.3298	5.72e-05	-0.259465
ENSMUSG00000042684	Npl	1	153503015	153550045	-	0.512654	0.828938	0.70563	1.04219	0.648708	0.697541	0.600378	0.265395
ENSMUSG00000026475	Rgs16	1	153740349	153745468	+	60.6047	61.0757	37.1488	23.5865	23.7744	13.1813	0.000548589	-1.33769
ENSMUSG00000066800	Rnasel	1	153749426	153764221	+	2.45239	1.96647	1.65907	4.26331	2.17848	2.94324	0.0225557	0.634365
ENSMUSG00000026473	Glul	1	153899944	153909723	+	13.021	12.4021	14.4981	11.5779	9.59841	10.6943	0.0259286	-0.273371
ENSMUSG00000056708	Ier5	1	155096361	155099636	-	48.8255	47.4516	37.7504	36.0471	39.0837	30.407	0.074712	-0.29003
ENSMUSG00000026471	Mr1	1	155127277	155146814	-	3.23016	2.75913	3.63857	4.08325	4.38333	4.37308	0.00285289	0.454559
ENSMUSG00000026470	Stx6	1	155158715	155208256	+	14.0511	14.2065	12.6338	12.8006	12.786	12.1688	0.504254	-0.070061
ENSMUSG00000033722	BC034090	1	155212471	155244444	-	9.31267	9.24988	8.21096	8.04126	8.63826	7.41658	0.108387	-0.171108
ENSMUSG00000026469	Xpr1	1	155275701	155417415	-	6.86861	6.60644	6.77237	7.10416	7.22655	7.68885	0.0326335	0.174499
ENSMUSG00000033701	Acbd6	1	155558120	155691330	+	15.0706	15.0681	14.7899	11.4612	12.1144	13.3006	0.0725979	-0.187746
ENSMUSG00000033684	Qsox1	1	155776029	155812889	-	87.691	99.2165	81.9429	97.0208	105.206	90.3256	0.154171	0.192394
ENSMUSG00000033671	Cep350	1	155844964	155973255	-	4.34563	3.69457	4.45522	4.19587	4.67699	4.98521	0.135137	0.199965
ENSMUSG00000026466	Tor1aip1	1	156004599	156036480	-	29.2591	25.8046	33.2845	25.0768	23.1823	28.8971	0.409076	-0.136988
ENSMUSG00000050565	Tor1aip2	1	156035403	156068861	+	72.2875	70.131	76.8319	59.3536	64.699	61.8694	0.0655842	-0.152947
ENSMUSG00000078193	Gm2000	1	156366040	156366484	+	23.9622	28.951	31.2678	24.4515	24.1242	28.0122	0.714676	-0.083375
ENSMUSG00000026600	Soat1	1	156424525	156474331	-	21.3042	21.298	17.8357	16.3455	17.5339	13.2114	0.037416	-0.316325
ENSMUSG00000101523	Csnk2a1	1	156524012	156526664	+	2.55373	4.34246	3.2272	4.75806	1.73597	3.52755	0.957171	0.0308387
ENSMUSG00000074698	Csnk2a1	1	156524012	156526664	+	28.8905	29.3534	27.4879	24.6199	29.2423	26.1487	0.634956	-0.0650528
ENSMUSG00000096493	Gm10031	1	156524092	156526659	+	2.62837	1.72334	3.31712	1.91585	1.70507	3.02607	0.744742	-0.150372
ENSMUSG00000026596	Abl2	1	156558786	156649568	+	11.8154	12.5941	11.3691	9.56276	10.8692	9.54601	0.0140698	-0.254173
ENSMUSG00000060519	Tor3a	1	156653617	156674356	-	23.4957	20.8526	29.7304	17.3419	15.574	20.1506	0.0325127	-0.381304
ENSMUSG00000033557	Fam20b	1	156678532	156719086	-	15.6762	15.0039	16.8628	16.2163	16.8008	17.3037	0.153804	0.130447
ENSMUSG00000026594	Ralgps2	1	156804166	156939626	-	0.965733	1.15693	1.00394	0.936685	0.846014	1.0044	0.569507	-0.126637
ENSMUSG00000033544	Angptl1	1	156838562	156861078	+	2.06759	1.96767	3.50737	5.29507	2.27051	6.51839	0.152414	0.951113
ENSMUSG00000070565	Rasal2	1	157135182	157412595	-	4.02627	4.60125	3.74839	3.55037	4.58497	3.60018	0.976459	0.00745398
ENSMUSG00000049881	2810025M15Rik	1	157412352	157420236	+	10.3038	11.6752	11.5997	9.90562	11.0206	8.84487	0.545716	-0.116598
ENSMUSG00000033488	BC026585	1	157458577	157492638	+	1.06067	1.02229	1.23525	1.64625	1.49305	1.28931	0.0516207	0.525686
ENSMUSG00000026589	Sec16b	1	157506728	157568425	+	2.57674	2.33004	2.89047	3.82741	3.42636	4.69765	0.000127039	0.67922
ENSMUSG00000073530	Pappa2	1	158711727	158980490	-	0.264713	0.142706	0.215627	0.253837	0.104875	0.177069	0.729404	-0.229636
ENSMUSG00000040782	Rfwd2	1	159232320	159347640	+	24.02	23.5263	23.9022	20.8362	22.1716	21.1615	0.0817112	-0.14841
NewGene_5030	NewGene_5030	1	159384974	159393278	-	0.452784	0.418299	0.932091	0.237132	0.185397	0.517814	0.15297	-0.792293
ENSMUSG00000090394	4930523C07Rik	1	160044382	160080208	+	1.6414	1.62791	1.14797	1.73869	1.2397	1.45932	0.713091	0.102858
ENSMUSG00000026725	Tnn	1	160085029	160153580	-	4.56994	2.38609	1.89425	3.91088	2.72363	2.25591	0.933037	0.064423
ENSMUSG00000058267	Mrps14	1	160195215	160202170	+	9.5789	10.61	8.85519	9.3332	9.90442	8.67344	0.741613	-0.0493472
ENSMUSG00000014226	Cacybp	1	160202367	160212875	-	46.9248	47.1458	50.7382	33.4773	32.8994	35.543	3.83e-09	-0.450223
ENSMUSG00000026721	Rabgap1l	1	160219174	160793211	-	5.42278	5.2222	5.52667	5.9932	6.15325	6.39196	0.0474206	0.191545
ENSMUSG00000040423	Rc3h1	1	160906418	160974978	+	4.9257	4.91368	5.46821	4.65413	4.9584	4.77002	0.831027	-0.0284216
ENSMUSG00000043467	Zbtb37	1	161002922	161034849	-	1.37109	1.24741	1.33353	1.45586	1.57892	1.43768	0.108387	0.159877
ENSMUSG00000053332	Gas5	1	161034422	161038539	+	126.208	157.347	149.558	121.001	110.52	114.076	0.0498206	-0.240133
ENSMUSG00000026709	Dars2	1	161040601	161070658	-	2.89378	3.01507	3.00395	2.53397	2.51703	2.58763	0.296895	-0.145309
ENSMUSG00000026708	Cenpl	1	161070713	161086724	+	2.29383	2.00956	2.84718	2.22318	1.8375	2.12559	0.484204	-0.148643
ENSMUSG00000026705	Klhl20	1	161088375	161131511	-	7.76944	7.38465	7.93487	7.50456	7.11603	8.19157	0.856536	0.025287
ENSMUSG00000026701	Prdx6	1	161240112	161251219	-	72.3343	74.1659	70.7051	50.2188	51.2729	49.8672	2.59e-11	-0.454365
ENSMUSG00000066755	Tnfsf18	1	161494655	161505290	+	0.774989	0.569008	0.532055	0.829623	0.52825	0.481517	0.960607	0.0282568
ENSMUSG00000040323	Gm15429	1	161726242	161727489	-	5.79809	3.9976	4.64957	0.789314	3.19169	6.06885	0.705432	-0.461792
ENSMUSG00000040297	Suco	1	161816114	161876682	-	11.1117	11.0487	9.93178	10.4202	11.0127	10.1891	0.869511	0.0240612
ENSMUSG00000026698	Pigc	1	161969186	161973435	+	6.47716	5.5239	6.45101	8.34752	6.99016	8.36163	0.0036691	0.393405
ENSMUSG00000040265	Dnm3	1	161982453	162478034	-	2.92067	3.18732	3.47545	3.58105	4.09311	5.45181	4.88e-08	0.726321
ENSMUSG00000078190	Dnm3os	1	162217623	162225550	+	10.7442	10.6344	9.9498	22.4548	21.5551	16.799	1.86e-16	1.01071
ENSMUSG00000026694	Mettl13	1	162532127	162548551	-	5.92296	5.76796	6.01013	4.89017	5.05244	5.18042	0.0610637	-0.180511
ENSMUSG00000026696	Vamp4	1	162570515	162599084	+	12.6319	12.4995	13.3635	12.791	11.8133	13.6693	0.656868	0.0526846
ENSMUSG00000040225	Prrc2c	1	162670725	162740556	-	36.5763	34.4689	36.2629	35.7069	38.6511	36.6191	0.329976	0.0751998
ENSMUSG00000040170	Fmo2	1	162874317	162898726	-	0.143346	0.267342	0.314843	0.422863	0.259107	0.474316	0.247676	0.627399
ENSMUSG00000026586	Prrx1	1	163245119	163313710	-	78.4551	76.2837	78.6628	76.6489	79.7514	74.5934	0.523034	0.0520142
ENSMUSG00000040124	Gorab	1	163384908	163403669	-	12.3534	11.7287	9.97563	12.0225	11.7971	11.6357	0.464461	0.108972
ENSMUSG00000102117	Rpsa-ps1	1	163623793	163624678	+	1.49122	0.475602	0.340634	1.7116	1.96326	0.79812	0.204078	1.01659
ENSMUSG00000026585	Kifap3	1	163779583	163917109	+	15.0732	13.4283	14.5501	16.7233	16.0794	17.6478	0.000492926	0.283579
ENSMUSG00000026584	Scyl3	1	163929100	163955126	+	7.4767	6.84853	6.43433	7.03907	7.67179	6.73764	0.529406	0.091207
ENSMUSG00000041406	BC055324	1	163945993	163994796	-	3.60557	3.38658	4.06248	2.98832	2.68175	3.19468	0.123906	-0.273262
ENSMUSG00000041396	Mettl18	1	163994889	163997243	+	1.98505	1.63171	2.27889	1.44689	1.24802	1.58296	0.14038	-0.409047
ENSMUSG00000026582	Sele	1	164048234	164057677	+	1.30138	1.03585	0.636922	0.457262	0.488131	0.347323	0.00239095	-1.14257
ENSMUSG00000040918	Slc19a2	1	164249046	164265385	+	18.4332	17.3809	20.9276	17.8633	18.15	19.7752	0.918086	0.0166449
ENSMUSG00000026578	Ccdc181	1	164275585	164287847	+	3.44771	3.12961	3.19577	2.70003	2.28752	3.38091	0.514688	-0.170458
ENSMUSG00000026577	Blzf1	1	164289800	164307489	-	6.96044	7.35114	6.17728	7.65923	7.65375	6.54954	0.420851	0.118046
ENSMUSG00000026575	Nme7	1	164304121	164437725	+	7.64036	5.92623	7.96788	6.14686	5.5544	7.42274	0.622213	-0.121092
ENSMUSG00000026576	Atp1b1	1	164437109	164458355	-	9.98161	9.71839	9.38739	9.7467	6.98777	7.70675	0.262057	-0.200213
ENSMUSG00000026574	Dpt	1	164796644	164824266	+	35.7116	25.2838	30.0839	51.8401	32.0594	34.1119	0.0609048	0.427979
ENSMUSG00000040848	Sft2d2	1	165174337	165194438	-	5.95297	5.01065	5.93799	6.53592	6.38634	6.76571	0.0276305	0.237917
ENSMUSG00000040843	Tiprl	1	165212286	165236996	-	13.0883	11.8085	12.4058	10.7579	11.8459	11.7001	0.524345	-0.0671204
ENSMUSG00000102302	RP23-187M7.5	1	165230371	165235125	-	0.19344	0.277641	0.19901	0.191666	0.298422	0.336141	0.484844	0.352988
ENSMUSG00000040836	Gpr161	1	165295789	165326745	+	2.99258	2.93069	3.1191	3.04374	3.47062	3.45505	0.105822	0.195807
ENSMUSG00000026571	Dcaf6	1	165328698	165460475	-	10.1578	9.20453	9.05443	13.3695	12.4348	12.8925	5.71e-10	0.49645
ENSMUSG00000026568	Mpc2	1	165460637	165481214	+	19.6689	16.9664	19.8145	21.552	21.0318	20.0929	0.0741876	0.193235
ENSMUSG00000026566	Mpzl1	1	165592240	165634538	-	23.0252	23.5026	24.1201	24.7888	24.4178	27.5861	0.112494	0.163762
ENSMUSG00000040723	Rcsd1	1	165646516	165709757	-	2.074	1.3658	1.71563	1.74884	1.52062	1.37218	0.795003	0.0799898
ENSMUSG00000040713	Creg1	1	165763746	165775308	+	22.5153	20.1316	21.0219	21.7873	17.6395	19.9323	0.754013	-0.0470065
ENSMUSG00000026565	Pou2f1	1	165865154	166002678	-	0.950018	1.19736	1.21797	0.889263	1.19773	1.1133	0.829032	-0.0599973
ENSMUSG00000026564	Dusp27	1	166098148	166127922	-	0.442095	0.435312	0.397965	0.492986	0.552833	0.403162	0.468123	0.241967
ENSMUSG00000040612	Ildr2	1	166254139	166316823	+	0.714448	0.743765	1.11417	0.853013	0.7795	0.9824	0.824381	0.0768829
ENSMUSG00000026563	Tada1	1	166379097	166393621	+	8.92362	8.6934	8.54282	9.24408	9.20642	10.3081	0.112605	0.184876
ENSMUSG00000040596	Pogk	1	166384622	166409863	-	8.51018	7.59151	8.21805	7.0611	7.25447	7.58234	0.0302033	-0.20068
ENSMUSG00000086925	Gm6286	1	166945597	166946358	-	8.22181	2.54186	4.05767	7.18591	3.13643	6.48476	0.724101	0.239648
ENSMUSG00000060568	Fam78b	1	167001417	167091302	+	1.0178	1.14818	1.23	0.693873	0.997767	0.71951	0.118103	-0.459805
ENSMUSG00000026558	Uck2	1	167222883	167285320	-	43.9515	46.1179	42.6703	34.5993	40.6126	31.3541	0.0472041	-0.264544
ENSMUSG00000052428	Tmco1	1	167308378	167333978	+	38.1562	31.9791	32.9802	30.9973	23.9567	33.1923	0.709826	0.0445994
ENSMUSG00000026687	Aldh9a1	1	167349991	167368532	+	12.1043	10.5048	11.8936	11.3958	10.3791	11.9107	0.908903	0.0176894
ENSMUSG00000026688	Mgst3	1	167371966	167393841	-	8.05897	6.49011	11.5385	8.58211	7.67551	12.0285	0.648781	0.171582
ENSMUSG00000052534	Pbx1	1	168119364	168432270	-	13.9684	13.1225	12.718	15.5344	14.6784	13.7141	0.026529	0.194678
NewGene_5810	NewGene_5810	1	169037948	169047284	-	0.764609	1.12922	0.578524	0.529716	0.656984	0.432224	0.150374	-0.55676
ENSMUSG00000026683	Nuf2	1	169497934	169531464	-	11.8959	12.9082	16.4261	10.3883	10.0571	12.6693	0.23378	-0.240183
ENSMUSG00000026678	Rgs5	1	169655501	169695813	+	0.460666	0.823193	1.02749	0.388157	0.769532	0.731368	0.692907	-0.231845
ENSMUSG00000038530	Rgs4	1	169741477	169747642	-	2.21008	1.41495	1.78195	2.42836	2.1629	2.42484	0.0555727	0.431883
ENSMUSG00000026675	Hsd17b7	1	169949535	169969241	-	15.46	13.7117	15.303	20.8341	23.3687	21.5158	3.34e-13	0.618272
ENSMUSG00000026674	Ddr2	1	169972307	170110762	-	64.5276	65.4446	61.6622	61.5936	63.922	67.7327	0.0796618	0.115109
ENSMUSG00000026670	Uap1	1	170141938	170174957	-	20.7414	19.2726	22.3632	19.6615	20.8941	21.381	0.782621	0.0373204
ENSMUSG00000026667	Uhmk1	1	170193420	170215397	-	14.8058	13.7436	13.4637	12.9101	14.4111	12.9673	0.969848	-0.00513699
ENSMUSG00000102418	Sh2d1b1	1	170277320	170286769	+	1.05346	1.06087	1.2526	0.802101	1.03053	0.935029	0.436386	-0.227743
ENSMUSG00000102752	Gm7694	1	170298199	170306332	-	0.38734	0.230025	0.357493	0.334275	0.289596	0.36178	0.894477	0.0685419
ENSMUSG00000038463	Olfml2b	1	170644532	170682789	+	27.1708	23.2421	22.1793	28.5413	25.7123	25.0051	0.139004	0.181602
ENSMUSG00000026663	Atf6	1	170704674	170867771	-	14.8679	15.3822	13.5179	12.2738	12.8309	10.6	0.05276	-0.239241
ENSMUSG00000053925	Gm9929	1	170868645	170881721	+	0.945704	0.725893	0.445387	0.635059	1.10032	0.575372	0.789578	0.180756
ENSMUSG00000026659	Dusp12	1	170873498	170885540	-	13.5948	12	13.7047	12.9867	12.4828	12.3986	0.790074	0.0387038
ENSMUSG00000089838	Gm2962	1	170925309	170925644	-	4.45336	5.5128	1.96749	3.3528	2.64344	3.48681	0.675618	-0.275694
ENSMUSG00000026656	Fcgr2b	1	170958617	170976547	-	4.45766	2.41457	2.20484	2.86911	1.96558	1.9103	0.632579	-0.207954
ENSMUSG00000059089	Fcgr4	1	171018920	171029761	+	3.41596	2.27322	2.83048	2.61915	2.0348	2.15385	0.377225	-0.26711
ENSMUSG00000059498	Fcgr3	1	171051174	171064935	-	28.4401	17.7299	21.3897	26.102	15.3872	16.8545	0.63674	-0.15739
ENSMUSG00000058076	Sdhc	1	171127165	171150603	-	18.6133	18.4673	19.9529	20.7723	19.7765	21.3554	0.0142128	0.19202
ENSMUSG00000038370	Pcp4l1	1	171173262	171196268	-	1.5883	1.60064	2.43552	2.0032	1.378	2.68026	0.743405	0.158735
ENSMUSG00000005674	Tomm40l	1	171216011	171222514	-	5.20957	5.51817	7.2129	6.52623	5.15973	5.71567	0.644967	0.0851215
ENSMUSG00000058715	Fcer1g	1	171229572	171234365	-	45.004	34.7462	37.7295	48.3337	28.8586	32.0147	0.866392	-0.053352
ENSMUSG00000013593	Ndufs2	1	171234853	171251388	-	90.5745	86.0561	90.4383	94.5729	94.221	92.4236	0.0300202	0.128171
ENSMUSG00000006403	Adamts4	1	171250421	171260637	+	7.97401	6.88418	6.38409	9.77884	10.2504	8.94095	3.07e-05	0.501645
ENSMUSG00000052423	B4galt3	1	171270328	171276896	+	10.3301	11.7364	9.58423	9.96872	9.67631	9.9192	0.928796	-0.0170062
ENSMUSG00000062729	Ppox	1	171275990	171281186	-	6.87338	5.97448	6.18693	8.57573	7.38739	7.11104	0.00430093	0.450392
ENSMUSG00000053483	Usp21	1	171281945	171287991	-	12.5904	11.5556	12.0577	13.134	11.3835	13.459	0.579046	0.0855432
ENSMUSG00000062963	Ufc1	1	171288563	171295024	-	35.5761	35.1369	36.1629	36.6286	36.7364	35.9081	0.245789	0.096789
ENSMUSG00000103983	RP23-395H6.2	1	171320601	171326177	-	0.495241	0.545154	0.513311	0.532487	0.737677	0.568849	0.283188	0.298598
ENSMUSG00000013973	Dedd	1	171329145	171342331	+	15.56	15.7608	16.0821	14.6589	17.3192	14.1721	0.895643	0.0234285
ENSMUSG00000013997	Nit1	1	171338008	171345646	-	9.62864	8.16493	8.43908	8.46518	8.93106	8.7806	0.810707	0.0337318
ENSMUSG00000006412	Pfdn2	1	171345670	171359254	+	16.4548	18.4777	19.3596	13.7197	14.045	13.5068	0.00173086	-0.341898
ENSMUSG00000048865	Arhgap30	1	171388954	171410298	+	4.78593	3.37567	3.93569	4.76591	3.04158	3.1349	0.785526	-0.086554
ENSMUSG00000026641	Usf1	1	171411313	171419142	+	23.9081	22.7797	23.9101	23.44	23.2944	22.7896	0.847982	0.0216396
ENSMUSG00000038235	F11r	1	171437535	171464603	+	4.3007	5.41683	4.47624	4.34846	4.30938	4.47633	0.741391	-0.0608402
ENSMUSG00000060244	Alyref2	1	171503478	171504750	+	1.99787	1.42662	1.31847	1.39526	1.27452	1.62011	0.836607	-0.0881996
ENSMUSG00000004707	Ly9	1	171588624	171607410	-	2.72997	2.15069	2.97728	2.72667	1.74596	2.5313	0.809266	-0.0854636
ENSMUSG00000015355	Cd48	1	171682009	171705258	+	6.37575	3.75735	5.13966	5.95622	3.47042	4.05462	0.887646	-0.0656609
ENSMUSG00000038147	Cd84	1	171839697	171890718	+	10.3455	6.52568	7.91546	10.4307	6.2971	6.60184	0.961528	-0.0181961
ENSMUSG00000026556	Vangl2	1	172000960	172028444	-	2.39212	2.32059	2.6954	2.36024	2.66808	2.94469	0.366659	0.147665
ENSMUSG00000003458	Ncstn	1	172066013	172082795	-	53.3403	49.9825	48.6838	55.2029	54.5204	53.1858	0.0259635	0.1449
ENSMUSG00000026553	Copa	1	172082529	172122330	+	117.117	107.303	113.547	129.741	130.495	134.642	9.12e-06	0.270429
ENSMUSG00000003464	Pex19	1	172126755	172136493	+	32.6288	28.1929	30.8828	33.1899	32.5304	36.3171	0.0309404	0.174925
ENSMUSG00000089803	Gm10171	1	172144274	172144901	-	49.9745	24.4986	39.3565	17.7422	35.3015	14.1766	0.32745	-0.695957
ENSMUSG00000026554	Dcaf8	1	172148084	172197005	+	29.6738	27.9641	30.0445	34.5133	30.8057	35.0904	5.38e-05	0.233087
ENSMUSG00000013698	Pea15a	1	172196728	172206804	-	81.9875	86.4946	83.4694	76.7683	82.639	75.6057	0.594037	-0.0556746
ENSMUSG00000038034	Igsf8	1	172261641	172319841	+	20.0865	19.8119	21.2704	18.7335	18.6455	21.1335	0.994559	0.000815526
ENSMUSG00000007097	Atp1a2	1	172271709	172298064	-	0.188024	0.147862	0.237792	0.181829	0.105725	0.283217	0.882591	-0.111945
ENSMUSG00000044708	Kcnj10	1	172341210	172374085	+	0.169203	0.17832	0.111691	0.203878	0.215246	0.108414	0.683982	0.256925
ENSMUSG00000050229	Pigm	1	172376546	172384099	+	5.33897	5.12795	4.76508	4.39842	4.5221	4.25416	0.122256	-0.15471
ENSMUSG00000026548	Slamf9	1	172475358	172478575	+	4.02997	3.93387	4.69792	4.11625	3.15777	3.4522	0.428402	-0.186611
ENSMUSG00000037995	Igsf9	1	172481788	172498878	+	1.23588	1.27725	0.95518	1.14093	1.18871	0.913486	0.394901	-0.262662
ENSMUSG00000026547	Tagln2	1	172500047	172507380	+	216.041	234.358	208.112	162.302	194.856	155.395	0.018167	-0.307319
ENSMUSG00000026544	Dusp23	1	172630764	172632962	-	1.71244	2.22071	1.77209	2.23778	1.30572	2.13612	0.92522	0.0443599
ENSMUSG00000005338	Cadm3	1	173333258	173367695	-	0.993083	0.749355	1.27873	0.799396	0.571411	0.904309	0.328511	-0.376695
ENSMUSG00000037860	Aim2	1	173350879	173466040	+	1.49564	2.3306	1.56735	2.19791	1.31796	1.21542	0.950013	-0.0242432
ENSMUSG00000037849	Gm4955	1	173468509	173491041	-	1.60241	1.2608	2.15686	1.18896	0.949693	0.804664	0.0315617	-0.728947
ENSMUSG00000043263	Pyhin1	1	173630917	173647928	+	2.33535	1.71363	2.49085	1.09727	0.869197	1.00466	2.26e-07	-1.07915
ENSMUSG00000066677	Pydc3	1	173673675	173698392	+	0.550444	0.276536	0.658483	0.352889	0.159706	0.357115	0.148383	-0.839622
ENSMUSG00000073490	AI607873	1	173723430	173741809	-	8.20626	6.25877	7.7502	5.33189	4.01946	4.75025	0.00015073	-0.601254
ENSMUSG00000073489	Ifi204	1	173747293	173766943	-	55.0839	47.7979	60.5273	35.1332	30.5534	38.1417	1.85e-06	-0.599582
ENSMUSG00000090222	Gm16340	1	173775837	173802720	-	0.624951	0.624938	1.04791	0.374588	0.269616	0.569525	0.0780287	-0.864405
ENSMUSG00000090272	Mndal	1	173857220	173942491	-	15.9527	12.9917	18.8714	11.7633	8.5948	12.1686	0.0020245	-0.583767
ENSMUSG00000026536	Mnda	1	173896345	173913046	-	47.9902	41.4993	52.0074	32.7806	28.6477	34.5331	2.57e-05	-0.505713
ENSMUSG00000039997	Ifi203	1	173920407	173942672	-	23.3606	19.7077	26.0034	15.3212	12.0434	15.8037	1.23e-05	-0.631234
ENSMUSG00000026535	Ifi202b	1	173962568	173982744	-	52.8424	48.2615	58.0649	33.2706	32.0532	37.6955	1.2e-07	-0.572873
ENSMUSG00000054203	Ifi205	1	174011998	174031810	-	8.73048	7.10229	10.7597	6.07055	6.04378	6.25225	0.00962023	-0.489084
ENSMUSG00000026532	Spta1	1	174172776	174248450	+	0.160875	0.137424	0.18285	0.147815	0.22559	0.402498	0.141609	0.742123
ENSMUSG00000028354	Fmn2	1	174501825	174822729	+	0.262805	0.282081	0.257325	0.194776	0.165184	0.114314	0.0572477	-0.686427
ENSMUSG00000050069	Grem2	1	174833785	174921819	-	60.2811	59.9782	55.6971	45.5318	48.2143	44.4592	0.00020717	-0.293909
ENSMUSG00000026526	Fh1	1	175600374	175625635	-	25.3679	24.2108	24.5155	22.483	22.5238	21.92	0.189982	-0.09353
ENSMUSG00000026525	Opn3	1	175662421	175692776	-	1.67704	1.52854	1.85893	1.26431	1.76256	1.05493	0.479814	-0.254502
ENSMUSG00000078185	Chml	1	175682237	175688353	-	1.49747	1.49296	1.12702	1.37461	1.45611	1.26464	0.859423	0.0470855
ENSMUSG00000039748	Exo1	1	175880581	175913489	+	2.00554	2.30852	2.25287	1.33131	1.35412	1.98033	0.00341666	-0.483791
ENSMUSG00000055214	Pld5	1	175962306	176275312	-	0.323368	0.187315	0.068967	0.428733	0.225377	0.299797	0.257462	0.835229
ENSMUSG00000057335	Cep170	1	176733653	176814067	-	50.0832	50.1426	41.717	34.5253	38.7787	30.55	0.00129831	-0.344783
ENSMUSG00000026504	Sdccag8	1	176814660	177020437	+	6.94331	6.94075	6.23529	5.76352	5.42333	5.60564	0.0495359	-0.228415
ENSMUSG00000103367	RP23-293I7.1	1	176835724	176836062	+	18.8048	18.3887	12.3184	10.3834	10.3964	6.16681	0.0105904	-0.821803
ENSMUSG00000019699	Akt3	1	177020073	177258203	-	8.75802	7.8765	8.72391	7.71149	8.55239	8.13137	0.992537	0.00110595
ENSMUSG00000063659	Zbtb18	1	177442351	177450764	+	6.43611	7.239	5.84989	5.17393	5.06509	4.85869	0.106444	-0.248557
ENSMUSG00000015961	Adss	1	177762962	177796511	-	38.7496	40.4191	38.2802	30.2142	31.5012	31.2453	9.61e-05	-0.287333
ENSMUSG00000091476	Gm16432	1	177983423	178172704	+	0.563897	0.50436	0.576597	0.758697	0.723513	1.06673	0.0178886	0.687312
ENSMUSG00000026502	Desi2	1	178187417	178257301	+	7.30028	6.66554	6.68227	7.0847	6.82607	7.50558	0.29547	0.0956313
ENSMUSG00000026500	Cox20	1	178319130	178322693	+	3.07159	3.57803	4.17533	3.7395	4.471	4.96383	0.329976	0.324722
ENSMUSG00000089788	Gm16586	1	178321108	178324171	-	10.1873	10.7802	7.25471	9.55546	10.0108	7.50774	0.983168	-0.00576253
ENSMUSG00000039630	Hnrnpu	1	178324343	178337797	-	94.1824	92.0711	91.1887	76.3909	77.0608	73.4956	4.5e-07	-0.260021
ENSMUSG00000026495	Efcab2	1	178406085	178484513	+	0.442352	0.589174	0.536056	0.41534	0.350539	0.426647	0.380309	-0.31601
ENSMUSG00000026494	Kif26b	1	178529125	178939200	+	10.0609	7.85675	6.8249	13.22	12.532	9.83703	0.00112797	0.580158
ENSMUSG00000055067	Smyd3	1	178951960	179518041	-	1.9927	1.5421	1.48751	1.57922	1.62989	1.56994	0.66417	0.0738723
ENSMUSG00000026492	Tfb2m	1	179528055	179546267	-	10.2619	9.99429	9.83292	9.75843	10.9481	9.25763	0.776879	0.0426088
ENSMUSG00000038949	Cnst	1	179546370	179627478	+	6.94325	7.08204	6.23308	6.87118	7.4286	6.2395	0.696951	0.058852
ENSMUSG00000038936	Sccpdh	1	179668210	179687189	+	17.3662	17.1715	17.2595	15.7503	15.4246	15.9296	0.366883	-0.0785719
ENSMUSG00000026491	Ahctf1	1	179744894	179803680	-	15.0726	15.2586	15.1829	11.8702	13.7079	11.5693	0.0260291	-0.230711
ENSMUSG00000026490	Cdc42bpa	1	179960472	180165603	+	21.7937	21.3971	20.3449	19.2933	22.5475	17.7891	0.900487	-0.0218791
ENSMUSG00000026489	Adck3	1	180165238	180199602	-	0.643459	0.569352	0.710848	0.748229	0.369604	0.892135	0.741609	0.174905
ENSMUSG00000010609	Psen2	1	180227004	180263438	-	8.14214	7.72743	7.15773	8.33432	7.14106	7.66335	0.297157	0.155695
ENSMUSG00000038855	Itpkb	1	180330485	180424802	+	5.31769	4.62049	5.94949	6.06258	5.70531	6.69618	0.0550011	0.270993
ENSMUSG00000026496	Parp1	1	180568924	180601254	+	22.8617	22.2954	26.5647	21.254	20.2362	23.0766	0.511366	-0.0969133
ENSMUSG00000058729	Lin9	1	180641150	180690694	+	3.81782	3.49337	4.22884	2.66002	2.82057	2.90541	0.00204729	-0.423735
ENSMUSG00000026499	Acbd3	1	180726043	180754204	+	29.5299	28.659	29.193	27.6089	30.1309	28.8761	0.676593	0.0421631
ENSMUSG00000060743	H3f3a	1	180800832	180813943	-	67.2722	60.5676	76.2482	80.2253	77.9496	78.6234	0.0330238	0.226857
ENSMUSG00000097347	Gm17275	1	180802568	180809483	+	2.49468	3.06826	1.59793	2.93768	2.85206	2.49782	0.447803	0.264358
ENSMUSG00000038806	Sde2	1	180851127	180868113	+	17.4649	17.534	16.7851	15.1637	14.6301	14.8547	0.0324301	-0.1599
ENSMUSG00000026520	Pycr2	1	180904293	180908088	+	21.2485	20.927	23.2828	17.3976	19.0675	18.6255	0.0684022	-0.211192
ENSMUSG00000038793	Lefty1	1	180935022	180938400	+	0.677538	0.865099	1.0353	1.05462	1.23785	1.29688	0.290498	0.428731
ENSMUSG00000026519	Tmem63a	1	180942344	180975112	+	21.0968	19.2802	19.7899	23.0921	22.1899	22.6246	0.00147933	0.212839
ENSMUSG00000038776	Ephx1	1	180976210	181020904	-	76.2372	62.6941	78.9899	93.8911	88.3889	102.633	0.000115696	0.443003
ENSMUSG00000026516	Nvl	1	181087138	181144204	-	9.41309	9.49134	8.65342	7.96812	8.73613	7.95027	0.150305	-0.132359
ENSMUSG00000062169	Cnih4	1	181144693	181168994	+	28.9668	30.0838	31.0274	21.6842	22.8937	21.3171	7e-05	-0.404332
ENSMUSG00000038733	Wdr26	1	181173228	181211552	-	31.1123	32.1437	31.9584	33.2242	33.7282	32.688	0.269741	0.0774041
ENSMUSG00000081214	Rpl35a-ps2	1	181241988	181242320	-	4.25785	7.49349	29.0285	9.35367	10.0824	6.15093	0.628527	-0.617212
ENSMUSG00000004880	Lbr	1	181815335	181843046	-	12.5495	12.1452	14.3246	12.0457	12.0685	12.3241	0.760712	-0.0449106
ENSMUSG00000022995	Enah	1	181896384	182019990	-	26.5322	32.4671	23.1204	23.3332	28.8041	20.6264	0.386313	-0.17395
ENSMUSG00000026511	Srp9	1	182124737	182132407	+	44.5547	41.9003	45.804	38.6147	40.4269	43.2278	0.661285	-0.0508698
ENSMUSG00000038633	Degs1	1	182275772	182282804	-	94.3309	99.6661	93.165	82.8675	81.2616	76.4899	0.0141402	-0.197978
ENSMUSG00000047539	Fbxo28	1	182313102	182341629	-	11.7041	11.6159	11.7174	9.76431	9.8302	9.33945	0.00123082	-0.220765
ENSMUSG00000026510	Trp53bp2	1	182409172	182462432	+	9.91238	10.2276	10.4943	9.22201	8.62743	9.03418	0.127319	-0.132412
ENSMUSG00000026509	Capn2	1	182467260	182517608	-	145.381	155.336	150.325	129.441	141.666	131.027	0.243134	-0.113049
ENSMUSG00000079164	Tlr5	1	182954788	182976044	+	0.589772	0.639707	0.515177	0.806986	0.54094	0.992983	0.329886	0.390889
ENSMUSG00000030768	Disp1	1	183086266	183221522	-	7.47703	8.52585	8.16046	8.50983	8.58789	8.78289	0.148263	0.15051
ENSMUSG00000046836	Brox	1	183276352	183297269	-	29.1238	27.2851	25.5756	25.7866	26.9752	24.6738	0.513487	-0.0685307
ENSMUSG00000042901	Aida	1	183296590	183325476	+	27.0573	25.6098	31.3214	23.918	22.7283	27.9282	0.380562	-0.120064
ENSMUSG00000056050	Mia3	1	183326725	183369553	-	54.2045	45.8539	56.0031	60.8273	58.9812	67.071	0.00117987	0.261858
ENSMUSG00000072258	Taf1a	1	183388981	183410198	+	7.89627	7.07381	7.01247	5.81311	6.13364	5.69984	0.0910251	-0.248064
ENSMUSG00000039384	Dusp10	1	184013302	184075636	+	7.98403	6.42386	4.58539	3.47439	3.43801	3.5668	0.00014316	-0.642925
ENSMUSG00000039377	Hlx	1	184727140	184732619	-	4.79002	5.04506	5.85754	5.17265	4.11843	4.98944	0.703888	-0.0832884
ENSMUSG00000036469	2001-03-01	1	184786767	184811313	-	1.58857	1.09353	1.34152	1.57735	0.972219	0.877913	0.509376	-0.260021
ENSMUSG00000079557	2002-03-01	1	184813068	184846451	-	19.2004	16.952	16.8358	21.72	19.1143	21.5166	0.00357095	0.291902
ENSMUSG00000073481	2002-03-01	1	184813068	184846451	-	21.4834	19.6067	21.6054	24.1608	21.9223	22.3174	0.0401115	0.187338
ENSMUSG00000026620	Mark1	1	184896789	184999570	-	7.46705	6.66901	5.96361	7.89295	6.94725	5.63555	0.718348	0.0811867
ENSMUSG00000039318	Rab3gap2	1	185204117	185286759	+	18.9364	18.7749	16.7907	17.2563	17.2703	15.172	0.409542	-0.0883124
ENSMUSG00000026618	Iars2	1	185284726	185329396	-	17.7095	16.3944	16.4927	16.1884	16.1563	16.4061	0.946693	0.0064564
ENSMUSG00000026617	Bpnt1	1	185332149	185357777	+	15.6875	17.0087	15.2149	12.0617	11.0584	11.1994	9.4e-05	-0.401381
ENSMUSG00000026615	Eprs	1	185363044	185428360	+	93.4045	88.6031	84.9271	79.4391	80.2474	80.3421	0.189098	-0.0980826
ENSMUSG00000039246	Lyplal1	1	186087731	186117310	-	2.6777	3.03994	2.55372	2.74187	1.99637	2.87272	0.976459	-0.0100061
ENSMUSG00000039239	Tgfb2	1	186622792	186705989	-	3.12151	3.44224	3.05518	4.05118	4.06014	3.74653	0.0019505	0.380201
ENSMUSG00000001305	Rrp15	1	186720978	186749358	-	16.0977	18.1103	18.0031	11.2425	10.7542	10.5022	3.28e-08	-0.565663
ENSMUSG00000039210	Gpatch2	1	187215508	187351704	+	5.6472	4.78616	5.25973	4.59653	5.16215	5.35236	0.95324	-0.00975863
ENSMUSG00000104245	RP23-349L18.2	1	187344970	187377469	-	0.837834	0.828967	0.685063	0.892271	0.892567	0.697764	0.698285	0.133149
ENSMUSG00000026608	Kctd3	1	188971095	189007841	-	12.1703	12.3362	11.6376	10.2967	11.0018	10.4653	0.150606	-0.136243
ENSMUSG00000037624	Kcnk2	1	189207930	189402273	-	2.71571	2.99931	2.59769	4.03213	2.66921	3.23633	0.0412924	0.389741
ENSMUSG00000102824	RP23-411B11.2	1	189277443	189277823	-	11.6282	17.5493	16.9848	12.5574	15.4277	11.308	0.598412	-0.179503
ENSMUSG00000026605	Cenpf	1	189640606	189688086	-	3.24989	2.99076	4.34312	2.89106	2.80508	3.74473	0.590532	-0.131152
ENSMUSG00000026604	Ptpn14	1	189728268	189876695	+	16.6565	14.9448	16.8829	15.4041	15.4251	16.981	0.850107	0.0242
ENSMUSG00000104435	RP24-288J3.2	1	189879935	189884652	+	1.36068	1.45882	0.846326	1.38171	1.4393	1.12176	0.662173	0.158927
ENSMUSG00000026603	Smyd2	1	189880492	189922363	-	30.3008	31.1114	30.5137	24.602	26.3598	24.7371	0.00837013	-0.229449
ENSMUSG00000089872	Rps6kc1	1	190700202	190911770	-	8.6273	8.73452	9.23637	7.7034	9.15459	9.29957	0.976459	0.00515321
ENSMUSG00000026634	Angel2	1	190925112	190946962	+	9.30013	9.16824	9.48601	10.4756	8.33157	9.95081	0.757573	0.0439293
ENSMUSG00000037568	Vash2	1	190947646	190979296	-	7.04018	6.91892	7.24734	6.58902	7.01654	6.6776	0.980981	-0.00281967
ENSMUSG00000066595	Mfsd7b	1	191005847	191026158	-	5.60121	5.60414	5.04001	4.97706	5.37512	4.06605	0.328284	-0.163921
ENSMUSG00000026632	Tatdn3	1	191045826	191062932	-	3.63138	3.73328	3.09707	4.57709	4.276	3.52941	0.241506	0.286879
ENSMUSG00000062510	Nsl1	1	191063012	191086474	+	2.34	2.48648	2.75787	1.63072	1.63045	2.00085	0.00204182	-0.519102
ENSMUSG00000026628	Atf3	1	191170296	191218039	-	19.0966	21.3001	13.9726	10.4147	10.2389	7.55898	1.5e-05	-0.892441
ENSMUSG00000037499	Nenf	1	191306789	191318194	-	28.6615	32.0853	33.3532	36.0444	34.9414	36.784	0.0316669	0.248618
ENSMUSG00000026627	Tmem206	1	191325912	191350914	+	7.2365	6.18694	6.16891	5.59784	5.11351	5.41421	0.0841943	-0.22569
ENSMUSG00000026626	Ppp2r5a	1	191351975	191403272	-	17.8929	18.068	17.2662	16.237	14.7159	14.8116	0.0225557	-0.175113
ENSMUSG00000037474	Dtl	1	191537356	191575544	-	6.02145	6.71962	6.98863	4.17847	4.63169	4.80666	0.000132425	-0.475089
ENSMUSG00000037461	Ints7	1	191575636	191623688	+	9.27622	9.78989	11.2649	10.0925	8.99301	8.70658	0.950331	-0.00794803
ENSMUSG00000026623	Lpgat1	1	191717834	191784255	+	18.4605	17.6412	18.495	18.2051	18.6957	17.4504	0.703638	0.0356041
ENSMUSG00000026622	Nek2	1	191821444	191833050	+	7.3398	7.85517	9.52539	5.35744	5.40982	6.41977	0.00203464	-0.492999
ENSMUSG00000037434	Slc30a1	1	191906767	191913247	+	4.36541	4.17443	3.1802	4.38412	3.68125	3.49388	0.904724	0.0307236
ENSMUSG00000026637	Traf5	1	191997205	192092559	-	5.77947	5.35107	5.54447	6.1275	5.31518	4.87342	0.383965	0.133394
ENSMUSG00000103653	WI1-1003N17.1	1	192073820	192074450	-	4.40304	4.13902	5.11709	3.75276	3.72697	5.12288	0.865802	-0.062493
ENSMUSG00000037395	Rcor3	1	192098546	192138062	-	6.69819	8.39683	7.45886	8.60893	9.95221	7.48463	0.0156895	0.355339
ENSMUSG00000097316	Gm10516	1	192136896	192151026	+	0.942993	0.90945	1.16311	1.04486	1.008	1.49639	0.422852	0.284159
ENSMUSG00000058248	Kcnh1	1	192190774	192510159	+	0.157763	0.18947	0.273068	0.041495	0.105318	0.08563	0.0100939	-1.34711
ENSMUSG00000037375	Hhat	1	192496711	192771223	-	5.20177	4.62528	4.73945	5.25242	5.23995	5.46415	0.0621337	0.202593
ENSMUSG00000016262	Sertad4	1	192844488	192855756	-	17.6706	14.2954	20.5743	24.6726	23.5802	31.3996	0.000260075	0.640654
ENSMUSG00000089812	Gm15867	1	192854923	192856246	+	3.91401	5.16135	3.6269	5.33617	4.39614	2.75877	0.963749	0.0254451
ENSMUSG00000016200	Syt14	1	192891233	193035775	-	0.41887	0.523298	0.505447	0.424472	0.361237	0.339532	0.247676	-0.292562
ENSMUSG00000016181	Diexf	1	193091104	193130272	-	4.49251	4.22807	4.30668	3.66794	3.61178	3.71559	0.0369951	-0.235917
ENSMUSG00000079144	A130010J15Rik	1	193168046	193177832	+	2.86531	2.69778	2.18234	2.91721	1.81835	1.80239	0.726555	-0.0808938
ENSMUSG00000037318	Traf3ip3	1	193175453	193201703	-	1.34763	0.748308	0.845943	1.28537	0.604466	0.6447	0.559886	-0.313891
ENSMUSG00000016194	Hsd11b1	1	193221634	193264075	-	1.00603	0.509988	0.778686	0.505836	0.598417	0.735258	0.620996	-0.265808
ENSMUSG00000009633	G0s2	1	193272161	193273217	-	0.952995	1.34789	1.46749	1.58352	1.09563	1.76667	0.565807	0.284767
ENSMUSG00000026640	Plxna2	1	194618218	194816869	+	2.92581	2.59425	2.88758	2.91514	2.58433	2.77718	0.972416	-0.00482946
ENSMUSG00000016494	Cd34	1	194938819	194961279	+	15.3828	11.3779	30.2933	14.0264	9.67123	26.8306	0.905657	-0.116525
ENSMUSG00000016481	Cr1l	1	195097382	195131586	-	28.0485	24.15	24.8528	23.5931	25.5263	22.2741	0.177107	-0.13907
ENSMUSG00000050530	Fam171a1	2	3114224	3227806	+	15.2274	15.9339	15.0606	13.2612	14.3172	13.3197	0.130884	-0.138726
ENSMUSG00000026643	Nmt2	2	3284212	3328877	+	14.9122	15.6435	15.6645	12.0538	12.4269	11.3556	0.0013782	-0.305908
ENSMUSG00000049950	Rpp38	2	3328949	3332643	-	5.42202	7.97029	6.08374	4.70337	4.54225	5.08552	0.107639	-0.390018
ENSMUSG00000026648	Dclre1c	2	3424131	3464130	+	2.76381	2.93027	2.98766	3.10816	2.86475	2.40254	0.97591	-0.00731573
ENSMUSG00000026646	Suv39h2	2	3455815	3475031	-	1.85696	2.20403	2.66582	1.38672	1.55485	1.62998	0.0395217	-0.468736
ENSMUSG00000051396	Hspa14	2	3488850	3512814	-	31.9283	28.4078	29.4865	24.3003	26.1879	22.9261	0.01742	-0.228903
ENSMUSG00000039496	Cdnf	2	3513030	3526376	+	0.439609	0.262587	0.332265	0.392643	0.40481	0.539724	0.314478	0.433358
ENSMUSG00000026655	Fam107b	2	3613758	3782142	+	16.6929	15.5149	14.053	11.5334	11.4342	8.72485	0.00100489	-0.491304
ENSMUSG00000026657	Frmd4a	2	4017717	4614043	+	26.1652	26.8021	24.1964	23.7712	27.0235	21.3219	0.721829	-0.0578035
ENSMUSG00000039449	Prpf18	2	4622058	4652113	-	8.86093	8.63244	8.83407	8.17947	8.5016	8.77202	0.976483	0.00355235
ENSMUSG00000026662	Sephs1	2	4881564	4910557	+	10.7201	10.4922	10.9576	9.77235	9.49619	10.0601	0.188668	-0.105829
ENSMUSG00000026664	Phyh	2	4919019	4938730	+	9.99507	7.46339	9.95151	11.9155	9.76919	13.046	0.0483574	0.392449
ENSMUSG00000026669	Mcm10	2	4989714	5012791	-	4.96441	5.78582	5.98195	3.25492	3.61792	3.13859	3.43e-07	-0.603362
ENSMUSG00000026672	Optn	2	5020642	5064051	-	6.00046	5.85437	5.37058	6.02922	4.82347	5.18388	0.844583	-0.0390325
ENSMUSG00000026676	Ccdc3	2	5137776	5230878	+	1.32316	1.22359	1.96615	1.83026	1.66539	2.83776	0.121317	0.542755
ENSMUSG00000039145	Camk1d	2	5293457	5714515	-	2.06594	1.73059	2.55638	1.55747	1.44316	1.35217	0.00910653	-0.491381
ENSMUSG00000039128	Cdc123	2	5794294	5845164	-	31.03	30.5538	33.9576	31.7972	29.7888	32.2074	0.977231	0.00354826
ENSMUSG00000025817	Nudt5	2	5845019	5871895	+	11.0376	11.3381	10.6508	9.10611	8.63985	10.1496	0.00145171	-0.227412
ENSMUSG00000025816	Sec61a2	2	5870987	5895432	-	19.3937	19.0554	15.8716	17.5104	18.6938	15.4131	0.309778	-0.13141
ENSMUSG00000025815	Dhtkd1	2	5896115	5942792	-	0.965379	0.907019	1.29394	0.899535	0.921739	0.980757	0.685879	-0.105719
ENSMUSG00000043241	Upf2	2	5951469	6056703	+	10.0158	10.3108	10.2346	8.67435	9.39046	9.75367	0.34139	-0.105448
ENSMUSG00000039063	Echdc3	2	6188465	6213033	-	1.10649	1.4632	1.34773	1.00779	1.16795	0.961028	0.403557	-0.262065
ENSMUSG00000039046	Usp6nl	2	6322667	6446390	+	3.76725	4.23449	3.82706	3.33478	3.9869	3.62602	0.358645	-0.126371
ENSMUSG00000002107	Celf2	2	6539694	7509563	-	10.4278	8.74677	9.94371	12.7973	10.2865	11.1213	0.515182	0.0990718
ENSMUSG00000082953	Gm13217	2	9041124	9042484	-	1.57348	1.98989	1.38555	2.31521	1.91273	1.86491	0.311924	0.351879
ENSMUSG00000015619	Gata3	2	9857078	9890034	-	1.25345	1.7845	1.57208	0.807563	1.22029	1.15127	0.0729485	-0.535789
ENSMUSG00000025782	Taf3	2	9914552	10048596	-	3.84524	3.84327	3.89107	2.88507	2.96444	3.0796	0.000386527	-0.337227
ENSMUSG00000025781	Atp5c1	2	10056016	10080510	-	128.226	118.21	126.286	119.588	112.7	117.025	0.491934	-0.0527056
ENSMUSG00000037262	Kin	2	10080593	10092806	+	8.36251	8.67284	8.13798	7.55218	7.70587	7.31015	0.474531	-0.0976951
ENSMUSG00000037254	Itih2	2	10094593	10131396	-	1.5969	1.51418	1.67402	1.71056	1.41092	0.998385	0.659055	-0.1496
ENSMUSG00000025780	Itih5	2	10153571	10256529	+	0.579435	0.624818	1.21901	1.02656	0.740079	1.79276	0.201773	0.606686
ENSMUSG00000061186	Sfmbt2	2	10370510	10595253	+	0.739822	0.878105	0.637713	0.508921	0.811212	0.581055	0.688471	-0.142657
ENSMUSG00000026773	Pfkfb3	2	11471433	11554077	-	6.33185	6.39356	6.82525	5.7133	5.63497	5.82057	0.0487289	-0.183747
ENSMUSG00000037197	Rbm17	2	11585437	11604153	-	67.7037	66.2004	66.6546	53.6658	54.1875	52.8681	1.23e-06	-0.278027
ENSMUSG00000023206	Il15ra	2	11705290	11734317	+	4.97714	4.94442	5.44141	4.56527	4.89672	3.94118	0.327926	-0.176989
ENSMUSG00000058594	Fbxo18	2	11742573	11777582	-	21.843	20.8714	22.9672	24.7313	24.145	24.95	0.00061579	0.235194
ENSMUSG00000047909	Ankrd16	2	11777876	11790329	+	12.8469	13.993	10.6784	16.2976	17.3626	11.9169	0.0980856	0.351915
ENSMUSG00000026768	Itga8	2	12106632	12301922	-	7.12833	5.76168	4.15192	8.80041	7.41996	5.38215	0.153038	0.396842
ENSMUSG00000026767	Fam188a	2	12347263	12419470	-	18.0202	17.2254	15.289	16.1956	14.1651	11.5335	0.07149	-0.232627
ENSMUSG00000026730	Pter	2	12924041	13003455	+	10.5949	11.2884	9.66304	9.1329	7.89519	8.41259	0.0213531	-0.246282
ENSMUSG00000049630	C1ql3	2	13003457	13011806	-	1.84967	1.9693	1.59399	1.31227	2.13096	1.2959	0.731769	-0.134837
ENSMUSG00000026727	Rsu1	2	13076821	13271415	-	69.9274	68.5957	63.49	75.3964	73.4626	71.3672	0.0586059	0.156006
ENSMUSG00000026726	Cubn	2	13276338	13491813	-	0.428971	0.478753	0.524607	0.25781	0.365003	0.347599	0.0379353	-0.505563
ENSMUSG00000026723	Trdmt1	2	13509014	13544668	-	1.99087	1.77013	1.79829	1.32897	1.65006	1.43289	0.404246	-0.179127
ENSMUSG00000026728	Vim	2	13573927	13582826	+	1609.44	1602.12	1724.81	1446.98	1426.77	1513.61	0.110686	-0.137849
ENSMUSG00000063275	Ptpla	2	13850282	14056135	-	26.7463	22.4546	19.6043	21.788	18.6189	24.7914	0.72374	-0.0848062
ENSMUSG00000026718	Stam	2	14074098	14149634	+	18.2019	16.9159	14.4823	13.6021	14.059	11.3226	0.00472182	-0.342657
ENSMUSG00000026712	Mrc1	2	14229392	14332057	+	15.3135	8.85285	9.65096	21.8211	9.23433	10.8858	0.612407	0.368316
ENSMUSG00000057914	Cacnb2	2	14603088	14987908	+	0.901671	0.954115	0.867891	1.09222	0.597429	0.760877	0.910998	-0.0482671
ENSMUSG00000026707	Nsun6	2	14995131	15055069	-	1.44005	1.70342	1.55783	1.44784	1.60997	1.68907	0.885181	0.0385621
ENSMUSG00000017418	Arl5b	2	15049395	15082456	+	5.25803	5.62068	4.73756	4.43606	4.93371	4.06612	0.44042	-0.103532
ENSMUSG00000103865	RP23-131N18.1	2	16023108	16023425	-	14.2126	17.1167	21.8804	17.0313	19.7702	22.7159	0.484267	0.214646
ENSMUSG00000026748	Plxdc2	2	16356304	16755839	+	21.9268	19.7658	21.5405	28.0437	28.1298	30.6871	7.32e-09	0.471924
ENSMUSG00000054057	A930004D18Rik	2	18025193	18037737	-	1.57478	1.62628	1.75681	2.46074	2.08888	2.50363	0.0049144	0.510899
ENSMUSG00000054074	Skida1	2	18040676	18049051	-	0.709745	1.18717	0.940153	1.01707	0.979623	0.933092	0.00849614	0.47406
ENSMUSG00000026743	Mllt10	2	18055237	18212388	+	8.04713	9.01787	8.858	7.6315	8.67552	7.89001	0.87416	0.0254986
ENSMUSG00000026740	Dnajc1	2	18195654	18392830	-	13.9843	12.5507	12.07	14.1605	12.9605	12.7746	0.364706	0.101864
ENSMUSG00000051154	Commd3	2	18672384	18676231	+	77.4663	71.2752	72.1812	76.4973	71.2747	73.3407	0.568884	0.0503335
ENSMUSG00000026739	Bmi1	2	18677018	18686629	+	14.6311	14.3043	14.0759	13.0789	13.1879	13.1811	0.296038	-0.0800853
ENSMUSG00000026737	Pip4k2a	2	18842255	18998126	-	15.7176	15.0848	13.8632	13.7632	12.9573	12.0235	0.179639	-0.150171
ENSMUSG00000026736	4930426L09Rik	2	18998343	18999801	+	1.26809	1.6385	0.89378	1.22511	1.3153	0.912528	0.873748	-0.0850198
ENSMUSG00000023094	Msrb2	2	19371440	19394976	+	4.44696	4.12253	5.29949	4.25319	4.24504	5.41997	0.878732	0.0459409
ENSMUSG00000043415	Otud1	2	19657752	19660583	+	5.89035	5.69766	4.08287	3.86775	3.40553	2.9781	0.00721053	-0.557802
ENSMUSG00000036617	Etl4	2	19909780	20810713	+	5.93682	5.25704	5.32634	9.39559	7.57368	9.31043	5.76e-07	0.656765
ENSMUSG00000036591	Arhgap21	2	20847919	20968881	-	18.7062	18.0708	21.03	21.1249	22.1225	24.0493	0.0489758	0.230575
ENSMUSG00000075514	Gm13375	2	20969054	20969997	+	1.2089	1.85374	2.16321	3.43673	2.66258	2.94433	0.0138175	0.838258
ENSMUSG00000048550	Thnsl1	2	21205724	21215009	+	1.3854	1.28013	1.23682	1.08954	0.881711	1.24357	0.237491	-0.271464
ENSMUSG00000083863	Gm13341	2	22587291	22587962	-	1.33369	2.56279	3.34133	3.95641	1.58956	1.36796	0.983153	-0.016389
ENSMUSG00000083563	Gm13340	2	22588103	22589647	-	2.20674	3.29587	3.19746	3.70679	3.09328	3.37946	0.330974	0.276657
ENSMUSG00000026786	Apbb1ip	2	22774094	22875653	+	26.6742	26.0354	26.3205	21.5164	21.3351	18.9119	0.000551365	-0.299753
ENSMUSG00000026784	Pdss1	2	22895522	22940266	+	6.0853	6.3352	7.08875	4.28202	4.54838	3.98629	0.000134302	-0.529352
ENSMUSG00000058835	Abi1	2	22940073	23040241	-	33.3816	33.2544	30.494	30.4061	27.064	28.2438	0.276596	-0.0962719
ENSMUSG00000026781	Acbd5	2	23068168	23114510	+	12.9384	11.4981	12.9725	12.5914	13.256	13.638	0.142394	0.137152
ENSMUSG00000026779	Mastl	2	23115606	23156024	-	3.37305	3.34639	4.34807	2.78663	2.51886	2.91423	0.0250048	-0.376111
ENSMUSG00000026775	Yme1l1	2	23156369	23199260	+	28.4287	25.2424	26.7687	26.5911	26.7163	26.6691	0.674618	0.0394012
ENSMUSG00000026771	Spopl	2	23506220	23572106	-	4.55476	4.44012	4.9295	4.44805	4.72938	4.45435	0.687778	-0.0516129
ENSMUSG00000026981	Il1rn	2	24336853	24351494	+	12.9357	10.4148	9.19617	16.2326	16.2383	13.6506	4.24e-06	0.65084
ENSMUSG00000026979	Psd4	2	24367580	24414954	+	3.0435	2.22798	2.64609	2.48557	1.49521	2.14835	0.448852	-0.199304
ENSMUSG00000004113	Cacna1b	2	24603887	24763152	-	0.379846	0.217014	0.269825	0.397349	0.444589	0.43657	0.0065956	0.677026
ENSMUSG00000036893	Ehmt1	2	24790769	24919609	-	14.0735	12.6038	13.841	12.9163	14.0232	14.8748	0.451567	0.0966293
ENSMUSG00000026972	Arrdc1	2	24925352	24935252	-	6.58934	6.66534	5.85781	8.12942	6.50595	5.79588	0.556733	0.137525
ENSMUSG00000026974	Zmynd19	2	24949792	24962075	+	8.61013	8.80729	8.93574	6.32562	7.46694	7.70404	0.0584542	-0.242096
ENSMUSG00000026975	Dph7	2	24962400	24972163	+	5.16033	5.48382	5.17308	6.43636	5.25105	6.02066	0.242633	0.18217
ENSMUSG00000036850	Mrpl41	2	24974117	24975098	-	15.7743	15.9765	15.3439	14.718	13.9156	13.9842	0.466477	-0.0951655
ENSMUSG00000036833	Pnpla7	2	24976033	25054057	+	5.36671	4.26082	4.76135	5.70815	4.64992	4.76293	0.832084	0.0450007
ENSMUSG00000084383	Gm13370	2	24985984	24986466	+	90.1242	86.1122	98.0199	80.8593	93.6824	83.3974	0.835373	-0.033409
ENSMUSG00000006476	Nsmf	2	25054355	25062881	+	15.9253	16.2313	13.2625	20.7655	20.7884	15.2943	0.00577073	0.349193
ENSMUSG00000059555	Tor4a	2	25192966	25196886	-	10.2187	8.28111	9.74191	9.57669	8.04116	9.50991	0.977181	-0.00535912
ENSMUSG00000013465	Nelfb	2	25199712	25211489	-	20.3478	18.8455	19.7073	19.4969	18.8861	20.1208	0.634093	0.0459661
ENSMUSG00000036752	Tubb4b	2	25222160	25224702	-	137.945	136.368	161.609	123.399	121.644	136.004	0.247789	-0.142067
ENSMUSG00000006471	Ndor1	2	25244821	25256022	-	9.43452	9.61852	7.56402	8.89229	8.97797	7.79439	0.863678	-0.02623
ENSMUSG00000078201	Tmem203	2	25255439	25256292	+	8.05337	8.60894	8.99359	10.48	9.36548	8.84981	0.199817	0.213992
ENSMUSG00000048707	Tprn	2	25262618	25269885	+	3.35118	3.74778	3.67787	3.31879	2.87232	3.84056	0.817376	-0.0559877
ENSMUSG00000026966	Ssna1	2	25271039	25272438	-	32.4727	31.4315	33.6738	29.6976	30.9989	29.7709	0.602872	-0.0578934
ENSMUSG00000026965	Anapc2	2	25272478	25285915	+	37.9722	36.7025	42.8889	43.4151	41.7327	45.7419	0.0488809	0.202972
ENSMUSG00000026959	Grin1	2	25291181	25319187	-	0.157377	0.283357	0.274965	0.497197	0.341032	0.533697	0.0248527	0.926902
ENSMUSG00000036646	Man1b1	2	25332338	25352212	+	25.2344	24.4879	25.44	24.1692	24.1276	25.3576	0.823761	0.0208196
ENSMUSG00000026958	Dpp7	2	25352276	25356359	-	21.1975	18.6511	19.7007	22.9783	22.1068	18.9329	0.245526	0.168
ENSMUSG00000026956	Uap1l1	2	25359889	25365682	-	34.3225	29.2352	31.8874	35.28	30.1899	29.5719	0.820306	0.0345204
ENSMUSG00000026955	Sapcd2	2	25372321	25378213	+	1.00531	1.21621	1.30281	0.936119	1.03511	0.979671	0.639233	-0.179432
ENSMUSG00000015085	Entpd2	2	25395874	25401321	+	1.15531	0.795911	1.24834	1.70136	1.06685	1.97276	0.0957812	0.625129
ENSMUSG00000015094	Npdc1	2	25399351	25409494	+	56.2971	53.3637	51.5182	61.9333	58.8063	56.4058	0.0203056	0.177148
ENSMUSG00000026944	Abca2	2	25428703	25448540	+	3.02167	3.24487	2.9476	4.11422	3.59456	3.4533	0.00576434	0.328441
ENSMUSG00000047617	BC029214	2	25455141	25461094	-	6.27434	5.01889	6.1091	8.02994	6.28755	7.32986	0.04771	0.354579
ENSMUSG00000015095	Fbxw5	2	25500750	25505471	+	15.7291	16.2959	13.2922	18.5636	16.3757	14.8238	0.283166	0.154504
ENSMUSG00000026942	Traf2	2	25517982	25546940	-	9.84945	10.8692	10.5585	10.0182	9.92323	11.8232	0.683368	0.0528943
ENSMUSG00000015092	Edf1	2	25557847	25562082	+	94.6204	85.9165	96.6413	87.0019	84.0259	91.4406	0.874013	-0.0191081
ENSMUSG00000026941	Mamdc4	2	25563115	25574845	-	0.20068	0.26656	0.246172	0.365608	0.353	0.221232	0.413318	0.378714
ENSMUSG00000036504	Phpt1	2	25573430	25575224	-	8.30254	9.33276	10.3921	10.6321	9.87687	11.8344	0.162473	0.267355
ENSMUSG00000015087	Rabl6	2	25583018	25608521	-	26.6202	25.4292	25.3414	26.7133	24.6823	25.6882	0.796901	0.0239727
ENSMUSG00000026939	Tmem141	2	25620067	25622005	-	5.40735	3.77206	4.49417	3.97406	3.96677	5.27429	0.975887	0.010923
ENSMUSG00000049086	Bmyc	2	25706739	25707721	+	12.3806	11.1415	12.217	12.3883	11.2754	13.0939	0.544733	0.094155
ENSMUSG00000026933	Camsap1	2	25926838	25983282	-	12.8057	14.0716	13.6211	10.908	11.1445	11.2986	0.11574	-0.17883
ENSMUSG00000036352	Ubac1	2	25998543	26021747	-	22.1861	19.5289	20.2228	20.2277	20.9996	20.5401	0.784524	0.0339338
ENSMUSG00000026932	Nacc2	2	26055535	26123220	-	5.29784	4.86869	5.65103	6.47856	6.14596	6.70057	0.00153938	0.319905
ENSMUSG00000087679	C330006A16Rik	2	26136814	26140521	-	17.5062	17.3621	17.6846	18.6325	17.6658	17.2388	0.484267	0.0640166
ENSMUSG00000036327	Qsox2	2	26208637	26237525	-	10.7599	10.1136	9.89378	9.6755	9.60349	9.24819	0.473227	-0.0730665
ENSMUSG00000026930	Gpsm1	2	26315515	26348237	+	11.2356	11.736	12.4807	14.9388	15.9024	15.3489	1.1e-06	0.406728
ENSMUSG00000075467	Dnlz	2	26348121	26352110	-	11.0839	11.2829	10.8038	10.4227	10.3638	10.1641	0.55254	-0.0600679
ENSMUSG00000026928	Card9	2	26352176	26360918	-	2.56426	1.73653	1.86035	3.1009	1.53621	1.87153	0.741443	0.154491
ENSMUSG00000036281	Snapc4	2	26362765	26380653	-	8.87203	9.09068	7.13956	8.38079	8.44714	6.30267	0.503131	-0.133917
ENSMUSG00000085767	Gm13563	2	26381526	26389018	+	1.92169	1.89521	1.87033	2.88571	2.75571	2.02813	0.128461	0.488157
ENSMUSG00000026927	Sdccag3	2	26382802	26389316	-	31.6406	32.5084	28.5394	30.0165	33.0311	25.1709	0.667607	-0.0729564
ENSMUSG00000026926	Pmpca	2	26389339	26397122	+	40.3588	39.2658	38.0465	34.3104	36.0394	34.5768	0.0709901	-0.132706
ENSMUSG00000026925	Inpp5e	2	26396249	26409203	-	5.55194	5.39916	5.94792	6.64919	5.95476	6.86783	0.0371345	0.243545
ENSMUSG00000026924	Sec16a	2	26409431	26445216	-	17.5905	15.7306	16.37	18.6528	20.346	19.4811	5.58e-05	0.280131
ENSMUSG00000026923	Notch1	2	26457903	26516663	-	7.33894	7.07236	7.76888	8.21037	8.84576	8.91624	0.00392466	0.257636
ENSMUSG00000026921	Egfl7	2	26580014	26593120	+	3.46292	3.45965	4.30235	3.52694	3.67182	4.84959	0.515182	0.199702
ENSMUSG00000026922	Agpat2	2	26593057	26604417	-	13.1059	12.9935	13.3268	13.0312	14.7419	12.608	0.444521	0.0874014
ENSMUSG00000036186	Fam69b	2	26628457	26636497	+	7.56788	7.03323	8.20155	7.56301	8.15225	9.23942	0.319083	0.17013
ENSMUSG00000097052	Snhg7	2	26637177	26640244	-	4.68081	5.52049	3.64199	4.32106	4.98475	3.77172	0.816635	-0.0778814
ENSMUSG00000036160	Surf6	2	26888628	26902879	-	13.3004	12.9975	13.5883	10.5523	11.2064	10.5124	0.000453082	-0.255434
ENSMUSG00000015776	Med22	2	26905262	26910677	-	17.9258	18.3954	19.0006	15.0992	15.4165	16.4105	0.0494869	-0.168119
ENSMUSG00000062647	Rpl7a	2	26910764	26913318	+	167.529	200.921	187.878	147.885	170.703	145.088	0.12007	-0.229698
ENSMUSG00000015790	Surf1	2	26913381	26916530	-	22.027	20.6084	20.1789	21.6719	19.004	18.1546	0.840159	-0.0294838
ENSMUSG00000014873	Surf2	2	26916367	26920183	+	17.6231	15.7901	14.3437	13.3602	12.4623	11.5243	0.109515	-0.223215
ENSMUSG00000014867	Surf4	2	26920040	26933928	-	125.869	116.334	118.967	138.25	134.486	145.718	6.09e-05	0.255542
ENSMUSG00000052406	Rexo4	2	26953563	26964386	-	21.7973	22.7503	21.0552	20.6169	18.7804	20.571	0.319473	-0.109527
ENSMUSG00000015488	Cacfd1	2	27009926	27021089	+	14.843	14.9246	13.7264	17.0811	15.1459	17.6998	0.0156556	0.268788
ENSMUSG00000036067	Slc2a6	2	27021363	27027998	-	4.58099	3.48173	4.29432	4.74352	4.22909	5.4456	0.198577	0.250869
ENSMUSG00000036040	Adamtsl2	2	27079379	27108981	+	1.21817	0.620148	0.544627	0.857591	0.415615	0.364175	0.455383	-0.458578
ENSMUSG00000009614	Sardh	2	27188393	27248337	-	5.24164	4.32267	4.78377	6.39513	5.86622	7.24425	0.000165918	0.495088
ENSMUSG00000009621	Vav2	2	27262104	27427033	-	4.20429	3.49853	4.81254	4.44565	4.22303	4.61769	0.684884	0.0927664
NewGene_4354	NewGene_4354	2	27442384	27444351	+	5.16134	4.4648	4.88596	4.43248	4.63951	4.63527	0.866632	-0.0307189
ENSMUSG00000026918	Brd3	2	27445579	27507662	-	17.063	17.0644	16.6411	15.1007	16.5795	16.3864	0.782702	0.0341527
ENSMUSG00000026917	Wdr5	2	27515157	27536535	+	19.7105	19.8509	19.8961	16.9119	15.6055	16.3513	0.00134177	-0.230255
ENSMUSG00000015846	Rxra	2	27676440	27762957	+	16.9117	13.7517	18.5303	19.2642	17.0526	20.8843	0.0778018	0.270316
ENSMUSG00000085766	2810430I11Rik	2	27882925	27887052	-	0.992161	0.776212	1.00547	1.46161	1.51721	1.43869	8.97e-05	0.724085
ENSMUSG00000026837	Col5a1	2	27886425	28039514	+	283.009	258.996	260.338	392.86	388.057	396.269	1.69e-29	0.607845
ENSMUSG00000086560	Gm13372	2	28025417	28030437	-	2.90604	2.93037	1.52828	3.72385	6.07176	2.96436	0.0670886	0.847143
ENSMUSG00000026833	Olfm1	2	28192992	28230736	+	8.96177	7.90726	9.09817	9.82194	8.70634	11.3478	0.0764447	0.276074
ENSMUSG00000035829	Ppp1r26	2	28446800	28455508	+	0.771663	0.644106	0.914066	0.727448	0.588162	0.982139	0.833164	-0.0829696
ENSMUSG00000026831	1700007K13Rik	2	28462001	28466332	-	4.94114	4.10564	4.66985	4.46726	3.50853	5.00259	0.936402	-0.0269167
ENSMUSG00000035772	Mrps2	2	28468066	28471178	+	17.7674	19.0139	17.7785	13.9746	13.9237	14.8775	2.75e-05	-0.296256
ENSMUSG00000082895	Rpsa-ps9	2	28477166	28478050	+	1.56436	1.93905	1.46665	2.43282	2.797	2.75048	0.00679609	0.735939
ENSMUSG00000026821	Ralgds	2	28513125	28553081	+	17.0001	14.2982	18.9594	22.6401	21.8349	26.2942	1.46e-05	0.556004
ENSMUSG00000026816	Gtf3c5	2	28566311	28583751	-	10.888	9.62887	10.8041	10.3676	8.66391	10.5141	0.804294	-0.0427074
ENSMUSG00000026812	Tsc1	2	28641228	28691167	+	5.99008	5.67871	6.17309	6.45573	6.26913	6.26927	0.160864	0.121604
ENSMUSG00000035666	Gtf3c4	2	28822299	28840360	-	10.1728	9.65583	11.1233	8.49847	10.0114	10.9095	0.969244	-0.00742352
ENSMUSG00000026806	Ddx31	2	28840406	28905571	+	6.44474	5.62202	6.42477	4.78041	4.88788	4.42605	0.00885824	-0.308722
ENSMUSG00000083773	Gm13394	2	28933610	28934609	-	17.0912	149.202	12.7151	13.3729	16.0632	22.0599	0.247344	-1.76051
ENSMUSG00000026803	Ttf1	2	29060262	29087656	+	4.85477	4.53256	5.01733	4.302	4.92924	4.81711	0.956133	-0.0105161
ENSMUSG00000043535	Setx	2	29124181	29182471	+	8.96872	9.48554	8.76194	7.94267	9.47098	8.10208	0.842908	-0.0305418
ENSMUSG00000035513	Ntng2	2	29194541	29253005	-	0.996048	0.971199	1.51439	1.02056	1.03199	0.972168	0.779678	-0.138143
ENSMUSG00000079499	6530402F18Rik	2	29245107	29253006	-	1.46911	1.47096	1.45803	0.997412	1.25499	1.02897	0.0246174	-0.408389
ENSMUSG00000026799	Med27	2	29346819	29524793	+	15.1681	13.7755	13.9052	12.5374	12.0064	10.9846	0.0559754	-0.222443
ENSMUSG00000039844	Rapgef1	2	29619720	29740978	+	24.5138	25.1189	23.7809	23.3572	24.4204	22.9592	0.876205	-0.0162042
ENSMUSG00000039826	Trub2	2	29761224	29788502	-	10.6175	10.499	10.593	9.90978	9.59481	9.33766	0.366751	-0.0854756
ENSMUSG00000026798	Coq4	2	29787493	29797935	+	4.28147	3.93664	4.57966	3.20661	3.42781	3.72118	0.0580912	-0.303684
ENSMUSG00000059316	Slc27a4	2	29802634	29817522	+	9.90143	9.5608	9.61301	10.412	9.29039	10.0024	0.369892	0.0871227
ENSMUSG00000069020	Urm1	2	29820075	29845002	+	16.8328	17.6715	19.0551	14.8031	15.2068	17.3978	0.150993	-0.126679
ENSMUSG00000039798	2600006K01Rik	2	29868723	29870317	-	0.722336	0.566918	0.462253	0.862369	0.850314	0.678336	0.236146	0.502384
ENSMUSG00000039787	Cercam	2	29869164	29882840	+	14.6866	13.7372	14.905	20.5588	18.7149	21.7952	9.68e-10	0.55572
ENSMUSG00000026790	Odf2	2	29889221	29931746	+	21.3646	20.4666	21.6683	24.0534	23.3733	20.8135	0.668185	0.0408551
ENSMUSG00000019715	Gle1	2	29935426	29960371	+	10.1025	9.70311	10.4863	9.07205	9.39374	9.54684	0.444703	-0.0814397
ENSMUSG00000057738	Sptan1	2	29965560	30031451	+	71.8232	65.604	71.4428	79.7784	83.4169	84.1706	4.46e-05	0.293753
ENSMUSG00000039715	Wdr34	2	30031546	30048881	-	6.40978	6.46807	6.22452	6.28617	5.83846	5.89722	0.735751	-0.0512593
ENSMUSG00000054766	Set	2	30057378	30072577	+	105.861	113.254	119.861	71.8802	72.2283	74.4673	4.29e-12	-0.569915
ENSMUSG00000026785	Pkn3	2	30077684	30091022	+	1.71728	2.0044	1.63988	1.55862	1.62781	1.30062	0.134536	-0.270679
ENSMUSG00000015335	Zdhhc12	2	30090944	30093648	-	12.8795	13.0449	13.1782	11.1715	12.8858	11.3186	0.730119	-0.0585569
ENSMUSG00000039686	Zer1	2	30097283	30124585	-	6.82838	6.28354	6.15528	7.74866	7.27016	8.04488	0.0155726	0.26414
ENSMUSG00000039678	Tbc1d13	2	30133746	30152013	+	15.4181	14.673	16.7951	16.8763	15.8273	16.003	0.319083	0.104997
ENSMUSG00000085401	Slc39a1-ps	2	30159398	30160366	+	1.36016	1.45092	0.861298	0.431978	1.53257	0.459759	0.519692	-0.529635
ENSMUSG00000015337	Endog	2	30171493	30174069	+	5.64018	4.98455	5.40832	5.69564	5.33074	6.66085	0.322979	0.195742
ENSMUSG00000039660	D2Wsu81e	2	30173453	30178459	-	12.4857	10.0046	12.7215	10.8894	9.57047	10.8274	0.363836	-0.128644
ENSMUSG00000039648	Ccbl1	2	30185124	30205847	-	1.90333	1.5987	1.37808	1.92788	2.0971	1.74203	0.251911	0.306988
ENSMUSG00000007476	Lrrc8a	2	30237715	30263790	+	11.8685	11.6455	10.9139	11.4198	13.1802	12.0481	0.225931	0.142347
ENSMUSG00000099041	Gm28035	2	30240567	30282148	+	1.81721	0.949017	0.612264	2.57158	1.62071	0.739873	0.533736	0.602044
ENSMUSG00000079484	Phyhd1	2	30266203	30282149	+	12.2461	12.0551	11.7149	13.6853	12.7265	13.8435	0.378562	0.111993
ENSMUSG00000075419	Dolk	2	30284231	30286334	-	10.5135	9.41948	10.3005	11.56	10.3982	12.2056	0.0448162	0.230742
ENSMUSG00000052533	Nup188	2	30286397	30344266	+	18.4224	17.9819	19.7357	16.5071	16.1444	17.203	0.188966	-0.117093
ENSMUSG00000026860	Sh3glb2	2	30344809	30359337	-	22.0584	20.2965	22.3758	20.8282	21.9838	22.8156	0.643637	0.0582861
ENSMUSG00000026858	Fam73b	2	30364233	30385521	+	8.87359	8.32	8.94281	8.11425	7.87955	7.69285	0.284482	-0.115257
ENSMUSG00000026856	Dolpp1	2	30392254	30400529	+	6.19667	6.00053	5.84334	7.39208	6.40294	6.02953	0.150843	0.178776
ENSMUSG00000026853	Crat	2	30400471	30415813	-	9.74544	9.07377	10.1026	12.0471	11.1149	10.9732	0.0011643	0.268824
ENSMUSG00000039515	Ppp2r4	2	30416039	30447806	+	45.3216	41.2126	51.9706	45.1795	41.0237	41.9477	0.629395	-0.0446004
ENSMUSG00000089762	Ier5l	2	30471537	30474219	-	19.9361	20.857	22.5717	24.7452	25.5806	25.7872	0.000369092	0.318387
ENSMUSG00000026857	Ntmt1	2	30807826	30823033	+	24.2384	25.6175	23.8475	23.3663	25.9656	20.4925	0.806588	-0.0428729
ENSMUSG00000039483	Asb6	2	30823097	30830333	-	14.4873	14.3946	14.1014	13.4735	13.0376	12.4351	0.198984	-0.101558
ENSMUSG00000039476	Prrx2	2	30834972	30881251	+	26.0846	22.3215	36.4673	41.6582	33.2944	54.6606	0.0103556	0.645941
ENSMUSG00000050737	Ptges	2	30889471	30929863	-	11.1689	11.2666	14.0418	8.79149	8.39906	10.9578	0.0765464	-0.310474
ENSMUSG00000026848	Tor1b	2	30952959	30959015	+	15.8924	14.2037	14.3933	13.5519	14.7575	15.6642	0.364796	0.0850871
ENSMUSG00000026849	Tor1a	2	30960627	30967933	-	19.8763	18.6584	19.6852	17.198	17.3423	19.8266	0.690914	-0.0568229
ENSMUSG00000026851	BC005624	2	30972177	30982201	-	17.7079	17.1721	17.7418	17.0117	15.9126	18.0062	0.859927	-0.0250507
ENSMUSG00000026854	Usp20	2	30982279	31023586	+	2.93516	3.46511	3.25362	3.17315	3.42239	3.30746	0.680804	0.0668729
ENSMUSG00000075415	Fnbp1	2	31026206	31142008	-	20.9009	16.0508	19.6582	22.8034	20.5327	19.5438	0.0199077	0.214097
ENSMUSG00000000194	Gpr107	2	31152316	31218775	+	16.1315	15.3783	15.9537	17.69	17.2448	18.1536	0.00157535	0.223425
ENSMUSG00000062661	Ncs1	2	31245823	31295989	+	21.2587	22.9482	24.3093	17.116	20.6897	19.8077	0.144165	-0.195457
ENSMUSG00000055632	Hmcn2	2	31314415	31460738	+	0.302795	1.25675	0.325131	0.394696	0.428443	0.244036	0.0119728	-0.599258
ENSMUSG00000076441	Ass1	2	31470207	31520672	+	168.381	154.343	161.592	113.085	124.964	112.372	1.13e-07	-0.411629
ENSMUSG00000026843	Fubp3	2	31572651	31617526	+	25.5614	25.1214	24.6541	23.7706	25.445	23.3436	0.820472	-0.0249089
ENSMUSG00000039356	Exosc2	2	31670715	31681349	+	14.0009	15.724	15.0876	10.0061	10.1676	9.6925	3.31e-08	-0.559034
ENSMUSG00000026842	Abl1	2	31688376	31804227	+	33.9749	33.7524	31.9985	31.3683	33.459	32.2079	0.884176	0.0153492
ENSMUSG00000001864	Aif1l	2	31950139	31973442	+	9.05429	9.79124	9.89116	6.87643	7.71387	6.76395	0.000556006	-0.381648
ENSMUSG00000001855	Nup214	2	31974436	32053975	+	12.9304	13.866	12.6755	11.2322	11.9856	11.3304	0.190373	-0.126607
ENSMUSG00000050592	Fam78a	2	32050055	32084857	-	0.453069	0.242344	0.545923	0.63337	0.450745	0.283159	0.749695	0.206283
ENSMUSG00000051373	Ppapdc3	2	32095528	32110820	+	0.676686	0.648162	0.601547	0.840163	0.705294	0.889158	0.273479	0.363407
ENSMUSG00000039262	Prrc2b	2	32151082	32234537	+	33.6766	32.5934	34.4656	33.3233	34.2841	36.7823	0.247289	0.107666
ENSMUSG00000039254	Pomt1	2	32236590	32255005	+	7.58848	8.28947	7.23453	7.37379	7.81266	7.26655	0.971107	0.00526244
ENSMUSG00000002550	Uck1	2	32255002	32260159	-	15.6463	16.064	16.6436	15.3212	15.0396	13.7693	0.465433	-0.0819668
ENSMUSG00000044627	Swi5	2	32278816	32288075	-	102.439	105.635	120.749	107.23	106.408	111.689	0.635561	0.059129
ENSMUSG00000002546	Golga2	2	32287384	32307921	+	25.2596	23.482	23.263	29.6319	29.6105	30.9765	3.41e-10	0.350727
ENSMUSG00000026825	Dnm1	2	32308471	32353329	-	22.4874	20.3724	24.9583	28.9	26.0226	30.1167	0.000746981	0.380778
ENSMUSG00000039205	Ciz1	2	32352327	32380970	+	19.1429	18.7162	17.9635	589.603	746.396	691.676	0	5.28459
ENSMUSG00000039195	1110008P14Rik	2	32377097	32381938	-	13.2949	14.0911	13.5073	12.8222	12.1381	12.3534	0.495617	0.112889
ENSMUSG00000026822	Lcn2	2	32384633	32388252	-	2.63467	1.31802	2.3649	1.75808	1.01248	1.00671	0.164385	-0.658129
ENSMUSG00000026820	Ptges2	2	32395896	32405772	+	4.39157	4.25806	4.54356	3.88442	3.84	4.08571	0.330011	-0.107491
ENSMUSG00000026819	Slc25a25	2	32414487	32451445	-	11.3513	9.40091	8.28436	8.74625	8.86341	5.94329	0.313398	-0.228831
ENSMUSG00000039164	Naif1	2	32450457	32456953	+	1.94761	1.61015	1.49981	1.64119	1.53955	1.68661	0.996636	0.000788853
ENSMUSG00000039157	Fam102a	2	32535332	32569756	+	2.46637	2.19482	3.21943	3.02227	2.53957	3.38006	0.237288	0.276365
ENSMUSG00000026810	Dpm2	2	32570858	32573579	+	29.2784	30.115	29.8179	26.9987	28.4148	26.3571	0.838966	-0.0268441
ENSMUSG00000079442	St6galnac4	2	32587095	32599698	+	10.653	10.5735	9.89987	8.7323	9.95123	10.5842	0.484267	-0.0961996
ENSMUSG00000026811	St6galnac6	2	32599709	32620806	+	13.253	12.8029	14.9372	18.3515	16.9721	18.9264	1.77e-05	0.444002
ENSMUSG00000026817	Ak1	2	32621758	32635058	+	55.874	56.4379	64.3726	64.3179	62.142	65.7663	0.0641313	0.177044
ENSMUSG00000026814	Eng	2	32646595	32682669	+	11.5262	10.0826	12.1903	11.978	9.78673	12.1619	0.761037	0.0586536
ENSMUSG00000009566	Fpgs	2	32682609	32704145	-	15.854	15.4983	15.4012	15.1831	16.6449	14.3989	0.878083	0.0211161
ENSMUSG00000009555	Cdk9	2	32705784	32713076	-	48.7217	45.7559	42.01	39.8029	42.6992	35.4519	0.186854	-0.160408
ENSMUSG00000059013	Sh2d3c	2	32721055	32755512	+	1.5778	1.13326	1.14889	1.56808	1.35605	1.26769	0.638732	0.139319
ENSMUSG00000009563	Tor2a	2	32757234	32762244	+	17.6392	15.33	16.8199	20.511	17.9458	18.7242	0.112498	0.168428
ENSMUSG00000053746	Ptrh1	2	32775786	32777597	+	38.8487	42.6485	38.2486	30.8741	34.6933	28.8419	0.0255284	-0.289292
ENSMUSG00000038987	1700019L03Rik	2	32777381	32784428	-	2.30879	2.34268	1.94478	1.58936	2.02837	1.3595	0.231879	-0.348576
ENSMUSG00000026797	Stxbp1	2	32787602	32847239	-	15.0066	15.5227	15.2808	15.3276	16.1463	15.5472	0.441981	0.0828552
ENSMUSG00000026796	Fam129b	2	32876114	32925254	+	120.164	119.619	124.737	104.889	116.14	109.375	0.347542	-0.0883929
ENSMUSG00000026792	Lrsam1	2	32925216	32961614	-	5.123	5.45132	5.14701	6.70116	6.04751	5.59497	0.00471579	0.281908
ENSMUSG00000038900	Rpl12	2	32961559	32965345	+	519.849	527.639	547.227	426.002	420.773	439.209	0.000244196	-0.226733
ENSMUSG00000026791	Slc2a8	2	32972990	32982083	-	5.45784	4.14347	4.11391	5.92192	4.99454	5.19514	0.112365	0.305863
ENSMUSG00000038860	Garnl3	2	32986224	33131654	-	3.01032	2.81493	2.32677	2.93174	3.47693	3.24783	0.150163	0.241444
ENSMUSG00000038831	Ralgps1	2	33133417	33371486	-	1.33269	1.38137	1.23717	1.65752	1.26953	1.40634	0.603129	0.0957827
ENSMUSG00000004105	Angptl2	2	33216069	33247717	+	75.9021	75.9066	86.2253	82.0152	85.6884	84.3567	0.168527	0.136744
ENSMUSG00000068966	Zbtb34	2	33406108	33431324	-	3.60729	3.87374	3.45114	4.21695	3.8876	3.50593	0.344794	0.135724
ENSMUSG00000026788	Zbtb43	2	33450287	33468559	-	5.23058	5.86449	4.58605	3.98486	4.77939	4.24377	0.207124	-0.204086
ENSMUSG00000038765	Lmx1b	2	33560965	33640511	-	2.20566	2.17351	3.64837	2.41214	2.25654	4.25414	0.597035	0.224624
ENSMUSG00000052951	C130021I20Rik	2	33641193	33646354	+	7.64731	6.41453	10.5926	10.147	8.38747	13.49	0.0685226	0.482485
ENSMUSG00000038740	Mvb12b	2	33729953	33887946	-	10.1848	9.74492	9.46061	9.60021	8.17913	9.1553	0.661807	-0.0544776
ENSMUSG00000038718	Pbx3	2	34171457	34373142	-	8.21142	7.13733	6.42006	6.98147	6.57767	6.82793	0.898989	-0.0258427
ENSMUSG00000038696	Mapkap1	2	34406771	34624950	+	28.6554	23.3191	27.2889	27.3731	25.0767	26.6763	0.29547	0.0982721
ENSMUSG00000081992	Gm13408	2	34564999	34565796	+	1.75715	2.57337	2.24923	2.52454	2.30313	2.4679	0.589768	0.198619
ENSMUSG00000087635	Gm13414	2	34649514	34650240	-	2.00857	1.9301	2.01695	1.86915	2.39244	2.11599	0.674358	0.15393
ENSMUSG00000026867	Gapvd1	2	34676184	34755232	-	18.8144	18.4027	17.1595	16.7824	17.1141	15.6333	0.22896	-0.109761
ENSMUSG00000026864	Hspa5	2	34771970	34777547	+	349.766	383.25	352.991	351.229	346.036	332.781	0.157878	-0.118695
ENSMUSG00000070953	Rabepk	2	34777556	34799912	-	7.46614	8.3956	9.7922	6.55612	6.93879	6.3302	0.0624951	-0.192562
ENSMUSG00000035949	Fbxw2	2	34804514	34826311	-	25.319	25.8357	26.8761	28.0321	27.6159	24.2881	0.530858	0.0701571
ENSMUSG00000026869	Psmd5	2	34852088	34874968	-	31.7002	33.1828	34.9399	25.2342	28.1124	27.6799	0.00238729	-0.270484
ENSMUSG00000026873	Phf19	2	34893757	34914026	-	2.12308	1.92481	2.68558	1.5236	1.83231	1.70942	0.0848738	-0.360827
ENSMUSG00000026875	Traf1	2	34941750	34961772	-	0.947178	0.860828	0.929344	0.368116	0.609544	0.351383	0.000980599	-0.978316
ENSMUSG00000057110	Cntrl	2	35109492	35178822	+	4.00737	3.96006	3.92298	4.17254	4.92606	4.12399	0.696372	0.0445944
ENSMUSG00000026878	Rab14	2	35180205	35201120	-	53.0275	49.1477	49.5926	49.3679	47.8846	46.9237	0.639683	-0.0376568
NewGene_4430	NewGene_4430	2	35249881	35270998	-	0.505794	0.576429	0.692984	1.16849	1.38283	1.0924	0.000386046	1.08664
ENSMUSG00000026879	Gsn	2	35279663	35307892	+	248.572	237.779	259.752	316.34	320.583	337.261	4.95e-12	0.437094
ENSMUSG00000026880	Stom	2	35313986	35336976	-	34.1923	30.9034	30.4729	31.3126	32.4318	30.1465	0.801715	0.0295504
ENSMUSG00000035778	Ggta1	2	35400179	35463231	-	28.6803	25.8523	27.3982	30.8082	28.3033	27.8772	0.0987275	0.129214
ENSMUSG00000026883	Dab2ip	2	35558266	35730994	+	16.0175	15.2226	15.4708	16.2384	19.0257	17.5492	0.0134277	0.190336
ENSMUSG00000026885	Ttll11	2	35751241	35979913	-	3.93649	3.93081	2.86769	3.05527	3.00403	2.02461	0.324597	-0.278429
ENSMUSG00000026895	Ndufa8	2	36036326	36049406	-	48.3535	50.1469	48.0184	43.8512	44.746	46.3437	0.535723	-0.0646198
ENSMUSG00000026890	Lhx6	2	36081953	36105408	-	0.363483	0.47251	0.543384	0.227748	0.655877	0.360072	0.745605	-0.207214
ENSMUSG00000026889	Rbm18	2	36116079	36136773	-	25.3637	25.5723	22.1154	22.1996	23.3696	19.6334	0.454414	-0.109169
ENSMUSG00000026887	Mrrf	2	36136389	36190647	+	9.44361	8.90262	8.13596	8.52503	7.30909	7.55217	0.329498	-0.138804
NewGene_4439	NewGene_4439	2	36191037	36193701	-	0.562495	0.622664	0.324851	0.534891	0.506699	0.437904	0.889063	0.0803592
ENSMUSG00000047250	Ptgs1	2	36230426	36252272	+	32.2313	30.4339	31.0363	21.6098	24.058	24.2704	4.5e-05	-0.357837
NewGene_4440	NewGene_4440	2	36254329	36258574	+	1.876	1.65051	2.19705	1.54987	1.52414	1.91055	0.559143	-0.144635
ENSMUSG00000083716	Gm13436	2	36807826	36808392	-	3.14032	5.21296	4.7742	2.71021	3.90521	3.7666	0.504254	-0.285906
ENSMUSG00000009030	Pdcl	2	37350074	37359332	-	11.426	11.1808	12.4802	11.4071	11.2574	10.784	0.910783	-0.0147963
ENSMUSG00000075376	Rc3h2	2	37370069	37422903	-	8.46109	9.05033	8.45171	7.61957	8.50815	7.33493	0.577822	-0.0805343
ENSMUSG00000066798	Zbtb6	2	37425500	37443171	-	3.29401	3.35028	3.41818	2.9857	2.95225	3.02394	0.342446	-0.114966
ENSMUSG00000050714	Zbtb26	2	37432168	37443121	-	1.62358	1.71987	1.52644	1.29903	1.50797	1.44509	0.448974	-0.140295
ENSMUSG00000035437	Rabgap1	2	37443279	37566454	+	16.5828	15.9722	16.3056	15.9625	16.1884	15.5541	0.926571	0.00871221
ENSMUSG00000026915	Strbp	2	37483228	37703859	-	7.95508	6.89651	6.69542	6.83911	6.75594	7.64392	0.498108	-0.102584
ENSMUSG00000035403	Crb2	2	37776249	37799103	+	0.099508	0.138868	0.208116	0.174875	0.219699	0.342185	0.21775	0.614087
ENSMUSG00000035392	Dennd1a	2	37798991	38287390	-	9.0347	7.91942	8.26265	9.501	8.62609	8.41118	0.157426	0.147592
ENSMUSG00000026749	Nek6	2	38511643	38588041	+	22.3514	18.7935	21.9409	26.0089	22.7676	25.9966	0.0101807	0.288542
ENSMUSG00000026750	Psmb7	2	38588036	38644087	-	83.4077	84.2089	90.5388	71.9186	78.5247	74.5559	0.144656	-0.141613
ENSMUSG00000063972	Nr6a1	2	38723370	38927688	-	0.855901	1.01077	0.855301	0.812986	0.882179	1.11775	0.887221	-0.0429102
ENSMUSG00000046618	Olfml2a	2	38931978	38963753	+	1.09834	1.13745	1.40791	1.22647	0.895826	1.39296	0.999046	0.000307598
ENSMUSG00000062997	Rpl35	2	39001580	39005624	-	189.173	247.749	247.576	187.694	181.417	200.777	0.186422	-0.207051
ENSMUSG00000026755	Arpc5l	2	39008076	39015877	+	28.6556	32.3993	30.0119	25.1243	25.4039	24.5892	0.0711243	-0.195231
ENSMUSG00000026754	Golga1	2	39016261	39065541	-	6.03148	6.36596	5.63933	6.67331	6.26972	5.60735	0.546607	0.0791152
ENSMUSG00000035236	Scai	2	39066214	39190730	-	1.34498	1.33883	1.40116	1.71912	1.652	1.60205	0.00153199	0.292851
ENSMUSG00000026753	Ppp6c	2	39194354	39226451	-	11.84	11.3871	11.7126	10.8356	11.4605	11.361	0.971839	-0.00395378
ENSMUSG00000082536	Gm13456	2	40555752	40557116	+	20.1384	25.5903	24.4038	23.0468	20.0374	25.5568	0.929749	0.0208496
ENSMUSG00000081999	Gm13461	2	41987473	41988829	-	3.00869	3.26247	4.16597	1.86428	1.58899	2.37766	0.0156511	-0.786033
ENSMUSG00000036890	Gtdc1	2	44564412	44927657	-	5.20275	5.01445	4.67653	4.45667	4.18521	4.67669	0.32332	-0.130005
ENSMUSG00000026872	Zeb2	2	44983634	45117395	-	29.0052	27.8433	24.3418	22.9018	23.1321	19.2117	0.128523	-0.209478
ENSMUSG00000052155	Acvr2a	2	48814109	48903269	+	13.0762	10.1747	11.1936	16.8473	14.1707	17.0065	1.54e-05	0.533664
ENSMUSG00000026761	Orc4	2	48902824	48950277	-	21.2587	18.9826	17.1845	15.7534	17.8838	14.7746	0.0178776	-0.250153
ENSMUSG00000036792	Mbd5	2	48949510	49322284	+	6.2222	5.90343	5.52629	6.37559	6.17603	6.20029	0.0687109	0.194235
ENSMUSG00000081272	Gm13509	2	49308155	49309462	+	51.9152	34.7634	42.2882	40.065	41.199	45.5622	0.887635	0.0331834
ENSMUSG00000069495	Epc2	2	49451486	49551948	+	9.33709	8.86786	8.55045	8.04138	7.30917	8.00493	0.102419	-0.151419
ENSMUSG00000026764	Kif5c	2	49619298	49774778	+	2.07497	1.95826	2.38121	1.29495	1.28619	1.90445	0.0392436	-0.476471
ENSMUSG00000026766	Mmadhc	2	50279881	50296801	-	47.8905	46.8503	48.669	43.9342	45.94	44.523	0.773532	-0.0279533
ENSMUSG00000017144	Rnd3	2	51130438	51149111	-	46.5706	39.8449	40.4187	59.8533	52.6447	57.2263	1.05e-07	0.475743
ENSMUSG00000087701	Gm13493	2	51871126	51871618	-	11.484	16.0544	15.1076	8.89819	14.4791	13.9865	0.716249	-0.136232
ENSMUSG00000036249	Rbm43	2	51924448	51935163	-	9.33918	7.97744	10.2492	8.07292	6.46221	9.46832	0.582883	-0.13142
ENSMUSG00000026946	Nmi	2	51948487	51973494	-	10.817	10.4915	12.7975	8.59728	6.70589	9.31647	0.027142	-0.430756
ENSMUSG00000053475	Tnfaip6	2	52038009	52056686	+	10.3547	8.39964	7.007	10.0496	8.71822	5.93845	0.987599	-0.00501987
ENSMUSG00000036202	Rif1	2	52072837	52122383	+	5.51872	5.46573	5.63042	3.84538	3.55792	3.98549	4.65e-08	-0.470169
ENSMUSG00000026950	Neb	2	52136647	52338798	-	0.092554	0.154911	0.072854	0.073955	0.129212	0.061401	0.753073	-0.174941
ENSMUSG00000036093	Arl5a	2	52397951	52424901	-	30.473	31.1219	28.0051	30.3456	33.2564	27.5941	0.558691	0.0814143
ENSMUSG00000017412	Cacnb4	2	52428320	52676831	-	0.206475	0.111328	0.12246	0.135625	0.161619	0.13129	0.856147	0.099812
ENSMUSG00000055371	Stam2	2	52691664	52742281	-	17.8354	16.3842	15.1521	14.6955	14.2431	13.3231	0.0859013	-0.174641
ENSMUSG00000036053	Fmnl2	2	52857860	53134202	+	8.38006	7.25651	8.60021	8.08037	7.17208	8.87609	0.82166	0.0356247
ENSMUSG00000061136	Prpf40a	2	53134704	53191284	-	20.5307	20.5628	19.9645	17.0224	17.8864	16.5475	0.00603611	-0.20411
ENSMUSG00000026960	Arl6ip6	2	53191726	53219220	+	9.26494	9.21582	10.1419	8.37656	7.92777	7.85785	0.0580912	-0.203683
ENSMUSG00000083287	Gm13502	2	53696121	53696804	-	4.82197	3.63029	5.1475	6.72535	7.12299	7.85971	0.000727947	0.728126
ENSMUSG00000075334	Rprm	2	54084093	54085552	-	2.95088	2.83241	2.53328	4.20566	3.65727	3.37562	0.00830869	0.490049
ENSMUSG00000060988	Galnt13	2	54436317	55118309	+	0.485244	0.631056	0.63237	0.750387	0.633924	0.8457	0.00880065	0.563547
ENSMUSG00000026826	Nr4a2	2	57106830	57124003	-	6.01869	6.49071	5.10705	4.16872	4.05923	3.41305	0.00150243	-0.556965
ENSMUSG00000026827	Gpd2	2	57237635	57370719	+	9.67624	10.6954	9.99336	7.70655	8.43697	7.36719	0.00274727	-0.322364
ENSMUSG00000026836	Acvr1	2	58388644	58567157	-	21.285	20.059	20.6074	20.7007	20.6851	22.5588	0.0854755	0.14543
ENSMUSG00000026839	Upp2	2	58567298	58792971	+	1.47242	1.77071	1.62033	1.82922	1.47459	1.57114	0.902292	0.0521142
ENSMUSG00000026991	Pkp4	2	59160850	59355208	+	9.22234	9.01087	10.3305	8.27207	8.04612	8.3164	0.0776126	-0.166555
ENSMUSG00000081157	Gm13552	2	59564268	59564684	-	2.01434	2.98922	2.26647	2.72015	2.15842	2.35177	0.937356	0.0425989
ENSMUSG00000035168	Tanc1	2	59612042	59846149	+	15.7818	15.0826	13.2918	14.0091	17.6779	12.9026	0.772821	0.0611059
ENSMUSG00000026988	Wdsub1	2	59852364	59882591	-	8.78999	6.78472	7.21246	9.47315	8.42356	8.30837	0.0507043	0.284343
ENSMUSG00000026987	Baz2b	2	59899363	60209839	-	6.55649	6.27772	6.55991	7.17633	7.03202	6.38959	0.514993	0.083013
ENSMUSG00000026977	2007-03-01	2	60209887	60250676	+	24.428	23.0431	20.5747	22.2234	22.9299	19.5636	0.891047	-0.0215664
ENSMUSG00000060703	Cd302	2	60251993	60284488	-	16.6765	14.3344	14.879	16.3219	14.5342	14.6652	0.764559	0.0455595
ENSMUSG00000026980	Ly75	2	60292103	60383303	-	4.89345	4.59616	3.77282	3.75218	4.17775	3.29921	0.323486	-0.18479
ENSMUSG00000054580	Pla2r1	2	60417543	60553308	-	2.15941	1.48465	1.9571	2.42794	1.99701	2.48138	0.0595538	0.372586
ENSMUSG00000054580	Pla2r1	2	60420013	60553130	-	2.15941	1.48465	1.9571	2.42794	1.99701	2.48138	0.0595538	0.372586
ENSMUSG00000026970	Rbms1	2	60750193	60963192	-	72.3017	71.3468	63.3424	63.7084	67.7673	61.3692	0.574582	-0.0584286
ENSMUSG00000064289	Tank	2	61578585	61654171	+	28.5652	24.2126	21.5348	20.6953	21.7083	16.9243	0.163727	-0.254944
ENSMUSG00000026914	Psmd14	2	61711694	61800376	+	75.4919	70.2999	67.8088	57.9695	59.6727	56.0549	0.00137956	-0.239386
ENSMUSG00000035000	Dpp4	2	62330073	62412231	-	0.077184	0.086021	0.191949	0.196331	0.158199	0.286744	0.112709	0.938984
ENSMUSG00000000392	Fap	2	62500943	62574075	-	4.63434	4.28907	3.16656	4.61158	4.61259	3.04766	0.808998	0.0823185
ENSMUSG00000026896	Ifih1	2	62595798	62646255	-	15.5448	14.2049	17.7086	9.44013	9.42206	11.9304	4.79e-07	-0.574438
ENSMUSG00000026893	Gca	2	62664285	62694109	+	1.2158	1.07141	1.06565	1.27914	1.45541	1.66845	0.0735968	0.372137
ENSMUSG00000075324	Fign	2	63971507	64098038	-	0.226602	0.228368	0.308989	0.249635	0.171566	0.253288	0.966223	-0.0219879
ENSMUSG00000026888	Grb14	2	64912476	65024987	-	28.2085	30.3591	27.7433	22.8927	27.7203	21.3705	0.183199	-0.206499
ENSMUSG00000034903	Cobll1	2	65088339	65239403	-	5.54466	6.26691	6.64739	3.72439	3.73125	3.70088	6.89e-09	-0.67408
ENSMUSG00000075318	Scn2a1	2	65620857	65767447	+	0.382165	0.477245	0.347626	0.511682	0.417311	0.602757	0.0761927	0.432469
ENSMUSG00000026994	Galnt3	2	66082766	66124994	-	1.14807	1.22991	0.956229	0.866199	0.919013	0.50544	0.17299	-0.468901
ENSMUSG00000034848	Ttc21b	2	66184327	66256617	-	6.52518	5.83321	7.01633	6.03241	5.23886	7.14857	0.936402	-0.0186273
ENSMUSG00000034810	Scn7a	2	66673425	66784914	-	1.89011	1.55533	2.02518	3.47527	3.67863	3.55448	4.94e-17	1.02392
ENSMUSG00000034780	B3galt1	2	67565871	68122689	+	1.9822	2.48354	2.03428	2.58136	2.31316	2.28551	0.666696	0.0992977
ENSMUSG00000027030	Stk39	2	68210445	68472268	-	9.63103	10.0191	9.57641	7.49021	7.81094	7.03662	0.00047808	-0.334643
ENSMUSG00000075312	Gm13597	2	68554555	68554929	+	13.0966	12.6044	13.4055	11.5462	13.873	12.3869	0.980034	0.0057261
ENSMUSG00000027035	Cers6	2	68861441	69114282	+	20.5076	19.6509	19.1696	18.952	21.6177	20.3844	0.399838	0.0883915
ENSMUSG00000034738	Nostrin	2	69135800	69189330	+	1.20657	1.33429	1.25601	1.19747	1.05698	1.07101	0.63167	-0.140735
ENSMUSG00000005233	Spc25	2	69193895	69206194	-	13.4533	14.3856	16.9599	10.8537	10.8587	11.8038	0.0186904	-0.333446
ENSMUSG00000027068	Dhrs9	2	69380445	69404533	+	5.53918	5.37962	5.54847	4.17131	4.49765	4.33996	0.00194598	-0.285323
ENSMUSG00000027070	Lrp2	2	69424340	69586065	-	0.537372	0.603534	0.376901	0.416967	0.540226	0.367311	0.698963	-0.138619
ENSMUSG00000063145	Bbs5	2	69647171	69667571	+	5.39572	5.24831	5.23139	5.65725	5.02629	4.44115	0.755099	-0.0659804
ENSMUSG00000027086	Fastkd1	2	69686815	69713516	-	3.68168	3.26684	3.16835	2.80055	3.31927	3.22467	0.735335	-0.0666867
ENSMUSG00000042133	Ppig	2	69722545	69754012	+	16.5423	17.1547	17.8761	14.1793	14.4392	13.6755	0.00395919	-0.220557
ENSMUSG00000070883	Ccdc173	2	69758033	69789575	-	0.488214	0.664536	0.65485	0.460051	0.386442	0.608553	0.610586	-0.271284
ENSMUSG00000027088	Phospho2	2	69789623	69800005	+	9.10338	8.9929	9.25108	7.85277	8.71301	7.62334	0.136401	-0.175573
ENSMUSG00000042155	Klhl23	2	69821944	69836651	+	2.24917	2.2897	2.72202	2.05495	2.26256	2.14782	0.663357	-0.101708
ENSMUSG00000068882	Ssb	2	69861562	69871846	+	87.975	88.0417	90.4727	74.558	74.7749	70.7423	0.000244196	-0.219921
ENSMUSG00000051730	Mettl5	2	69871198	69885615	-	3.41149	4.37895	3.86183	2.77122	2.90349	3.09829	0.061938	-0.354175
ENSMUSG00000044308	Ubr3	2	69897246	70024013	+	14.0872	12.6558	13.0255	14.4258	15.1729	14.3269	0.0120354	0.193342
ENSMUSG00000047965	Rpl9-ps7	2	70458982	70459560	+	10.3102	10.9838	7.58195	11.3107	9.5845	11.0187	0.456491	0.198651
ENSMUSG00000014959	Gorasp2	2	70661576	70712636	+	75.8277	69.6798	72.0225	73.9537	72.795	72.693	0.370705	0.0646439
ENSMUSG00000041997	Tlk1	2	70712407	70825728	-	15.4257	15.0768	14.525	13.7497	14.0673	13.1948	0.290953	-0.091687
ENSMUSG00000041975	Mettl8	2	70964561	71055583	-	2.55807	3.28289	2.91423	3.10687	2.97697	3.04201	0.665379	0.0990162
ENSMUSG00000041966	Dcaf17	2	71055328	71099142	+	1.7998	1.78123	1.64275	1.74502	1.83923	1.95152	0.692324	0.0667143
ENSMUSG00000027015	Cybrd1	2	71117923	71142926	+	0.169126	0.127183	0.195029	0.339771	0.233275	0.462716	0.00644856	1.12292
ENSMUSG00000027012	Dync1i2	2	71211706	71263303	+	60.2902	62.0001	57.9227	55.5586	59.9085	56.1811	0.8158	-0.0254042
ENSMUSG00000027010	Slc25a12	2	71271063	71367749	-	6.99255	5.88601	6.41207	6.30879	6.47087	7.39745	0.686824	0.0584362
ENSMUSG00000027018	Hat1	2	71388958	71441622	+	22.6966	20.4007	26.5555	14.4201	14.6622	16.5033	3.87e-05	-0.55516
ENSMUSG00000041921	Metap1d	2	71453276	71525194	+	7.60335	6.67076	5.91937	6.85801	6.8947	6.54658	0.785237	0.0547303
ENSMUSG00000023391	Dlx2	2	71543408	71546754	-	0.774727	0.893417	0.946183	0.378357	0.33879	0.817424	0.128711	-0.723838
ENSMUSG00000027111	Itga6	2	71745616	71858416	+	18.8769	19.7368	18.7958	17.9075	14.9373	15.1475	0.07136	-0.198401
ENSMUSG00000006494	Pdk1	2	71873224	71903858	+	3.99922	3.51666	5.39927	4.83387	4.59202	5.44146	0.231919	0.249545
ENSMUSG00000004085	Zak	2	72285637	72442610	+	22.2759	23.2772	18.6031	17.2073	19.6883	15.0294	0.109732	-0.233887
ENSMUSG00000055612	Cdca7	2	72476159	72486893	+	7.81874	8.92239	9.11535	4.61683	5.10629	5.97604	2.52e-05	-0.654991
ENSMUSG00000027109	Sp3	2	72936427	72980446	-	24.9081	22.6331	23.2193	24.682	23.7863	23.1048	0.417288	0.0716384
ENSMUSG00000063714	Sp3os	2	72979424	72988677	+	2.58129	2.60585	2.97038	2.60981	2.62194	2.11256	0.796491	-0.0988019
ENSMUSG00000027108	Ola1	2	73092801	73218924	-	34.211	34.8465	36.7657	28.8562	26.6536	26.7888	1.34e-05	-0.308164
ENSMUSG00000041777	Cir1	2	73283105	73312701	-	4.8243	5.22339	5.48168	5.644	4.82648	5.89981	0.418987	0.134105
ENSMUSG00000008226	Scrn3	2	73312601	73337818	+	6.0064	5.76183	7.01752	6.65706	6.30519	6.56298	0.520736	0.106183
ENSMUSG00000041762	Gpr155	2	73341506	73386572	-	0.470885	0.625256	0.689096	0.767334	0.598332	0.668617	0.483784	0.224613
ENSMUSG00000075284	Wipf1	2	73429610	73529734	-	15.6219	15.7558	16.7	15.5884	13.6306	15.7692	0.742431	-0.0417111
ENSMUSG00000027107	Chrna1	2	73563215	73580338	-	0.409456	0.397851	0.376839	0.189135	0.13518	0.182015	0.000113736	-1.16607
ENSMUSG00000056486	Chn1	2	73610660	73775346	-	1.75185	2.12078	1.38892	1.24287	1.35961	1.14894	0.069898	-0.423128
ENSMUSG00000027104	Atf2	2	73816509	73892639	-	13.328	12.6666	13.4061	11.6415	13.1398	13.2141	0.933608	0.0110338
ENSMUSG00000018770	Atp5g3	2	73908447	73911326	-	162.824	173.754	173.936	162.891	158.065	161.989	0.797071	-0.0269912
ENSMUSG00000009207	Lnp	2	74520291	74579435	-	9.76176	9.57976	10.9641	8.39375	9.22954	8.28915	0.364769	-0.107279
ENSMUSG00000001819	Hoxd13	2	74668310	74671599	+	6.69392	6.90362	7.80882	6.67272	7.62856	8.32927	0.455186	0.134726
ENSMUSG00000001823	Hoxd12	2	74675013	74677705	+	0.274887	0.332904	0.395218	0.421763	0.526998	0.498052	0.134536	0.581175
ENSMUSG00000042499	Hoxd11	2	74679557	74687016	+	2.81513	2.25546	3.59229	3.08538	3.37676	3.31581	0.29547	0.250376
ENSMUSG00000050368	Hoxd10	2	74691924	74695105	+	1.46404	1.22784	1.66263	1.68601	1.88511	2.13104	0.0809292	0.442271
ENSMUSG00000043342	Hoxd9	2	74697727	74700208	+	1.43372	1.55489	1.58497	1.88363	1.45281	1.80283	0.369387	0.222646
ENSMUSG00000027102	Hoxd8	2	74704615	74707933	+	6.22185	4.91341	4.63101	7.43472	5.29146	5.25153	0.351537	0.229704
ENSMUSG00000079277	Hoxd3	2	74711927	74748442	+	0.753188	0.433866	0.435487	1.08163	0.647841	0.206096	0.772343	0.27006
ENSMUSG00000101174	Hoxd4	2	74711929	74729160	+	1.92052	1.34134	0.840651	1.57123	1.29407	1.50525	0.888667	0.0822707
ENSMUSG00000100642	Gm28230	2	74726728	74747918	+	0.827678	0.95667	0.672392	1.75947	1.23694	1.0852	0.00705645	0.783686
ENSMUSG00000027099	Mtx2	2	74825803	74878431	+	16.9019	16.7761	16.9077	15.7339	15.6514	14.5805	0.243589	-0.101818
ENSMUSG00000081406	Rps6-ps4	2	75191073	75191822	-	70.2195	70.353	69.6591	50.7791	53.9677	51.7	4.34e-07	-0.371698
NewGene_4596	NewGene_4596	2	75638377	75642905	-	61.4192	64.4091	52.1318	33.8838	46.9398	31.5903	0.000826618	-0.606475
ENSMUSG00000059005	Hnrnpa3	2	75659261	75669407	+	14.6304	15.159	13.173	14.9559	13.2612	12.1693	0.906056	-0.0232121
ENSMUSG00000015839	Nfe2l2	2	75675513	75704641	-	66.0853	60.945	58.7961	53.5357	51.2069	48.0132	0.00744987	-0.227842
ENSMUSG00000081833	Gm13669	2	75808358	75808814	+	2.4138	2.24749	2.22665	1.75788	1.60221	1.31975	0.201001	-0.49909
ENSMUSG00000042410	Agps	2	75832177	75931350	+	16.8668	17.3268	17.4899	14.5957	15.9473	14.2635	0.125992	-0.134383
ENSMUSG00000075273	Ttc30b	2	75935849	75938585	-	2.50771	1.92684	2.52352	3.32674	2.48996	3.31279	0.036324	0.445616
ENSMUSG00000075271	Ttc30a1	2	75978247	75981967	-	1.15218	0.895654	1.14953	1.19144	0.953313	1.38244	0.512239	0.195207
ENSMUSG00000042369	Rbm45	2	76369984	76383768	+	21.2763	21.2332	20.7026	18.3504	17.6649	18.8895	0.0691566	-0.148889
ENSMUSG00000042359	Osbpl6	2	76406508	76600647	+	1.74499	2.30395	1.91636	1.32456	1.17679	1.35494	0.103616	-0.354145
ENSMUSG00000002731	Prkra	2	76629898	76648015	-	11.5933	11.1667	11.1294	14.8881	11.588	15.02	0.0199473	0.338647
ENSMUSG00000002732	Fkbp7	2	76663044	76673116	-	23.0904	21.1776	23.8038	28.5924	28.5011	33.475	3.73e-05	0.473956
ENSMUSG00000002733	Plekha3	2	76675281	76696828	+	23.8395	23.6219	21.6324	17.0413	19.1304	17.8763	0.00117161	-0.310205
ENSMUSG00000051747	Ttn	2	76703980	76982547	-	0.011403	0.022579	0.007742	0.012483	0.01571	0.009716	0.926205	-0.0658075
ENSMUSG00000044033	Ccdc141	2	77009902	77170636	-	1.12244	1.19235	0.963504	1.45097	1.33883	0.991481	0.43994	0.156372
ENSMUSG00000042272	Sestd1	2	77180340	77280592	-	6.84624	6.67311	6.11031	5.36996	5.95406	5.68346	0.35627	-0.0984411
ENSMUSG00000027016	Zfp385b	2	77410634	77819639	-	0.802557	0.702251	0.848205	0.927651	0.724357	1.12049	0.274244	0.359427
ENSMUSG00000027014	Cwc22	2	77881159	77946375	-	13.0244	13.4255	11.7766	11.4448	11.4306	10.902	0.344606	-0.109737
ENSMUSG00000027011	Ube2e3	2	78868124	78921293	+	20.3548	22.0615	21.6292	18.9605	17.9065	18.5669	0.086547	-0.163484
ENSMUSG00000027009	Itga4	2	79255426	79333123	+	5.47545	4.72937	3.57627	5.20964	5.21655	3.07324	0.949801	0.0233599
ENSMUSG00000027007	Ssfa2	2	79635352	79672966	+	14.101	13.7011	13.363	13.0573	13.2088	12.9949	0.870871	-0.0153306
ENSMUSG00000059173	Pde1a	2	79834453	80129458	-	2.1983	2.38885	2.78923	2.45231	2.65574	2.34753	0.696372	0.0874919
ENSMUSG00000027006	Dnajc10	2	80315466	80354043	+	42.7029	38.6085	40.3088	42.2484	43.5814	44.5934	0.0361637	0.156074
ENSMUSG00000027004	Frzb	2	80411970	80447625	-	2.72553	2.00122	2.12471	2.06775	2.00822	2.18224	0.75502	-0.0770036
ENSMUSG00000027002	Nckap1	2	80500512	80581380	-	66.2091	63.04	60.3084	53.2893	59.1328	53.3616	0.142193	-0.139871
ENSMUSG00000027001	Dusp19	2	80617045	80632361	+	3.27936	3.7975	3.77148	3.43017	3.65745	3.59688	0.977801	0.00592455
ENSMUSG00000026999	Nup35	2	80617236	80658906	+	14.5352	15.435	16.5179	11.0712	11.0076	11.7886	4.45e-06	-0.445426
ENSMUSG00000086436	Gm13690	2	80629284	80629568	-	3.22299	5.84534	7.30169	4.37748	3.71091	6.68951	0.894963	-0.090212
ENSMUSG00000064193	Gm4735	2	80837141	80838442	+	43.8139	48.8145	51.6462	29.406	40.2468	39.4761	0.0446624	-0.347816
NewGene_4633	NewGene_4633	2	81988907	81993777	+	0.485972	0.752866	0.436635	0.228151	0.32248	0.115723	0.00939899	-1.28149
ENSMUSG00000081400	Gm13680	2	83353157	83353949	-	5.0764	7.24273	6.24971	7.39185	6.84679	9.14179	0.13913	0.383057
ENSMUSG00000027091	Zc3h15	2	83644435	83664622	+	55.3688	53.803	54.1801	43.1468	45.4585	44.9703	0.000374156	-0.23744
ENSMUSG00000027087	Itgav	2	83724397	83806916	+	63.1365	69.3123	65.8668	58.4724	69.5976	63.9411	0.976459	0.0044588
ENSMUSG00000048388	Fam171b	2	83812636	83883486	+	5.74509	6.10719	6.08144	4.60522	4.53652	4.64882	0.000130757	-0.332154
ENSMUSG00000059588	Calcrl	2	84330626	84425411	-	2.90368	2.51287	2.80477	2.72858	2.11659	2.25324	0.342942	-0.171003
ENSMUSG00000027082	Tfpi	2	84432855	84476775	-	24.7612	24.6451	20.8377	23.6713	24.0757	22.0694	0.469872	0.111891
ENSMUSG00000034101	Ctnnd1	2	84600071	84650765	-	62.8041	62.8732	57.2989	67.9992	72.1673	63.2243	0.0274958	0.219971
ENSMUSG00000076437	2700094K13Rik	2	84669215	84670770	-	17.112	17.3783	20.4995	14.6055	12.6369	14.7443	0.0230761	-0.339579
ENSMUSG00000050043	Tmx2	2	84671316	84679140	-	25.7151	22.779	24.262	23.6673	20.8663	23.2348	0.660529	-0.05361
ENSMUSG00000027080	Med19	2	84678402	84688215	+	10.6114	11.7966	10.6891	8.35252	8.37281	8.7287	0.00285289	-0.324055
ENSMUSG00000034075	Zdhhc5	2	84687970	84715180	-	33.7562	31.8248	31.5803	30.1735	30.9339	30.6282	0.753654	-0.0267327
ENSMUSG00000027079	Clp1	2	84722104	84727350	-	4.5664	4.05943	5.59291	4.05381	4.84323	4.52842	0.991223	-0.00244055
ENSMUSG00000034059	Ypel4	2	84734058	84738655	+	0.947449	0.793706	0.788074	1.45212	1.2302	1.23147	0.0385065	0.652202
ENSMUSG00000023224	Serping1	2	84765387	84775444	-	24.7805	20.8062	29.5175	36.6567	20.3491	39.3361	0.149315	0.410775
ENSMUSG00000027078	Ube2l6	2	84798828	84810335	+	27.1584	24.3987	35.6611	19.9763	17.8338	25.2406	0.0955341	-0.356875
ENSMUSG00000027076	Timm10	2	84826997	84830213	+	14.1143	14.7511	12.8178	10.2443	11.142	8.76799	0.0165833	-0.411278
ENSMUSG00000027075	Slc43a1	2	84838850	84863594	+	1.5793	1.33817	1.6749	1.57841	1.50235	1.54524	0.78661	0.0638787
ENSMUSG00000050896	Rtn4rl2	2	84871924	84886710	-	0.819507	0.746052	1.00126	1.01984	0.898031	0.444039	0.908903	-0.0761988
ENSMUSG00000027074	Slc43a3	2	84936579	84958509	+	10.4801	9.14404	10.4493	8.22362	8.02551	8.64056	0.0254564	-0.223728
ENSMUSG00000027071	P2rx3	2	84998583	85037462	-	1.25145	1.02846	1.06238	0.86786	0.355916	0.712286	0.0333706	-0.860801
ENSMUSG00000027067	Ssrp1	2	85037234	85047109	+	86.0207	88.4801	91.7533	67.489	66.5915	70.6668	1.33e-05	-0.331021
ENSMUSG00000033955	Tnks1bp1	2	85048022	85073048	+	46.6496	49.5552	47.0686	51.475	56.229	52.6697	0.128523	0.145754
NewGene_4656	NewGene_4656	2	86018367	86038949	+	0.28633	0.243516	0.317623	0.302205	0.238076	0.259927	0.951785	-0.0287273
ENSMUSG00000082908	Gm13736	2	87526145	87526397	+	9.04099	11.9831	12.3194	10.5613	12.2259	13.8812	0.568559	0.190235
ENSMUSG00000025314	Ptprj	2	90429754	90580647	-	3.71522	3.51263	4.01445	4.28044	3.71673	3.76681	0.356026	0.119291
ENSMUSG00000051329	Nup160	2	90677215	90736328	+	10.2047	10.5985	10.3014	7.20535	7.8159	7.61066	1.04e-06	-0.409268
ENSMUSG00000008200	Fnbp4	2	90745370	90781021	+	17.2139	17.6583	16.1901	18.4572	18.5477	15.0369	0.973167	0.00511781
ENSMUSG00000040812	Agbl2	2	90782727	90834437	+	0.526986	0.384821	0.549015	0.84203	0.755431	0.886255	0.016358	0.6309
ENSMUSG00000027282	Mtch2	2	90847155	90866810	+	45.2965	43.2398	43.2934	46.9188	40.9813	43.2174	0.859177	-0.0160745
ENSMUSG00000005510	Ndufs3	2	90894634	90904827	-	37.6767	34.9017	36.5429	34.781	33.781	34.5525	0.745605	-0.0317664
ENSMUSG00000005505	Kbtbd4	2	90904740	90911626	+	5.91153	5.13205	5.06593	5.46467	4.86451	4.98115	0.947142	0.0115177
ENSMUSG00000063235	Ptpmt1	2	90908716	90918258	-	15.9389	16.4283	17.0126	12.8014	13.2576	12.3162	0.137664	-0.149978
ENSMUSG00000005506	Celf1	2	90940382	91019497	+	26.9967	26.6518	24.4581	21.6271	21.5734	19.8001	0.0394955	-0.170942
ENSMUSG00000002104	Rapsn	2	91035620	91045729	+	1.48375	0.798845	0.814354	1.26251	0.85247	0.733639	0.999518	0.000281864
ENSMUSG00000002102	Psmc3	2	91054009	91066369	+	101.617	96.1523	101.925	90.0553	93.1641	91.7477	0.324002	-0.0739239
ENSMUSG00000002105	Slc39a13	2	91061791	91070417	-	39.5367	38.2023	34.8403	42.5857	43.5283	40.2118	0.00438961	0.232571
ENSMUSG00000002111	Spi1	2	91082390	91115756	+	11.9902	8.25339	10.8175	13.3455	7.74151	9.36448	0.946086	0.0241983
ENSMUSG00000040687	Madd	2	91137360	91183837	-	2.78012	2.50887	2.44345	2.98319	2.60216	2.71989	0.380135	0.117404
ENSMUSG00000002108	Nr1h3	2	91184061	91202834	-	1.16848	0.686963	0.905665	1.26629	0.892708	1.07967	0.548964	0.251521
ENSMUSG00000002103	Acp2	2	91202885	91214098	+	12.0146	10.9737	10.3732	13.143	11.6852	12.2851	0.0434215	0.220347
ENSMUSG00000002109	Ddb2	2	91211572	91236982	-	1.16665	1.29279	0.983973	1.35857	1.27381	0.927597	0.493033	0.229978
ENSMUSG00000027257	Pacsin3	2	91255954	91264679	+	6.79548	7.41304	7.04676	7.03707	7.72146	8.02873	0.578291	0.10062
ENSMUSG00000027255	Arfgap2	2	91264974	91276931	+	24.0337	23.7028	24.6536	24.1048	22.5685	20.8183	0.466135	-0.0668257
ENSMUSG00000040591	1110051M20Rik	2	91275068	91444704	-	7.33236	7.1619	7.60483	8.28084	7.54943	7.41252	0.106272	0.17181
ENSMUSG00000027253	Lrp4	2	91457511	91513779	+	0.689452	0.692897	0.828988	0.747311	0.72066	1.06582	0.287902	0.295899
ENSMUSG00000040549	Ckap5	2	91526762	91620664	+	19.8874	19.8362	20.9515	18.2948	18.1759	19.2007	0.434487	-0.0664313
ENSMUSG00000075040	Zfp408	2	91643669	91649791	-	7.90192	8.46858	6.60372	8.6454	8.22703	6.95473	0.805008	0.0514073
ENSMUSG00000027247	Arhgap1	2	91649860	91672326	+	52.2824	50.4273	46.8216	52.2244	58.5664	52.7415	0.0652664	0.18184
ENSMUSG00000027244	Atg13	2	91674618	91710576	-	11.0691	10.5437	10.5817	11.2435	11.2391	11.7728	0.104135	0.133372
ENSMUSG00000027243	Harbi1	2	91710852	91721545	+	2.14221	2.39178	2.364	1.92008	2.02071	2.79945	0.940935	0.0237267
ENSMUSG00000040506	Ambra1	2	91730134	91918849	+	8.80384	8.51787	9.07418	9.39845	9.72232	9.8703	0.0160044	0.192373
ENSMUSG00000027239	Mdk	2	91929805	91932297	-	22.4192	20.9694	22.33	27.1575	18.682	24.0918	0.41978	0.155768
ENSMUSG00000040479	Dgkz	2	91932824	91975864	-	18.6624	17.5992	16.9443	18.2246	16.7423	16.1002	0.729692	-0.0392291
ENSMUSG00000095332	Gm9821	2	91945703	91947655	+	0.393119	0.386154	0.310322	0.568846	0.689893	0.511211	0.0444152	0.759212
ENSMUSG00000027230	Creb3l1	2	91982328	92024502	-	32.0777	32.518	33.882	40.8206	41.009	42.2169	2.22e-09	0.387054
ENSMUSG00000058318	Phf21a	2	92093117	92364666	+	11.6006	10.2457	10.281	8.9457	10.6648	10.4358	0.408377	0.0914473
ENSMUSG00000027222	Pex16	2	92374676	92381217	+	7.714	7.44661	7.11656	7.77527	7.63438	6.68031	0.76472	0.0536962
ENSMUSG00000027223	Mapk8ip1	2	92383676	92401263	-	3.98874	4.41689	5.62268	4.8976	4.53506	5.40303	0.505315	0.127999
ENSMUSG00000068742	Cry2	2	92403646	92434043	-	9.11647	8.87721	6.83222	10.2623	9.38504	8.45711	0.170815	0.235564
ENSMUSG00000049922	Slc35c1	2	92452764	92460538	-	7.39428	6.90843	6.59433	6.47124	6.39842	6.97637	0.830427	-0.0315598
ENSMUSG00000027221	Chst1	2	92599707	92615250	+	1.52889	1.8007	2.23387	1.89949	2.09552	2.26401	0.415649	0.221497
ENSMUSG00000027220	Syt13	2	92915098	92956058	+	13.1331	8.15863	10.7463	15.0813	9.34536	13.5844	0.254748	0.30205
ENSMUSG00000075028	Prdm11	2	92965151	93046167	-	2.01966	1.5561	2.00834	2.22218	2.10909	2.15032	0.241802	0.189166
ENSMUSG00000068735	Trp53i11	2	93187548	93201759	+	5.98173	5.88456	6.39724	4.79021	5.72155	5.33169	0.288965	-0.163397
ENSMUSG00000027217	Tspan18	2	93201760	93334505	-	0.942879	1.00057	1.40547	1.09774	1.00677	1.84254	0.488283	0.293249
ENSMUSG00000027215	Cd82	2	93419111	93463140	-	11.3902	11.2784	12.1384	15.0907	13.4904	16.6289	0.000350394	0.432795
ENSMUSG00000040310	Alx4	2	93642384	93681339	+	1.4364	1.29476	1.31563	1.47469	1.43082	1.77895	0.153249	0.252143
ENSMUSG00000027198	Ext2	2	93661028	93822568	-	51.3554	49.0346	51.1348	57.1056	54.2113	57.402	7.73e-05	0.223676
ENSMUSG00000040272	Accs	2	93833467	93849943	-	2.42186	2.31185	2.03754	2.68897	3.40238	2.0039	0.786889	0.0736919
ENSMUSG00000040174	Alkbh3	2	93980550	94010807	-	16.5298	15.5687	14.8193	15.4082	15.5464	14.4255	0.862034	0.0250667
ENSMUSG00000027195	Hsd17b12	2	94032689	94157964	-	73.9696	68.144	70.7272	64.4603	67.1659	64.5821	0.512942	-0.0548151
ENSMUSG00000027194	Ttc17	2	94300767	94406689	-	13.6467	13.7004	11.9005	11.3416	11.8435	12.9106	0.987079	-0.00189806
ENSMUSG00000081476	Itpa-ps1	2	94384502	94385098	-	1.84139	2.7065	2.12098	1.98856	1.70249	1.61732	0.518292	-0.278646
ENSMUSG00000045464	2810002D19Rik	2	94406151	94411682	+	1.50623	1.36114	2.1762	1.21906	1.2479	1.79218	0.648294	-0.188199
ENSMUSG00000027193	Api5	2	94411682	94438136	-	42.5214	39.5302	41.8871	36.2461	37.0707	36.5485	0.0788358	-0.114974
ENSMUSG00000050587	Lrrc4c	2	96318169	97631666	+	1.07902	1.64885	1.28545	1.37623	1.68914	1.04724	0.841183	0.0832016
ENSMUSG00000082820	Gm13803	2	97949191	97949679	-	3.22827	2.69627	3.77346	5.10587	3.3187	3.33844	0.415649	0.327518
ENSMUSG00000075014	Gm10800	2	98666547	98667301	-	2.42006	9.39663	3.5768	0.456473	0.452313	2.17471	0.00385942	-2.27389
ENSMUSG00000027165	B230118H07Rik	2	101560781	101649532	-	2.45379	2.07139	2.53078	2.01625	2.21659	2.93858	0.791093	0.0836202
ENSMUSG00000027164	Traf6	2	101678429	101701669	+	5.36555	5.17239	4.55153	4.58548	4.69804	4.30243	0.353875	-0.123191
ENSMUSG00000032841	Prr5l	2	101714285	101883027	-	2.23683	2.84893	2.0641	2.23889	1.84562	1.57914	0.43928	-0.146175
ENSMUSG00000027163	Commd9	2	101886247	101901646	+	17.0681	15.7541	17.1146	17.6722	14.9137	16.8363	0.857477	0.0289607
ENSMUSG00000048058	Ldlrad3	2	101950203	102186385	-	4.27351	4.33217	4.34677	3.80234	3.58683	3.75632	0.108807	-0.164572
ENSMUSG00000027189	Trim44	2	102300119	102407828	-	30.9607	28.9012	28.028	27.9199	28.4172	27.9192	0.950375	-0.00643855
ENSMUSG00000075012	Fjx1	2	102449366	102452499	-	6.51384	8.32131	5.56135	5.56532	6.44067	3.5709	0.282011	-0.335763
ENSMUSG00000027188	Pamr1	2	102550012	102643041	+	3.80745	2.37988	3.7853	7.55177	3.99678	5.79901	0.00450472	0.849245
ENSMUSG00000005087	Cd44	2	102811141	102901665	-	192.298	213.632	175.634	120.657	146.981	104.546	4.84e-05	-0.604269
ENSMUSG00000010914	Pdhx	2	103021075	103073513	-	8.40375	7.69331	7.96531	7.34072	6.72338	6.36122	0.121922	-0.18094
ENSMUSG00000010911	Apip	2	103073675	103092644	+	14.7791	13.79	14.2872	13.3679	12.7498	13.1299	0.656159	-0.0597802
ENSMUSG00000027187	Cat	2	103453849	103485160	-	26.8227	25.2383	28.5636	28.8543	25.725	28.4612	0.371202	0.0966156
ENSMUSG00000032724	Abtb2	2	103566310	103718423	+	4.54182	4.1358	4.26371	2.83369	3.48984	3.41292	0.00774515	-0.361925
ENSMUSG00000027185	Nat10	2	103721256	103761270	-	12.9228	14.3249	12.1924	10.2668	11.9845	10.104	0.0224591	-0.273519
ENSMUSG00000027184	Caprin1	2	103762941	103797649	-	143.451	125.907	138.233	109.03	111.331	114.004	0.0124331	-0.172197
ENSMUSG00000032698	Lmo2	2	103957986	103981878	+	6.93152	4.68707	5.2052	8.39994	4.56944	5.26885	0.654716	0.162273
ENSMUSG00000027180	Fbxo3	2	104027721	104063240	+	12.8637	12.0162	13.9256	14.6296	13.7765	13.4861	0.0940481	0.170158
ENSMUSG00000032679	Cd59a	2	104095801	104115354	+	4.82328	5.13389	3.33974	6.00792	6.36891	3.86852	0.23378	0.372207
ENSMUSG00000027177	Hipk3	2	104426481	104494446	-	19.926	19.2877	19.5334	21.0963	21.384	20.5113	0.0326372	0.138574
ENSMUSG00000027176	Cstf3	2	104590523	104665429	+	13.8116	12.482	13.2692	12.2916	12.7882	12.1071	0.539856	-0.0682638
ENSMUSG00000027175	Tcp11l1	2	104657288	104712169	-	3.39422	3.93218	3.27543	3.33536	3.41999	4.10423	0.428493	0.115742
ENSMUSG00000027173	Depdc7	2	104721784	104742878	-	1.01638	0.985148	0.88386	0.979725	0.569729	0.836253	0.570876	-0.236056
ENSMUSG00000074994	Qser1	2	104754795	104816696	-	6.87912	6.54143	7.36965	5.70622	6.3424	6.61123	0.432738	-0.10099
ENSMUSG00000027171	Prrg4	2	104830741	104849876	-	6.29052	7.07734	7.34051	5.71769	6.3322	6.7589	0.601057	-0.0934914
ENSMUSG00000027170	Eif3m	2	104999656	105017080	-	82.4841	78.7155	79.0677	74.8784	74.7012	74.9171	0.56654	-0.042771
ENSMUSG00000016458	Wt1	2	105126529	105173616	+	0.668298	0.682409	1.23873	0.891601	0.940613	1.53841	0.695854	0.193812
ENSMUSG00000005973	Rcn1	2	105386291	105399319	-	92.4109	91.883	98.7383	107.276	103.899	117.324	0.0011565	0.268201
ENSMUSG00000080859	Rpl10-ps1	2	105554201	105554845	-	15.404	7.09174	14.2249	7.31109	30.0376	13.1099	0.608609	0.525316
ENSMUSG00000027167	Elp4	2	105701027	105904564	-	3.4095	3.44677	3.79173	2.96254	2.94151	3.28039	0.316103	-0.156621
ENSMUSG00000042670	Immp1l	2	105904638	105965558	+	10.3373	11.6382	9.22794	10.3018	9.3777	9.13903	0.78218	-0.0610465
ENSMUSG00000027166	Dnajc24	2	105966709	106003549	-	7.02095	7.12464	7.6886	5.46134	6.0155	6.38199	0.171555	-0.252514
ENSMUSG00000016386	Mpped2	2	106693269	106868356	+	0.685996	0.700721	0.671048	0.788795	0.794329	0.854316	0.230961	0.29842
ENSMUSG00000027122	Arl14ep	2	106962527	106974424	-	23.1889	23.06	19.0339	20.3729	20.1077	17.832	0.446796	-0.1093
ENSMUSG00000083424	Rpl35a-ps4	2	108874926	108875258	-	3.25024	6.36293	0.010679	3.2131	2.0847	4.96845	0.958298	0.135434
ENSMUSG00000063684	Gm13910	2	108948806	108950233	+	10.2618	9.63385	10.6777	9.94925	10.2891	11.0522	0.539856	0.0873266
ENSMUSG00000057234	Mettl15	2	109092297	109280748	-	2.2134	1.7505	1.8255	1.71643	1.47874	1.82004	0.347585	-0.239048
ENSMUSG00000027115	Kif18a	2	109280738	109341747	+	2.31894	2.33684	2.84736	2.02551	1.9248	2.24503	0.206243	-0.23199
ENSMUSG00000048482	Bdnf	2	109674700	109727007	+	6.93429	7.23597	6.07236	5.04826	5.43325	4.27401	0.00481396	-0.44664
ENSMUSG00000027162	Lin7c	2	109890853	109901003	+	14.3876	14.5147	13.9959	13.7508	13.8062	12.2733	0.591881	-0.0675762
ENSMUSG00000050199	Lgr4	2	109917647	110014257	+	8.91455	7.70312	10.6721	13.6541	12.7938	17.5094	2.22e-05	0.744757
ENSMUSG00000027160	Ccdc34	2	110017817	110173360	+	8.10341	9.08361	10.3627	7.17044	7.43262	11.9333	0.957225	0.019547
ENSMUSG00000074971	Fibin	2	110360917	110363183	-	22.4914	22.2065	15.772	24.0807	22.8447	17.4302	0.568464	0.143787
ENSMUSG00000074968	Ano3	2	110655201	110950923	-	5.22048	4.87841	4.65893	5.86388	5.80573	6.0754	0.000185524	0.316512
NewGene_4734	NewGene_4734	2	112026703	112203158	-	2.54799	2.73738	1.90859	2.34371	2.37741	2.02427	0.981776	-0.00657862
ENSMUSG00000049758	Olfr1318	2	112155953	112156915	+	1.01219	1.32357	0.847307	1.0343	1.13161	1.00214	0.927345	0.0494362
NewGene_4735	NewGene_4735	2	112159948	112166703	+	0.22773	0.357595	0.204947	0.273295	0.334863	0.298282	0.601057	0.233667
ENSMUSG00000027134	Lpcat4	2	112239468	112247111	+	11.7191	11.2714	10.7922	9.82413	11.3154	10.3669	0.757573	-0.0467924
ENSMUSG00000027133	Nop10	2	112261926	112263269	+	9.50545	10.7674	10.8483	9.04475	9.01832	9.76466	0.522384	-0.1083
ENSMUSG00000027130	Slc12a6	2	112265825	112363163	+	7.66955	7.28064	7.2691	8.33797	8.12915	8.14137	0.00645082	0.222737
ENSMUSG00000027131	Emc4	2	112363011	112368027	-	33.5081	34.9113	32.1252	29.0669	30.3095	27.0949	0.0731382	-0.182367
ENSMUSG00000027132	Katnbl1	2	112379211	112414240	+	12.9195	12.8635	11.5961	10.4825	10.6959	8.2933	0.0363543	-0.305
ENSMUSG00000055943	Emc7	2	112454997	112472162	+	12.3115	12.2073	10.9433	11.3642	11.4932	10.7617	0.864187	-0.0226094
ENSMUSG00000003604	Aven	2	112492964	112634573	+	3.55187	3.82511	3.76601	2.63195	2.72706	3.05768	0.004893	-0.350991
ENSMUSG00000044042	Fmn1	2	113327736	113716767	+	6.17129	7.87355	5.99911	5.44924	6.48679	5.31453	0.217863	-0.192154
ENSMUSG00000100934	FMN1	2	113441289	113709460	+	1.53493	0.179904	1.62745	0.169527	0.332988	0.850259	0.396793	-1.23708
ENSMUSG00000074934	Grem1	2	113746164	113758646	-	57.1165	63.8513	46.3127	19.1906	22.78	13.9572	1.58e-15	-1.52661
ENSMUSG00000041219	Arhgap11a	2	113831492	113848661	-	9.52339	9.62891	12.2698	7.40303	8.28407	8.75028	0.0469519	-0.298934
ENSMUSG00000096006	Gm21596	2	113919247	113920562	-	26.3863	24.5326	22.9977	25.1557	22.7248	24.9967	0.808272	0.033939
ENSMUSG00000040383	Aqr	2	114101170	114187024	-	16.7291	15.9944	17.5557	14.6683	13.7873	15.5297	0.141764	-0.138164
ENSMUSG00000040321	Zfp770	2	114193461	114201469	-	2.74361	2.85234	2.98686	2.19213	2.54585	2.44847	0.192128	-0.198239
ENSMUSG00000057147	Dph6	2	114516416	114654964	-	7.82137	7.36336	7.41763	6.06715	6.37437	6.19514	0.0157872	-0.235146
ENSMUSG00000040282	BC052040	2	115581716	115778768	+	2.08082	2.15913	2.54834	2.35186	1.68188	1.97017	0.653847	-0.122695
ENSMUSG00000027210	Meis2	2	115863064	116065839	-	9.70579	9.5558	8.87891	10.0081	10.6123	9.84716	0.0120511	0.215503
ENSMUSG00000081787	Gm13991	2	116527843	116528490	-	1.6156	1.83234	2.85936	2.21661	2.50219	2.67735	0.542501	0.281347
ENSMUSG00000027351	Spred1	2	117121374	117182279	+	24.5898	23.137	23.7728	20.6483	20.4826	20.6023	0.00502056	-0.157158
ENSMUSG00000027349	Fam98b	2	117249739	117271540	+	21.171	21.0968	23.4369	17.3585	18.8349	18.1943	0.0332538	-0.218959
ENSMUSG00000027347	Rasgrp1	2	117279993	117343001	-	0.227041	0.13224	0.166617	0.239043	0.236315	0.286043	0.141161	0.586496
ENSMUSG00000087203	Gm13986	2	117857291	118111202	-	0.335964	0.391872	0.338803	0.437565	0.412708	0.467821	0.274636	0.362082
ENSMUSG00000040152	Thbs1	2	118111876	118127133	+	1961.36	1864.51	1511.88	2215.94	2496.76	2158.3	0.00127456	0.418806
ENSMUSG00000040133	Gpr176	2	118277110	118373419	-	39.3557	36.5566	31.9821	32.4102	37.2298	29.7752	0.729404	-0.0626064
ENSMUSG00000005102	Eif2ak4	2	118388618	118475234	+	8.85896	8.62425	7.62176	7.82092	8.26755	7.70315	0.936402	-0.0130021
ENSMUSG00000009549	Srp14	2	118475850	118479711	-	66.5656	73.4114	76.1535	71.9148	68.8631	72.347	0.805034	0.033165
ENSMUSG00000040093	Bmf	2	118528757	118549687	-	0.660868	0.660096	0.862237	1.44639	1.33545	1.64096	4.7e-07	1.07914
ENSMUSG00000040084	Bub1b	2	118598211	118641591	+	11.2647	10.0522	15.1586	8.99895	9.54394	11.5096	0.354558	-0.216232
ENSMUSG00000040061	Plcb2	2	118707517	118728438	-	0.62392	0.802104	0.538289	0.658976	0.502833	0.461447	0.444703	-0.23651
ENSMUSG00000074918	Inafm2	2	118745758	118748810	+	5.34362	5.53057	5.26611	4.90013	5.90133	4.74742	0.994713	0.0011379
ENSMUSG00000045838	A430105I19Rik	2	118754158	118762661	-	7.35183	6.77807	6.08127	7.47545	8.56204	6.3544	0.259552	0.202042
ENSMUSG00000027331	Knstrn	2	118814003	118853957	+	5.33663	4.34464	6.51478	5.22918	4.35426	4.71548	0.264736	-0.233132
ENSMUSG00000027332	Ivd	2	118861954	118882909	+	10.0841	8.55854	8.20582	11.6467	9.50053	10.2005	0.00710947	0.271746
ENSMUSG00000040007	Bahd1	2	118900377	118924528	+	10.3589	9.83617	9.83852	10.812	10.3228	10.6234	0.193551	0.142263
ENSMUSG00000074916	Chst14	2	118926496	118928585	+	21.7931	20.2114	21.7025	25.3161	24.1558	26.2511	4.75e-05	0.305092
ENSMUSG00000039983	Ccdc32	2	119017779	119029393	-	7.88987	7.13967	8.17093	8.34812	7.48172	10.2405	0.262552	0.214718
ENSMUSG00000027324	Rpusd2	2	119034790	119039769	+	2.08038	1.94794	2.04244	1.6587	1.95874	1.68273	0.502274	-0.140406
ENSMUSG00000027326	Casc5	2	119047119	119105501	+	2.91421	2.97062	3.74143	2.40664	2.26408	3.21043	0.301943	-0.225266
ENSMUSG00000027323	Rad51	2	119112793	119147445	+	8.02943	7.64377	9.49237	5.25224	5.50617	5.8409	3.34e-05	-0.552049
ENSMUSG00000070730	Rmdn3	2	119137001	119157034	-	11.8458	11.7312	11.9421	10.3063	10.5953	9.59856	0.0798138	-0.174039
ENSMUSG00000034278	Dnajc17	2	119172500	119208795	-	6.21835	5.26178	4.90771	5.14235	5.05522	4.47386	0.673387	-0.0980823
ENSMUSG00000068580	Zfyve19	2	119208617	119217049	+	7.96689	8.71672	8.1082	9.3923	7.83906	8.09303	0.819562	0.0440289
ENSMUSG00000034216	Vps18	2	119288740	119298453	+	15.2492	13.9569	14.6749	14.6436	14.8038	13.9266	0.722887	0.035511
ENSMUSG00000027313	Chac1	2	119351229	119354381	+	34.1225	34.8138	27.058	16.7038	16.4982	12.4841	2.33e-10	-1.01714
ENSMUSG00000034154	Ino80	2	119373042	119477687	-	9.18536	8.97596	8.30695	8.59222	8.97147	7.78052	0.951048	-0.00919662
ENSMUSG00000014077	Chp1	2	119547697	119587027	+	45.2591	44.5381	40.539	46.3389	47.4518	43.1873	0.352469	0.0903643
ENSMUSG00000085438	1700020I14Rik	2	119594297	119607502	+	8.58487	8.32101	9.38175	9.95494	10.1142	10.5948	0.00305835	0.263257
ENSMUSG00000072980	Oip5	2	119609512	119618469	-	2.72526	3.38892	3.89899	2.27679	2.43098	2.4628	0.0360892	-0.459673
ENSMUSG00000027306	Nusap1	2	119618298	119651244	+	5.28046	5.4622	7.38927	4.9504	4.88523	6.21683	0.655622	-0.118614
ENSMUSG00000027305	Ndufaf1	2	119655446	119662827	-	8.23253	8.4938	9.21988	6.52461	7.50853	7.6802	0.27717	-0.171206
ENSMUSG00000027304	Rtf1	2	119675068	119735407	+	10.3907	10.7769	11.0453	10.155	10.3229	10.9028	0.932039	0.011207
ENSMUSG00000034032	Rpap1	2	119763304	119787537	-	5.38718	5.56252	5.97445	6.21832	5.38017	5.73156	0.601868	0.072317
ENSMUSG00000027298	Tyro3	2	119797733	119818104	+	6.21765	6.17218	6.30615	6.12887	6.35636	6.49019	0.52681	0.0674813
ENSMUSG00000033943	Mga	2	119897228	119969581	+	8.95107	9.43598	9.87727	9.72708	10.9935	8.72103	0.963242	-0.00515344
ENSMUSG00000033902	Mapkbp1	2	119972699	120027408	+	5.04016	4.72803	4.88925	5.85969	5.62567	5.76857	0.000181451	0.262958
ENSMUSG00000098789	Jmjd7	2	120027483	120032594	+	2.54588	3.3614	2.49907	2.95071	2.40729	2.29562	0.723314	-0.117437
ENSMUSG00000033852	Gm28042	2	120027493	120043033	+	0.639965	0.614024	0.680323	0.662118	0.539135	0.821681	0.724101	0.116711
ENSMUSG00000098488	Pla2g4b	2	120033417	120043030	+	0.272683	0.154435	0.411312	0.378812	0.58951	0.476448	0.0850508	0.948991
ENSMUSG00000027293	Ehd4	2	120089175	120154606	-	21.8508	20.367	19.7066	19.5951	17.0258	18.2644	0.20886	-0.124059
ENSMUSG00000027291	Vps39	2	120316461	120353137	-	12.9208	11.8868	11.093	12.0179	11.1968	12.2797	0.966588	0.00567337
ENSMUSG00000033808	Tmem87a	2	120355312	120404113	-	14.6031	12.5182	12.9718	13.3301	12.9769	12.7098	0.740986	0.0415787
ENSMUSG00000062646	Ganc	2	120403896	120461700	+	1.83144	1.74819	1.69911	2.17836	1.91914	2.62562	0.0281875	0.355222
ENSMUSG00000027288	Zfp106	2	120506820	120563843	-	25.2189	25.2139	25.4682	22.8598	23.51	24.1328	0.49169	-0.0584805
ENSMUSG00000027287	Snap23	2	120567671	120601255	+	22.3438	20.5868	20.9407	21.7735	22.1771	21.5217	0.406606	0.0759115
ENSMUSG00000027286	Lrrc57	2	120604238	120609520	-	5.74816	6.07406	5.74953	5.94624	5.89283	5.50518	0.55254	0.09082
ENSMUSG00000027285	Haus2	2	120609383	120621560	+	8.80523	8.87855	8.22106	7.65175	7.92633	7.24481	0.174498	-0.151647
ENSMUSG00000033705	Stard9	2	120629126	120731895	+	2.94791	2.589	2.9265	3.69613	3.90645	3.73317	2.75e-07	0.526233
ENSMUSG00000027284	Cdan1	2	120716154	120850128	-	3.56675	3.6112	3.97705	4.14591	3.87383	4.46611	0.207432	0.194883
ENSMUSG00000090100	Ttbk2	2	120732816	120850604	-	2.31048	2.11303	2.626	2.38703	2.73055	2.90012	0.200975	0.210581
ENSMUSG00000027272	Ubr1	2	120860269	120970715	-	6.70044	6.63743	7.00728	6.70197	6.98974	7.02024	0.409699	0.0737399
ENSMUSG00000054484	Tmem62	2	120977017	121007852	+	2.97009	2.73122	2.48323	1.94603	2.01303	2.23462	0.0185236	-0.348076
ENSMUSG00000023572	Ccndbp1	2	121008403	121016904	+	15.1729	15.9641	14.2005	15.945	16.2587	15.9403	0.190814	0.143047
ENSMUSG00000074890	Lcmt2	2	121128307	121140653	-	5.43728	4.95271	4.70264	4.67177	4.5179	4.50002	0.538333	-0.0858093
ENSMUSG00000027259	Adal	2	121140428	121156680	+	2.82889	2.40263	3.08863	2.82967	2.02521	2.76203	0.983153	-0.00573701
ENSMUSG00000050619	Zscan29	2	121158273	121171125	-	4.8459	5.03584	4.84218	4.58638	4.73397	4.67713	0.823982	-0.030025
ENSMUSG00000027263	Tubgcp4	2	121170654	121198770	+	10.5879	11.3089	10.9414	9.60739	9.78849	10.3752	0.100466	-0.167268
ENSMUSG00000043909	Trp53bp1	2	121193281	121271407	-	8.69368	9.04525	9.27095	8.63035	8.09637	8.90223	0.528751	0.0630448
ENSMUSG00000027254	Map1a	2	121289600	121310832	+	9.33775	9.23879	12.2117	11.5483	13.2604	15.3463	0.00912672	0.444469
ENSMUSG00000033526	Ppip5k1	2	121310561	121355396	-	2.34406	2.42836	2.60685	2.14825	2.14897	2.55937	0.564561	-0.0874582
ENSMUSG00000033486	Catsper2	2	121392631	121413792	-	0.55673	0.598503	0.530532	1.1814	0.767966	0.617873	0.0731074	0.675008
ENSMUSG00000027248	Pdia3	2	121413775	121438687	+	347.533	327.346	356.399	368.464	364.556	392.46	0.0109689	0.180596
ENSMUSG00000074884	Serf2	2	121449195	121458313	+	69.0814	68.8308	72.9814	82.3055	72.3371	84.5504	0.00691333	0.251985
ENSMUSG00000027245	Hypk	2	121453290	121458672	+	13.7535	18.2509	21.4043	17.7572	14.13	15.6982	0.97981	-0.00468475
ENSMUSG00000048222	Mfap1b	2	121460235	121474067	-	11.908	11.8592	11.3461	10.2031	10.7462	10.8619	0.384025	-0.087953
ENSMUSG00000068479	Mfap1a	2	121491911	121506665	-	10.7047	8.58826	10.1878	8.9883	8.06791	9.76013	0.628515	-0.0814594
ENSMUSG00000027242	Wdr76	2	121506723	121544860	+	2.02912	1.83818	2.15375	1.38438	1.35166	1.57373	0.0618089	-0.379744
ENSMUSG00000060227	Casc4	2	121866970	121936220	+	16.1336	15.2935	15.7182	16.7408	16.9825	17.2182	0.0136337	0.161184
ENSMUSG00000033411	Ctdspl2	2	121956001	122013642	+	7.43606	6.63735	6.82987	5.72438	5.49279	6.89124	0.539856	-0.0730464
ENSMUSG00000027236	Eif3j1	2	122028546	122056598	+	18.7372	21.0243	20.2708	13.693	14.4508	14.6697	4.18e-07	-0.425582
ENSMUSG00000033396	Spg11	2	122053520	122118386	-	7.74334	7.23892	6.99345	8.00542	7.51868	7.8266	0.0983236	0.136234
ENSMUSG00000060802	B2m	2	122147686	122153083	+	981.364	886.144	1061.81	698.15	614.732	732.738	6.39e-06	-0.463624
ENSMUSG00000027227	Sord	2	122234749	122265340	+	8.18726	7.35546	11.0661	8.49328	7.24676	9.51177	0.943327	-0.0215584
ENSMUSG00000033256	Shf	2	122348892	122369162	-	4.80009	5.53366	5.16007	4.92335	5.50878	5.79551	0.662476	0.0934347
ENSMUSG00000027199	Gatm	2	122594467	122611303	-	1.96723	1.28585	1.43122	1.86698	1.53091	1.333	0.748367	0.115748
ENSMUSG00000074876	Spata5l1	2	122630625	122632930	+	5.91803	5.61699	5.51185	3.36445	4.08059	4.23157	0.00438307	-0.465381
ENSMUSG00000005802	Slc30a4	2	122681233	122702663	-	22.482	20.1968	20.9967	16.5526	18.4059	17.0462	0.0079205	-0.237435
ENSMUSG00000005804	Bloc1s6	2	122738503	122749475	+	8.56502	7.96431	9.34907	8.7408	8.24416	8.87298	0.796578	0.032051
ENSMUSG00000005803	Sqrdl	2	122765237	122809569	+	7.49427	6.70536	7.54326	6.96948	5.44929	7.43643	0.769942	-0.066483
ENSMUSG00000027200	Sema6d	2	124089969	124667770	+	1.23516	1.54646	1.27384	1.57003	1.11925	1.55182	0.698285	-0.137358
ENSMUSG00000035183	Slc24a5	2	125068124	125088677	+	0.393179	0.469729	0.58796	0.693002	0.496266	0.497217	0.66104	0.209838
ENSMUSG00000027201	Myef2	2	125084628	125123661	-	27.0448	29.8085	27.5375	25.0885	26.3046	22.7639	0.170945	-0.163289
ENSMUSG00000027203	Dut	2	125247190	125258608	+	25.6621	23.6792	24.8537	16.2033	18.5591	19.1762	0.00165986	-0.371716
ENSMUSG00000027204	Fbn1	2	125300594	125507993	-	169.222	145.53	167.664	226.708	230.136	255.012	1.37e-12	0.613779
ENSMUSG00000053615	Gm9913	2	125505089	125507881	+	0.606707	0.667186	0.929006	0.800225	1.06879	0.88508	0.287013	0.375667
ENSMUSG00000068394	Cep152	2	125563088	125625113	-	1.7456	1.84222	1.71505	1.28197	1.86162	1.64379	0.725782	-0.0921454
ENSMUSG00000035109	Shc4	2	125627447	125724148	-	1.82327	1.61624	1.55798	1.12177	1.55178	0.993678	0.154902	-0.412533
ENSMUSG00000091337	Eid1	2	125673095	125674785	+	58.5177	54.1145	57.726	68.6367	65.4674	71.3592	1.66e-06	0.324715
ENSMUSG00000035093	Secisbp2l	2	125736986	125782870	-	14.9172	13.6297	13.3624	15.5931	15.6346	15.1289	0.0107727	0.188057
ENSMUSG00000027206	Cops2	2	125830304	125859139	-	49.7561	47.0288	54.438	43.8353	44.6556	51.3477	0.602408	-0.0522665
ENSMUSG00000027207	Galk2	2	125859109	125984299	+	23.5312	19.7982	20.7212	25.4024	22.6558	27.3339	0.0833145	0.219598
ENSMUSG00000027208	Fgf7	2	126034658	126091185	+	36.9351	31.6732	33.6581	32.0652	29.4182	29.9934	0.254438	-0.113726
ENSMUSG00000023330	Dtwd1	2	126152141	126165279	+	7.20194	6.27784	6.96195	5.67887	5.32851	5.53041	0.0611876	-0.25174
ENSMUSG00000060131	Atp8b4	2	126320973	126500674	-	2.39474	1.89632	2.92175	2.34285	1.63983	2.34607	0.648781	-0.135677
ENSMUSG00000027361	Gabpb1	2	126627442	126676337	-	11.556	10.7366	10.9337	12.4903	11.6206	9.50437	0.927652	-0.0196585
ENSMUSG00000027363	Usp8	2	126707328	126759297	+	26.2973	24.9245	24.4924	25.9959	23.7581	25.696	0.608427	0.0475495
ENSMUSG00000027365	Trpm7	2	126791565	126876230	-	19.2288	17.5167	17.2139	19.2167	18.4287	17.8566	0.259297	0.0948502
ENSMUSG00000027366	Sppl2a	2	126890391	126933235	-	19.5731	17.4932	17.7976	20.0911	19.041	20.4053	0.0932588	0.145137
ENSMUSG00000001998	Ap4e1	2	127008717	127067909	+	4.31999	4.26772	4.02868	4.30882	4.37299	3.80507	0.844	0.0335602
ENSMUSG00000001999	Blvra	2	127070665	127097084	+	14.9936	13.8517	13.5083	13.9327	13.0777	11.6871	0.717063	-0.0616758
ENSMUSG00000034906	Ncaph	2	127103809	127133954	-	11.7003	11.0124	13.7088	9.88989	9.1732	11.2463	0.167377	-0.21802
ENSMUSG00000074825	Itpripl1	2	127138772	127143442	-	3.80131	3.87622	4.94205	4.01897	4.08704	4.91209	0.511045	0.129323
ENSMUSG00000003660	Snrnp200	2	127208386	127240451	+	30.1037	28.2426	31.0712	27.7012	29.412	30.1608	0.864187	0.0197658
ENSMUSG00000003662	Ciao1	2	127240938	127247816	-	12.149	10.7816	10.8008	11.1639	10.5477	11.2085	0.75306	-0.033779
ENSMUSG00000034850	Tmem127	2	127247908	127261107	+	20.0205	19.9083	19.5141	20.4396	20.1173	20.7921	0.123403	0.10365
ENSMUSG00000027367	Stard7	2	127270218	127298932	+	16.7087	14.7667	17.2186	14.6499	14.8269	14.5764	0.399838	-0.0943901
ENSMUSG00000027371	Fahd2a	2	127436215	127444565	-	1.49297	1.69559	1.71312	1.92284	1.67546	1.91529	0.452844	0.207062
ENSMUSG00000079056	Kcnip3	2	127456498	127522094	-	1.50913	1.43008	1.77964	1.46263	1.42844	1.84364	0.781147	0.0937627
ENSMUSG00000034800	Zfp661	2	127574662	127587094	-	1.11291	1.32119	1.34139	0.84533	1.00377	1.22073	0.900849	-0.0448711
ENSMUSG00000027374	Mrps5	2	127587222	127606829	+	7.84164	7.46205	8.64194	6.77228	6.88436	6.64115	0.00914711	-0.238359
ENSMUSG00000027378	Nphp1	2	127740732	127788897	-	7.53207	7.23214	8.07517	7.21134	6.74224	7.70263	0.852906	-0.0293865
ENSMUSG00000051319	1500011K16Rik	2	127791388	127792488	-	3.54416	5.00905	4.37116	4.35398	3.3487	4.4447	0.918817	-0.0391386
ENSMUSG00000027379	Bub1	2	127801122	127831865	-	9.01861	8.99234	11.3458	6.86993	7.20178	7.96613	0.017349	-0.35495
ENSMUSG00000027381	Bcl2l11	2	128126038	128162547	+	6.17268	6.02952	5.55494	6.31333	5.84421	6.57893	0.165018	0.149295
ENSMUSG00000074813	Gm14005	2	128195993	128429349	-	15.481	15.2372	14.4675	12.5022	14.5647	9.03047	0.304641	-0.246611
ENSMUSG00000014355	Anapc1	2	128610104	128687391	-	25.5848	24.0583	26.0209	23.9996	25.2777	24.8233	0.951949	0.00687129
ENSMUSG00000014361	Mertk	2	128698956	128802894	+	3.42579	2.71874	2.98931	3.33772	2.70411	3.20838	0.729519	0.0710114
ENSMUSG00000014353	Tmem87b	2	128818118	128854261	+	10.793	10.3561	8.48453	11.711	11.6068	9.75319	0.172424	0.215137
ENSMUSG00000027387	Zc3h8	2	128926268	128944077	-	1.90816	2.1567	1.80391	1.51612	1.7631	1.39145	0.309401	-0.274501
ENSMUSG00000074807	Gm10762	2	128966593	128967725	-	2.74448	2.62566	2.4229	2.47413	2.25969	2.55187	0.883503	-0.0423014
ENSMUSG00000042851	Zc3h6	2	128967402	129018563	+	1.69396	1.39141	1.16295	1.55189	1.58797	1.29921	0.721207	0.103072
ENSMUSG00000027394	Ttl	2	129065942	129096283	+	5.50126	5.4886	6.61048	6.32466	6.30083	7.03665	0.134568	0.212411
ENSMUSG00000027395	Polr1b	2	129100995	129126594	+	10.4595	9.59191	9.84273	7.3576	7.18529	7.19755	1.7e-07	-0.421224
ENSMUSG00000037938	Chchd5	2	129129700	129134134	+	6.52771	6.45548	6.83872	6.56858	6.46737	6.58859	0.804787	0.0413893
ENSMUSG00000103009	RP23-160G19.10	2	129197252	129199194	-	3.09824	3.06487	2.36395	2.93262	2.409	2.77192	0.953986	-0.0171986
ENSMUSG00000027397	Slc20a1	2	129198764	129211616	+	63.8062	62.8572	43.8295	52.2075	61.0543	35.3336	0.501147	-0.188425
ENSMUSG00000087528	9830144P21Rik	2	129205958	129230579	-	1.16833	1.0802	0.498132	1.00397	0.831903	0.592446	0.836509	-0.122836
ENSMUSG00000048327	Ckap2l	2	129268210	129297212	-	10.9282	10.0749	12.6921	8.88912	9.15277	11.6572	0.53447	-0.127315
ENSMUSG00000037902	Sirpa	2	129592835	129632228	+	43.6416	32.228	38.6478	55.9735	33.5728	39.3709	0.408141	0.196256
ENSMUSG00000037885	Stk35	2	129800517	129832287	+	8.34802	8.40863	8.49483	7.53075	7.94515	8.14576	0.804787	-0.0279276
ENSMUSG00000027404	Snrpb	2	130171414	130179403	-	110.542	118.908	119.12	96.2128	97.9236	93.7237	0.00520471	-0.223386
ENSMUSG00000027405	Nop56	2	130274430	130279313	+	86.7244	97.3884	88.443	54.6384	63.3653	52.4276	6.41e-09	-0.609519
ENSMUSG00000027406	Idh3b	2	130279309	130284547	-	52.7383	51.5239	52.0757	47.8224	46.2621	47.6772	0.188204	-0.0868877
ENSMUSG00000053552	Ebf4	2	130295169	130370481	+	0.867301	0.976042	0.741571	1.22401	0.752459	0.709176	0.793342	0.119271
ENSMUSG00000027408	Cpxm1	2	130390775	130397574	-	21.0024	16.3834	17.5293	29.3687	20.803	23.8398	0.00282487	0.485172
ENSMUSG00000037773	Pced1a	2	130417247	130424701	-	7.2076	6.66015	6.13636	7.48314	7.26099	6.7865	0.0854644	0.2024
ENSMUSG00000027411	Vps16	2	130424339	130444269	+	17.5444	16.6192	15.2445	18.2925	16.3601	14.8678	0.856183	0.0290056
ENSMUSG00000027303	Ptpra	2	130450278	130554026	+	37.4673	32.7578	35.8713	40.4104	36.0378	37.3166	0.0870277	0.155192
ENSMUSG00000037740	Mrps26	2	130563742	130568695	+	16.0845	14.8679	14.2956	13.2251	12.079	11.7293	0.00645568	-0.23358
ENSMUSG00000027300	Ubox5	2	130590002	130630038	-	4.23136	3.89679	3.81417	2.87732	2.96094	3.26356	0.00520471	-0.334956
ENSMUSG00000079043	Fastkd5	2	130613840	130630027	-	4.38551	4.79934	4.46349	2.98539	3.32147	3.68722	0.0083722	-0.385386
ENSMUSG00000037703	Lzts3	2	130632839	130642803	-	2.08714	1.93681	2.02289	2.22815	2.0686	2.23184	0.218923	0.16463
ENSMUSG00000068290	Ddrgk1	2	130653960	130664659	-	24.6747	25.1039	26.7855	26.3999	25.4156	27.0707	0.397823	0.0935032
ENSMUSG00000074797	Itpa	2	130667610	130681614	+	24.5776	23.3887	25.5101	19.3494	21.8457	21.2565	0.0700612	-0.183585
ENSMUSG00000074796	Slc4a11	2	130684113	130697519	-	1.02557	1.30589	1.50265	0.759692	1.00371	0.81172	0.0799011	-0.502143
ENSMUSG00000027309	4930402H24Rik	2	130706200	130906406	-	25.0057	25.1028	23.7103	20.9925	23.7586	20.6095	0.308897	-0.115489
ENSMUSG00000085566	A730017L22Rik	2	130873059	130906396	-	2.77712	2.36263	2.46958	1.85977	1.97012	1.85917	0.0126783	-0.373219
ENSMUSG00000027312	Atrn	2	130906495	131030333	+	13.3241	12.5022	12.7473	12.445	13.2145	12.0537	0.859255	0.0198232
ENSMUSG00000083953	Gm14049	2	130987984	130988619	+	2.91876	2.3846	3.30746	2.98973	3.03886	2.89755	0.766078	0.10696
ENSMUSG00000027316	Gfra4	2	131039632	131043088	-	1.91945	2.43597	2.18839	1.96421	2.24312	2.37229	0.758272	0.0867547
ENSMUSG00000027318	Adam33	2	131050591	131063814	-	10.2454	9.84116	7.55688	20.0686	14.7449	12.0378	0.000335017	0.806321
ENSMUSG00000027322	Siglec1	2	131069220	131086765	-	9.2695	6.68422	7.619	8.36995	5.63603	6.20245	0.501944	-0.160288
ENSMUSG00000074793	Hspa12b	2	131127280	131146321	+	5.229	4.86992	5.77054	5.93705	5.01013	7.11929	0.194635	0.240534
ENSMUSG00000027327	1700037H04Rik	2	131146324	131160081	-	23.5345	24.2849	21.4316	20.3803	19.8491	19.3262	0.0963925	-0.185157
ENSMUSG00000027329	Spef1	2	131170261	131187282	-	2.30407	2.40326	2.417	1.95543	2.00226	1.77089	0.284861	-0.187688
ENSMUSG00000068267	Cenpb	2	131175182	131180067	-	45.6022	44.9885	47.845	48.9933	45.7357	46.8452	0.246309	0.0862194
ENSMUSG00000027330	Cdc25b	2	131186949	131198497	+	6.06096	6.53096	7.7061	5.6245	5.51476	7.11965	0.676593	-0.0980502
ENSMUSG00000068264	Ap5s1	2	131207078	131213514	+	7.35517	7.38009	7.23208	6.49732	7.19559	6.81832	0.807885	-0.0396103
ENSMUSG00000037523	Mavs	2	131234063	131248025	+	10.4103	10.0363	11.1674	9.9699	9.03653	10.336	0.696372	-0.0537594
ENSMUSG00000037514	Pank2	2	131262495	131299188	+	12.8024	13.0756	14.0782	13.0919	12.9726	11.2898	0.459932	-0.0774762
ENSMUSG00000048911	Rnf24	2	131298064	131352892	-	6.79971	6.25747	7.62889	6.43123	7.54908	7.37893	0.473285	0.11978
ENSMUSG00000082044	Gm14284	2	131322088	131322366	-	4.16688	5.85243	7.7057	5.73676	6.97128	12.5606	0.273704	0.564238
ENSMUSG00000027333	Smox	2	131491496	131525922	+	16.6963	16.8982	17.2617	14.3406	13.6489	12.8257	0.00148302	-0.253367
ENSMUSG00000027335	Adra1d	2	131545850	131562283	-	13.6038	14.5906	13.6275	15.8831	19.1015	18.8141	0.000780606	0.418042
ENSMUSG00000079037	Prnp	2	131909928	131938429	+	103.185	97.1628	96.4828	119.638	109.131	113.783	7.26e-06	0.276076
ENSMUSG00000027338	Prnd	2	131950861	131956130	+	0.686915	0.632012	0.636701	0.216918	0.601464	0.346027	0.228995	-0.684862
ENSMUSG00000027339	Rassf2	2	131989415	132030258	-	2.96135	2.3824	3.71312	4.04422	2.85165	4.4476	0.206636	0.315118
ENSMUSG00000027340	Slc23a2	2	132052496	132145108	-	7.82739	6.46978	7.54244	7.20214	6.72085	7.16831	0.963748	0.00717984
ENSMUSG00000027341	Tmem230	2	132239492	132247807	-	10.1223	10.2133	9.96931	10.0111	8.4215	10.5764	0.98134	-0.0038362
ENSMUSG00000027342	Pcna	2	132249162	132253314	-	73.6395	69.8884	79.962	56.4425	50.5956	57.9446	3.15e-05	-0.3839
ENSMUSG00000058793	Cds2	2	132263148	132312050	+	9.82613	9.76689	9.65548	10.9273	9.92083	10.1152	0.0621337	0.138027
ENSMUSG00000027346	Gpcpd1	2	132529082	132587729	-	8.95352	8.83251	7.66641	10.3252	9.38497	8.51673	0.113461	0.212569
ENSMUSG00000044991	1110034G24Rik	2	132686931	132751055	+	2.79964	1.59088	2.21827	1.91204	1.61383	1.41801	0.570372	-0.227924
ENSMUSG00000037376	Trmt6	2	132804207	132816055	-	15.7103	15.7876	14.9504	11.8419	12.5324	11.3218	0.000124492	-0.33265
ENSMUSG00000027353	Mcm8	2	132816141	132844197	+	2.70011	2.36855	2.78173	1.89525	1.97263	2.1213	0.0252383	-0.346092
ENSMUSG00000027357	Crls1	2	132846666	132866785	+	20.4386	20.2117	19.6371	17.5734	17.3181	17.4892	0.066768	-0.141786
ENSMUSG00000043110	Lrrn4	2	132868305	132880891	-	0.380844	0.406163	1.57734	0.829814	0.555593	1.98755	0.668767	0.564897
ENSMUSG00000034723	Tmx4	2	134594185	134644145	-	6.18065	5.8541	6.09398	6.66415	6.23891	6.19473	0.13103	0.128814
ENSMUSG00000083879	Gm14038	2	134762824	134763630	-	1.35752	1.93047	1.70125	3.74707	1.88647	1.43816	0.320922	0.547134
ENSMUSG00000051177	Plcb1	2	134786159	135475258	+	0.993476	0.855663	1.07493	1.14011	0.997016	1.18842	0.175417	0.289393
ENSMUSG00000082399	Gm14036	2	134803949	134804428	+	29.0254	0.728092	27.0123	15.9778	11.4116	8.74395	0.763818	-0.586554
ENSMUSG00000039943	Plcb4	2	135659011	136014593	+	8.95033	8.14834	5.09008	8.02539	6.88683	7.65841	0.68745	0.0752237
ENSMUSG00000027274	Mkks	2	136873780	136891389	-	4.95844	4.26747	5.41913	4.37696	4.19706	5.18789	0.892783	-0.0306745
ENSMUSG00000027281	Slx4ip	2	136891218	137071950	+	2.06704	1.83184	1.65352	1.98996	1.52773	2.00701	0.798744	0.0663915
ENSMUSG00000027276	Jag1	2	137081456	137116644	-	14.4348	13.3058	9.07904	14.4658	13.6534	10.8029	0.633156	0.128068
ENSMUSG00000062098	Btbd3	2	138256565	138589292	+	13.8901	14.1025	11.7165	13.7264	14.3662	12.794	0.524796	0.0946514
ENSMUSG00000074766	Ism1	2	139678178	139758581	+	0.379805	0.447517	0.562666	0.779418	0.479888	0.77957	0.122761	0.602611
ENSMUSG00000039033	Tasp1	2	139833480	140066805	-	4.06583	3.94588	4.62888	3.75785	2.99462	3.76561	0.26665	-0.20341
ENSMUSG00000045624	Esf1	2	140119883	140170564	-	15.0172	16.9146	13.9085	10.0904	11.1255	8.9614	4.48e-05	-0.552581
ENSMUSG00000027384	Ndufaf5	2	140170649	140203689	+	6.89768	7.18212	8.31916	6.04613	6.97857	5.52002	0.308982	-0.21256
ENSMUSG00000068205	Macrod2	2	140395309	142392966	+	0.593576	0.571709	0.480856	0.642417	0.777166	0.744487	0.210915	0.318405
ENSMUSG00000051379	Flrt3	2	140650914	140671469	-	4.74507	3.14001	3.02744	4.01257	3.07863	3.07988	0.89447	-0.0442832
ENSMUSG00000038844	Kif16b	2	142617474	142901531	-	3.90741	3.48706	3.62381	4.17929	3.35026	3.72558	0.578077	0.0850607
ENSMUSG00000008333	Snrpb2	2	143063039	143072853	+	15.3847	15.145	15.5899	13.367	12.0294	13.0234	0.0221615	-0.204466
ENSMUSG00000027420	Bfsp1	2	143826528	143863173	-	0.577394	0.342825	0.744643	0.681687	0.439697	0.81675	0.601057	0.302439
ENSMUSG00000015932	Dstn	2	143915320	143943324	+	247.93	253.585	226.616	235.578	266.086	219.757	0.792989	0.0411763
ENSMUSG00000027422	Rrbp1	2	143947395	144011263	-	108.606	105.986	114.352	115.904	114.592	121.743	0.0406847	0.15029
ENSMUSG00000027423	Snx5	2	144250123	144270906	-	104.673	101.175	98.8782	79.455	75.0152	74.2962	6.4e-13	-0.369954
ENSMUSG00000027424	Mgme1	2	144270663	144281227	+	3.64817	3.69677	3.88901	2.90673	2.37471	3.74477	0.259222	-0.26323
NewGene_4884	NewGene_4884	2	144337428	144352401	+	0.936138	0.432976	0.6042	0.748133	0.565377	0.474964	0.735031	-0.208052
ENSMUSG00000027425	Csrp2bp	2	144368983	144407676	+	12.9081	13.2945	14.0703	11.7171	12.1619	12.8829	0.354632	-0.0955094
ENSMUSG00000027427	Polr3f	2	144527718	144541995	+	6.91509	7.14111	6.15431	5.9828	6.4428	5.56784	0.157312	-0.171586
ENSMUSG00000027428	Rbbp9	2	144542265	144550869	-	8.27581	8.25432	8.67119	8.82372	8.03118	9.69537	0.342967	0.129629
ENSMUSG00000027429	Sec23b	2	144556229	144590749	+	27.8764	25.0279	25.2007	22.9247	23.3773	23.8942	0.181623	-0.116703
ENSMUSG00000074754	Gm561	2	144594054	144595366	+	3.21862	4.49593	4.00225	3.62254	3.39515	2.5577	0.562823	-0.234375
ENSMUSG00000027430	Dtd1	2	144599897	144768758	+	4.5615	4.1378	5.05659	5.35489	3.81361	5.09699	0.697665	0.105788
ENSMUSG00000063873	Slc24a3	2	145167754	145642166	+	2.71657	2.59702	3.03505	3.45463	3.62236	3.84588	0.000170655	0.468619
ENSMUSG00000001768	Rin2	2	145784734	145887616	+	7.5449	6.31799	7.8671	10.0068	7.83421	10.4454	0.00628731	0.44042
ENSMUSG00000002728	Naa20	2	145902099	145916425	+	46.2763	41.1055	41.676	38.7933	36.073	33.6064	0.0958078	-0.181204
ENSMUSG00000001767	Crnkl1	2	145917479	145935014	-	11.9354	10.2189	11.0205	10.5881	9.42021	10.9861	0.795003	-0.0398558
ENSMUSG00000037110	Ralgapa2	2	146239879	146512026	-	1.38292	1.3081	1.41568	1.20006	1.21418	1.17535	0.295135	-0.124458
ENSMUSG00000042938	Gm14117	2	146305547	146306389	+	5.33907	7.57044	8.98798	7.21535	8.1006	7.31215	0.774041	0.0998738
ENSMUSG00000074749	Kiz	2	146855864	146970097	+	4.91152	4.82101	4.8098	4.17226	4.82556	5.10687	0.96244	0.00984448
ENSMUSG00000027433	Xrn2	2	147012996	147078000	+	38.9439	36.0159	37.9921	30.7719	31.6791	29.5821	0.000498028	-0.239727
ENSMUSG00000037034	Pax1	2	147361925	147393295	+	0.365668	0.350783	0.422564	0.535447	0.381045	0.504541	0.285367	0.411339
ENSMUSG00000074743	Thbd	2	148404466	148408188	-	30.6392	35.145	30.1464	21.3099	23.5904	18.6887	3.12e-05	-0.539582
ENSMUSG00000027435	Cd93	2	148436640	148443563	-	5.78559	4.35332	5.27837	7.60142	4.12548	5.43907	0.469868	0.207949
ENSMUSG00000036992	Nxt1	2	148672601	148676027	+	15.4354	16.0723	16.3692	12.7064	11.7209	11.653	0.000799155	-0.350589
ENSMUSG00000027439	Gzf1	2	148681023	148692949	+	7.46911	7.30573	7.34191	6.17829	6.79223	6.96118	0.416807	-0.095505
ENSMUSG00000027438	Napb	2	148693985	148732467	-	1.27951	1.16392	1.159	0.847131	0.915371	0.773362	0.0119499	-0.451674
ENSMUSG00000027447	Cst3	2	148871722	148875692	-	213.696	187.466	203.01	261.659	228.058	242.16	6.62e-05	0.331036
ENSMUSG00000074736	Syndig1	2	149829211	150004392	+	3.73237	3.06503	3.18373	3.69328	3.4238	2.87432	0.854659	0.0513597
ENSMUSG00000068134	Zfp120	2	150114406	150136708	-	2.99851	2.67611	2.70968	3.00555	2.79556	2.68241	0.792213	0.0429207
ENSMUSG00000060336	Zfp937	2	150218073	150240725	+	1.70294	1.71599	1.54941	1.6069	1.7926	1.40397	0.978925	0.00703508
ENSMUSG00000063364	3300002I08Rik	2	150310935	150362765	-	1.56929	1.14073	1.35151	1.15935	1.31493	1.66681	0.894876	0.0687884
ENSMUSG00000068130	Zfp442	2	150407141	150451486	-	1.14057	0.913402	1.22608	1.18697	1.22563	1.18439	0.468534	0.186691
ENSMUSG00000083325	Gm14121	2	150499466	150500845	-	1.3455	1.07213	1.63294	1.24852	1.34299	1.68028	0.74966	0.132205
ENSMUSG00000033096	Apmap	2	150583080	150608567	-	8.32115	8.58385	8.19681	7.96748	7.33326	7.72683	0.625103	-0.06309
ENSMUSG00000027452	Acss1	2	150618105	150668500	-	0.2172	0.206912	0.272714	0.464729	0.326372	0.225765	0.28725	0.57428
ENSMUSG00000033068	Entpd6	2	150749042	150771675	+	6.9105	7.60267	7.22817	7.14317	6.73887	7.26551	0.911896	0.0175109
ENSMUSG00000033059	Pygb	2	150786735	150831758	+	28.637	26.5256	31.8304	40.9969	38.7718	46.0963	3.43e-08	0.587533
ENSMUSG00000032046	Abhd12	2	150832493	150904741	-	37.7344	33.0902	34.9533	37.2351	31.4807	33.402	0.949397	0.00923667
ENSMUSG00000027454	Gins1	2	150905400	150931280	+	5.7759	5.11568	5.53777	4.08216	3.71605	4.66814	0.0587255	-0.347223
ENSMUSG00000068115	Ninl	2	150934519	151039382	-	2.11698	2.51048	2.00907	2.06977	2.17829	1.89482	0.971107	-0.00843988
ENSMUSG00000053916	Nanp	2	151029685	151039398	-	5.15158	5.8735	5.67788	4.09337	4.06756	5.84246	0.464461	-0.196567
ENSMUSG00000082809	Gm14150	2	151458956	151460309	+	8.48329	17.3863	16.4775	1.22083	5.22476	1.32886	0.00824677	-2.38737
ENSMUSG00000027455	Nsfl1c	2	151494182	151511414	+	47.6956	49.5033	53.5342	45.8993	45.7231	46.9381	0.457573	-0.0811312
ENSMUSG00000032966	Fkbp1a	2	151542483	151561692	+	228.131	248.551	196.876	200.616	217.207	200.877	0.156733	-0.136826
ENSMUSG00000027456	Sdcbp2	2	151572622	151590005	+	2.90829	3.31699	1.23416	0.566655	1.16322	0.585485	0.00145312	-1.62397
ENSMUSG00000032869	Psmf1	2	151715812	151744186	-	8.72963	8.43505	9.03834	8.32423	7.73969	7.84632	0.200975	-0.115419
ENSMUSG00000027460	Angpt4	2	151911210	151945337	+	1.95132	1.5789	1.46179	2.34155	3.15963	2.13639	0.00786825	0.6707
ENSMUSG00000027459	Fam110a	2	151969398	151980219	-	7.50064	7.76405	9.881	6.93977	7.66025	8.67427	0.813513	-0.060502
ENSMUSG00000032802	Srxn1	2	152105516	152111376	+	47.7026	55.9475	53.0659	27.4972	30.131	25.3455	4.93e-15	-0.865575
ENSMUSG00000101523	Csnk2a1	2	152226839	152281852	+	2.55373	4.34246	3.2272	4.75806	1.73597	3.52755	0.957171	0.0308387
ENSMUSG00000074698	Csnk2a1	2	152226839	152281852	+	28.8905	29.3534	27.4879	24.6199	29.2423	26.1487	0.634956	-0.0650528
ENSMUSG00000027465	Tbc1d20	2	152293828	152313996	+	34.9204	33.3458	33.2347	35.1836	32.9593	34.0862	0.451662	0.0576386
ENSMUSG00000027466	Rbck1	2	152316334	152332653	-	34.09	31.0452	31.2457	31.343	30.3848	31.5068	0.999549	3.53e-05
ENSMUSG00000032715	Trib3	2	152337422	152344032	-	45.5146	45.72	32.127	37.638	30.344	23.9475	0.101996	-0.372946
ENSMUSG00000051817	Sox12	2	152393611	152398063	-	6.70318	7.20564	8.09134	7.51054	7.39892	8.94585	0.287975	0.170455
ENSMUSG00000074682	Zcchc3	2	152411955	152415027	-	4.03608	4.54842	4.45617	4.7172	4.59632	4.71475	0.23391	0.15883
ENSMUSG00000000359	Rem1	2	152626951	152635198	+	0.654447	0.725963	0.530862	0.580393	0.335295	0.694653	0.746941	-0.190882
ENSMUSG00000019188	H13	2	152669461	152708670	+	73.2809	65.109	62.0268	52.8136	67.8983	58.9032	0.857001	0.0198568
ENSMUSG00000042814	Mcts2	2	152687035	152687951	+	6.88298	6.32451	5.79965	5.95066	5.78861	5.99677	0.841755	-0.0437859
ENSMUSG00000042745	Id1	2	152736251	152737410	+	23.6481	22.4239	26.3212	27.5809	24.2035	26.3189	0.203108	0.163276
ENSMUSG00000007659	Bcl2l1	2	152780668	152831728	-	46.5965	47.7587	44.6381	38.1338	39.3015	34.7771	0.00937227	-0.240499
ENSMUSG00000027469	Tpx2	2	152847964	152895321	+	23.6091	22.9093	28.6856	18.2938	19.4858	20.4955	0.00962023	-0.313469
ENSMUSG00000027470	Mylk2	2	152911352	152923068	+	0.446329	0.664646	0.450461	0.304447	0.50638	0.227892	0.324371	-0.531934
ENSMUSG00000074676	Foxs1	2	152931898	152933208	-	6.39096	8.43591	6.53466	4.68125	6.9124	4.77973	0.24469	-0.328244
ENSMUSG00000042662	Dusp15	2	152940997	152951698	-	0.89166	0.525795	0.509066	0.594091	0.738664	0.654689	0.779633	0.143004
ENSMUSG00000027472	Pdrg1	2	153008890	153015427	-	56.7233	54.0542	56.2764	53.7074	53.7109	50.1981	0.573437	-0.0493811
ENSMUSG00000003283	Hck	2	153108468	153151441	+	5.44919	4.12276	4.39883	5.05431	3.86301	3.89066	0.795003	-0.0696187
ENSMUSG00000068040	Tm9sf4	2	153161303	153210466	+	27.3973	27.5894	27.2555	30.7913	28.6226	29.27	0.0169135	0.147513
ENSMUSG00000074671	Tspyl3	2	153222370	153225441	-	1.74102	1.63258	1.77626	2.05103	1.76093	1.84167	0.287263	0.188168
ENSMUSG00000051413	Plagl2	2	153227759	153241426	-	5.60802	5.83338	6.19863	4.87223	5.28785	5.10899	0.168527	-0.153741
ENSMUSG00000046020	Pofut1	2	153241533	153270247	+	13.7493	14.2655	14.1811	14.902	14.3415	15.1622	0.110289	0.122532
ENSMUSG00000027475	Kif3b	2	153291413	153333390	+	9.62558	9.41187	9.5088	9.18713	9.63521	8.82723	0.943578	0.00841775
ENSMUSG00000073236	2500004C02Rik	2	153341157	153346073	-	0.60795	0.630504	0.505378	0.568304	0.560089	0.956576	0.475688	0.319357
ENSMUSG00000042548	Asxl1	2	153345845	153404007	+	12.8231	13.2632	12.4057	13.055	13.4417	12.9064	0.305778	0.0925802
ENSMUSG00000061411	Nol4l	2	153407462	153529971	-	1.07136	1.43434	1.80664	1.42994	1.59475	2.32017	0.306776	0.340444
ENSMUSG00000056941	Commd7	2	153616933	153632781	-	11.7927	11.997	12.1219	10.7519	10.7123	10.9408	0.322905	-0.090294
ENSMUSG00000027478	Dnmt3b	2	153649450	153687730	+	0.510175	0.423844	0.509713	0.632877	0.485761	0.519706	0.52803	0.182695
ENSMUSG00000027479	Mapre1	2	153741274	153773310	+	29.3598	28.9777	29.8935	26.0674	27.9094	26.7531	0.342929	-0.0781638
ENSMUSG00000083097	Gm14494	2	153826171	153826605	+	21.2562	21.5914	23.6022	18.6592	18.9658	17.9886	0.150843	-0.202446
ENSMUSG00000027487	Cdk5rap1	2	154335380	154373010	-	4.48678	4.43259	3.68132	3.29293	3.38492	2.92364	0.0464992	-0.333746
ENSMUSG00000027488	Snta1	2	154376313	154408099	-	7.00442	6.96658	7.77473	7.18413	7.87294	7.5841	0.44352	0.108723
ENSMUSG00000038533	Cbfa2t2	2	154436481	154539356	+	7.15661	6.52396	7.21295	6.85994	7.35581	7.43536	0.393915	0.0945625
ENSMUSG00000027490	E2f1	2	154559407	154569892	-	15.2638	14.6008	16.5084	12.4216	12.2666	13.6071	0.0309311	-0.221482
ENSMUSG00000000876	Pxmp4	2	154585758	154603708	-	4.03682	3.39588	4.26274	5.37412	5.28316	5.64322	6.65e-07	0.638634
ENSMUSG00000059842	Zfp341	2	154613297	154646821	+	1.06275	1.02163	1.0601	1.04349	1.01611	0.983422	0.984123	0.00445603
ENSMUSG00000038467	Chmp4b	2	154651705	154694785	+	119.885	118.401	119.096	105.441	106.864	106.798	0.06777	-0.108532
ENSMUSG00000027593	Raly	2	154791096	154867261	+	159.108	155.362	154.061	152.145	146.107	139.614	0.740954	-0.0261716
ENSMUSG00000074656	Eif2s2	2	154871410	154892935	-	95.2741	95.0505	89.1213	73.2573	79.0166	71.0295	0.00127917	-0.269673
ENSMUSG00000027597	Ahcy	2	155059310	155074497	-	43.8435	45.7048	41.6351	32.165	34.7053	29.1308	0.000173145	-0.392752
ENSMUSG00000027598	Itch	2	155133509	155226855	+	15.6249	14.9761	16.5028	14.6873	15.6031	15.445	0.89559	0.0147026
ENSMUSG00000047459	Dynlrb1	2	155236533	155250277	+	117.752	115.363	119.009	122.186	115.717	126.478	0.218637	0.0966279
ENSMUSG00000027602	Map1lc3a	2	155276297	155278073	+	46.3792	47.1744	44.4538	54.3251	50.4199	50.4471	0.00423181	0.230372
ENSMUSG00000038383	Pigu	2	155278243	155357430	-	16.4137	15.2967	15.1551	14.3881	12.903	14.3812	0.404994	-0.0939092
ENSMUSG00000038375	Trp53inp2	2	155381059	155389850	+	29.8572	28.715	28.7769	41.1345	40.3503	39.721	1.14e-26	0.510416
ENSMUSG00000038369	Ncoa6	2	155390656	155473894	-	10.5725	11.0536	12.1008	11.0065	12.2756	13.1679	0.276416	0.135936
ENSMUSG00000027603	Ggt7	2	155490379	155518237	-	8.98724	8.3562	7.15328	9.95136	10.3249	9.02555	0.0166298	0.298055
ENSMUSG00000027605	Acss2	2	155517948	155585724	+	4.59268	4.34484	6.16693	9.85822	7.85196	11.0007	4.83e-08	1.0117
ENSMUSG00000027610	Gss	2	155563181	155592810	-	19.207	19.8414	17.9712	14.4816	16.9403	14.1023	0.0275277	-0.277268
ENSMUSG00000038324	Trpc4ap	2	155634271	155692384	-	53.1001	49.5717	53.7121	57.3801	55.4229	59.3928	0.00788551	0.191608
ENSMUSG00000038312	Edem2	2	155701677	155729475	-	8.81986	7.62266	7.40053	8.86513	7.77655	8.96647	0.295742	0.149228
ENSMUSG00000027611	Procr	2	155751117	155755471	+	13.0431	17.5185	16.6366	8.44513	8.68957	7.50086	6.56e-09	-0.889975
ENSMUSG00000074649	BC029722	2	155817730	155819426	-	13.8945	14.4815	15.7949	16.6474	16.6057	15.5814	0.0765464	0.198509
ENSMUSG00000027613	Eif6	2	155819832	155826925	-	66.5903	69.9105	68.8311	51.3947	54.6714	49.8061	2.29e-05	-0.348748
ENSMUSG00000005882	Uqcc1	2	155846894	155930310	-	11.7684	11.2199	10.9978	10.3552	10.5089	9.85971	0.247348	-0.100589
ENSMUSG00000038241	Cep250	2	155956458	155998900	+	10.1764	10.2263	10.677	9.18536	9.53962	10.1718	0.482507	-0.0705029
ENSMUSG00000005881	Ergic3	2	156008045	156018279	+	79.4992	77.8519	76.8961	89.8331	79.5343	88.3273	0.0138165	0.192092
ENSMUSG00000038180	Spag4	2	156065175	156070617	+	0.727169	0.65563	0.63528	0.702084	0.870694	0.871332	0.240891	0.351031
ENSMUSG00000074643	Cpne1	2	156071842	156111965	-	29.7119	36.8103	40.8251	33.7509	34.2078	39.9042	0.800771	0.0561531
ENSMUSG00000098950	Gm28036	2	156071845	156127092	-	14.9732	6.94877	7.05941	11.9465	13.3711	6.5127	0.843381	0.15307
ENSMUSG00000089824	Rbm12	2	156091958	156111978	-	3.82145	5.08173	4.61772	3.80527	3.73494	4.58129	0.63218	-0.105634
ENSMUSG00000027618	Nfs1	2	156123639	156144186	-	14.5618	14.2285	13.8096	13.6296	13.5052	13.7415	0.963749	-0.00527553
ENSMUSG00000067847	Romo1	2	156144039	156145797	+	14.5107	21.3658	20.8448	23.0473	21.1391	20.9054	0.28207	0.253887
ENSMUSG00000027620	Rbm39	2	156147239	156180238	-	120.698	107.656	97.1855	110.026	102.348	95.6993	0.592937	-0.0681473
ENSMUSG00000038116	Phf20	2	156196466	156309952	+	8.98649	8.97511	8.98394	8.60615	9.21773	9.4002	0.533434	0.067209
ENSMUSG00000046229	Scand1	2	156311847	156312704	-	48.0747	52.6927	52.2513	53.6679	48.1896	51.3344	0.673387	0.0545984
ENSMUSG00000038085	Cnbd2	2	156312299	156375638	+	4.27664	4.11068	3.73976	3.61407	3.69159	2.91532	0.446681	-0.171385
ENSMUSG00000082321	Gm14253	2	156347202	156347840	-	5.34733	4.75052	5.36711	4.99923	4.54655	4.57306	0.760988	-0.0779719
ENSMUSG00000102869	RP24-114E18.7	2	156391831	156392979	-	50.4676	43.8039	46.8557	54.0885	51.9904	56.894	0.00307633	0.260118
ENSMUSG00000027624	Epb4.1l1	2	156420909	156543214	+	13.6949	14.5135	16.4499	13.0223	13.8855	14.744	0.869989	-0.0198847
ENSMUSG00000027628	Aar2	2	156547584	156568972	+	11.0836	9.85703	10.2812	9.81453	10.3008	9.51523	0.76552	-0.0356422
ENSMUSG00000061689	Dlgap4	2	156613705	156764363	+	34.3157	35.8508	31.3745	29.1571	30.0428	32.2048	0.656843	-0.0547373
ENSMUSG00000067818	Myl9	2	156775420	156781658	+	251.421	278.301	219.936	287.425	339.643	264.413	0.0516067	0.303342
ENSMUSG00000087179	Gm14230	2	156833049	156839892	-	10.8137	11.5192	10.9141	12.0467	11.2833	10.2299	0.807423	0.0466056
ENSMUSG00000062175	Tgif2	2	156840007	156855570	+	6.56834	7.15031	7.7455	7.41284	7.54214	6.92251	0.483764	0.102968
ENSMUSG00000085741	5430405H02Rik	2	156844351	156862963	-	1.76198	1.7417	1.90851	1.67961	1.08762	1.83172	0.598381	-0.22841
ENSMUSG00000027637	1110008F13Rik	2	156863128	156873563	+	98.202	98.6358	94.8888	77.0819	79.7214	77.8205	9.34e-05	-0.260906
ENSMUSG00000027634	Ndrg3	2	156927345	156992056	-	15.2156	12.8424	13.8728	16.4645	15.1411	17.2699	0.0108839	0.273088
ENSMUSG00000082163	Gm14276	2	156994173	156994892	-	3.07565	2.47319	2.94052	2.23228	2.70005	2.70377	0.789817	-0.0957413
ENSMUSG00000027635	Dsn1	2	156995265	157007154	-	6.73266	5.8267	7.59789	6.06669	5.94414	5.40664	0.440971	-0.134674
ENSMUSG00000055485	Soga1	2	157015799	157079254	-	7.59318	7.93765	9.17263	7.69903	9.68087	9.70801	0.27252	0.187098
ENSMUSG00000027639	Samhd1	2	157097533	157135265	-	27.0144	24.4163	29.5821	27.3552	24.9497	27.1219	0.974212	0.00570076
ENSMUSG00000027641	Rbl1	2	157145893	157204534	-	5.20246	4.97285	5.5454	4.10504	3.95564	4.21817	0.000894697	-0.309031
ENSMUSG00000027642	Rpn2	2	157279017	157326319	+	149.128	140.108	146.547	151.388	146.862	154.564	0.059547	0.109775
ENSMUSG00000063019	Manbal	2	157367594	157396763	+	24.1911	26.7612	23.995	24.7656	23.6076	23.287	0.943549	-0.0110225
ENSMUSG00000027646	Src	2	157418444	157471862	+	24.8513	26.0942	24.9154	21.8061	24.702	21.368	0.298504	-0.127339
ENSMUSG00000087445	Gm14286	2	157544266	157545469	-	2.80506	2.55257	1.73082	2.60191	3.29589	1.93181	0.709826	0.204108
ENSMUSG00000067787	Blcap	2	157556362	157571274	-	28.5231	31.9581	27.7827	27.6112	29.9651	26.8362	0.919558	-0.0160857
ENSMUSG00000067786	Nnat	2	157560078	157562522	+	4.01577	4.02942	3.84198	5.27507	5.91476	4.51377	0.0125369	0.481031
ENSMUSG00000027649	Ctnnbl1	2	157737401	157891614	+	10.7632	11.2332	11.4001	10.9837	9.3829	9.43689	0.369892	-0.114894
ENSMUSG00000062846	Gm14176	2	157901536	157902012	+	2.09051	3.6286	2.24201	2.65746	2.00786	1.72451	0.638232	-0.261763
ENSMUSG00000027650	Tti1	2	157981803	158028433	-	7.49047	6.58708	7.53701	6.31633	5.96243	6.65327	0.339695	-0.11931
ENSMUSG00000027651	Rprd1b	2	158028497	158132297	+	8.50754	7.78107	9.23308	7.31291	7.47473	8.44988	0.591249	-0.0837496
ENSMUSG00000037820	Tgm2	2	158116402	158146436	-	13.7133	13.3705	11.4445	10.9283	13.1224	9.52346	0.470575	-0.143707
ENSMUSG00000016024	Lbp	2	158306493	158332852	+	1.92339	1.18446	2.11116	2.50455	1.11695	2.76252	0.510409	0.333101
ENSMUSG00000085385	9430008C03Rik	2	158353700	158361580	-	18.2908	19.2294	14.2722	12.1946	12.8967	9.57144	0.268765	-0.277126
ENSMUSG00000027652	Ralgapb	2	158409848	158499253	+	10.8384	10.3545	10.1535	10.2012	10.6313	10.0867	0.890918	0.0149409
ENSMUSG00000037761	Actr5	2	158624888	158639211	+	3.47027	3.43018	3.18066	3.29755	3.0314	2.9843	0.846737	-0.0378459
ENSMUSG00000027654	Fam83d	2	158768093	158786637	+	8.38786	8.65932	12.5058	7.87326	8.0403	11.1054	0.823408	-0.0714094
ENSMUSG00000027655	Dhx35	2	158794807	158858214	+	5.56134	5.59352	4.99155	5.87305	5.44829	5.36786	0.483798	0.103808
ENSMUSG00000074622	Mafb	2	160363703	160367065	-	11.7524	8.84766	11.0737	15.2289	10.6526	13.4655	0.0432912	0.36746
ENSMUSG00000070544	Top1	2	160645888	160722764	+	29.4325	29.0461	30.8839	24.0206	23.501	23.8537	1.34e-05	-0.277781
ENSMUSG00000016933	Plcg1	2	160731300	160775760	+	19.5269	19.6252	19.2393	23.3568	23.4798	21.966	2.38e-06	0.272995
ENSMUSG00000035877	Zhx3	2	160748708	160872998	-	3.39738	2.97359	3.21709	3.36876	3.69951	3.83044	0.0204198	0.253237
ENSMUSG00000027412	Lpin3	2	160880670	160906002	+	3.81344	4.87533	3.44907	2.7138	3.22115	2.73973	0.0360939	-0.421434
ENSMUSG00000057133	Chd6	2	160946978	161109075	-	5.40539	5.06342	5.35199	5.88546	6.29494	6.38983	0.000441491	0.275908
ENSMUSG00000083567	Gm11451	2	162898894	162899523	-	5.71963	6.53001	11.5945	6.85621	14.869	5.41835	0.696372	0.24424
ENSMUSG00000016921	Srsf6	2	162931528	162937121	+	70.4358	70.5082	64.6808	64.8927	64.1462	56.7439	0.281956	-0.114274
ENSMUSG00000017858	Ift52	2	163017354	163046141	+	11.1641	9.9826	11.4499	11.3996	10.3753	10.8838	0.646986	0.0606365
ENSMUSG00000017861	Mybl2	2	163054687	163084688	+	6.11753	6.65318	6.57745	3.87089	3.91918	3.87025	1.08e-11	-0.695688
ENSMUSG00000017817	Jph2	2	163336242	163397993	-	15.295	14.8299	12.5541	14.7683	17.4788	13.3628	0.405118	0.15022
ENSMUSG00000035399	Oser1	2	163405822	163424697	-	20.0234	21.775	19.5506	15.4668	16.6993	16.5646	0.0088762	-0.281692
ENSMUSG00000048486	Fitm2	2	163466379	163472629	-	6.72548	5.82367	5.93724	4.94662	5.76065	5.12794	0.232607	-0.167211
ENSMUSG00000017679	Ttpal	2	163602314	163619013	+	15.575	16.0993	16.5325	15.7145	15.8327	14.5008	0.623551	-0.0445781
ENSMUSG00000017707	Serinc3	2	163623272	163645131	-	104.917	97.4233	90.1239	115.084	111.136	101.088	0.0268327	0.219785
ENSMUSG00000035268	Pkig	2	163658386	163726158	+	25.7253	26.2232	27.4477	23.7304	27.1455	24.3725	0.842014	0.0287866
ENSMUSG00000017697	Ada	2	163726584	163750239	-	5.6052	4.49862	5.33987	5.15013	5.79683	5.8526	0.350759	0.172611
ENSMUSG00000027656	Wisp2	2	163820861	163833146	+	53.2015	37.1989	59.8308	83.5567	67.2785	92.7811	9.16e-05	0.753891
ENSMUSG00000018326	Ywhab	2	163994960	164018588	+	104.451	96.4158	101.362	93.4926	94.1575	96.286	0.640785	-0.0370603
ENSMUSG00000054582	Pabpc1l	2	164025450	164050538	+	0.549825	0.616734	0.375781	0.544129	0.37906	0.259441	0.623296	-0.306494
ENSMUSG00000018322	Tomm34	2	164053540	164071169	-	16.6812	15.2483	13.3225	13.8382	12.7037	12.5522	0.301756	-0.151334
ENSMUSG00000018209	Stk4	2	164070322	164155524	+	11.2794	9.89346	9.89636	8.74462	8.5303	7.99677	0.00983869	-0.256039
ENSMUSG00000040164	Kcns1	2	164163619	164171113	-	0.437437	0.267817	0.473391	0.57499	0.457388	0.78109	0.129154	0.670391
ENSMUSG00000016995	Matn4	2	164389393	164405160	-	0.953946	1.23854	1.2399	2.02222	1.08315	1.7085	0.0463029	0.653274
ENSMUSG00000017009	Sdc4	2	164424247	164443887	-	32.2638	32.0847	34.7248	32.403	33.8828	34.8246	0.398762	0.0837265
ENSMUSG00000045503	Sys1	2	164456964	164479638	+	14.9158	13.2678	15.8259	14.7879	14.4498	14.6494	0.97763	0.00348459
ENSMUSG00000017734	Dbndd2	2	164486106	164493319	+	4.93023	4.65559	4.70504	4.68755	5.41233	5.74749	0.621816	0.0913769
ENSMUSG00000017721	Pigt	2	164497520	164508301	+	27.2541	25.3263	25.3139	29.0083	27.9175	31.6702	0.01041	0.236425
ENSMUSG00000017299	Dnttip1	2	164745983	164768607	+	19.558	18.7257	20.9204	18.009	18.8622	19.1317	0.786089	-0.0342196
ENSMUSG00000001403	Ube2c	2	164769898	164778822	+	43.1572	47.6556	60.3465	31.7028	34.1802	39.0434	0.00717815	-0.46921
ENSMUSG00000050373	Snx21	2	164785823	164793816	+	8.47837	8.44117	8.47859	9.01376	8.60149	8.72482	0.138909	0.138885
ENSMUSG00000017307	Acot8	2	164792768	164804882	-	5.67384	6.09908	5.35885	5.56273	5.43715	4.34224	0.807423	-0.0578023
ENSMUSG00000045822	Zswim3	2	164805098	164822130	+	1.28625	1.55152	1.88141	1.85482	1.40726	2.03297	0.501147	0.217827
ENSMUSG00000017764	Zswim1	2	164822686	164826871	+	5.09551	4.56028	5.17056	3.804	4.41793	4.69085	0.420112	-0.142251
ENSMUSG00000039873	Neurl2	2	164830732	164833456	-	1.89596	2.14215	2.32182	2.26041	1.99833	1.97051	0.947134	0.0239364
ENSMUSG00000017760	Ctsa	2	164832873	164841032	+	112.246	88.9959	91.35	116.885	104.97	104.717	0.0295791	0.22459
ENSMUSG00000017754	Pltp	2	164839518	164857711	-	10.8803	11.2801	14.2853	18.8418	13.7722	21.7829	0.00163337	0.629592
ENSMUSG00000039849	Pcif1	2	164879304	164894454	+	7.88249	8.02954	9.0323	9.44268	8.47738	9.32808	0.175352	0.174257
ENSMUSG00000039834	Zfp335	2	164891882	164911757	-	8.46223	8.01669	7.50652	8.32365	8.71183	7.5361	0.509376	0.0898906
ENSMUSG00000017737	Mmp9	2	164940780	164955850	+	10.1356	9.42001	4.86254	5.63825	6.67992	2.65104	0.355536	-0.650005
ENSMUSG00000039804	Ncoa5	2	165000357	165034867	-	19.9404	18.482	18.3638	16.4434	17.3567	16.0846	0.069619	-0.155631
ENSMUSG00000017652	Cd40	2	165055627	165072948	+	3.40775	2.88248	2.48836	3.17284	2.02399	1.4287	0.21719	-0.438203
ENSMUSG00000017664	Slc35c2	2	165276554	165287869	-	23.7638	20.8374	22.4234	20.9147	22.6021	19.7626	0.502601	-0.0691952
ENSMUSG00000017670	Elmo2	2	165288031	165326479	-	24.1089	23.8658	22.9889	25.7924	22.5256	22.0097	0.12869	0.123439
ENSMUSG00000017667	Zfp334	2	165374264	165388259	-	3.77841	4.05493	4.25935	3.96658	4.62036	4.43546	0.233199	0.161112
ENSMUSG00000039725	2810408M09Rik	2	165490110	165493324	-	9.09199	9.02701	10.5332	8.09599	7.93477	8.11189	0.126434	-0.20691
ENSMUSG00000027661	Slc2a10	2	165503787	165519917	+	4.24476	3.49737	4.14738	4.79345	5.13064	5.1552	0.00142698	0.394544
ENSMUSG00000017897	Eya2	2	165595032	165771727	+	0.358416	0.464945	0.385755	0.679698	0.651658	0.493818	0.0783648	0.648711
ENSMUSG00000039671	Zmynd8	2	165784152	165899016	-	19.8779	17.7015	21.2488	21.0855	19.1076	25.6278	0.255014	0.18845
ENSMUSG00000027678	Ncoa3	2	165992636	166073242	+	6.6059	6.10971	6.74726	6.86962	6.0462	6.79545	0.647848	0.054218
ENSMUSG00000006800	Sulf2	2	166073089	166155663	-	76.0977	67.5498	74.1218	100.835	93.028	103.946	6.01e-12	0.510426
ENSMUSG00000039621	Prex1	2	166566342	166713832	-	5.15289	3.54584	4.31337	4.7681	3.10789	3.63463	0.63365	-0.130272
ENSMUSG00000042854	Trp53rk	2	166792531	166799505	+	1.26559	1.28471	1.7864	1.28943	1.46646	1.14054	0.32977	-0.198486
ENSMUSG00000074582	Arfgef2	2	166805588	166898052	+	10.8591	9.86454	10.6396	11.1216	11.4557	11.5016	0.0161914	0.174704
ENSMUSG00000002718	Cse1l	2	166906040	166946389	+	35.1785	36.3269	38.99	26.9712	29.3424	28.3536	9.86e-05	-0.32924
ENSMUSG00000039536	Stau1	2	166947549	166996299	-	34.1614	34.5247	34.8502	31.4838	33.2253	34.4798	0.983344	0.00175008
ENSMUSG00000017999	Ddx27	2	167015193	167034947	+	27.7081	26.7495	25.9406	19.161	20.3701	17.502	1.81e-08	-0.457771
ENSMUSG00000039501	Znfx1	2	167035793	167063015	-	13.6825	12.5702	17.0072	12.8164	11.622	15.67	0.756512	-0.0730802
ENSMUSG00000074578	1500012F01Rik	2	167062934	167065862	+	32.901	38.7014	32.1013	26.874	27.9611	27.8245	0.0709947	-0.266809
ENSMUSG00000017969	Ptgis	2	167191805	167240604	-	19.1123	17.3656	14.6512	18.9192	18.4027	16.2379	0.484267	0.120853
ENSMUSG00000017929	B4galt5	2	167298444	167349183	-	22.775	22.2719	26.028	20.9998	22.3903	22.1789	0.639759	-0.0616177
ENSMUSG00000039463	Slc9a8	2	167421712	167477000	+	9.01396	8.3216	7.68477	8.39978	8.44677	7.2333	0.813927	-0.0345019
ENSMUSG00000047030	Spata2	2	167481133	167492887	-	9.46	9.91944	9.16765	8.8354	8.75011	8.11562	0.368185	-0.104506
ENSMUSG00000006418	Rnf114	2	167492645	167516173	+	35.869	33.6793	35.9984	30.2232	28.6004	30.4428	0.0097237	-0.195851
ENSMUSG00000042821	Snai1	2	167538195	167542814	+	23.5278	23.4001	31.0312	25.5292	30.0626	33.7095	0.202355	0.251098
ENSMUSG00000078923	Ube2v1	2	167607638	167632095	-	71.6425	62.576	70.874	69.6322	71.2242	69.3938	0.385544	0.0774916
ENSMUSG00000090213	Tmem189	2	167642608	167689822	-	24.6258	22.88	23.983	26.8908	25.4087	24.5258	0.101547	0.140323
ENSMUSG00000056501	Cebpb	2	167688915	167690418	+	154	138.539	131.308	128.465	127.481	113.45	0.202135	-0.143445
ENSMUSG00000027540	Ptpn1	2	167932057	167979385	+	19.4159	17.6829	18.8404	18.3171	18.1291	17.4121	0.987961	-0.00136456
ENSMUSG00000074577	Fam65c	2	167980164	168010618	-	2.99538	2.64465	2.54449	5.05119	3.79895	4.36699	1.64e-05	0.693431
ENSMUSG00000044641	Pard6b	2	168081004	168101203	+	1.44207	1.32331	1.05418	1.08022	1.12596	1.01677	0.472729	-0.187875
ENSMUSG00000051149	Adnp	2	168180986	168207112	-	26.8815	27.2692	26.0265	26.4747	26.7145	27.8498	0.409699	0.0713154
ENSMUSG00000093752	Gm20716	2	168180986	168230364	-	4.16887	4.07365	3.63695	2.77178	4.50343	1.80889	0.389338	-0.329925
ENSMUSG00000078919	Dpm1	2	168209048	168230591	-	11.4064	10.096	14.6225	14.3954	11.9771	16.831	0.0169126	0.46734
ENSMUSG00000074576	Mocs3	2	168230622	168232594	+	7.84046	7.13985	6.92957	6.8233	7.38216	6.7237	0.949946	-0.0109249
ENSMUSG00000027544	Nfatc2	2	168476410	168601657	-	0.797172	0.569162	0.889602	0.98285	0.630128	0.852409	0.659812	0.153923
ENSMUSG00000027546	Atp9a	2	168634438	168742409	-	6.49407	5.76171	6.03122	7.01668	5.84295	7.23949	0.134396	0.208513
ENSMUSG00000027551	Zfp64	2	168893331	168955587	-	13.2795	12.4464	12.9937	12.4455	11.4438	12.4698	0.683368	-0.0427624
ENSMUSG00000047907	Tshz2	2	169633013	170071816	+	6.35783	5.34286	7.36453	9.08961	6.75587	10.9241	0.00401355	0.609623
ENSMUSG00000052056	Zfp217	2	170108643	170148103	-	6.45779	5.96794	5.51806	7.13004	6.67351	6.2327	0.0387314	0.222451
ENSMUSG00000052033	Pfdn4	2	170496428	170519123	+	15.3434	17.7687	17.8121	12.8474	15.0453	13.0852	0.106818	-0.251597
ENSMUSG00000027560	Dok5	2	170731807	170879769	+	4.81102	4.63468	3.8339	3.62814	3.734	3.20226	0.154171	-0.273647
ENSMUSG00000027495	Fam210b	2	172345565	172355749	+	3.92981	4.06506	3.60586	4.21893	3.80631	3.68565	0.683071	0.0674469
ENSMUSG00000027496	Aurka	2	172356190	172370535	-	17.5252	18.3591	23.7548	12.526	14.0408	15.1114	0.0051291	-0.467711
ENSMUSG00000027498	Cstf1	2	172370681	172382448	+	15.1374	14.3202	15.5017	11.779	11.8381	13.0452	0.00762108	-0.222845
ENSMUSG00000074570	Cass4	2	172393794	172433757	+	2.05339	2.15975	1.39795	1.2367	1.15449	0.940065	0.0148433	-0.656537
ENSMUSG00000027502	Rtfdc1	2	172440556	172469908	+	33.3233	32.638	33.0349	31.0656	29.2095	29.8272	0.279371	-0.0792999
ENSMUSG00000027509	Rae1	2	173000117	173015739	+	34.3828	33.0412	31.2441	26.3935	27.2142	24.9979	0.000285042	-0.292071
ENSMUSG00000027510	Rbm38	2	173020498	173034734	+	9.40126	7.67518	7.69465	4.27317	4.74852	4.33532	9.98e-07	-0.720271
ENSMUSG00000027514	Zbp1	2	173206612	173218923	-	14.8228	10.1053	19.0566	7.51647	6.29273	9.7136	0.000628427	-0.72607
ENSMUSG00000038400	Pmepa1	2	173224458	173276533	-	39.1178	41.401	37.7973	33.6253	35.5506	32.6163	0.0830497	-0.165191
ENSMUSG00000055897	Ppp4r1l-ps	2	173579320	173659640	-	2.95748	2.93445	2.6524	4.6475	3.96088	4.1629	7.82e-07	0.62214
ENSMUSG00000027519	Rab22a	2	173659760	173707343	+	14.362	13.3805	13.6944	15.5326	14.4536	15.5051	0.000851798	0.209981
ENSMUSG00000054455	Vapb	2	173737511	173784336	+	18.9766	18.6896	19.5361	18.7303	18.1668	19.5148	0.72484	0.0326523
ENSMUSG00000082519	Vamp7-ps	2	174046619	174047273	-	2.04183	1.64166	1.54066	2.32434	1.54294	1.82298	0.693518	0.180774
ENSMUSG00000027522	Stx16	2	174076308	174099771	+	18.0336	18.937	16.677	22.5653	20.9716	18.8953	0.0492389	0.234425
ENSMUSG00000039263	Npepl1	2	174110349	174123070	+	28.6895	29.1355	26.7338	30.4326	28.435	27.3418	0.528835	0.063566
ENSMUSG00000086537	Nespas	2	174281237	174295436	-	1.16507	1.17798	1.71619	2.73404	1.04238	2.36948	0.177962	0.598362
ENSMUSG00000027523	Gnas	2	174284320	174346744	+	611.116	612.08	622.163	727.155	637.606	742.629	0.000239012	0.250315
ENSMUSG00000016253	Nelfcd	2	174415804	174427502	+	16.1824	16.6297	15.9236	14.7932	13.3882	13.9607	0.0758785	-0.16279
ENSMUSG00000016256	Ctsz	2	174427493	174439039	-	155.04	133.398	141.858	154.331	132.137	140.564	0.732373	0.0435386
ENSMUSG00000016252	Atp5e	2	174461072	174464105	-	42.7474	59.9109	62.4921	63.3791	59.9495	62.7649	0.330179	0.208099
ENSMUSG00000016257	Slmo2	2	174465067	174473081	-	33.1672	34.2138	33.446	26.813	26.9615	25.9931	7.38e-05	-0.2907
ENSMUSG00000090093	Gm14399	2	175129493	175142012	-	2.04683	2.01051	2.34451	1.63993	1.75137	2.00404	0.947134	0.0297807
ENSMUSG00000078903	Gm14391	2	175191065	175206917	-	0.892626	0.766912	0.772293	0.518619	1.00748	0.824073	0.947142	-0.0429434
ENSMUSG00000084323	Gm14438	2	175270556	175271179	+	12.849	17.172	15.9388	12.0622	15.5183	4.7652	0.358789	-0.452233
ENSMUSG00000078901	Gm14440	2	175275125	175286805	+	0.302513	0.321633	0.317775	0.314222	0.344504	0.061252	0.713797	-0.331925
ENSMUSG00000078897	Gm4724	2	175422300	175435807	-	2.04539	2.15973	2.36652	0.526772	0.326322	2.1388	0.153086	-0.961772
ENSMUSG00000078896	Gm8923	2	175469985	175482171	+	1.58529	1.53736	1.53446	3.34631	2.77447	2.3207	0.00186117	0.883983
ENSMUSG00000094475	Gm11007	2	175643978	175653860	+	3.17676	2.15463	3.5337	2.02795	2.19297	2.6241	0.852318	-0.064434
ENSMUSG00000095545	Gm4245	2	175692223	175703646	-	1.4778	1.28063	1.28598	2.58859	1.17204	1.78033	0.455474	0.282107
ENSMUSG00000078889	Gm14288	2	175789357	175801093	-	1.27146	1.06679	0.961618	1.32139	1.51296	1.59258	0.0590772	0.41507
ENSMUSG00000083481	Rps8-ps2	2	175804983	175805606	-	2.05136	2.34759	2.16506	1.52464	1.36406	2.33031	0.548605	-0.280201
ENSMUSG00000078887	Gm6710	2	175869219	175881248	+	2.71593	2.92122	2.7125	2.92598	2.45858	2.77528	0.966605	0.011022
ENSMUSG00000089756	Gm8898	2	175918881	175931100	-	0.692104	0.594603	0.357379	0.555057	0.874983	0.576106	0.419741	0.358452
ENSMUSG00000078886	Gm2026	2	175965331	175980303	+	1.38439	0.505963	1.21403	0.65166	0.834213	1.44827	0.899671	-0.104046
ENSMUSG00000095648	Gm2004	2	176141591	176149825	-	1.32227	0.860264	0.770038	0.97153	1.73508	0.945668	0.518648	0.341191
ENSMUSG00000078894	2210418O10Rik	2	176226569	176240328	+	1.30034	1.68291	1.79417	1.66485	1.80125	1.0513	0.949011	0.03575
ENSMUSG00000078881	Gm14434	2	176473278	176486783	-	1.30437	2.69985	2.01606	5.26211	5.14804	4.41188	8.9e-07	1.37975
ENSMUSG00000078880	Gm14308	2	176613364	176636344	-	1.83872	1.87488	2.49937	0.188873	1.64183	1.51733	0.592202	-0.827896
ENSMUSG00000078879	Gm14306	2	176670522	176719085	+	1.15017	1.15154	1.67426	0.967316	0.949153	1.32082	0.579533	-0.246761
ENSMUSG00000078878	Gm14305	2	176708328	176721813	+	5.53608	4.15704	4.54059	5.26611	4.0919	4.83544	0.867646	0.0448965
ENSMUSG00000078877	Gm14295	2	176798612	176811223	+	2.7391	4.00452	3.36828	3.51812	3.51966	2.92031	0.932704	0.0246232
ENSMUSG00000074527	Gm14296	2	176892509	176927809	-	1.9367	1.66219	1.83361	1.06526	1.99849	1.47459	0.495841	-0.254307
ENSMUSG00000078875	Gm14419	2	177000956	177012787	+	0.79253	2.3864	1.43745	1.20482	0.543718	0.973933	0.37993	-0.473828
ENSMUSG00000078870	Gm14410	2	177183453	177206421	-	8.90529	9.97372	11.0654	8.08166	7.07104	7.78189	0.0646793	-0.312695
ENSMUSG00000078867	Gm14418	2	177387124	177398320	-	1.06453	1.53604	0.799027	0.869278	1.24645	0.48316	0.464368	-0.472082
ENSMUSG00000083619	Gm14414	2	177460275	177460847	+	13.1187	10.9966	13.0664	14.13	6.61306	18.2162	0.816635	0.119765
ENSMUSG00000078866	Gm14420	2	177464733	177478129	+	2.05694	3.12198	2.51133	2.52272	2.92103	2.96553	0.559035	0.195332
ENSMUSG00000094786	Gm14403	2	177498215	177509763	+	0.912115	1.33715	1.88775	3.05046	1.88542	2.28841	0.0534349	0.76062
ENSMUSG00000078864	Gm14322	2	177759288	177770472	+	1.59832	1.45024	1.65051	0.727375	0.83786	1.29426	0.129202	-0.609161
ENSMUSG00000095362	Gm14325	2	177831791	177840336	-	8.38464	7.66353	6.63243	8.05604	7.99068	9.65371	0.210505	0.224192
ENSMUSG00000082901	Gm14323	2	177892638	177893264	+	2.78825	2.95399	0.124395	0.511299	0.34584	2.17208	0.524442	-0.895868
ENSMUSG00000078862	Gm14326	2	177935993	177957297	-	1.52161	1.35258	4.85023	4.28812	2.02831	2.14582	0.638728	0.243051
ENSMUSG00000074519	Etohi1	2	178023284	178034022	+	2.40449	1.22657	2.13272	1.8123	2.4801	2.43025	0.583503	0.214709
ENSMUSG00000078861	Zfp931	2	178067695	178078476	-	2.15696	2.23322	2.96779	1.62056	1.76223	2.95394	0.776225	-0.130067
ENSMUSG00000049999	Ppp1r3d	2	178411206	178414472	-	1.66184	1.54286	1.54001	2.64623	2.00995	2.86179	0.000140762	0.717331
ENSMUSG00000070476	Fam217b	2	178414524	178424428	+	2.70122	2.26485	2.80314	2.76436	2.76444	3.38555	0.132545	0.262792
ENSMUSG00000039155	Cdh26	2	178430531	178487366	+	0.395883	0.429682	0.554094	0.773169	0.726705	0.757952	0.0076699	0.745178
ENSMUSG00000061897	Gm14292	2	179177425	179177880	+	2.45253	3.24104	3.41471	2.50957	2.32005	2.73348	0.614329	-0.211071
ENSMUSG00000000305	Cdh4	2	179442431	179899373	+	0.895426	0.889019	0.864415	1.45398	1.48427	1.40155	9.21e-11	0.763547
ENSMUSG00000039117	Taf4a	2	179912146	179976646	-	4.83501	5.52137	5.39307	4.12033	4.70738	4.9743	0.352841	-0.122909
ENSMUSG00000085704	4921531C22Rik	2	179975993	179979013	+	0.924551	0.535311	1.14044	0.764292	0.908509	1.08519	0.723718	0.158419
ENSMUSG00000039108	Lsm14b	2	180024987	180035465	+	19.5897	20.8911	19.9952	17.117	18.5312	17.2746	0.181985	-0.140406
ENSMUSG00000027566	Psma7	2	180036373	180042433	-	126.067	130.308	131.378	112.077	119.167	113.886	0.168832	-0.115937
ENSMUSG00000039086	Ss18l1	2	180042509	180070201	+	1.49076	1.91027	1.51622	1.91048	1.73158	1.49435	0.660529	0.115672
ENSMUSG00000039069	Mtg2	2	180070588	180085902	+	6.4399	6.80996	6.75691	5.96498	5.63288	5.29915	0.607207	-0.0696867
ENSMUSG00000039050	Osbpl2	2	180119306	180162680	+	17.5671	17.1726	16.4217	14.3065	14.0996	15.1053	0.0264206	-0.182893
ENSMUSG00000039041	Adrm1	2	180171485	180176286	+	69.7	72.4953	69.6855	59.389	60.236	59.5096	0.0370813	-0.153475
ENSMUSG00000015647	Lama5	2	180176373	180225859	-	2.85173	2.52844	2.45321	3.68248	4.20228	3.26697	1.45e-05	0.567184
ENSMUSG00000039001	Rps21	2	180257377	180258445	+	112.068	170.105	175.09	137.522	139.258	160.342	0.952583	-0.0175198
ENSMUSG00000038990	Cables2	2	180258540	180273496	-	6.42947	5.91012	5.9923	5.7112	6.4248	5.86698	0.44307	0.107717
ENSMUSG00000038963	Slco4a1	2	180456245	180474867	+	2.98874	2.6409	4.02196	3.57537	3.24834	4.55732	0.382094	0.264
ENSMUSG00000027569	Mrgbp	2	180581304	180586304	+	7.53899	8.81254	8.33789	8.04625	7.00238	6.87757	0.34091	-0.145033
ENSMUSG00000049401	Ogfr	2	180589245	180595836	+	46.6088	47.3716	52.0717	43.6089	41.5021	44.0007	0.174078	-0.125837
ENSMUSG00000038932	Tcfl5	2	180621956	180642708	-	3.01319	3.51727	3.50103	2.29677	2.38331	2.9756	0.104712	-0.337647
ENSMUSG00000038914	Dido1	2	180657964	180709999	-	10.4016	10.1422	10.6796	10.0449	10.5171	10.797	0.693661	0.0424471
ENSMUSG00000027573	Gid8	2	180710117	180718733	+	21.8504	20.7506	24.2829	22.7692	20.0923	22.8168	0.867693	0.026021
ENSMUSG00000038848	Ythdf1	2	180904377	180920949	-	28.9067	26.9711	29.6523	24.7832	24.9332	25.8753	0.108004	-0.126856
ENSMUSG00000027575	Arfgap1	2	180967225	180982526	+	30.6475	29.5797	28.9228	36.8639	37.1289	33.169	5.62e-05	0.305057
ENSMUSG00000070461	9230112E08Rik	2	180983924	180987275	+	1.88073	1.94139	2.14249	1.63408	2.37907	2.05943	0.778614	0.0822615
ENSMUSG00000016344	Ppdpf	2	181187247	181188771	+	20.7727	19.7103	20.3076	18.7663	17.0122	19.8059	0.646749	-0.0707845
ENSMUSG00000027580	Helz2	2	181227615	181242027	-	13.6052	12.3234	15.8699	10.6335	11.3309	11.9656	0.0308751	-0.268218
ENSMUSG00000038705	Gmeb2	2	181251449	181288035	-	7.83407	7.502	6.22582	7.48364	6.84605	6.2336	0.987599	-0.00293458
ENSMUSG00000038685	Rtel1	2	181319739	181356616	+	8.57606	7.73934	7.17215	7.7604	6.78235	6.3776	0.198767	-0.145842
ENSMUSG00000038671	Arfrp1	2	181357690	181365404	-	15.3922	15.3145	13.1255	12.6206	12.8527	11.3499	0.0974502	-0.238426
ENSMUSG00000027582	Zgpat	2	181364928	181383628	+	9.36984	8.48903	6.86766	9.63916	8.23198	8.17551	0.626235	0.0856292
ENSMUSG00000090077	Lime1	2	181380078	181383628	+	1.47148	1.02171	0.771136	2.25576	1.10156	1.26064	0.0958072	0.810107
ENSMUSG00000085028	Slc2a4rg-ps	2	181384250	181387586	+	0.381741	0.582239	0.317435	0.538229	0.533693	0.289764	0.836607	0.134809
ENSMUSG00000027583	Zbtb46	2	181387762	181459426	-	1.03063	1.50459	1.38547	1.23792	1.48367	1.65904	0.539229	0.195761
ENSMUSG00000000827	Tpd52l2	2	181497142	181517966	+	22.8079	23.1707	23.7562	22.269	22.9821	22.5796	0.967977	0.00383916
ENSMUSG00000000826	Dnajc5	2	181520485	181555133	+	27.2923	26.418	27.0211	24.9195	24.5854	24.5193	0.375788	-0.05987
ENSMUSG00000089917	Uckl1	2	181569149	181584892	-	19.3978	18.6377	14.1024	19.8838	19.4316	17.0048	0.477127	0.13099
ENSMUSG00000000823	Znf512b	2	181582103	181592803	-	9.82882	11.1995	9.00474	13.1545	12.5936	10.6501	0.00147933	0.341438
ENSMUSG00000002455	Prpf6	2	181591868	181655660	+	29.7665	29.0613	30.8367	27.1669	29.343	28.8203	0.905713	-0.0134882
ENSMUSG00000038605	Samd10	2	181595218	181599212	-	1.38542	1.43786	1.37555	1.13954	1.36148	1.23403	0.56444	-0.156254
ENSMUSG00000059540	Tcea2	2	181680310	181688071	+	2.24509	2.53653	2.24309	3.10079	2.831	1.75162	0.535789	0.234321
ENSMUSG00000002458	Rgs19	2	181688419	181693977	-	26.0551	27.598	28.3894	22.7331	21.6155	23.338	0.00895137	-0.236649
ENSMUSG00000027589	Pcmtd2	2	181837854	181857461	+	4.39317	3.85582	4.75805	5.35533	4.56902	5.71928	0.0461009	0.330921
ENSMUSG00000038628	Polr3k	2	181864337	181870830	+	7.26071	7.87054	7.82929	7.2359	6.82264	7.99583	0.977418	-0.00468928
ENSMUSG00000086224	2700069I18Rik	3	5177586	5220841	-	1.1047	1.43503	1.34678	1.12819	1.18626	1.72963	0.786959	0.134378
ENSMUSG00000025255	Zfhx4	3	5218526	5415857	+	8.00849	6.4142	8.69702	9.4005	8.0436	11.121	0.0294657	0.353637
ENSMUSG00000040374	Pex2	3	5560188	5576239	-	15.01	14.8892	14.8879	15.2304	14.1485	16.0227	0.438683	0.0823424
ENSMUSG00000103034	UBC	3	5750806	5751295	+	3.93287	2.71739	2.87648	3.24743	3.07217	4.03724	0.659074	0.18093
NewGene_5115	NewGene_5115	3	6106909	6247335	+	0.334366	0.2852	0.555272	0.434471	0.365093	0.856195	0.358453	0.490876
ENSMUSG00000027499	Pkia	3	7366669	7445366	+	3.24371	2.75729	2.90457	3.87411	3.05041	3.24638	0.1356	0.248995
ENSMUSG00000043542	Zc2hc1a	3	7503483	7553836	+	6.9865	7.07045	7.20101	7.74131	6.64446	7.34041	0.620996	0.064465
ENSMUSG00000040329	Il7	3	7569994	7613760	-	0.557284	0.485196	0.670079	0.437792	0.378199	0.634985	0.565902	-0.19956
ENSMUSG00000027500	Stmn2	3	8509360	8561606	+	0.397515	0.608697	1.10409	0.468908	0.608437	1.25425	0.808373	0.196646
ENSMUSG00000040289	Hey1	3	8663359	8667256	-	0.644125	0.817675	0.593521	0.998588	1.5897	0.725581	0.0829998	0.739807
ENSMUSG00000040269	Mrps28	3	8802146	8923918	-	14.5258	18.0949	18.7487	15.4956	14.1912	15.2603	0.478892	-0.140514
ENSMUSG00000027506	Tpd52	3	8925593	9004723	-	16.8282	14.21	13.2859	9.46509	9.29562	7.67519	0.000105644	-0.440544
ENSMUSG00000069114	Zbtb10	3	9250602	9285333	+	2.7421	3.00946	2.21135	2.10902	2.21028	2.05881	0.130882	-0.265739
ENSMUSG00000040209	Zfp704	3	9427020	9610085	-	2.49919	2.13077	2.19196	2.51794	2.36954	2.64407	0.0594057	0.192694
ENSMUSG00000027508	Pag1	3	9687479	9833679	-	1.38468	1.0692	1.22036	2.20854	1.8608	1.79895	1.7e-06	0.701254
ENSMUSG00000027533	Fabp5	3	10012548	10016607	+	43.4568	38.2764	43.0985	57.2818	51.1703	51.8876	1.09e-05	0.407738
ENSMUSG00000049230	Gm9833	3	10088110	10092565	+	6.60087	5.86394	6.41432	5.61924	6.57667	5.60548	0.885181	-0.0292156
ENSMUSG00000062515	Fabp4	3	10204088	10208576	-	3.81237	4.2374	7.68161	5.18489	3.40216	4.24707	0.616924	-0.210304
ENSMUSG00000027531	Impa1	3	10311956	10331439	-	14.5212	14.3821	13.8179	11.823	12.8524	12.4294	0.12732	-0.123539
ENSMUSG00000039795	Zfand1	3	10339953	10351317	-	5.37656	4.15929	5.00044	6.03738	5.43634	7.21763	0.0140222	0.411282
ENSMUSG00000027536	Chmp4c	3	10366907	10428856	+	0.577015	0.549856	0.481048	0.495142	0.46819	0.32709	0.288882	-0.32058
ENSMUSG00000027534	Snx16	3	10417817	10440102	-	5.879	5.29478	5.36628	4.13561	4.6889	4.27296	0.0412157	-0.277262
ENSMUSG00000103735	RP23-187F18.1	3	12975359	12975701	+	3.21333	5.18463	4.29013	4.26264	4.47163	4.06146	0.894077	0.0642446
ENSMUSG00000027550	Lrrcc1	3	14533788	14572658	+	3.98129	4.19295	4.14172	3.92467	3.9753	4.21262	0.900072	0.0214411
ENSMUSG00000027552	E2f5	3	14578641	14606309	+	6.5663	6.89812	6.96399	6.10068	5.69132	5.38986	0.141611	-0.194496
ENSMUSG00000078784	1810022K09Rik	3	14606284	14611285	-	17.8728	25.4859	23.4839	17.9564	19.7337	20.2114	0.404246	-0.155457
ENSMUSG00000027555	Car13	3	14641727	14663002	+	9.7432	7.93683	10.2002	7.72009	7.05146	9.18568	0.407487	-0.16375
ENSMUSG00000027559	Car3	3	14863512	14872523	+	1.09937	0.860108	2.63943	2.06133	0.664254	2.80789	0.710563	0.31474
ENSMUSG00000095788	Sirpb1a	3	15371653	15426520	-	1.20849	0.975269	0.88033	0.476365	0.812493	0.397771	0.0246174	-0.843304
ENSMUSG00000095028	Sirpb1b	3	15495751	15575065	-	0.81708	0.967271	0.714302	0.668818	0.666906	0.333467	0.120493	-0.591017
ENSMUSG00000074677	Sirpb1c	3	15795145	15848528	-	4.74364	3.83089	3.08797	2.38795	2.34186	1.37536	0.00228162	-0.877005
ENSMUSG00000047213	Ythdf3	3	16183212	16217037	+	25.8035	25.502	25.6542	25.4472	23.9302	23.0073	0.098408	-0.119693
ENSMUSG00000025128	Bhlhe22	3	18054174	18057517	+	2.60908	2.23066	2.64009	3.44465	3.11836	2.90651	0.00696005	0.394676
ENSMUSG00000039519	Cyp7b1	3	18071950	18243338	-	4.52133	3.35645	5.15109	7.08324	6.53072	7.88	4.41e-05	0.776995
NewGene_5156	NewGene_5156	3	18621566	18633362	-	0.134052	0.158314	0.206762	0.336244	0.227405	0.336067	0.0242076	0.892029
ENSMUSG00000027599	Armc1	3	19131402	19163065	-	12.9941	12.4664	13.7981	11.6556	10.9642	11.3791	0.0748064	-0.153365
ENSMUSG00000027601	Mtfr1	3	19187327	19220817	+	20.98	24.4398	21.8694	15.2553	17.718	17.1475	0.00283043	-0.282451
ENSMUSG00000069094	Pde7a	3	19223108	19311322	-	6.21129	5.74022	6.78967	7.08042	7.0304	7.27211	0.0432637	0.192679
ENSMUSG00000048106	4632415L05Rik	3	19894886	19895962	+	3.68715	2.86859	3.41159	4.31018	3.32905	3.89917	0.276149	0.265326
ENSMUSG00000003617	Cp	3	19957054	20009145	+	3.18947	2.58905	2.48103	2.97762	2.74529	2.97856	0.48919	0.118132
ENSMUSG00000027615	Hps3	3	19995945	20035315	-	6.76073	6.36815	5.82337	6.98038	6.22828	5.15258	0.960478	0.00979301
ENSMUSG00000002428	Hltf	3	20057811	20118490	+	5.74574	5.37938	5.33741	5.98604	5.45779	5.41819	0.533889	0.080734
ENSMUSG00000019528	Gyg	3	20122084	20155317	-	30.4478	25.8613	27.7799	33.1441	30.5673	31.8113	0.0165234	0.238426
ENSMUSG00000027630	Tbl1xr1	3	22076652	22216594	+	4.2444	3.43185	4.24287	4.68651	4.08995	5.12872	0.061503	0.277168
ENSMUSG00000057036	Gm7536	3	24333068	24333511	+	80.9498	90.193	88.6204	77.5577	71.5606	79.73	0.281995	-0.129532
ENSMUSG00000069083	Gm10259	3	25211016	25212605	-	2.93033	1.68114	0.610355	1.03687	2.52691	2.26401	0.792885	0.223222
ENSMUSG00000027699	Ect2	3	27097222	27153878	-	9.19733	9.82033	11.8225	6.24405	6.86305	7.84721	0.00105122	-0.48949
ENSMUSG00000027698	Nceh1	3	27182965	27284608	+	9.7414	7.16792	8.29195	8.67139	5.73311	5.91134	0.304296	-0.241905
ENSMUSG00000039286	Fndc3b	3	27416162	27711307	-	47.6977	44.3255	41.8037	51.6976	53.6163	48.9539	0.00235576	0.260363
ENSMUSG00000027695	Pld1	3	27938695	28133362	+	4.14931	3.55292	3.58777	4.45493	4.08175	4.25368	0.0257645	0.258425
ENSMUSG00000027692	Tnik	3	28263214	28675858	+	1.94059	1.97979	1.51107	1.92557	3.39945	1.73621	0.839516	0.0580558
ENSMUSG00000050192	Eif5a2	3	28781276	28798846	+	3.06573	2.62547	2.60089	3.21176	2.89455	2.85742	0.244867	0.166687
ENSMUSG00000039221	Rpl22l1	3	28805436	28807424	+	64.4555	76.9687	77.0718	68.6067	70.4009	73.8093	0.881103	0.0261539
ENSMUSG00000027684	Mecom	3	29951296	30548008	-	4.49921	4.46093	3.67208	3.88947	4.35803	3.35761	0.890944	-0.029625
ENSMUSG00000037730	Mynn	3	30602065	30619873	+	5.2224	5.33131	5.29362	4.81193	4.63601	4.71813	0.880097	0.025109
ENSMUSG00000027706	Sec62	3	30792875	30821263	+	33.1745	32.8577	33.6668	35.5864	32.9037	38.0807	0.110337	0.147168
[truncated: 12,008 more rows]

## Sheet: C181 vs vector DEGs
Genes change by C181 compared to vector control
FPKM q0.05_l2fc0.5						vector	vector	vector	C181	C181	C181
#ID	Symbol	Chr	Start	End	Strand	Female A FPKM	Female B FPKM	Male FPKM	Female A FPKM	Female B FPKM	Male FPKM	FDR	log2FC
ENSMUSG00000062345	Serpinb2	1	107511423	107535478	+	2.71828	4.36616	2.63541	0.53957	0.731179	0.342975	4.58e-14	-2.56768
ENSMUSG00000058248	Kcnh1	1	192190774	192510159	+	0.157763	0.18947	0.273068	0.041495	0.105318	0.08563	0.0100939	-1.34711
ENSMUSG00000026475	Rgs16	1	153740349	153745468	+	60.6047	61.0757	37.1488	23.5865	23.7744	13.1813	0.000548589	-1.33769
ENSMUSG00000026582	Sele	1	164048234	164057677	+	1.30138	1.03585	0.636922	0.457262	0.488131	0.347323	0.00239095	-1.14257
ENSMUSG00000016526	Dyrk3	1	131127455	131138340	-	2.97257	3.59877	3.32249	1.33086	1.67999	1.26679	2.35e-10	-1.1368
ENSMUSG00000043263	Pyhin1	1	173630917	173647928	+	2.33535	1.71363	2.49085	1.09727	0.869197	1.00466	2.26e-07	-1.07915
ENSMUSG00000032487	Ptgs2	1	150100031	150108227	+	87.9737	102.348	57.3386	38.843	52.4913	24.0615	0.0324639	-1.04745
ENSMUSG00000087213	2810408I11Rik	1	64679871	64690659	-	7.03268	9.22173	8.05671	3.67093	5.19084	3.09505	0.000445394	-0.971208
ENSMUSG00000026628	Atf3	1	191170296	191218039	-	19.0966	21.3001	13.9726	10.4147	10.2389	7.55898	1.5e-05	-0.892441
ENSMUSG00000026069	Il1rl1	1	40429570	40465415	+	255.439	236.124	274.205	126.548	153.587	122.218	1.51e-13	-0.841926
ENSMUSG00000028033	Kcnq5	1	21398403	21961942	-	0.697914	0.800525	0.830895	0.473925	0.482886	0.306378	0.00137956	-0.825628
ENSMUSG00000103367	RP23-293I7.1	1	176835724	176836062	+	18.8048	18.3887	12.3184	10.3834	10.3964	6.16681	0.0105904	-0.821803
ENSMUSG00000097028	Ptgs2os	1	150074873	150099963	-	0.651196	0.787594	0.920869	0.348739	0.5145	0.500549	0.0377717	-0.74352
ENSMUSG00000037849	Gm4955	1	173468509	173491041	-	1.60241	1.2608	2.15686	1.18896	0.949693	0.804664	0.0315617	-0.728947
ENSMUSG00000026358	Rgs1	1	144242296	144249242	-	0.879389	0.77563	0.673695	0.544932	0.473448	0.347766	0.0223407	-0.704982
ENSMUSG00000097754	Ptgs2os2	1	150159043	150164948	-	3.41331	3.52263	3.13314	2.03622	2.08062	1.86799	1.55e-05	-0.695505
ENSMUSG00000026196	Bard1	1	71027498	71103146	-	1.5019	1.51674	1.67667	0.8637	1.04753	0.893741	1.24e-05	-0.688591
ENSMUSG00000026234	Ncl	1	86344719	86359400	-	105.116	112.779	116.101	66.4501	70.5686	67.3724	1.2e-16	-0.662374
ENSMUSG00000039384	Dusp10	1	184013302	184075636	+	7.98403	6.42386	4.58539	3.47439	3.43801	3.5668	0.00014316	-0.642925
ENSMUSG00000039997	Ifi203	1	173920407	173942672	-	23.3606	19.7077	26.0034	15.3212	12.0434	15.8037	1.23e-05	-0.631234
ENSMUSG00000025980	Hspd1	1	55077835	55088243	-	215.248	219.012	237.882	132.212	148.919	141.613	7.11e-14	-0.621484
ENSMUSG00000073490	AI607873	1	173723430	173741809	-	8.20626	6.25877	7.7502	5.33189	4.01946	4.75025	0.00015073	-0.601254
ENSMUSG00000073489	Ifi204	1	173747293	173766943	-	55.0839	47.7979	60.5273	35.1332	30.5534	38.1417	1.85e-06	-0.599582
ENSMUSG00000026037	Orc2	1	58462771	58505109	-	12.5882	13.4804	12.3216	7.808	9.08856	7.86173	3.04e-08	-0.594992
ENSMUSG00000026429	Ube2t	1	134962565	134974162	+	5.19998	5.17236	5.60536	3.26853	3.73391	2.89473	0.000601362	-0.588007
ENSMUSG00000090272	Mndal	1	173857220	173942491	-	15.9527	12.9917	18.8714	11.7633	8.5948	12.1686	0.0020245	-0.583767
ENSMUSG00000026479	Lamc2	1	153122756	153186447	-	1.31693	1.3529	1.40695	0.914528	0.839133	0.833576	0.000281236	-0.577412
ENSMUSG00000018189	Uchl5	1	143777272	143807466	+	14.5589	15.4578	15.9452	9.73403	9.60915	10.2939	2.33e-10	-0.575524
ENSMUSG00000026019	Wdr12	1	60069785	60098645	-	7.51076	8.26699	7.21878	4.84509	5.54773	4.54596	1.47e-08	-0.573119
ENSMUSG00000026535	Ifi202b	1	173962568	173982744	-	52.8424	48.2615	58.0649	33.2706	32.0532	37.6955	1.2e-07	-0.572873
ENSMUSG00000026014	Raph1	1	60482292	60567104	-	10.7983	11.9104	8.99582	7.26364	8.16546	5.47454	0.00102372	-0.571263
ENSMUSG00000026020	Nop58	1	59684971	59719044	+	37.2858	28.5756	25.8871	18.1512	18.8644	15.5873	1.33e-10	-0.567313
ENSMUSG00000001305	Rrp15	1	186720978	186749358	-	16.0977	18.1103	18.0031	11.2425	10.7542	10.5022	3.28e-08	-0.565663
ENSMUSG00000061024	Rrs1	1	9545408	9547455	+	37.9321	39.1895	38.8987	24.5005	28.2027	24.1176	4.27e-08	-0.540132
ENSMUSG00000026222	Sp100	1	85649988	85709998	+	17.1172	13.1614	20.3686	11.9849	9.45419	13.1358	0.018259	-0.537826
ENSMUSG00000026107	Nabp1	1	51465862	51478425	-	27.2233	26.1527	18.9535	18.0713	18.5163	13.2984	0.0178813	-0.532828
ENSMUSG00000026049	Tex30	1	44086613	44102441	-	7.14393	7.97208	8.25044	5.25004	5.6719	5.0148	3.98e-05	-0.521976
ENSMUSG00000062510	Nsl1	1	191063012	191086474	+	2.34	2.48648	2.75787	1.63072	1.63045	2.00085	0.00204182	-0.519102
ENSMUSG00000041859	Mcm3	1	20802968	20820312	-	29.7621	27.1235	31.8946	19.6078	18.8695	21.5063	7.59e-08	-0.508776
ENSMUSG00000079139	Gm4204	1	135231995	135233225	+	58.0929	60.536	64.5477	38.663	41.5367	44.0164	1.08e-07	-0.506138
ENSMUSG00000026536	Mnda	1	173896345	173913046	-	47.9902	41.4993	52.0074	32.7806	28.6477	34.5331	2.57e-05	-0.505713
ENSMUSG00000042182	Bend6	1	33852052	33907816	-	2.39335	2.028	2.236	1.15679	1.45949	1.84874	0.04813	-0.501644
ENSMUSG00000026068	Il18rap	1	40515362	40551705	+	3.23666	3.18101	2.51452	2.01563	2.42659	1.76621	0.006736	-0.501271
ENSMUSG00000006403	Adamts4	1	171250421	171260637	+	7.97401	6.88418	6.38409	9.77884	10.2504	8.94095	3.07e-05	0.501645
ENSMUSG00000048126	Col6a3	1	90765923	90843971	-	166.642	153.066	187.046	210.731	219.568	261.47	2.31e-05	0.503754
ENSMUSG00000032968	Inha	1	75507077	75510366	+	1.63346	1.25032	1.32103	2.16951	1.8139	1.77128	0.0446132	0.507842
ENSMUSG00000026365	Cfh	1	140084708	140183764	-	1.88302	1.64519	1.90528	3.17827	2.14016	2.32529	0.00557333	0.511449
ENSMUSG00000026193	Fn1	1	71585520	71653200	-	1284.84	1196.14	1126.69	1562.13	1727.95	1698.23	1.75e-10	0.525929
ENSMUSG00000052331	Ankrd44	1	54645340	54926387	-	5.47679	4.63464	4.51006	6.51871	5.99535	6.59813	3.37e-08	0.529444
ENSMUSG00000073678	Pgap1	1	54472994	54557684	-	0.983948	0.846118	0.813774	1.36001	1.11929	1.21708	0.000185524	0.534821
ENSMUSG00000042510	AA986860	1	130731976	130744622	+	0.700407	0.821204	0.580557	1.02357	1.09239	0.95548	0.0482851	0.544059
ENSMUSG00000055866	Per2	1	91415982	91459324	-	0.930151	1.03035	0.704389	1.4267	1.26618	1.09319	0.0155726	0.559828
ENSMUSG00000026494	Kif26b	1	178529125	178939200	+	10.0609	7.85675	6.8249	13.22	12.532	9.83703	0.00112797	0.580158
ENSMUSG00000026235	Epha4	1	77367185	77515088	-	7.1329	6.13245	5.67288	10.3412	9.32756	8.40882	4.75e-07	0.584368
ENSMUSG00000045515	Pou3f3	1	42695768	42703176	+	0.74768	0.812168	0.594171	1.14993	1.17186	0.801129	0.0178689	0.590088
ENSMUSG00000036766	Dner	1	84369839	84696221	-	1.14621	1.06117	1.28935	1.87177	1.36652	1.84818	0.00478557	0.594948
ENSMUSG00000026043	Col3a1	1	45311538	45349706	+	830.836	710.367	885.344	1287.19	992.288	1278.75	3.33e-06	0.6068
ENSMUSG00000026675	Hsd17b7	1	169949535	169969241	-	15.46	13.7117	15.303	20.8341	23.3687	21.5158	3.34e-13	0.618272
ENSMUSG00000026463	Atp2b4	1	133699457	133801041	-	2.65079	1.84591	2.331	3.51492	3.33206	2.81923	1.82e-12	0.633104
ENSMUSG00000066800	Rnasel	1	153749426	153764221	+	2.45239	1.96647	1.65907	4.26331	2.17848	2.94324	0.0225557	0.634365
ENSMUSG00000016262	Sertad4	1	192844488	192855756	-	17.6706	14.2954	20.5743	24.6726	23.5802	31.3996	0.000260075	0.640654
ENSMUSG00000042501	Cpa6	1	10324720	10719945	-	4.85035	4.71788	4.09964	6.52844	7.62097	6.53449	5.88e-06	0.664424
ENSMUSG00000026589	Sec16b	1	157506728	157568425	+	2.57674	2.33004	2.89047	3.82741	3.42636	4.69765	0.000127039	0.67922
ENSMUSG00000025950	Idh1	1	65158616	65186500	-	35.0056	29.545	39.511	53.0738	49.0305	59.9473	2.71e-07	0.684043
ENSMUSG00000091476	Gm16432	1	177983423	178172704	+	0.563897	0.50436	0.576597	0.758697	0.723513	1.06673	0.0178886	0.687312
ENSMUSG00000032719	Sbspon	1	15853862	15892722	-	0.467148	0.518401	0.475374	0.855502	0.720481	0.703374	0.00849037	0.690756
ENSMUSG00000025776	Crispld1	1	17727045	17766344	+	0.442485	0.411483	0.580819	0.80717	0.693819	0.74493	0.000417946	0.709088
ENSMUSG00000026051	1500015O10Rik	1	43730602	43742578	+	10.3846	10.3398	9.19109	17.6697	13.8722	15.9512	2.98e-07	0.720411
ENSMUSG00000066842	Hmcn1	1	150562524	150993435	-	1.31833	0.692069	0.910175	1.97063	1.11268	1.47773	0.0175409	0.72452
ENSMUSG00000040265	Dnm3	1	161982453	162478034	-	2.92067	3.18732	3.47545	3.58105	4.09311	5.45181	4.88e-08	0.726321
ENSMUSG00000041559	Fmod	1	134037254	134048277	+	20.693	19.156	26.1045	33.4408	29.7046	43.9614	3.61e-05	0.75314
ENSMUSG00000041144	Dnah7b	1	46066315	46373546	+	0.237294	0.156164	0.117616	0.178497	0.186196	0.282852	0.0182423	0.755738
ENSMUSG00000097993	Ptprv	1	135108497	135132594	-	3.81962	3.08724	2.16187	7.58622	5.31164	3.56879	0.00160728	0.815457
ENSMUSG00000101462	Gm3052	1	34415050	34417986	-	0.518633	0.396371	0.380022	0.630328	0.616562	0.968156	0.0382012	0.830881
ENSMUSG00000087691	Gm15674	1	130422824	130437914	+	0.887134	0.762092	0.82512	1.56396	1.45477	1.40836	2.35e-06	0.889965
ENSMUSG00000102336	mmu-mir-5103	1	34427002	34433264	-	1.44747	1.22992	1.31046	2.13547	2.66701	2.44427	1.02e-10	0.917585
ENSMUSG00000078190	Dnm3os	1	162217623	162225550	+	10.7442	10.6344	9.9498	22.4548	21.5551	16.799	1.86e-16	1.01071
ENSMUSG00000047793	Sned1	1	93235841	93301065	+	3.20971	2.78199	4.41878	7.38374	6.1424	8.23041	2.6e-08	1.09366
ENSMUSG00000103509	WI1-817D1.2	1	7148110	7152137	+	0.347415	0.463997	0.243762	0.763623	0.808306	0.696142	0.000381729	1.15272
ENSMUSG00000082809	Gm14150	2	151458956	151460309	+	8.48329	17.3863	16.4775	1.22083	5.22476	1.32886	0.00824677	-2.38737
ENSMUSG00000075014	Gm10800	2	98666547	98667301	-	2.42006	9.39663	3.5768	0.456473	0.452313	2.17471	0.00385942	-2.27389
ENSMUSG00000027456	Sdcbp2	2	151572622	151590005	+	2.90829	3.31699	1.23416	0.566655	1.16322	0.585485	0.00145312	-1.62397
ENSMUSG00000074934	Grem1	2	113746164	113758646	-	57.1165	63.8513	46.3127	19.1906	22.78	13.9572	1.58e-15	-1.52661
NewGene_4633	NewGene_4633	2	81988907	81993777	+	0.485972	0.752866	0.436635	0.228151	0.32248	0.115723	0.00939899	-1.28149
ENSMUSG00000027107	Chrna1	2	73563215	73580338	-	0.409456	0.397851	0.376839	0.189135	0.13518	0.182015	0.000113736	-1.16607
ENSMUSG00000027313	Chac1	2	119351229	119354381	+	34.1225	34.8138	27.058	16.7038	16.4982	12.4841	2.33e-10	-1.01714
ENSMUSG00000026875	Traf1	2	34941750	34961772	-	0.947178	0.860828	0.929344	0.368116	0.609544	0.351383	0.000980599	-0.978316
ENSMUSG00000027611	Procr	2	155751117	155755471	+	13.0431	17.5185	16.6366	8.44513	8.68957	7.50086	6.56e-09	-0.889975
ENSMUSG00000032802	Srxn1	2	152105516	152111376	+	47.7026	55.9475	53.0659	27.4972	30.131	25.3455	4.93e-15	-0.865575
ENSMUSG00000027071	P2rx3	2	84998583	85037462	-	1.25145	1.02846	1.06238	0.86786	0.355916	0.712286	0.0333706	-0.860801
ENSMUSG00000081999	Gm13461	2	41987473	41988829	-	3.00869	3.26247	4.16597	1.86428	1.58899	2.37766	0.0156511	-0.786033
ENSMUSG00000027514	Zbp1	2	173206612	173218923	-	14.8228	10.1053	19.0566	7.51647	6.29273	9.7136	0.000628427	-0.72607
ENSMUSG00000027510	Rbm38	2	173020498	173034734	+	9.40126	7.67518	7.69465	4.27317	4.74852	4.33532	9.98e-07	-0.720271
ENSMUSG00000017861	Mybl2	2	163054687	163084688	+	6.11753	6.65318	6.57745	3.87089	3.91918	3.87025	1.08e-11	-0.695688
ENSMUSG00000034903	Cobll1	2	65088339	65239403	-	5.54466	6.26691	6.64739	3.72439	3.73125	3.70088	6.89e-09	-0.67408
ENSMUSG00000074570	Cass4	2	172393794	172433757	+	2.05339	2.15975	1.39795	1.2367	1.15449	0.940065	0.0148433	-0.656537
ENSMUSG00000055612	Cdca7	2	72476159	72486893	+	7.81874	8.92239	9.11535	4.61683	5.10629	5.97604	2.52e-05	-0.654991
ENSMUSG00000027405	Nop56	2	130274430	130279313	+	86.7244	97.3884	88.443	54.6384	63.3653	52.4276	6.41e-09	-0.609519
NewGene_4596	NewGene_4596	2	75638377	75642905	-	61.4192	64.4091	52.1318	33.8838	46.9398	31.5903	0.000826618	-0.606475
ENSMUSG00000005087	Cd44	2	102811141	102901665	-	192.298	213.632	175.634	120.657	146.981	104.546	4.84e-05	-0.604269
ENSMUSG00000026669	Mcm10	2	4989714	5012791	-	4.96441	5.78582	5.98195	3.25492	3.61792	3.13859	3.43e-07	-0.603362
ENSMUSG00000055632	Hmcn2	2	31314415	31460738	+	0.302795	1.25675	0.325131	0.394696	0.428443	0.244036	0.0119728	-0.599258
ENSMUSG00000026896	Ifih1	2	62595798	62646255	-	15.5448	14.2049	17.7086	9.44013	9.42206	11.9304	4.79e-07	-0.574438
ENSMUSG00000054766	Set	2	30057378	30072577	+	105.861	113.254	119.861	71.8802	72.2283	74.4673	4.29e-12	-0.569915
ENSMUSG00000039356	Exosc2	2	31670715	31681349	+	14.0009	15.724	15.0876	10.0061	10.1676	9.6925	3.31e-08	-0.559034
ENSMUSG00000043415	Otud1	2	19657752	19660583	+	5.89035	5.69766	4.08287	3.86775	3.40553	2.9781	0.00721053	-0.557802
ENSMUSG00000026826	Nr4a2	2	57106830	57124003	-	6.01869	6.49071	5.10705	4.16872	4.05923	3.41305	0.00150243	-0.556965
ENSMUSG00000027018	Hat1	2	71388958	71441622	+	22.6966	20.4007	26.5555	14.4201	14.6622	16.5033	3.87e-05	-0.55516
ENSMUSG00000045624	Esf1	2	140119883	140170564	-	15.0172	16.9146	13.9085	10.0904	11.1255	8.9614	4.48e-05	-0.552581
ENSMUSG00000027323	Rad51	2	119112793	119147445	+	8.02943	7.64377	9.49237	5.25224	5.50617	5.8409	3.34e-05	-0.552049
ENSMUSG00000074743	Thbd	2	148404466	148408188	-	30.6392	35.145	30.1464	21.3099	23.5904	18.6887	3.12e-05	-0.539582
ENSMUSG00000026784	Pdss1	2	22895522	22940266	+	6.0853	6.3352	7.08875	4.28202	4.54838	3.98629	0.000134302	-0.529352
ENSMUSG00000026726	Cubn	2	13276338	13491813	-	0.428971	0.478753	0.524607	0.25781	0.365003	0.347599	0.0379353	-0.505563
ENSMUSG00000038375	Trp53inp2	2	155381059	155389850	+	29.8572	28.715	28.7769	41.1345	40.3503	39.721	1.14e-26	0.510416
ENSMUSG00000006800	Sulf2	2	166073089	166155663	-	76.0977	67.5498	74.1218	100.835	93.028	103.946	6.01e-12	0.510426
ENSMUSG00000054057	A930004D18Rik	2	18025193	18037737	-	1.57478	1.62628	1.75681	2.46074	2.08888	2.50363	0.0049144	0.510899
ENSMUSG00000033705	Stard9	2	120629126	120731895	+	2.94791	2.589	2.9265	3.69613	3.90645	3.73317	2.75e-07	0.526233
ENSMUSG00000052155	Acvr2a	2	48814109	48903269	+	13.0762	10.1747	11.1936	16.8473	14.1707	17.0065	1.54e-05	0.533664
ENSMUSG00000039787	Cercam	2	29869164	29882840	+	14.6866	13.7372	14.905	20.5588	18.7149	21.7952	9.68e-10	0.55572
ENSMUSG00000026821	Ralgds	2	28513125	28553081	+	17.0001	14.2982	18.9594	22.6401	21.8349	26.2942	1.46e-05	0.556004
ENSMUSG00000060988	Galnt13	2	54436317	55118309	+	0.485244	0.631056	0.63237	0.750387	0.633924	0.8457	0.00880065	0.563547
ENSMUSG00000015647	Lama5	2	180176373	180225859	-	2.85173	2.52844	2.45321	3.68248	4.20228	3.26697	1.45e-05	0.567184
ENSMUSG00000033059	Pygb	2	150786735	150831758	+	28.637	26.5256	31.8304	40.9969	38.7718	46.0963	3.43e-08	0.587533
ENSMUSG00000026837	Col5a1	2	27886425	28039514	+	283.009	258.996	260.338	392.86	388.057	396.269	1.69e-29	0.607845
ENSMUSG00000047907	Tshz2	2	169633013	170071816	+	6.35783	5.34286	7.36453	9.08961	6.75587	10.9241	0.00401355	0.609623
ENSMUSG00000027204	Fbn1	2	125300594	125507993	-	169.222	145.53	167.664	226.708	230.136	255.012	1.37e-12	0.613779
ENSMUSG00000055897	Ppp4r1l-ps	2	173579320	173659640	-	2.95748	2.93445	2.6524	4.6475	3.96088	4.1629	7.82e-07	0.62214
ENSMUSG00000017754	Pltp	2	164839518	164857711	-	10.8803	11.2801	14.2853	18.8418	13.7722	21.7829	0.00163337	0.629592
ENSMUSG00000040812	Agbl2	2	90782727	90834437	+	0.526986	0.384821	0.549015	0.84203	0.755431	0.886255	0.016358	0.6309
ENSMUSG00000000876	Pxmp4	2	154585758	154603708	-	4.03682	3.39588	4.26274	5.37412	5.28316	5.64322	6.65e-07	0.638634
ENSMUSG00000039476	Prrx2	2	30834972	30881251	+	26.0846	22.3215	36.4673	41.6582	33.2944	54.6606	0.0103556	0.645941
ENSMUSG00000026981	Il1rn	2	24336853	24351494	+	12.9357	10.4148	9.19617	16.2326	16.2383	13.6506	4.24e-06	0.65084
ENSMUSG00000034059	Ypel4	2	84734058	84738655	+	0.947449	0.793706	0.788074	1.45212	1.2302	1.23147	0.0385065	0.652202
ENSMUSG00000016995	Matn4	2	164389393	164405160	-	0.953946	1.23854	1.2399	2.02222	1.08315	1.7085	0.0463029	0.653274
ENSMUSG00000036617	Etl4	2	19909780	20810713	+	5.93682	5.25704	5.32634	9.39559	7.57368	9.31043	5.76e-07	0.656765
ENSMUSG00000027460	Angpt4	2	151911210	151945337	+	1.95132	1.5789	1.46179	2.34155	3.15963	2.13639	0.00786825	0.6707
ENSMUSG00000004113	Cacna1b	2	24603887	24763152	-	0.379846	0.217014	0.269825	0.397349	0.444589	0.43657	0.0065956	0.677026
ENSMUSG00000074577	Fam65c	2	167980164	168010618	-	2.99538	2.64465	2.54449	5.05119	3.79895	4.36699	1.64e-05	0.693431
ENSMUSG00000049999	Ppp1r3d	2	178411206	178414472	-	1.66184	1.54286	1.54001	2.64623	2.00995	2.86179	0.000140762	0.717331
ENSMUSG00000085766	2810430I11Rik	2	27882925	27887052	-	0.992161	0.776212	1.00547	1.46161	1.51721	1.43869	8.97e-05	0.724085
ENSMUSG00000083287	Gm13502	2	53696121	53696804	-	4.82197	3.63029	5.1475	6.72535	7.12299	7.85971	0.000727947	0.728126
ENSMUSG00000082895	Rpsa-ps9	2	28477166	28478050	+	1.56436	1.93905	1.46665	2.43282	2.797	2.75048	0.00679609	0.735939
ENSMUSG00000050199	Lgr4	2	109917647	110014257	+	8.91455	7.70312	10.6721	13.6541	12.7938	17.5094	2.22e-05	0.744757
ENSMUSG00000039155	Cdh26	2	178430531	178487366	+	0.395883	0.429682	0.554094	0.773169	0.726705	0.757952	0.0076699	0.745178
ENSMUSG00000027656	Wisp2	2	163820861	163833146	+	53.2015	37.1989	59.8308	83.5567	67.2785	92.7811	9.16e-05	0.753891
ENSMUSG00000095332	Gm9821	2	91945703	91947655	+	0.393119	0.386154	0.310322	0.568846	0.689893	0.511211	0.0444152	0.759212
ENSMUSG00000000305	Cdh4	2	179442431	179899373	+	0.895426	0.889019	0.864415	1.45398	1.48427	1.40155	9.21e-11	0.763547
ENSMUSG00000100642	Gm28230	2	74726728	74747918	+	0.827678	0.95667	0.672392	1.75947	1.23694	1.0852	0.00705645	0.783686
ENSMUSG00000027318	Adam33	2	131050591	131063814	-	10.2454	9.84116	7.55688	20.0686	14.7449	12.0378	0.000335017	0.806321
ENSMUSG00000075514	Gm13375	2	20969054	20969997	+	1.2089	1.85374	2.16321	3.43673	2.66258	2.94433	0.0138175	0.838258
ENSMUSG00000027188	Pamr1	2	102550012	102643041	+	3.80745	2.37988	3.7853	7.55177	3.99678	5.79901	0.00450472	0.849245
ENSMUSG00000078896	Gm8923	2	175469985	175482171	+	1.58529	1.53736	1.53446	3.34631	2.77447	2.3207	0.00186117	0.883983
ENSMUSG00000026959	Grin1	2	25291181	25319187	-	0.157377	0.283357	0.274965	0.497197	0.341032	0.533697	0.0248527	0.926902
ENSMUSG00000027605	Acss2	2	155517948	155585724	+	4.59268	4.34484	6.16693	9.85822	7.85196	11.0007	4.83e-08	1.0117
ENSMUSG00000034810	Scn7a	2	66673425	66784914	-	1.89011	1.55533	2.02518	3.47527	3.67863	3.55448	4.94e-17	1.02392
ENSMUSG00000040093	Bmf	2	118528757	118549687	-	0.660868	0.660096	0.862237	1.44639	1.33545	1.64096	4.7e-07	1.07914
NewGene_4430	NewGene_4430	2	35249881	35270998	-	0.505794	0.576429	0.692984	1.16849	1.38283	1.0924	0.000386046	1.08664
ENSMUSG00000027015	Cybrd1	2	71117923	71142926	+	0.169126	0.127183	0.195029	0.339771	0.233275	0.462716	0.00644856	1.12292
ENSMUSG00000078881	Gm14434	2	176473278	176486783	-	1.30437	2.69985	2.01606	5.26211	5.14804	4.41188	8.9e-07	1.37975
ENSMUSG00000039205	Ciz1	2	32352327	32380970	+	19.1429	18.7162	17.9635	589.603	746.396	691.676	0	5.28459
ENSMUSG00000049593	Lce1h	3	92763215	92765065	-	1.91584	4.34567	2.6753	1.09466	1.25317	0.568257	0.00226994	-1.55018
ENSMUSG00000027859	Ngf	3	102469928	102521013	+	13.8446	17.9457	12.5222	4.95703	5.46369	4.61565	4.95e-16	-1.50579
ENSMUSG00000027737	Slc7a11	3	49892526	50443614	-	4.56893	5.46875	5.18064	1.74102	2.02772	1.82709	1.19e-33	-1.39852
NewGene_5226	NewGene_5226	3	35241015	35276158	-	0.480211	0.528618	0.427095	0.251365	0.270724	0.091875	0.0338529	-1.16418
ENSMUSG00000028037	Ifi44	3	151730922	151749947	-	24.4862	23.062	32.9217	12.3044	10.9248	15.872	1.38e-07	-0.989833
ENSMUSG00000027913	Crct1	3	93014205	93015687	-	3.33804	2.74736	2.18663	1.62275	1.74141	0.764933	0.0382995	-0.947569
ENSMUSG00000074677	Sirpb1c	3	15795145	15848528	-	4.74364	3.83089	3.08797	2.38795	2.34186	1.37536	0.00228162	-0.877005
ENSMUSG00000095788	Sirpb1a	3	15371653	15426520	-	1.20849	0.975269	0.88033	0.476365	0.812493	0.397771	0.0246174	-0.843304
ENSMUSG00000057359	Gm17494	3	122255958	122293547	-	9.47734	4.92503	6.25781	3.24153	3.89796	3.93472	0.00174647	-0.839585
ENSMUSG00000027800	Tm4sf1	3	57285611	57301919	-	86.0411	96.7015	83.4665	46.1722	57.8241	48.3637	3.31e-11	-0.764419
ENSMUSG00000097252	Gm6634	3	70772379	70807291	-	2.80365	2.47654	2.13418	1.52198	1.65141	1.22681	0.003015	-0.695228
ENSMUSG00000028069	Gpatch4	3	88043108	88055993	+	17.2907	17.9746	18.6988	9.539	11.5236	11.392	4.17e-08	-0.672383
ENSMUSG00000027978	Prss12	3	123446913	123506602	+	1.36795	1.03399	1.02882	0.647146	0.666467	0.776941	0.0107127	-0.659438
ENSMUSG00000027977	Ndst3	3	123526166	123690852	-	1.64683	1.67678	1.30018	0.768513	1.04739	1.01134	0.00285579	-0.645011
ENSMUSG00000028268	Gbp3	3	142560052	142573209	+	19.2037	17.3026	28.6747	13.3624	10.6145	16.1696	0.00847134	-0.643332
ENSMUSG00000004891	Nes	3	87971078	87980451	+	17.6472	24.1429	19.5368	11.9403	14.7979	10.9952	0.000293562	-0.640214
ENSMUSG00000028179	Cth	3	157894248	157925077	-	18.508	18.2756	12.8618	10.2954	11.8458	9.53787	0.00122175	-0.600183
ENSMUSG00000014599	Csf1	3	107741048	107760469	-	215.304	232.451	213.601	133.237	152.743	144.809	6.53e-11	-0.561509
ENSMUSG00000037531	Mrpl47	3	32725397	32737605	-	5.73968	5.90336	6.15614	4.21443	3.84116	3.91153	1.2e-07	-0.511621
ENSMUSG00000033554	Dph5	3	115887837	115934361	+	7.39159	9.06215	7.94584	5.95843	5.70863	4.69877	0.00301923	-0.507957
ENSMUSG00000054942	Fam73a	3	152273459	152340407	-	2.3101	2.1714	2.38043	1.65306	1.56378	1.44828	2.46e-05	-0.502669
ENSMUSG00000027804	Ppid	3	79591342	79603650	+	31.829	32.51	33.1983	21.3759	21.4859	19.6538	5.38e-06	-0.501843
ENSMUSG00000028184	Lphn2	3	148815586	148989316	-	27.6262	24.1541	27.8031	36.3471	33.8644	39.1283	4.69e-07	0.505645
ENSMUSG00000037892	Pcdh18	3	49743296	49757325	-	22.3499	16.9118	20.6621	28.7308	24.0905	30.4832	0.000165598	0.524057
ENSMUSG00000051000	Fam160a1	3	85660061	85887518	-	2.15744	2.34544	1.86795	2.78289	2.70151	3.07152	0.00010432	0.524599
ENSMUSG00000057777	Mab21l2	3	86545581	86548629	-	4.19053	3.67608	4.45023	5.57408	5.49108	6.28317	2.08e-05	0.528408
ENSMUSG00000040562	Gstm2	3	107981702	107986453	-	24.4947	20.7605	21.0837	32.6184	28.9083	33.0528	1.49e-07	0.559949
ENSMUSG00000044313	Mab21l3	3	101813076	101848959	-	0.630418	0.560204	0.897735	0.992977	1.02144	0.961582	0.045374	0.561929
ENSMUSG00000041220	Elovl6	3	129532386	129638495	+	8.17678	7.50415	9.15797	11.2128	11.4014	13.4592	9.49e-07	0.59309
ENSMUSG00000036334	Igsf10	3	59316735	59344394	-	19.0176	15.6577	20.061	28.0816	23.059	29.2672	1.78e-06	0.596957
ENSMUSG00000059743	Fdps	3	89093592	89101967	-	85.6217	80.2659	92.9025	125.754	123.018	131.251	6.46e-15	0.608765
ENSMUSG00000004885	Crabp2	3	87948666	87953376	+	13.362	11.3563	17.0171	20.9595	17.1541	23.4773	0.00300271	0.61338
ENSMUSG00000028036	Ptgfr	3	151798918	151837630	-	2.04696	1.98508	2.4109	3.2026	2.88974	3.42349	1.47e-05	0.626694
ENSMUSG00000027952	Pmvk	3	89459118	89469013	+	12.6517	11.2228	13.2412	19.1253	16.8934	20.3296	1.14e-07	0.652656
ENSMUSG00000027840	Wnt2b	3	104944805	104961709	-	0.501599	0.541028	0.477148	0.676048	0.744196	0.884725	0.00880065	0.655336
ENSMUSG00000027848	Olfml3	3	103733700	103738001	-	31.1548	26.8175	35.5311	47.6792	40.2302	54.6508	9.81e-06	0.655877
ENSMUSG00000068747	Sort1	3	108284091	108361511	+	3.90381	3.74563	3.43682	6.06089	5.31298	5.74404	7.27e-14	0.660139
ENSMUSG00000038777	Sema6c	3	95160457	95174024	+	1.75474	2.56944	2.16275	2.80522	3.70113	3.65782	3.89e-05	0.700226
ENSMUSG00000027508	Pag1	3	9687479	9833679	-	1.38468	1.0692	1.22036	2.20854	1.8608	1.79895	1.7e-06	0.701254
ENSMUSG00000027932	Slc27a3	3	90385239	90389938	-	11.0468	8.34469	13.6938	17.542	13.3021	22.2	0.00303609	0.71283
ENSMUSG00000027966	Col11a1	3	114030540	114220718	+	31.3788	27.1181	32.4042	46.6423	42.6774	56.4999	5.54e-09	0.736593
ENSMUSG00000042784	Muc1	3	89229057	89233381	+	0.574879	0.450731	0.437855	0.883946	0.671906	0.755742	0.0262781	0.741099
ENSMUSG00000039519	Cyp7b1	3	18071950	18243338	-	4.52133	3.35645	5.15109	7.08324	6.53072	7.88	4.41e-05	0.776995
ENSMUSG00000015850	Adamtsl4	3	95676201	95687917	-	3.29255	3.37234	4.36241	5.82995	4.51801	7.97855	0.000986549	0.779155
ENSMUSG00000074207	Adh1	3	138260991	138290698	+	1.69472	1.36658	1.99612	3.57857	2.07398	2.83676	0.00914775	0.791259
ENSMUSG00000056947	Mab21l1	3	55782510	55785285	+	2.13525	1.96844	2.85389	3.51239	3.43455	4.73112	0.000427315	0.800632
ENSMUSG00000033377	Palmd	3	116918256	116968987	-	1.01697	0.661858	1.11294	1.56389	1.48888	1.74857	0.00149017	0.834996
ENSMUSG00000044365	Cxxc4	3	134236491	134262090	+	0.198972	0.177217	0.169322	0.347396	0.255406	0.377283	0.00664585	0.85522
ENSMUSG00000038354	Ankrd35	3	96670131	96691009	+	0.317145	0.357992	0.358134	0.725162	0.673749	0.451124	0.00600748	0.890948
NewGene_5156	NewGene_5156	3	18621566	18633362	-	0.134052	0.158314	0.206762	0.336244	0.227405	0.336067	0.0242076	0.892029
ENSMUSG00000027820	Mme	3	63241537	63386030	+	2.2305	1.38362	2.62281	4.56743	2.75653	4.82996	0.000932826	0.932159
ENSMUSG00000046743	Fat4	3	38886940	39011985	+	3.92777	3.52923	4.29077	7.52621	6.70595	8.91676	1.59e-15	1.02901
ENSMUSG00000027896	Slc16a4	3	107291230	107312115	+	1.72298	1.70827	1.83584	3.56504	3.52913	3.57887	8.56e-18	1.08525
ENSMUSG00000068696	Gpr88	3	116249654	116253484	-	0.834571	0.537844	0.974922	1.82126	1.05082	2.01292	0.00163868	1.1103
ENSMUSG00000097124	A530020G20Rik	3	121531611	121535438	+	0.371934	0.213084	0.202663	0.729201	0.732078	0.41005	0.00443248	1.31588
ENSMUSG00000085183	Gm12603	4	89050308	89084614	+	2.54554	3.62288	3.64351	0.77521	0.329238	0.410032	5.11e-09	-2.60598
NewGene_6265	NewGene_6265	4	73545593	73595245	+	1.38702	1.03045	0.874601	0.391318	0.401537	0.019445	0.00787079	-2.10279
ENSMUSG00000028972	Car6	4	150187015	150201332	-	2.55779	3.40636	3.13495	0.51676	1.0395	0.689785	5.52e-09	-1.93309
NewGene_6045	NewGene_6045	4	32028871	32034386	+	0.482676	0.365883	0.258817	0.147364	0.180163	0.121863	0.0022032	-1.24224
ENSMUSG00000045349	Sh2d5	4	138250403	138261332	+	0.725394	0.93116	0.74608	0.377633	0.361026	0.384154	0.000840713	-1.03333
ENSMUSG00000087366	Junos	4	95051534	95167318	+	3.33358	3.11113	3.64595	1.39849	1.50737	1.88227	0.00011675	-1.00664
ENSMUSG00000078612	1700024P16Rik	4	104913456	105016863	+	0.392561	0.345295	0.409365	0.204178	0.221228	0.121861	0.0172107	-0.99888
ENSMUSG00000085875	Gm12905	4	123905062	123917269	-	1.54807	2.0022	2.54672	1.28179	0.81682	0.995445	0.033104	-0.888127
NewGene_5996	NewGene_5996	4	11175985	11183723	-	0.444187	0.651968	0.435621	0.250195	0.244369	0.290998	0.0051655	-0.864256
ENSMUSG00000028967	Errfi1	4	150853919	150868892	+	75.1445	62.0406	51.3313	38.7905	38.6638	25.993	2.08e-05	-0.821363
ENSMUSG00000028278	Rragd	4	32983037	33022180	+	1.45146	1.64743	1.86055	1.12939	0.825689	0.851791	0.00018249	-0.770105
ENSMUSG00000006445	Epha2	4	141301240	141329384	+	20.6967	22.154	19.8418	11.6507	13.5326	10.8432	1.19e-10	-0.739845
ENSMUSG00000028212	Ccne2	4	11191351	11204779	+	6.64717	6.43668	8.25567	3.85189	4.42977	4.53717	7.18e-06	-0.690695
ENSMUSG00000028896	Rcc1	4	132331919	132353605	-	24.1561	23.4754	25.7581	14.3381	16.0203	15.0815	3.07e-13	-0.670899
ENSMUSG00000078521	Aunip	4	134510999	134523927	+	3.05795	3.58464	4.71978	2.03117	2.32961	2.62315	0.0169978	-0.647708
ENSMUSG00000028261	Ndufaf4	4	24898083	24905001	+	6.03923	6.65294	5.59756	3.82375	3.88849	3.71426	2.83e-13	-0.63448
ENSMUSG00000028982	Slc25a33	4	149744036	149774277	-	9.00246	7.94446	7.35643	5.31948	5.70094	4.11851	0.000416176	-0.62705
ENSMUSG00000008489	Elavl2	4	91250763	91400785	-	1.20547	0.975519	0.720339	0.637693	0.6219	0.605425	0.0341736	-0.621233
ENSMUSG00000028989	Angptl7	4	148495183	148500460	-	2.50672	2.45636	2.99366	1.47698	1.59048	1.98314	0.00538301	-0.601844
ENSMUSG00000028889	Yrdc	4	124850679	124855242	+	28.2263	28.843	25.32	17.6438	20.2588	16.4821	3.83e-06	-0.581924
ENSMUSG00000028741	Mrto4	4	139347435	139352576	-	38.0935	42.3007	38.7275	26.5887	26.6296	23.6868	1.99e-13	-0.569714
ENSMUSG00000073791	Efcab7	4	99829198	99912788	+	3.58684	3.52157	3.72005	2.07918	2.7622	2.68376	0.0071665	-0.541209
ENSMUSG00000028214	Gem	4	11704457	11714752	+	6.60546	6.09159	6.65905	4.72653	4.36105	3.90172	4.71e-05	-0.520758
ENSMUSG00000028494	Plin2	4	86648386	86670060	-	151.919	153.031	131.314	103.189	102.29	92.9271	1.4e-07	-0.513693
ENSMUSG00000028370	Pappa	4	65124174	65357509	+	17.2751	15.5954	12.2428	20.7071	24.6918	16.1731	0.0116136	0.504559
ENSMUSG00000073889	Il11ra1	4	41699989	41769474	+	34.8695	29.8251	38.9995	51.0955	39.4131	54.7901	0.00147039	0.524656
ENSMUSG00000049119	Fam110b	4	5644090	6108223	+	5.76384	4.56104	5.57482	7.93823	7.43077	9.25694	6.68e-07	0.539572
ENSMUSG00000056174	Col8a2	4	126286793	126314330	+	11.4854	9.72613	12.5817	16.7362	12.3005	18.3599	0.00284674	0.540865
ENSMUSG00000045672	Col27a1	4	63214004	63334991	+	3.53942	3.38222	2.91358	5.13977	4.84795	4.24813	0.000221817	0.54602
ENSMUSG00000074738	B930041F14Rik	4	155694342	155696481	+	6.44685	5.80924	6.67276	9.5834	8.70545	8.41565	4.34e-07	0.550427
ENSMUSG00000060572	Mfap2	4	141010418	141015984	+	50.2387	46.0871	56.1659	76.7254	59.6237	78.9801	9.21e-05	0.550552
ENSMUSG00000046694	Fam46b	4	133480132	133487938	+	4.03235	3.87582	4.33238	5.48154	6.07999	5.71757	3.41e-06	0.55108
ENSMUSG00000028763	Hspg2	4	137468769	137570630	+	81.4158	79.0272	83.0111	106.539	116.591	120.706	2.91e-13	0.554012
ENSMUSG00000042804	Gpr153	4	152274232	152285337	+	24.3906	20.8913	25.6445	33.1668	32.3261	35.6352	8.06e-09	0.56736
ENSMUSG00000001604	Tcea3	4	136247729	136274898	+	4.64696	4.09825	5.77379	6.36907	5.27272	8.88111	0.0383851	0.56868
ENSMUSG00000028497	Ptplad2	4	88396144	88438928	-	7.25591	5.54042	6.7828	9.88419	8.0532	10.1712	9.78e-05	0.571648
ENSMUSG00000066113	Adamtsl1	4	86053915	86428385	+	3.59512	3.24207	4.20603	5.2045	4.47073	6.18377	0.000296461	0.578634
ENSMUSG00000043252	Tmem64	4	15265831	15286753	+	13.8999	11.794	13.4383	18.2971	18.5195	19.5539	6.72e-12	0.581909
ENSMUSG00000029061	Mmp23	4	155650655	155653384	-	26.2423	24.2927	26.8427	38.2511	35.3078	39.1456	4.02e-13	0.601191
ENSMUSG00000034926	Dhcr24	4	106561038	106589113	+	25.6632	25.1557	29.3648	39.1122	39.3441	42.3753	7.93e-13	0.645966
ENSMUSG00000078350	Smim1	4	154020470	154026230	-	3.17646	3.46922	3.888	4.52277	4.01246	5.62273	0.0055139	0.647874
ENSMUSG00000035305	Ror1	4	100095791	100444765	+	1.77436	1.5632	1.93551	2.78667	1.9297	3.26581	0.00428694	0.651065
ENSMUSG00000086712	AI427809	4	53261356	53270232	-	0.603884	0.579054	0.47727	0.968024	0.750566	0.791976	0.0320483	0.651976
ENSMUSG00000034853	Acot11	4	106744555	106804998	-	1.55631	0.944555	1.36531	2.13076	1.74398	2.13636	0.00573093	0.672544
ENSMUSG00000036995	Asap3	4	136206365	136245216	+	5.15649	4.32662	5.91664	7.66908	6.38359	9.83412	0.000549888	0.687677
ENSMUSG00000028476	Reck	4	43875530	43944806	+	9.98002	8.86099	9.76772	15.2365	13.199	15.8933	1.54e-12	0.690586
ENSMUSG00000001333	Sync	4	129287617	129308559	+	1.84468	1.88741	1.43433	2.32622	3.12438	2.80015	0.00241345	0.7022
ENSMUSG00000046312	AI464131	4	41495604	41503076	-	2.61907	2.3794	2.43831	3.94701	3.74099	4.0711	1.19e-12	0.710218
ENSMUSG00000028600	Podn	4	108014791	108096445	-	29.521	24.7804	26.2373	50.4853	35.9336	43.3688	3.49e-08	0.736024
ENSMUSG00000034035	Ccdc17	4	116596654	116600266	+	0.785456	0.694159	0.623914	1.42532	1.23759	1.01356	0.043863	0.762734
NewGene_6554	NewGene_6554	4	136351323	136355224	+	0.277548	0.286951	0.240862	0.510123	0.464327	0.447954	0.0126279	0.782394
ENSMUSG00000028957	Per3	4	151003652	151044665	-	1.54709	1.32778	1.33485	2.41587	2.21474	2.40921	3.27e-12	0.795032
ENSMUSG00000041272	Tox	4	6686353	6991557	-	1.75747	1.25214	1.63413	2.6791	2.02802	3.06754	0.000279366	0.801006
ENSMUSG00000035407	Kank4	4	98754898	98817537	-	0.607791	0.459045	0.532824	0.868277	0.779163	1.12226	0.000524005	0.847481
ENSMUSG00000028369	Svep1	4	58042442	58206859	-	29.5605	24.8803	30.7995	49.3144	42.2399	59.2889	3.92e-10	0.879685
ENSMUSG00000044254	Pcsk9	4	106442329	106464329	-	8.18679	7.28144	6.49078	13.8039	13.6152	12.6051	3.51e-17	0.921196
ENSMUSG00000078234	Klhdc7a	4	139960220	139968026	-	0.343392	0.260866	0.49611	0.594317	0.583267	0.843456	0.00417093	0.930123
ENSMUSG00000057751	Megf6	4	154170730	154275713	+	7.28496	6.7692	8.2879	17.0094	8.55426	15.1577	0.000137157	0.930868
ENSMUSG00000089945	Palm2Akap2	4	57568179	57896982	+	5.86357	6.02704	5.35961	9.01503	11.4508	9.51852	3.89e-08	1.12859
ENSMUSG00000006386	Tek	4	94739289	94874976	+	0.389398	0.376053	0.580347	0.997806	0.578755	2.01536	0.00401693	1.40247
ENSMUSG00000029378	Areg	5	91139615	91148432	+	3.40926	4.27551	2.24902	0.927854	1.42807	0.605952	6.1e-05	-1.68887
ENSMUSG00000041827	Oasl1	5	114923240	114937915	+	9.49529	9.53321	13.7535	3.22278	3.06573	4.04489	8.91e-17	-1.62599
ENSMUSG00000034855	Cxcl10	5	92346638	92348889	-	26.8736	27.8216	38.8478	12.6557	12.039	13.1666	2.19e-14	-1.25511
ENSMUSG00000029468	P2rx7	5	122643911	122691432	+	3.3898	3.3332	3.90732	1.8292	1.61259	1.76835	3.05e-14	-0.94345
ENSMUSG00000029314	Agpat9	5	100845713	100899102	+	1.12799	1.13046	1.43821	0.541731	0.553159	0.808131	0.000893784	-0.88507
ENSMUSG00000040584	Abcb1a	5	8660077	8748575	+	0.487742	0.604641	0.485172	0.226442	0.471228	0.179605	0.0304766	-0.8678
ENSMUSG00000029377	Ereg	5	91074617	91093649	+	14.9339	12.3936	8.71143	7.43538	7.26298	4.37095	0.00110736	-0.862825
ENSMUSG00000032661	Oas3	5	120753098	120777661	-	3.77141	2.9485	4.73081	2.62931	1.40485	2.48432	0.00588679	-0.786085
ENSMUSG00000046245	Pilra	5	137821952	137836268	-	3.16331	2.41208	2.35937	1.58511	1.60929	1.24694	0.000748887	-0.756462
ENSMUSG00000066861	Oas1g	5	120876142	120887613	-	7.97613	6.56148	10.8903	5.47961	3.85255	5.68779	0.00160469	-0.751491
ENSMUSG00000052776	Oas1a	5	120896256	120907521	-	25.9477	19.7818	30.4234	15.1744	11.6152	17.8946	0.000825011	-0.714021
ENSMUSG00000029334	Prkg2	5	98929773	99037351	-	7.60286	8.8502	8.19545	4.54425	5.20106	3.96031	2.29e-07	-0.663668
ENSMUSG00000032690	Oas2	5	120730333	120749853	-	6.35927	4.77247	7.89954	3.82926	2.98957	4.73683	0.00840176	-0.653874
ENSMUSG00000015652	Steap1	5	5736317	5749326	-	23.0755	22.9983	25.8099	13.9158	15.5714	14.8636	9.81e-10	-0.643429
ENSMUSG00000039191	Rbpj	5	53555779	53657445	+	58.3067	56.7938	51.8073	33.0355	36.5333	33.2401	1.48e-13	-0.640183
ENSMUSG00000029246	Ppat	5	76913249	76951578	-	8.87751	9.65486	8.59402	5.32714	5.92415	5.9732	5.96e-10	-0.638761
ENSMUSG00000029014	Dnajc2	5	21757267	21785251	-	22.1817	25.1019	25.4582	16.2302	16.8607	13.9549	1.7e-12	-0.600103
ENSMUSG00000067367	Lyar	5	38220470	38234306	+	22.9439	24.7675	25.726	15.6619	16.1324	14.899	2.28e-09	-0.582227
ENSMUSG00000029605	Oas1b	5	120812635	120824163	+	7.58724	6.96895	8.77396	5.05347	4.24352	5.73803	0.00224242	-0.571822
ENSMUSG00000029223	Uchl1	5	66676098	66687231	+	17.7014	19.0565	17.2079	12.1596	11.6933	12.5838	7.99e-08	-0.568826
ENSMUSG00000029446	Psph	5	129765558	129787252	-	28.0508	28.3381	23.555	18.7611	19.088	15.5291	0.00022487	-0.529413
ENSMUSG00000002297	Dbf4	5	8396973	8422716	-	20.6927	21.3917	22.582	13.5162	14.6325	14.9303	5.84e-09	-0.526011
ENSMUSG00000029610	Aimp2	5	143902704	143909847	-	24.9862	24.7721	23.7854	15.7388	17.1224	16.8523	1.09e-08	-0.5126
ENSMUSG00000033209	Ttc28	5	110879803	111289780	+	11.881	10.4683	9.95669	14.0827	15.8068	13.5302	1.95e-07	0.502356
ENSMUSG00000029093	Sorcs2	5	36017180	36398139	-	30.9712	24.4579	21.0511	39.0772	35.7845	29.2918	0.00372459	0.506043
ENSMUSG00000054675	Tmem119	5	113793729	113800516	-	34.8385	29.0858	38.8713	47.0904	41.5715	52.3684	0.000306693	0.50729
ENSMUSG00000029659	Medag	5	149411749	149431723	+	34.681	31.3622	36.3649	47.5024	46.0097	46.8049	7.94e-12	0.508006
ENSMUSG00000032741	Tpcn1	5	120534160	120588613	-	8.54531	8.57902	8.35065	12.3134	10.7562	12.0057	3.41e-10	0.514824
ENSMUSG00000041609	Ccdc64	5	115648175	115731621	-	2.78102	2.1584	2.40414	3.75863	3.32036	3.42656	0.00141981	0.522558
ENSMUSG00000029185	Fam114a1	5	64970071	65041874	+	36.4117	33.0622	37.7241	49.2608	46.1831	53.3886	2.48e-09	0.529004
ENSMUSG00000029385	Ccng2	5	93267257	93276231	+	8.51715	8.92706	9.0235	11.3701	12.3428	12.2473	8.73e-10	0.537374
ENSMUSG00000029337	Fgf5	5	98254184	98277030	+	2.48565	2.59417	2.83859	3.51154	2.88936	4.73892	0.0224995	0.545202
ENSMUSG00000044197	Gpr146	5	139377697	139396415	+	0.928691	0.94273	0.782232	1.277	0.875031	1.17826	0.0326372	0.552826
ENSMUSG00000029279	Brdt	5	107331159	107387058	+	0.477827	0.535475	0.518867	0.775932	0.627917	0.844853	0.017008	0.559885
ENSMUSG00000029456	Acad10	5	121621026	121660514	-	0.739436	0.665624	0.668074	0.962358	0.877864	1.14513	0.00881769	0.569417
ENSMUSG00000037736	Limch1	5	66745835	67057159	+	2.30933	2.03171	1.93917	3.27043	2.63811	3.45191	2.54e-05	0.571551
ENSMUSG00000040557	Wbscr27	5	134932368	134942637	+	2.18659	2.77931	2.24445	3.63198	3.27473	3.96766	0.000431945	0.589707
ENSMUSG00000034040	Wbscr17	5	130872082	131308078	-	20.6252	18.2111	14.8882	28.3664	27.3016	23.4549	1.43e-05	0.617545
ENSMUSG00000029231	Pdgfra	5	75152291	75198204	+	33.216	24.2071	36.9785	50.6097	36.6883	52.2727	0.00132075	0.619835
ENSMUSG00000029408	Abcb9	5	124061530	124095798	-	0.772431	0.725632	0.628981	0.971681	0.854839	1.29624	0.0234831	0.625022
ENSMUSG00000041939	Mvk	5	114444269	114460591	+	22.2167	19.0486	23.8573	30.4256	30.9208	35.741	5.37e-09	0.626705
ENSMUSG00000039706	Ldb2	5	44472133	44799707	-	4.58493	4.03497	4.42942	7.09313	5.3845	7.05254	2.94e-05	0.635586
ENSMUSG00000037605	Lphn3	5	81020138	81825133	+	5.80127	3.77061	5.57136	8.50823	7.2858	8.22509	3.31e-10	0.637023
ENSMUSG00000034324	Tmem132c	5	127241808	127565793	+	0.555727	0.514067	0.453919	0.93586	0.721017	0.525996	0.0324301	0.645914
ENSMUSG00000044017	Gpr133	5	129096750	129204599	+	0.79057	0.692146	0.571174	1.21267	0.90317	0.971724	0.00494747	0.64992
ENSMUSG00000001467	Cyp51	5	4081145	4104746	-	45.4141	41.5729	47.4395	67.186	67.6414	69.3575	1.37e-21	0.658372
ENSMUSG00000045294	Insig1	5	28071363	28078662	+	33.2545	30.6991	34.4407	53.7903	50.4259	49.1847	2.4e-22	0.69497
ENSMUSG00000029163	Emilin1	5	30913402	30921278	+	43.4704	37.8998	48.4496	66.8628	62.3369	75.9141	2.48e-09	0.715094
ENSMUSG00000029449	Rhof	5	123103044	123132692	-	0.32482	0.577826	0.628521	0.881076	0.868966	0.982529	0.00603166	0.715902
ENSMUSG00000037235	Mxd4	5	34173887	34187720	-	20.5856	18.499	23.1423	31.6982	29.7146	36.9729	6.68e-09	0.717258
ENSMUSG00000029096	Htra3	5	35652041	35679782	-	3.74162	3.24241	5.17337	7.2521	4.23274	7.88126	0.023861	0.7222
ENSMUSG00000043635	Adamts3	5	89673841	89883334	-	0.289391	0.216967	0.328134	0.53344	0.334884	0.604589	0.0091725	0.8732
ENSMUSG00000063430	Wscd2	5	113490333	113589725	+	0.360602	0.314979	0.39193	0.719028	0.54962	0.717189	0.00018495	0.940567
ENSMUSG00000039883	Lrrc17	5	21543527	21575900	+	43.4798	33.4919	43.3466	79.2359	63.2077	79.9426	2.91e-12	0.941262
ENSMUSG00000028864	Hgf	5	16553550	16619439	+	8.7949	6.74331	6.75826	15.4897	14.0784	11.8252	5.66e-10	0.948092
ENSMUSG00000012428	Steap4	5	7960472	7982213	+	1.63786	1.10519	2.48766	4.08279	1.92891	4.864	0.00808608	1.10857
ENSMUSG00000030109	Slc6a12	6	121343076	121365775	+	0.48736	0.608162	0.76029	0.243767	0.156483	0.222215	4.38e-05	-1.51435
ENSMUSG00000057666	Gapdh	6	125161715	125166467	-	46.2892	84.7165	79.4584	11.1084	31.7673	9.24982	0.000287219	-1.42888
ENSMUSG00000052631	Sh2d6	6	72513644	72521634	-	3.21583	4.00021	2.56998	1.65559	1.39827	0.955105	0.000296461	-1.17982
ENSMUSG00000023349	Clec4n	6	123229843	123247021	+	9.57193	6.64306	5.07321	4.55679	2.76727	1.87835	0.00354784	-1.14696
ENSMUSG00000103627	IFFO1	6	125145257	125160638	+	1.40005	1.30868	1.37199	0.392241	0.982374	0.51168	0.0191486	-1.04814
NewGene_8151	NewGene_8151	6	124797159	124805766	-	0.440303	0.399905	0.482012	0.183121	0.291756	0.147623	0.00575521	-1.02403
ENSMUSG00000030137	Tuba8	6	121210734	121226854	+	0.693404	1.06642	0.767562	0.313599	0.616699	0.285089	0.0381947	-1.00238
ENSMUSG00000029819	Npy	6	49822710	49829507	+	3.9813	5.40473	4.41147	2.79832	1.76832	2.59246	0.00538301	-0.892872
ENSMUSG00000080205	Gm15526	6	54177480	54177683	-	8.55031	9.64467	10.4538	6.22941	4.21633	4.94252	0.00720026	-0.838155
ENSMUSG00000030107	Usp18	6	121245906	121270916	+	52.87	51.4013	65.524	27.1552	29.8975	35.8002	3.67e-08	-0.815704
ENSMUSG00000039985	Fam60a	6	148921035	148946467	-	7.75435	8.33478	8.22697	4.52445	5.41143	4.55197	5.57e-09	-0.806145
NewGene_7731	NewGene_7731	6	41196596	41202108	-	0.608069	0.489551	0.539664	0.284828	0.358919	0.256879	0.0228314	-0.797944
ENSMUSG00000038388	Mpp6	6	50110241	50198598	+	17.2925	19.0359	17.5911	9.63504	11.951	10.5514	2.82e-08	-0.692886
ENSMUSG00000003452	Bicd1	6	149408984	149563329	+	0.872948	0.991062	0.758162	0.462478	0.614873	0.614179	0.00196961	-0.663109
ENSMUSG00000046733	Gprc5a	6	135065651	135084709	+	13.5194	15.9927	15.8271	8.84817	9.72787	9.68169	2.44e-07	-0.628867
ENSMUSG00000036390	Gadd45a	6	67035096	67037457	-	60.8355	60.7163	40.8848	38.4819	36.4696	26.6448	0.00346168	-0.623395
ENSMUSG00000038279	Nop2	6	125131883	125144753	+	45.4407	48.0262	44.8948	27.2329	32.8195	27.8717	3.08e-08	-0.599449
ENSMUSG00000053007	Creb5	6	53573384	53696007	+	2.28378	2.7815	2.0453	1.61409	1.79077	1.11589	0.0281537	-0.598625
ENSMUSG00000002797	Ggct	6	54982580	54992950	-	1.54432	1.72947	1.12806	1.01106	0.978462	0.884343	0.0281009	-0.592824
ENSMUSG00000034203	Chchd4	6	91464276	91473423	-	12.5264	12.3095	12.277	8.86346	7.86624	7.22274	1.77e-06	-0.57752
ENSMUSG00000035378	Shq1	6	100573081	100671157	-	4.91474	4.32269	4.66848	2.87098	3.07618	3.13587	1.19e-05	-0.565052
ENSMUSG00000030144	Clec4d	6	123262107	123275268	+	16.881	15.2867	14.2462	13.1951	7.93237	9.7534	0.0121751	-0.535021
ENSMUSG00000039347	Atp6v0e2	6	48537569	48541798	+	6.03671	5.851	5.31318	3.89186	3.58304	4.06833	7.68e-05	-0.520872
ENSMUSG00000054474	Thnsl2	6	71128166	71144346	-	2.59204	1.92595	2.02671	3.03073	2.69827	2.93969	0.0113102	0.508715
ENSMUSG00000031668	Eif2ak3	6	70844515	70905245	+	6.30017	5.16024	6.7904	7.97103	7.82708	9.56611	0.000395285	0.523002
ENSMUSG00000068748	Ptprz1	6	22875502	23052916	+	5.58281	4.94959	3.24809	6.92806	7.28401	5.02034	0.0308882	0.536247
ENSMUSG00000030255	Sspn	6	145931641	145965223	+	4.407	4.04594	5.25987	6.7721	5.14641	7.38401	0.00285758	0.546496
ENSMUSG00000062980	Cped1	6	21985916	22256404	+	12.7821	10.7212	11.6947	17.9771	15.3932	16.2691	1.13e-08	0.550286
ENSMUSG00000030351	Tspan11	6	127887589	127953031	+	8.0154	6.18141	8.33658	11.9339	8.80379	11.1038	0.00119445	0.553745
ENSMUSG00000000416	Cttnbp2	6	18366478	18514869	-	1.46427	1.13728	0.890071	1.98897	1.73132	1.26814	0.0406091	0.555918
ENSMUSG00000029765	Plxna4	6	32144268	32588192	-	0.401592	0.359099	0.404003	0.566978	0.538784	0.561268	2.08e-05	0.570989
ENSMUSG00000034245	Hdac11	6	91156665	91174692	+	1.99174	2.00629	2.13289	2.68752	2.77317	2.87363	8.08e-05	0.577921
ENSMUSG00000029661	Col1a2	6	4504814	4541543	+	1295.17	1197.81	1229.82	1844.16	1679.54	1891.27	1.23e-18	0.589127
ENSMUSG00000019124	Scrn1	6	54505890	54566489	-	2.80797	2.3532	3.11382	3.91428	3.30193	4.80722	0.00218488	0.593657
ENSMUSG00000030022	Adamts9	6	92772699	92943492	-	5.16102	4.1626	4.11547	7.31754	6.00739	5.66649	4.93e-06	0.600349
ENSMUSG00000033152	Podxl2	6	88842558	88875044	-	5.31829	4.901	4.82398	8.44655	5.7326	8.52622	0.000693325	0.613601
ENSMUSG00000030074	Gxylt2	6	100704734	100805081	+	13.9757	11.9352	15.1793	22.2855	17.3191	21.2613	1.65e-05	0.615336
ENSMUSG00000049001	Ndnf	6	65671590	65706930	+	1.91955	1.38166	1.83258	2.98994	1.86629	2.70775	0.0102753	0.616521
ENSMUSG00000038390	Gpr162	6	124858444	124863917	-	1.0058	1.14606	0.845834	1.70349	1.44125	1.3087	0.0102757	0.625958
ENSMUSG00000043496	Tril	6	53815466	53820830	-	1.25331	1.22693	1.91559	2.18203	1.55253	3.29302	0.0326335	0.728534
NewGene_7683	NewGene_7683	6	31338782	31342036	+	0.270783	0.23816	0.226051	0.41032	0.456516	0.312138	0.0490396	0.729726
ENSMUSG00000071424	Grid2	6	63255876	64668282	+	0.300761	0.24785	0.201613	0.480758	0.307348	0.392622	0.0357065	0.732325
ENSMUSG00000029695	Aass	6	23072173	23132986	-	0.307087	0.235373	0.289302	0.45452	0.409309	0.479322	0.0117209	0.743627
ENSMUSG00000059022	Kcp	6	29473162	29507952	-	0.809682	0.800279	0.822394	1.53454	1.12111	1.19094	0.000603404	0.752632
ENSMUSG00000038527	C1rl	6	124493113	124510643	+	1.02651	1.01058	0.99539	1.41485	1.57388	1.99154	0.000341194	0.769461
ENSMUSG00000063063	Ctnna2	6	76881637	77979699	-	2.16973	1.30522	1.36051	3.07667	2.36836	2.39456	0.00428564	0.7932
ENSMUSG00000068794	Col28a1	6	7997808	8192617	-	2.20537	1.45483	2.21984	3.10726	2.21807	4.52422	0.00999765	0.799083
ENSMUSG00000060882	Kcnd2	6	21215503	21729805	+	0.296161	0.343734	0.264446	0.55646	0.436311	0.53024	0.00215062	0.805188
ENSMUSG00000056755	Grm7	6	110645581	111567230	+	0.310487	0.262254	0.36764	0.470013	0.522775	0.589577	0.0350617	0.830078
ENSMUSG00000051855	Mest	6	30723547	30748455	+	99.5485	77.9864	100.349	181.127	126.755	181.62	1.54e-07	0.877432
ENSMUSG00000029838	Ptn	6	36715663	36811361	-	276.656	230.156	276.457	501.847	379.188	515.309	2.67e-11	0.88837
ENSMUSG00000098359	Gm15987	6	128974840	128974895	-	0.393303	0.227861	0.393318	0.608606	0.589411	0.615979	0.0194413	0.895195
ENSMUSG00000085786	Gm15987	6	128951204	128975029	-	0.393303	0.227861	0.393318	0.608606	0.589411	0.615979	0.0194413	0.895195
ENSMUSG00000038065	Mturn	6	54681624	54703851	+	0.557061	0.545629	0.813761	0.94539	0.865176	1.19846	0.000881565	0.906512
ENSMUSG00000029757	Dync1i1	6	5725639	6028039	+	0.346126	0.272623	0.170424	0.471287	0.56935	0.416266	0.0345853	0.938119
ENSMUSG00000030088	Aldh1l1	6	90486427	90600203	+	1.41544	0.9155	1.53498	2.52194	1.75159	3.31988	9.41e-05	0.99443
ENSMUSG00000029671	Wnt16	6	22288227	22298522	+	2.40701	1.51391	2.46714	4.78152	3.57371	6.43003	3.62e-05	1.25768
ENSMUSG00000004371	Il11	7	4773055	4782857	-	2.69249	4.20592	3.13644	1.06056	1.59082	1.11066	1.15e-05	-1.35998
ENSMUSG00000040435	Ppp1r15a	7	45522916	45526268	-	44.4401	43.6121	28.0741	19.8103	21.406	14.8939	2.72e-06	-0.992571
ENSMUSG00000025498	Irf7	7	141262706	141266481	-	63.683	51.1498	72.5877	30.1776	27.3205	35.75	2.19e-08	-0.98202
ENSMUSG00000031075	Ano1	7	144588549	144751974	-	0.626982	0.912093	0.811618	0.406709	0.473212	0.280706	0.00463973	-0.946446
ENSMUSG00000098934	Gm18853	7	106186404	106189999	-	0.641181	1.15325	0.484408	0.341358	0.429155	0.367941	0.0325478	-0.946264
ENSMUSG00000005686	Ampd3	7	110768206	110812405	+	6.73988	5.90688	8.37198	3.59177	2.91562	3.76274	2.66e-06	-0.937693
ENSMUSG00000078776	9530053A07Rik	7	28129466	28164811	+	0.132497	0.221737	0.244979	0.096671	0.097758	0.107609	0.0222072	-0.93252
ENSMUSG00000046223	Plaur	7	24462500	24475873	+	43.2455	50.5164	35.9844	21.2839	27.1141	17.9703	3.46e-06	-0.912915
ENSMUSG00000011267	Zfp296	7	19577287	19580656	+	1.27951	1.92305	1.33914	0.779598	0.746652	0.949093	0.0131955	-0.820569
ENSMUSG00000078606	Gm4070	7	105895139	105953967	-	17.3517	16.7435	13.0201	8.9266	9.56959	7.42302	1.17e-07	-0.810278
ENSMUSG00000095457	Gm8989	7	106323414	106330688	-	0.634426	0.69129	0.47945	0.331195	0.378874	0.28235	0.00201101	-0.808111
ENSMUSG00000045868	Gvin1	7	106156556	106215326	-	18.0822	16.7689	13.1722	9.20631	9.66437	7.65904	1.4e-07	-0.79566
ENSMUSG00000097471	5830432E09Rik	7	135635931	135652314	-	0.656268	0.830752	0.719358	0.403609	0.317904	0.447999	0.0274878	-0.732745
ENSMUSG00000095649	Gm8979	7	106076751	106084046	-	1.06797	0.977396	0.646496	0.563091	0.584797	0.436851	0.0106495	-0.708931
ENSMUSG00000096916	Zfp850	7	27984854	28014115	-	0.928846	1.02716	1.03513	0.626352	0.577337	0.597391	4.58e-06	-0.704817
ENSMUSG00000086513	9130208D14Rik	7	105824223	105831515	-	1.14097	0.912865	0.71098	0.65159	0.533698	0.478173	0.00881351	-0.676485
ENSMUSG00000033510	Otud7a	7	63444751	63759028	+	1.05173	0.913425	0.769757	0.54715	0.61401	0.416735	0.0271578	-0.671221
ENSMUSG00000053801	Grwd1	7	45825227	45830944	-	21.452	22.8647	23.0335	12.9098	15.5273	12.3488	1.28e-07	-0.670093
ENSMUSG00000046179	E2f8	7	48866429	48881596	-	6.98507	7.82043	7.43515	4.65989	4.44766	4.45325	9.15e-12	-0.664234
ENSMUSG00000030921	Trim30a	7	104409025	104465193	-	28.5176	25.8994	35.0819	18.3077	16.142	22.0339	0.000777689	-0.620908
ENSMUSG00000066232	Ipo7	7	110018425	110055114	+	95.6137	97.6121	92.0009	57.3268	66.7781	56.0889	6.45e-10	-0.60781
ENSMUSG00000030641	Ddias	7	92857529	92874213	-	9.5737	9.39935	11.229	5.8286	6.42028	6.90734	1.8e-06	-0.602123
ENSMUSG00000042462	Dctpp1	7	127256959	127260709	-	14.7398	16.682	20.3298	12.0833	10.3781	10.8397	0.001311	-0.583616
ENSMUSG00000003549	Ercc1	7	19344778	19356524	+	29.4172	32.0516	30.6583	20.585	22.1905	18.3595	4.61e-07	-0.564049
ENSMUSG00000030830	Itgal	7	127296260	127335137	+	2.23344	1.72871	1.70592	1.35408	1.46157	0.914728	0.024299	-0.555054
ENSMUSG00000003545	Fosb	7	19302721	19310045	-	1.04427	0.988777	0.756106	0.650518	0.655589	0.526259	0.0366594	-0.552193
ENSMUSG00000064264	Zfp428	7	24507006	24515682	+	9.26414	10.429	8.83747	5.90101	7.17469	5.67038	0.00188242	-0.550341
ENSMUSG00000025105	Bnc1	7	81966672	81992299	-	2.16955	1.76598	1.60313	1.2711	1.31166	1.05809	0.00520471	-0.548415
ENSMUSG00000003868	Ruvbl2	7	45421852	45438096	-	38.9112	37.2617	43.9667	25.004	26.7189	27.0839	5.87e-11	-0.532771
ENSMUSG00000030521	Mphosph10	7	64376576	64392268	-	21.6845	20.2808	19.4521	14.2699	14.7263	12.5539	2.95e-07	-0.514747
ENSMUSG00000052512	Nav2	7	48908716	49610090	+	2.58579	3.08258	3.44327	1.97267	3.06081	2.19753	0.00124505	-0.508678
ENSMUSG00000030774	Pak1	7	97842935	97912381	+	19.4151	19.4817	20.8117	13.0107	13.458	14.0468	1.31e-10	-0.505147
ENSMUSG00000010751	Tnfrsf22	7	143634806	143649661	-	7.49767	6.79776	6.21544	5.02121	4.96661	3.67097	0.000675153	-0.504027
ENSMUSG00000051811	Cox6b2	7	4751792	4753094	-	5.7273	4.46849	6.00002	7.36655	7.22406	8.44436	0.0170175	0.513492
ENSMUSG00000019539	Rcn3	7	45082913	45092221	-	176.454	158.881	183.766	234.454	219.107	270.171	1.23e-06	0.517635
ENSMUSG00000030513	Pcsk6	7	65861734	66050340	+	3.47926	3.23945	3.92978	5.31781	4.11438	5.6236	0.000743151	0.539389
ENSMUSG00000040139	9430038I01Rik	7	137375574	137410762	-	1.99467	2.20709	1.93016	2.68623	2.94577	2.56996	0.0223407	0.556397
ENSMUSG00000035547	Capn5	7	98121559	98178274	-	2.67972	1.92358	2.86445	3.54432	2.68958	4.52512	0.0209066	0.585737
ENSMUSG00000052605	Isoc2b	7	4844959	4866193	-	2.06297	1.53607	1.90342	2.53938	2.44029	3.00522	0.0206333	0.588578
ENSMUSG00000037664	Cdkn1c	7	143458350	143461050	-	35.2288	37.2788	36.862	66.279	42.0341	54.2992	0.000171801	0.623603
ENSMUSG00000030930	Chst15	7	132235780	132317228	-	2.85023	2.29354	2.28734	4.31616	3.41728	3.39012	7.13e-05	0.635027
ENSMUSG00000038260	Trpm4	7	45303155	45333780	-	3.09513	2.59311	2.62057	4.42758	3.81859	4.25975	1.37e-07	0.644301
ENSMUSG00000030409	Dmpk	7	19083849	19093821	+	19.4271	20.8708	18.0106	29.0393	31.794	29.3817	3.59e-16	0.654281
ENSMUSG00000025475	Gpr123	7	139834174	139878088	+	0.537275	0.711198	0.677776	0.903204	1.16579	0.889514	0.0106026	0.661037
ENSMUSG00000031070	Mrgprf	7	145300828	145309557	+	8.99846	7.86111	14.2046	13.7978	12.837	20.7438	0.0214863	0.661751
ENSMUSG00000030498	Gas2	7	51862015	51994975	+	31.2444	27.3488	34.3896	45.3528	37.8096	60.9788	0.000162041	0.671089
ENSMUSG00000003420	Fcgrt	7	45092993	45103822	-	22.28	19.7501	22.4967	34.8162	29.2101	35.0714	1.37e-10	0.673008
ENSMUSG00000030772	Dkk3	7	112116019	112159057	-	34.2475	26.8189	28.3665	51.5164	43.9327	42.8121	9.54e-09	0.683667
ENSMUSG00000035279	Ssc5d	7	4925844	4944821	+	9.91635	9.27248	12.8106	17.0674	13.1027	20.2772	0.000289252	0.710287
ENSMUSG00000055809	Dnaaf3	7	4522933	4532453	-	1.05377	1.03309	1.12012	1.88334	1.63983	1.61952	9.34e-05	0.733714
ENSMUSG00000043795	Prr33	7	142491074	142506771	-	1.29177	1.88186	1.57022	2.74282	2.58469	2.32997	0.000980599	0.740469
ENSMUSG00000004473	Clec11a	7	44303770	44306959	-	6.68533	7.2121	6.75176	12.7804	9.66797	11.4327	1.64e-08	0.766766
ENSMUSG00000003273	Car11	7	45699843	45704682	+	0.88508	0.979876	1.08553	1.78782	1.82724	1.36482	0.00443429	0.783467
ENSMUSG00000002265	Peg3	7	6703892	6730421	-	20.7153	18.31	17.556	34.1364	30.3084	30.526	2.01e-20	0.793517
ENSMUSG00000058454	Dhcr7	7	143823145	143848410	+	10.6823	9.32213	11.6369	17.6442	14.1016	18.752	5.66e-10	0.794142
ENSMUSG00000060240	Cend1	7	141426446	141429491	-	1.25771	1.12528	1.27572	1.91537	1.60184	2.83072	0.00655865	0.833672
ENSMUSG00000059824	Dbp	7	45705088	45710155	+	6.12871	6.16824	6.08214	11.7156	8.95331	11.0225	6.5e-11	0.850801
ENSMUSG00000052353	Cemip	7	83932857	84086502	-	20.7944	14.4294	14.7328	33.6107	26.7836	27.349	8.48e-08	0.861048
ENSMUSG00000002266	Zim1	7	6675443	6696450	-	1.16736	1.46646	1.47854	2.60299	2.38119	2.19459	6.07e-06	0.862398
ENSMUSG00000030806	Stx1b	7	127803900	127824549	-	0.285043	0.236385	0.42955	0.832989	0.437484	0.525624	0.00970312	0.868932
ENSMUSG00000030554	Synm	7	67730161	67759742	-	0.578944	0.398575	0.634176	1.00328	0.711302	1.25035	0.00176787	0.932365
ENSMUSG00000025789	St8sia2	7	73939119	74013690	-	0.873273	0.671262	0.62496	1.54657	1.3018	1.43897	5.9e-08	1.01691
ENSMUSG00000038738	Shank1	7	44310253	44358351	+	0.181723	0.137625	0.151086	0.522008	0.24429	0.237209	0.00115893	1.21865
ENSMUSG00000025491	Ifitm1	7	140967221	140969825	+	0.688279	0.80523	0.742229	1.33054	1.9376	2.17558	0.000697066	1.27085
NewGene_9379	NewGene_9379	8	35773559	35818017	+	0.557323	0.923293	0.528445	0.164018	0.139238	0.214809	1.45e-10	-2.24434
NewGene_9732	NewGene_9732	8	103096971	103220440	-	1.49009	1.91963	1.04668	0.365184	0.678953	0.272578	1.86e-05	-1.62801
ENSMUSG00000031519	Asb5	8	54550331	54587836	+	1.75888	2.90234	1.39401	0.654147	1.19881	0.537803	0.00728604	-1.28479
ENSMUSG00000005413	Hmox1	8	75093591	75100596	+	246.783	301.655	262.598	129.568	132.635	120.94	8.08e-23	-1.02852
ENSMUSG00000003849	Nqo1	8	107388225	107403206	-	6.40789	9.7886	12.0105	4.92705	4.16213	5.42823	0.000622196	-0.907545
ENSMUSG00000025591	Tma16	8	66474330	66486530	-	10.1733	10.085	8.72681	5.4525	6.15502	4.74985	4.51e-11	-0.782523
ENSMUSG00000036902	Neto2	8	85636588	85690973	-	4.34712	4.36044	5.59839	2.38334	2.65539	2.98771	1.01e-06	-0.779246
ENSMUSG00000031488	Rab11fip1	8	27138773	27174646	-	1.25823	1.49973	1.19847	0.795418	0.760302	0.736753	9.13e-06	-0.733769
ENSMUSG00000056313	1810011O10Rik	8	24437180	24438984	-	6.2882	5.83032	4.26074	3.51204	4.02725	1.98648	0.0258913	-0.726691
ENSMUSG00000038508	Gdf15	8	70629393	70632456	-	4.04788	3.8526	5.63866	2.34866	2.33613	3.32694	0.0084886	-0.703014
ENSMUSG00000074151	Nlrc5	8	94472763	94527272	+	3.8341	3.29182	3.83194	2.55053	1.84478	2.56547	7.99e-05	-0.676119
ENSMUSG00000031442	Mcf2l	8	12873806	13020905	+	1.09587	1.1846	1.28167	0.611372	0.790991	0.461036	0.0131406	-0.66956
ENSMUSG00000031562	Dctd	8	48099092	48153233	+	12.1695	14.3376	12.4574	7.47885	7.83123	7.79695	9.81e-10	-0.664889
ENSMUSG00000031530	Dusp4	8	34807297	34819894	+	28.2584	29.2743	20.3758	17.6188	18.8729	10.8939	0.00695454	-0.663291
ENSMUSG00000006585	Cdt1	8	122568015	122573128	+	17.2127	15.7876	16.402	10.0507	10.0751	10.3646	1.26e-18	-0.641405
ENSMUSG00000037921	Ddx60	8	61928087	62037701	+	3.78016	3.76517	4.48552	2.71397	2.18858	2.45738	1.95e-06	-0.625932
ENSMUSG00000031647	Mfap3l	8	60632827	60676729	+	3.14305	3.22335	2.88655	2.0385	2.33428	1.53899	0.00148302	-0.595936
ENSMUSG00000012519	Mlkl	8	111311797	111338177	-	15.6316	15.202	17.3456	10.2571	10.7264	11.2317	5.34e-08	-0.540605
ENSMUSG00000036990	Otud4	8	79639618	79677724	+	16.1465	18.6145	16.2355	11.0042	13.026	10.535	5.29e-05	-0.513907
ENSMUSG00000031604	Msmo1	8	64718139	64733792	-	52.9954	53.8767	56.7288	73.2574	74.7479	72.8152	2.64e-15	0.501091
ENSMUSG00000034656	Cacna1a	8	84388440	84640246	+	1.90449	1.84914	1.94693	2.54761	2.58257	2.68252	2.4e-07	0.505163
ENSMUSG00000001911	Nfix	8	84699876	84800344	-	51.4673	44.6257	58.178	57.6431	63.2035	79.6377	0.000597051	0.512611
NewGene_9237	NewGene_9237	8	19980010	20023482	+	0.905661	0.792058	1.00995	1.22367	0.973292	1.54078	0.0241105	0.518711
ENSMUSG00000031661	Nkd1	8	88521344	88594887	+	1.10572	0.930881	1.06004	1.5479	1.06046	1.71009	0.0349033	0.532293
ENSMUSG00000031595	Pdgfrl	8	40926212	40990785	+	30.5176	24.2041	29.6632	40.8449	32.4376	45.1592	0.00054208	0.543132
ENSMUSG00000036564	Ndrg4	8	95676980	95715119	+	20.1088	19.2389	18.3009	28.2052	27.5591	27.8004	3.82e-20	0.559096
ENSMUSG00000069920	B3gnt9	8	105252638	105255153	-	15.9424	12.95	16.2371	21.7356	19.2118	23.2657	6.22e-06	0.567902
NewGene_9612	NewGene_9612	8	72548424	72559895	+	0.308063	0.323669	0.368503	0.449273	0.475477	0.506485	0.0015543	0.56947
ENSMUSG00000031548	Sfrp1	8	23411502	23449632	+	67.4863	55.277	57.4599	104.831	70.0492	83.4683	0.000284954	0.573157
ENSMUSG00000070713	Gm10282	8	72304118	72305276	-	13.7463	18.9833	23.6822	26.913	25.1723	32.128	0.00591475	0.629794
ENSMUSG00000031613	Hpgd	8	56294552	56321046	+	1.82804	1.37308	1.88334	3.57017	1.98135	2.2743	0.0370667	0.674637
ENSMUSG00000031561	Tenm3	8	48227682	48844026	-	8.34507	6.93741	7.41953	16.7776	10.0531	12.281	3e-10	0.683859
ENSMUSG00000061048	Cdh3	8	106510913	106556908	+	20.3212	17.6825	18.6196	28.6321	27.8014	31.2079	1.09e-16	0.685203
ENSMUSG00000103515	AL591003.1	8	122443656	122445647	+	2.16387	1.64282	2.02839	3.26784	3.07566	2.71024	0.000250387	0.68732
ENSMUSG00000031451	Gas6	8	13465374	13494535	-	161.721	128.123	167.214	257.797	194.868	256.14	2.13e-06	0.687659
ENSMUSG00000097960	A330074K22Rik	8	120204434	120228230	-	0.346625	0.57049	0.605676	0.718486	0.786172	1.02896	0.0416852	0.787058
ENSMUSG00000006517	Mvd	8	122433596	122443422	-	17.3735	16.7535	20.8229	30.8784	29.6429	33.3404	3.62e-13	0.82634
ENSMUSG00000066362	Rps13-ps1	8	87047689	87048226	+	6.16091	7.62124	4.95897	13.6908	7.57047	11.9285	0.00526795	0.875688
NewGene_10131	NewGene_10131	9	41805708	41838154	+	0.744943	1.48447	1.36595	0.305141	0.382324	0.409348	5.34e-08	-1.60027
ENSMUSG00000032281	Acsbg1	9	54604877	54661870	-	2.78145	3.59573	2.54914	0.795799	1.31455	0.735848	5.82e-08	-1.5842
ENSMUSG00000032415	Ube2cbp	9	86307306	86464950	-	1.60262	1.57635	1.95645	0.688342	0.483796	0.887553	5.71e-05	-1.26106
ENSMUSG00000032257	Ankk1	9	49415222	49427021	-	0.622921	0.547965	0.538715	0.283453	0.354097	0.111366	0.0340169	-1.12351
ENSMUSG00000032348	Gsta4	9	78191966	78209348	+	7.95226	10.3402	16.7302	5.74184	4.8063	7.1539	0.00412191	-0.932323
ENSMUSG00000049723	Mmp12	9	7344381	7369499	+	3.74911	3.44798	2.8785	1.69081	2.03796	1.34114	1.26e-05	-0.919092
ENSMUSG00000074516	Gm10709	9	7751672	7752325	+	34.9527	32.1656	33.132	19.8388	16.9263	14.6892	2.25e-11	-0.90774
ENSMUSG00000049734	Trex1	9	109057933	109060338	-	6.0298	5.16298	11.6597	5.93789	2.77149	3.13643	0.044195	-0.895291
ENSMUSG00000043613	Mmp3	9	7445822	7455972	+	96.9522	80.0358	71.8129	49.0079	54.2338	29.4333	0.000220388	-0.850908
ENSMUSG00000032262	Elovl4	9	83778692	83806277	-	2.15406	2.51093	2.30403	1.23459	1.2892	1.31284	7.65e-07	-0.813014
ENSMUSG00000059422	Gm8116	9	78820638	78821838	-	4.68031	3.58506	4.41879	2.66399	2.95985	1.84972	0.00810715	-0.705681
ENSMUSG00000041506	Rrp9	9	106475963	106485424	+	32.6703	34.4942	30.8195	19.0506	22.0418	17.8243	3.43e-09	-0.686563
ENSMUSG00000032221	Mns1	9	72438011	72459199	+	2.60628	3.25342	3.77507	1.85805	2.01917	2.27412	0.00358556	-0.653614
ENSMUSG00000032387	Rbpms2	9	65629648	65660528	+	10.5033	15.2876	10.6083	6.79192	9.27257	6.32325	0.00808608	-0.646254
ENSMUSG00000032103	Pus3	9	35558595	35567401	+	5.57365	5.4628	5.26969	3.33954	2.84339	3.94261	0.000106424	-0.640409
ENSMUSG00000032350	Gclc	9	77754535	77794485	+	13.5567	13.84	13.5293	8.5567	9.43265	7.65029	1.35e-08	-0.619848
ENSMUSG00000038742	Angptl6	9	20873809	20879727	-	2.9619	3.65483	2.68497	1.98394	1.64643	2.29128	0.0184451	-0.597774
ENSMUSG00000032261	Sh3bgrl2	9	83548327	83638801	+	11.3369	10.438	11.508	8.03911	7.29322	6.18845	1.63e-06	-0.573336
ENSMUSG00000089929	Bcl2a1b	9	89199209	89207827	+	6.87355	6.20267	4.83076	4.66826	3.85918	3.08959	0.0385972	-0.568084
ENSMUSG00000032515	Csrnp1	9	119971166	119977250	-	14.3021	13.3496	9.27813	9.36846	9.34368	5.79702	0.040247	-0.536863
ENSMUSG00000042688	Mapk6	9	75369062	75410005	-	72.2412	74.3081	62.7363	46.5703	52.8572	40.9314	3.89e-05	-0.535425
ENSMUSG00000031939	Taf1d	9	15306214	15312104	+	34.4303	35.9616	32.3934	24.0211	24.4376	19.9168	1.21e-05	-0.533985
ENSMUSG00000015354	Pcolce2	9	95637601	95698096	+	1.59763	2.12343	2.32107	1.19261	1.49311	1.32429	0.0194291	-0.527225
ENSMUSG00000079225	Gm9531	9	81677598	81678677	+	17.2161	19.2189	20.3714	12.6694	14.7795	12.4082	0.000101604	-0.505602
ENSMUSG00000066357	Wdr6	9	108572311	108578739	-	23.8417	24.2682	28.6416	33.2968	34.6311	37.7792	2.51e-06	0.516031
ENSMUSG00000063382	Bcl9l	9	44499136	44510388	+	14.0548	13.9315	19.374	20.0668	20.336	26.5394	0.00274727	0.553651
ENSMUSG00000032527	Pccb	9	100982032	101034898	-	8.82088	8.47683	10.2687	13.4529	10.9071	14.3012	0.000306693	0.559934
ENSMUSG00000052911	Lamb2	9	108479736	108490530	+	36.3205	35.8015	32.2504	52.4118	49.4917	48.1638	5.72e-15	0.564104
ENSMUSG00000019066	Rab3d	9	21907491	21918192	-	3.5865	2.65104	3.86335	4.74625	4.2603	5.58947	0.00239287	0.587012
ENSMUSG00000037493	Cib2	9	54544794	54560218	-	1.54155	1.98797	1.56506	2.14535	2.44856	2.79718	0.0224591	0.589238
ENSMUSG00000025887	Casp12	9	5345430	5373032	+	15.1412	13.1213	15.2498	23.7493	20.2932	20.2327	8.67e-13	0.590309
ENSMUSG00000057969	Sema3b	9	107597674	107609229	-	2.28585	2.12974	2.14526	3.41684	2.84887	3.5453	2.5e-05	0.610008
ENSMUSG00000032332	Col12a1	9	79598991	79718831	-	180.02	155.595	134.202	242.959	239.219	210.187	5.01e-07	0.621891
ENSMUSG00000032816	Igdcc4	9	65101486	65137940	+	9.49592	7.90149	9.48055	14.0516	11.9465	14.507	1.47e-08	0.646414
ENSMUSG00000032584	Mst1r	9	107906873	107920383	+	0.780221	0.872479	0.712408	1.31278	1.05313	1.15351	3.94e-05	0.65998
ENSMUSG00000038112	AW551984	9	39587396	39604403	-	9.29952	8.12746	11.7738	16.3159	11.4513	18.626	0.00144104	0.699865
ENSMUSG00000038119	Cdon	9	35421128	35507652	+	10.6307	9.16737	12.4289	18.0548	13.3988	19.8999	6.04e-05	0.712248
ENSMUSG00000032009	Sesn3	9	14276301	14326138	+	10.9838	10.6775	13.3581	17.5525	16.3945	21.6638	2.79e-06	0.721035
ENSMUSG00000032243	Itga11	9	62677826	62783982	+	28.5694	24.8079	18.958	44.4011	38.2888	32.4212	4.46e-05	0.725729
ENSMUSG00000034684	Sema3f	9	107681500	107710475	-	13.6866	12.1701	15.1503	22.6457	19.1302	24.6993	2.84e-08	0.740382
ENSMUSG00000102411	RP23-461P14.1	9	72728140	72730888	+	1.14541	1.41039	1.01591	1.88865	2.00776	2.02155	0.000156173	0.782819
ENSMUSG00000097820	E530011L22Rik	9	121756640	121759943	-	0.556729	0.526944	0.654642	0.934776	0.944838	1.04909	0.000209895	0.803414
ENSMUSG00000103235	DHX30	9	110084393	110112998	-	2.6395	0.884787	2.46393	3.55727	3.46812	3.221	0.0351945	0.834927
ENSMUSG00000104300	DHX30	9	110084393	110101026	-	2.6395	0.884787	2.46393	3.55727	3.46812	3.221	0.0351945	0.834927
ENSMUSG00000053199	Arhgap20	9	51765337	51853856	+	2.40152	2.07081	2.94643	4.43779	2.63944	5.65106	0.00282933	0.842764
ENSMUSG00000033453	Adamts15	9	30899155	30922452	-	1.46559	1.30007	1.66108	4.0789	1.53739	2.14732	0.0165637	0.859974
ENSMUSG00000034739	Mfrp	9	44101738	44109187	+	0.182085	0.095224	0.233362	0.236559	0.567572	0.311304	0.0382031	1.19266
ENSMUSG00000091345	Col6a5	9	105856078	105960643	-	0.057103	0.106276	0.13862	0.153246	0.178311	0.311825	0.0141163	1.28751
NewGene_11459	NewGene_11459	10	120609871	120616698	+	0.674942	0.799898	0.800734	0.292008	0.37223	0.165144	0.000123534	-1.45655
ENSMUSG00000019894	Slc6a15	10	103367808	103419378	+	1.03875	1.05121	1.24791	0.423858	0.460766	0.565347	4.43e-07	-1.1445
ENSMUSG00000020042	Btbd11	10	85386814	85660292	+	3.74941	3.55123	4.82909	2.28058	1.91215	1.93741	1.42e-11	-1.06094
ENSMUSG00000049422	Chchd10	10	75935573	75937725	+	17.6178	18.6584	16.124	8.65462	9.31846	7.79845	2.01e-13	-0.968407
ENSMUSG00000020205	Phlda1	10	111506286	111508645	+	31.5372	34.8661	22.5642	17.0489	17.4868	11.6431	4.95e-05	-0.90795
ENSMUSG00000033208	S100b	10	76253853	76261159	+	1.23658	0.737896	1.18598	0.500077	0.448543	0.708567	0.0385939	-0.868444
ENSMUSG00000056758	Hmga2	10	120361275	120476469	-	142.266	152.557	142.676	73.7925	87.0511	71.7525	1.09e-16	-0.857023
ENSMUSG00000035370	Adat3	10	80602880	80615783	+	3.4643	6.00269	6.97261	3.4197	3.90331	3.56163	0.00709114	-0.808837
ENSMUSG00000039910	Cited2	10	17723228	17725673	+	94.9196	100.786	65.5845	49.877	54.1229	41.1789	2.4e-05	-0.793961
NewGene_11462	NewGene_11462	10	120632358	120702740	+	3.65516	2.58175	2.01776	1.62578	1.77697	1.18288	0.000928463	-0.782689
ENSMUSG00000040034	Nup43	10	7667503	7678881	+	12.1766	11.6343	12.6344	7.23628	7.9841	7.49857	3.6e-09	-0.628374
ENSMUSG00000019850	Tnfaip3	10	19000910	19015657	-	7.12118	5.87883	4.51251	4.39547	3.90267	2.7182	0.0103587	-0.624971
ENSMUSG00000053219	Raet1e	10	22158569	22374139	+	11.8885	12.2366	10.79	7.88145	7.21194	6.61776	1.45e-07	-0.621281
ENSMUSG00000038510	Rpf2	10	40223246	40247036	-	12.9063	14.9847	14.3179	8.23308	9.24414	8.95786	2.43e-06	-0.591915
ENSMUSG00000020250	Txnrd1	10	82859206	82897724	+	102.86	115.349	101.436	65.4279	78.8178	60.0908	8.39e-06	-0.591362
ENSMUSG00000020023	Tmcc3	10	94311949	94590956	+	13.4669	14.6091	12.7436	8.64724	9.42548	8.43524	1.11e-08	-0.568449
ENSMUSG00000020089	Ppa1	10	61648552	61674168	+	49.4761	54.3315	54.0778	31.9228	36.3906	35.3538	4.18e-08	-0.554572
ENSMUSG00000020075	Ddx21	10	62580248	62602298	-	56.4605	59.0631	55.9023	36.3198	41.07	36.5445	8.65e-10	-0.534953
NewGene_10146	NewGene_10146	10	56497254	56498263	-	15.0556	16.2294	18.1396	10.3432	10.7495	11.8242	0.000106038	-0.532013
ENSMUSG00000020184	Mdm2	10	117688888	117710758	-	101.996	105.515	111.245	67.8488	79.3419	69.601	1.55e-08	-0.531629
ENSMUSG00000025408	Ddit3	10	127290774	127296288	+	105.135	101.072	78.0505	70.4993	65.0945	55.0437	0.0010088	-0.523034
ENSMUSG00000025364	Pa2g4	10	128557766	128565934	-	84.2659	91.796	93.5755	56.0951	63.1095	62.6925	6.18e-08	-0.513599
ENSMUSG00000046687	Gm5424	10	62071015	62072609	+	61.9257	42.659	40.3394	33.357	39.3895	24.9498	0.030348	-0.510759
ENSMUSG00000014329	Bicc1	10	70922832	71159700	-	26.2293	22.5293	31.1903	37.0066	34.2353	44.3039	0.000996015	0.501438
ENSMUSG00000054708	Ankrd24	10	81628540	81647610	+	2.00222	1.44378	1.92753	2.58691	2.24343	1.96365	0.00770501	0.506709
ENSMUSG00000010461	Eya4	10	23104168	23349895	-	3.13109	2.68877	2.31475	3.93057	3.9334	3.35581	0.00192106	0.513811
ENSMUSG00000001119	Col6a1	10	76708792	76726168	-	230.553	202.871	225.848	318.419	291.152	313.872	1.42e-14	0.540866
ENSMUSG00000020175	Rab36	10	75037058	75054748	+	1.19301	1.32657	1.07175	1.98822	1.61003	1.41062	0.00962113	0.545565
ENSMUSG00000020135	Apc2	10	80295977	80318263	+	0.650454	0.594892	0.770731	0.930487	0.877359	1.10582	0.00443429	0.549404
ENSMUSG00000019899	Lama2	10	26980036	27619758	-	5.11965	4.56919	5.23568	7.0079	6.13982	7.99085	6.07e-06	0.555273
ENSMUSG00000019846	Lama4	10	38965515	39110188	+	47.0381	37.9242	42.1572	61.6247	53.3805	64.8361	4.48e-07	0.558159
ENSMUSG00000002578	Ikzf4	10	128630843	128645991	-	0.35934	0.377821	0.462895	0.612125	0.491864	0.543888	0.00787079	0.578256
ENSMUSG00000043259	Fam13c	10	70440668	70558731	+	3.77739	3.05514	4.17306	5.15583	4.46735	6.33747	0.00210546	0.588411
ENSMUSG00000038332	Sesn1	10	41810574	41908424	+	5.15524	4.12075	5.53759	7.97912	5.80156	7.34013	0.000656348	0.605461
ENSMUSG00000047146	Tet1	10	62804570	62899118	-	0.26126	0.294585	0.480845	0.494049	0.439558	0.656253	0.0426022	0.622145
ENSMUSG00000020251	Glt8d2	10	82650433	82690650	-	1.7142	1.6162	2.04967	3.32511	1.93558	2.84637	0.0226773	0.641052
ENSMUSG00000019817	Plagl1	10	13060504	13131694	+	21.3122	21.5922	23.5127	39.4493	25.809	38.5811	7.49e-05	0.661329
ENSMUSG00000055862	Izumo4	10	80702693	80705382	+	2.9826	3.10472	2.20725	4.92683	4.66861	3.05021	0.0345222	0.663202
ENSMUSG00000090610	Gm3571	10	93778611	93779772	+	6.40393	6.50351	8.70894	10.8869	11.2488	10.9674	9.09e-05	0.667953
ENSMUSG00000035916	Ptprq	10	107517049	107720051	-	0.232631	0.236953	0.217901	0.327466	0.367985	0.36065	0.00273069	0.673027
ENSMUSG00000001665	Gstt3	10	75774115	75781414	-	3.35454	2.74301	3.40087	4.65237	3.905	5.74872	0.00213908	0.674995
ENSMUSG00000069662	Marcks	10	37133375	37138920	-	72.0206	70.5504	77.2099	120.008	96.0594	126.764	1.94e-09	0.694733
ENSMUSG00000033105	Lss	10	76531588	76557138	+	14.1432	11.9539	13.7736	21.3997	21.6435	20.1997	3.88e-18	0.704553
ENSMUSG00000034818	Celf5	10	81459227	81482709	-	1.79595	1.00951	1.58958	2.15758	2.13872	2.80085	0.00130147	0.708779
ENSMUSG00000034949	Zfr2	10	81233155	81252123	+	0.988299	0.649265	0.488345	1.12274	1.00493	1.17037	0.0341072	0.712547
ENSMUSG00000020034	Tcp11l2	10	84576626	84614359	+	2.52173	3.05778	3.00628	5.07157	3.92826	4.84413	1.75e-05	0.716534
ENSMUSG00000001663	Gstt1	10	75783813	75798584	-	2.94288	1.99169	3.59446	4.72071	3.07224	6.09906	0.0440706	0.753126
NewGene_9427	NewGene_9427	10	37729689	37802770	+	0.321753	0.184899	0.258727	0.441191	0.338619	0.47796	0.0449684	0.770483
ENSMUSG00000037490	Slc2a12	10	22645011	22704285	+	0.233406	0.166216	0.175148	0.252916	0.360406	0.360632	0.0337535	0.81696
ENSMUSG00000034881	Tbxa2r	10	81328732	81335171	+	5.66613	3.91013	6.14913	9.16778	6.8801	11.0691	0.000660445	0.840365
ENSMUSG00000035773	Kiss1r	10	79916971	79922273	+	0.239336	0.139418	0.21107	0.440992	0.334412	0.321119	0.0245691	0.943566
ENSMUSG00000046463	5930403N24Rik	10	37139402	37151315	+	0.857436	0.478819	0.824807	1.15462	1.15348	1.43694	0.000153097	0.957465
ENSMUSG00000019936	Epyc	10	97644068	97682454	+	0.558499	0.542669	1.07587	1.43404	0.769088	1.87727	0.0490644	0.958098
ENSMUSG00000034771	Tle2	10	81574561	81590845	+	4.05947	3.0392	2.62378	8.9866	6.04658	5.82058	1.64e-07	1.07629
NewGene_10272	NewGene_10272	10	58802199	58811113	-	0.089162	0.045758	0.106833	0.134546	0.142404	0.224823	0.0300913	1.09206
ENSMUSG00000006344	Ggt5	10	75589340	75617200	+	0.351924	0.405932	0.414067	1.25886	0.83121	1.16419	2.84e-09	1.48907
ENSMUSG00000018927	Ccl6	11	83587882	83593087	-	7.38922	5.48465	4.67353	1.83192	1.51426	1.77688	7.23e-15	-1.70876
ENSMUSG00000035042	Ccl5	11	83525778	83530518	-	16.1029	15.8317	21.633	5.39749	5.34334	6.0643	4.25e-18	-1.6141
ENSMUSG00000020407	Upp1	11	9118103	9136170	+	2.33614	2.3978	2.73331	0.626065	0.925042	0.828073	2.55e-07	-1.53697
ENSMUSG00000078249	Hmga1-rs1	11	120762794	120764419	+	46.9101	66.5526	66.02	21.2179	24.2112	22.3225	9.39e-18	-1.35302
ENSMUSG00000097289	2010300F17Rik	11	96712982	96747436	-	4.67681	6.39278	3.161	1.84774	2.63267	1.15408	0.0012905	-1.22883
ENSMUSG00000020892	Aloxe3	11	69125896	69149115	+	0.406125	0.38091	0.324785	0.133661	0.178715	0.142738	0.00027693	-1.21193
ENSMUSG00000078921	Tgtp2	11	49057194	49064206	-	4.42383	3.69943	4.79214	2.14342	1.86133	2.02964	1.5e-12	-1.04916
ENSMUSG00000006930	Hap1	11	100347327	100356128	-	1.63425	2.00096	2.26893	1.25595	0.914752	0.753293	0.0024635	-0.993103
ENSMUSG00000078922	Tgtp1	11	48985327	48994172	-	3.89028	3.10407	4.26652	1.63159	1.85245	2.02169	4.55e-08	-0.985556
ENSMUSG00000020434	4921536K21Rik	11	3886088	3895098	-	0.638273	0.660599	0.563486	0.297166	0.282628	0.397732	0.00880957	-0.8673
ENSMUSG00000042377	Fam83g	11	61684091	61709951	+	0.672891	0.850251	0.852874	0.333929	0.42849	0.494314	0.00291526	-0.851291
ENSMUSG00000032892	Rangrf	11	68972484	68975185	-	7.8941	6.89167	8.46845	3.62287	3.42389	5.41485	0.00119096	-0.805641
ENSMUSG00000034394	Lif	11	4257557	4272514	+	10.5715	10.3347	7.39894	5.87594	6.91639	4.50551	0.00130582	-0.799383
ENSMUSG00000084145	Gm12263	11	59474284	59475765	-	0.773133	1.23676	1.0337	0.454285	0.643144	0.58443	0.0478075	-0.795676
ENSMUSG00000058809	Gm12141	11	41498737	41500458	+	6.09435	6.32966	6.00324	3.69112	3.46213	3.43273	1.18e-10	-0.745188
ENSMUSG00000043439	E130012A19Rik	11	97627389	97629702	-	3.65516	4.2855	3.79582	2.2317	2.4031	2.11151	1.18e-06	-0.744172
ENSMUSG00000034773	BC030867	11	102248882	102265187	+	3.60875	4.3783	4.97518	2.55157	2.62698	2.635	9.23e-05	-0.711733
ENSMUSG00000041046	Ramp3	11	6658521	6677475	+	2.91246	3.30407	3.32903	2.23399	2.18811	1.23843	0.0286928	-0.701421
ENSMUSG00000035352	Ccl12	11	82101845	82103400	+	15.4137	10.1324	13.06	10.1173	6.75666	6.18449	0.0166252	-0.687691
ENSMUSG00000020357	Flt4	11	49609263	49652739	+	3.6504	4.08837	2.91287	2.05229	2.87642	1.46029	0.0162132	-0.683121
ENSMUSG00000047798	Cd300lf	11	115116214	115133992	-	5.69548	3.81251	3.74297	3.21959	2.76343	2.12729	0.0205004	-0.679545
ENSMUSG00000020399	Havcr2	11	46454935	46481255	+	4.47963	3.95204	4.56224	3.20208	2.44697	2.22378	0.000267453	-0.669293
ENSMUSG00000018509	Cenpv	11	62524946	62539261	-	5.37835	4.5469	5.21774	3.40412	3.03913	3.06164	7.99e-05	-0.658866
ENSMUSG00000020303	Stc2	11	31357307	31370074	-	4.76426	4.78298	4.15444	3.12382	2.89423	2.37342	1.53e-05	-0.652845
ENSMUSG00000001053	N4bp3	11	51643063	51650842	-	1.14204	1.03341	1.46606	0.733726	0.766145	0.766361	0.0186696	-0.627331
ENSMUSG00000001056	Nhp2	11	51619735	51623714	+	55.8451	58.8364	61.5772	36.8613	38.5722	35.0508	6.41e-11	-0.620304
ENSMUSG00000042549	Map2k3os	11	60920917	60931867	-	3.3414	3.04473	3.30517	1.95383	1.53283	2.61422	0.0290815	-0.611463
ENSMUSG00000020812	1810032O08Rik	11	116671660	116675799	+	14.4033	15.967	12.2636	7.99733	10.6731	7.32529	0.00479265	-0.610151
ENSMUSG00000018848	Rars	11	35808381	35834506	-	130.287	129.301	113.98	78.5359	85.6324	71.6776	3.12e-09	-0.609852
ENSMUSG00000018986	Slfn3	11	83191330	83215154	+	1.00608	0.942032	1.07752	0.699269	0.56006	0.653402	0.0335149	-0.600943
ENSMUSG00000017724	Etv4	11	101769742	101785371	-	20.071	26.0657	17.7105	14.4667	14.6254	12.0013	0.000368221	-0.59688
ENSMUSG00000020534	Shmt1	11	60788104	60811718	-	7.35205	7.15669	8.23079	4.3226	4.79322	5.35243	1.02e-05	-0.591232
ENSMUSG00000038807	Rap1gap2	11	74383356	74590186	-	1.88593	2.12021	1.74709	1.09468	1.58001	1.22927	0.00232878	-0.585952
ENSMUSG00000015837	Sqstm1	11	50199366	50210827	-	416.701	465.257	378.663	267.491	300.156	246.465	3.47e-06	-0.576606
ENSMUSG00000040463	Mybbp1a	11	72441355	72451768	+	87.8448	91.7113	89.1933	55.4544	62.3584	59.0705	4.31e-13	-0.561257
ENSMUSG00000020526	Znhit3	11	84910950	84916366	-	8.5061	8.65834	9.04337	5.62066	5.59682	6.00691	1.81e-05	-0.559254
ENSMUSG00000007646	Rad51c	11	87376645	87404954	-	0.79266	0.897901	1.01441	0.577911	0.490201	0.565729	0.0168767	-0.55856
ENSMUSG00000046879	Irgm1	11	48861968	48871683	-	85.7253	81.8522	87.8116	54.7554	57.2601	57.5987	2.82e-16	-0.538442
ENSMUSG00000018446	C1qbp	11	70977836	70983026	-	109.372	109.597	112.217	71.7796	76.7796	72.718	2.21e-15	-0.526896
ENSMUSG00000020464	Pnpt1	11	29130744	29161828	+	20.4653	20.7285	23.0747	15.2842	13.6282	14.5816	1.08e-11	-0.522347
ENSMUSG00000003948	Mmd	11	90187684	90278589	+	18.1368	20.8875	16.6623	12.0502	14.3944	11.0366	0.000778742	-0.52065
ENSMUSG00000083899	Gm12346	11	77293444	77295898	+	9.86634	10.6634	10.3035	6.48266	7.78455	6.48974	7.75e-05	-0.51576
ENSMUSG00000019122	Ccl9	11	83572919	83578636	-	12.7527	9.24825	11.5436	8.77574	6.07636	7.83965	0.00695454	-0.50955
ENSMUSG00000018500	Adora2b	11	62248984	62266453	+	10.4606	10.806	8.27203	6.76396	8.23877	5.08693	0.0346153	-0.501028
ENSMUSG00000056427	Slit3	11	35121224	35708507	+	119.145	93.2289	93.1318	145.464	138.946	131.049	1.34e-05	0.500024
ENSMUSG00000046491	C1qtnf2	11	43474276	43491525	+	8.70541	7.98548	9.64647	12.6569	10.7863	12.8874	0.000201532	0.516288
ENSMUSG00000044807	Zfp354c	11	50811086	50827724	-	4.9579	4.56965	5.51004	6.78619	6.47126	8.06129	0.00135071	0.518614
ENSMUSG00000050288	Fzd2	11	102604396	102608058	+	28.4899	26.1669	29.5734	38.8238	35.5971	41.9597	1.11e-08	0.520803
ENSMUSG00000020604	Arsg	11	109473374	109573330	+	1.74513	1.18988	1.52304	2.3053	1.79515	2.17244	0.0194439	0.528966
ENSMUSG00000101872	Gm29237	11	30106394	30108120	+	4.60691	4.55165	3.87991	5.58063	7.12501	5.44717	0.0484454	0.532903
NewGene_11569	NewGene_11569	11	6749430	6758391	+	2.78786	3.77796	3.67733	5.29292	4.06485	4.53441	0.0436627	0.539431
ENSMUSG00000025137	Pcyt2	11	120610087	120617936	-	27.6611	25.7495	24.721	40.6594	38.8347	33.1557	7.69e-10	0.540052
ENSMUSG00000076435	Acsf2	11	94557102	94601871	-	3.84184	3.82756	3.87004	5.66424	5.0702	5.52832	1.95e-07	0.542019
ENSMUSG00000042436	Mfap4	11	61485431	61488900	+	154.848	124.76	133.52	230.015	156.781	199.229	0.000975391	0.564613
ENSMUSG00000069835	Sat2	11	69622024	69623870	+	3.43436	3.1897	2.92456	4.89127	4.05725	4.85466	0.00299205	0.565852
ENSMUSG00000041073	Nacad	11	6597823	6606053	-	1.75392	1.7971	1.67557	2.23097	2.49095	2.74402	2.81e-05	0.580273
ENSMUSG00000038967	Pdk2	11	95026258	95041354	-	3.21249	2.80177	3.31095	4.57024	4.13849	5.35857	0.00023954	0.618832
ENSMUSG00000058756	Thra	11	98740638	98769006	+	14.9891	14.7361	21.1243	25.3794	20.6011	30.06	0.0026723	0.620237
ENSMUSG00000001506	Col1a1	11	94936224	94953042	+	1372.03	1316.07	1311.62	1981.57	1891.22	2086.81	3.56e-26	0.629329
ENSMUSG00000020614	Fam20a	11	109669749	109722279	-	13.836	12.4657	9.40519	18.6594	18.9944	15.9262	7.14e-05	0.630775
ENSMUSG00000041797	Abca9	11	110100749	110168196	-	0.670076	0.529487	0.941517	1.13643	0.781726	1.30034	0.0491308	0.639082
ENSMUSG00000051043	Gprc5c	11	114851152	114872617	+	0.75958	0.614733	0.677017	0.887517	1.20018	1.00134	0.00529322	0.653993
ENSMUSG00000018339	Gpx3	11	54902453	54910377	+	13.3016	10.8097	13.4153	22.9787	14.726	19.6515	0.000399216	0.664722
ENSMUSG00000057967	Fgf18	11	33117430	33147400	-	1.07826	1.1235	1.18634	2.04017	1.24608	1.97493	0.0486317	0.678959
ENSMUSG00000057286	St6galnac2	11	116675303	116694868	-	0.262713	0.345409	0.284066	0.492169	0.594379	0.493424	0.0256703	0.743549
ENSMUSG00000017390	Aldoc	11	78322968	78327781	+	0.710752	0.502538	0.487874	0.917426	0.626894	1.14042	0.0435913	0.751291
ENSMUSG00000042826	Fgf11	11	69796068	69801857	-	0.371234	0.320931	0.276451	0.664528	0.408175	0.523785	0.028379	0.77933
ENSMUSG00000018427	Ypel2	11	86936425	86993707	-	1.08618	1.07256	1.39729	1.9395	1.85781	2.15041	3.95e-06	0.794282
ENSMUSG00000017446	C1qtnf1	11	118428203	118449963	+	3.35488	3.20327	3.66353	5.88634	5.08528	6.29237	3.49e-08	0.795315
ENSMUSG00000020866	Cacna1g	11	94408391	94474198	-	7.03979	6.04747	6.64809	11.3801	10.7881	11.9974	2e-20	0.796906
ENSMUSG00000034614	Pik3ip1	11	3330401	3342971	+	5.4209	5.94898	5.9855	10.0286	9.3245	10.791	2.94e-19	0.819052
ENSMUSG00000038020	Rapgefl1	11	98836785	98853697	+	0.218749	0.36136	0.348041	0.640751	0.380849	0.502453	0.0427606	0.819229
ENSMUSG00000086283	2810433D01Rik	11	102619796	102624416	-	0.962417	0.910844	0.732925	1.81281	1.39066	1.50349	0.0115017	0.822035
ENSMUSG00000025170	Rab40b	11	121356125	121388251	-	0.847504	0.703408	1.22411	1.55661	1.27848	1.94827	0.00555014	0.907982
ENSMUSG00000003934	Efnb3	11	69554092	69560205	-	0.172486	0.272036	0.261938	0.447018	0.369905	0.468702	0.0175877	0.915068
ENSMUSG00000009185	Ccl8	11	82115185	82116799	+	7.48398	4.75452	6.48404	13.8674	9.56685	12.415	8.18e-05	0.990064
ENSMUSG00000025150	Cbr2	11	120729489	120732114	-	2.98349	2.28238	2.84088	5.90133	4.52617	5.23983	4.32e-07	0.998526
ENSMUSG00000019326	Aoc3	11	101330605	101341938	+	1.19452	1.3686	1.70318	2.76536	2.96901	3.17806	1.95e-10	1.11732
ENSMUSG00000018451	6330403K07Rik	11	71031941	71033513	-	2.56566	1.89207	4.31798	5.81868	4.22858	8.86973	0.00322311	1.16149
ENSMUSG00000093938	Evi2b	11	79515056	79523762	-	1.31065	0.896018	0.797759	4.66993	3.00451	0.90097	0.00591475	1.56458
NewGene_12610	NewGene_12610	12	70498660	70514039	-	1.5698	2.6818	1.75349	0.435883	0.74418	0.258518	2.92e-05	-1.91748
ENSMUSG00000020950	Foxg1	12	49382693	49386867	+	2.32282	3.75089	2.60822	1.15537	1.21348	1.05242	5.54e-09	-1.24878
ENSMUSG00000036136	Fam110c	12	31073968	31079937	+	1.72032	2.10843	1.25701	0.981841	0.638759	0.612456	0.000488675	-1.1353
ENSMUSG00000020641	Rsad2	12	26442753	26456452	-	6.56539	5.44133	8.8109	3.53992	2.59478	3.70889	3.16e-06	-1.02504
ENSMUSG00000020638	Cmpk2	12	26469204	26479835	+	5.9228	4.50842	8.61505	3.40474	2.88788	4.2961	0.00420992	-0.791332
ENSMUSG00000060647	Gm7099	12	9429546	9430099	+	2.40471	2.08357	2.18776	1.62594	1.12295	0.971357	0.0470193	-0.785648
ENSMUSG00000034883	Lrr1	12	69168814	69179010	+	1.55082	1.63349	2.32213	1.0997	0.987642	1.09108	0.0112684	-0.740345
ENSMUSG00000035105	Egln3	12	54178981	54203860	-	1.96504	2.18326	2.09419	1.12392	1.43777	1.07384	0.000495946	-0.723993
ENSMUSG00000020648	Dus4l	12	31640055	31654826	-	3.75528	3.7695	2.99314	2.3759	1.64696	2.18547	0.00182967	-0.70734
ENSMUSG00000071456	1110002L01Rik	12	3403878	3427011	-	5.43875	5.53317	4.48704	2.85231	3.68033	3.58384	4.46e-05	-0.669789
ENSMUSG00000047022	Mipol1	12	57230427	57497199	+	3.88794	4.86624	3.45445	2.6037	2.51929	2.52449	0.00102314	-0.619244
ENSMUSG00000021175	Cdca7l	12	117804289	117878706	+	3.22838	3.48438	3.92469	2.21122	1.5338	2.97242	0.0326335	-0.596608
ENSMUSG00000001627	Ifrd1	12	40201567	40248504	-	52.8929	51.6272	39.285	33.3304	34.5133	26.4469	0.000536093	-0.561629
ENSMUSG00000020598	Nrcam	12	44328885	44601846	+	0.876071	0.954224	0.915951	0.711211	0.563491	0.53534	0.00315886	-0.54787
ENSMUSG00000021079	Timm9	12	71123173	71136675	-	13.2677	14.3396	14.8741	8.57768	10.6646	9.01047	0.000770042	-0.533211
ENSMUSG00000021270	Hsp90aa1	12	110690605	110702728	-	267.17	280.784	281.176	180.549	195.514	188.197	2.17e-12	-0.500832
ENSMUSG00000048387	Osr1	12	9574442	9581499	+	16.317	15.1941	19.8959	22.8276	20.3761	27.1103	0.00183001	0.505916
ENSMUSG00000044548	Dact1	12	71309884	71320107	+	8.54646	6.66607	7.16653	10.8677	9.55096	10.4476	5.15e-05	0.514599
ENSMUSG00000045679	Pqlc3	12	16988648	17000408	-	18.5608	15.3559	17.9974	24.6513	22.596	25.2961	1.08e-08	0.539187
ENSMUSG00000021253	Tgfb3	12	86056744	86079041	-	65.7394	65.74	56.3374	83.6099	96.4468	82.7301	1.23e-06	0.53939
ENSMUSG00000020627	Klhl29	12	5077472	5375682	-	2.58583	1.88602	2.31556	3.6434	2.76696	3.22873	0.000822174	0.560541
ENSMUSG00000021238	Aldh6a1	12	84430723	84450950	-	3.76176	3.64006	3.85891	5.39482	5.20364	5.51877	1.39e-10	0.571071
ENSMUSG00000025321	Itgb8	12	119158022	119238802	-	1.02627	0.731701	0.925517	1.40946	1.27697	1.20527	0.00120598	0.574709
ENSMUSG00000006360	Crip1	12	113152012	113153877	+	6.36741	8.55739	11.6734	13.298	10.8558	17.1738	0.0371345	0.687356
ENSMUSG00000020593	Lpin1	12	16535669	16589770	-	4.0081	3.83341	4.65559	6.62835	6.19777	7.28872	3.21e-10	0.740461
ENSMUSG00000021268	Meg3	12	109541001	109571726	+	102.702	112.597	67.3261	193.808	161.293	116.054	0.016675	0.820041
ENSMUSG00000021097	Clmn	12	104763114	104865076	-	0.218786	0.143235	0.246349	0.290181	0.297111	0.459296	0.0141163	0.83686
ENSMUSG00000037735	2810032G03Rik	12	5375870	5416631	+	0.539098	0.406286	0.578176	1.15045	0.53096	1.08434	0.0371023	0.934454
ENSMUSG00000085925	Rtl1	12	109589194	109600330	-	0.480287	0.468376	0.495214	1.05887	0.714219	0.943095	4.64e-06	0.962951
ENSMUSG00000045930	Clec14a	12	58264720	58269258	-	0.365173	0.268938	0.614979	0.727989	0.579471	1.19643	0.0199364	1.05832
ENSMUSG00000062563	Cys1	12	24665838	24681813	-	0.576244	0.564961	1.07611	1.68216	1.20446	2.23582	0.00488565	1.32112
ENSMUSG00000015533	Itga2	13	114835916	114932041	-	0.954522	1.09206	1.05475	0.428556	0.339485	0.351881	4.48e-12	-1.41208
ENSMUSG00000042379	Esm1	13	113209659	113218098	+	0.531469	0.664727	0.713516	0.266611	0.271551	0.166056	0.000717462	-1.37194
ENSMUSG00000021708	Rasgrf2	13	91880400	92131656	-	0.804812	0.940022	0.989279	0.282841	0.477218	0.42397	3.07e-05	-1.2279
ENSMUSG00000094446	Gm6344	13	55085777	55086259	+	25.0483	30.9742	25.584	16.6193	8.62108	8.91413	2.34e-05	-1.20692
ENSMUSG00000052485	Tmem171	13	98686235	98694834	-	2.07713	2.14875	1.77323	0.774291	0.962326	1	7.98e-05	-1.07805
ENSMUSG00000021213	Akr1c13	13	4191184	4205596	+	1.11934	1.14388	0.790221	0.588254	0.520987	0.500464	0.0208153	-0.883807
NewGene_277	NewGene_277	13	21738855	21750160	+	0.448673	0.361708	0.569292	0.239832	0.19206	0.33633	0.0139699	-0.78809
ENSMUSG00000021707	Dhfr	13	92354783	92389053	+	3.74286	3.65201	4.13181	2.17921	1.99028	2.29621	1.59e-12	-0.779744
ENSMUSG00000052981	Ube2ql1	13	69702835	69739897	-	2.603	3.00258	2.75995	1.46031	1.78172	1.50352	1.17e-05	-0.762815
NewGene_280	NewGene_280	13	21773540	21779719	-	0.846601	1.05974	0.732325	0.528353	0.503864	0.632262	0.0474918	-0.677623
ENSMUSG00000038402	Foxf2	13	31625816	31631403	+	3.13401	3.50646	3.52667	1.99499	1.85927	2.28681	3.48e-05	-0.673012
ENSMUSG00000001707	Eef1e1	13	38645698	38659028	-	31.8473	33.2158	31.7402	19.6181	20.3535	19.5404	1.63e-15	-0.647606
ENSMUSG00000021367	Edn1	13	42301270	42307989	+	1.73035	1.52966	1.33078	1.08045	1.10947	0.668992	0.044173	-0.626881
ENSMUSG00000021569	Trip13	13	73912462	73937767	-	8.61567	9.65835	10.4904	5.48602	5.87921	6.64126	1.22e-05	-0.621949
ENSMUSG00000037946	Fgd3	13	49261554	49320311	-	12.6693	14.3121	9.59751	7.52337	9.74056	6.42738	0.0117226	-0.576681
ENSMUSG00000021392	Nol8	13	49653350	49679015	+	8.35258	7.43526	7.86525	4.80981	5.4052	5.22466	6.67e-09	-0.559702
ENSMUSG00000021678	F2rl1	13	95511732	95525240	-	19.7749	20.9154	14.9134	12.1512	15.8459	8.53094	0.035323	-0.551146
ENSMUSG00000078945	Naip2	13	100144063	100202092	-	1.7717	1.39866	1.68651	1.24152	0.993537	0.956927	0.00501685	-0.549832
ENSMUSG00000006720	Zfp184	13	21945094	21960779	+	1.40012	1.0764	1.35728	0.824046	0.784579	0.967131	0.0345807	-0.546658
ENSMUSG00000025869	Nop16	13	54584185	54590090	-	19.666	19.1933	19.674	11.7042	13.4768	13.4683	7.77e-08	-0.538631
ENSMUSG00000051335	Gfod1	13	43195519	43304172	-	4.48247	4.91026	3.89116	2.83284	3.5948	2.4028	0.00699039	-0.534251
ENSMUSG00000021670	Hmgcr	13	96648967	96670936	-	32.9099	32.7342	31.7953	47.8262	47.8593	41.4908	5.37e-09	0.5058
NewGene_909	NewGene_909	13	112425264	112447472	-	1.04096	0.736374	1.00713	1.33405	1.38963	1.4881	0.00658216	0.54135
ENSMUSG00000038068	Rnf144b	13	47122720	47247991	+	0.652862	0.714511	0.893978	1.2636	0.915009	1.00826	0.0294893	0.545124
ENSMUSG00000067586	S1pr3	13	51408618	51422797	+	46.017	41.6187	42.1255	65.3752	60.865	58.4131	3.91e-15	0.563499
ENSMUSG00000042284	Itga1	13	114958079	115101964	-	4.36921	4.19813	3.8263	6.20383	6.08915	5.35611	1.31e-07	0.5645
ENSMUSG00000052957	Gas1	13	60174405	60177365	-	76.8338	68.6015	97.786	124.202	98.1894	135.256	0.000368649	0.610309
ENSMUSG00000058258	Idi1	13	8885501	8892451	+	24.5667	26.5891	31.2091	39.0266	39.2098	45.7885	1.3e-07	0.627141
ENSMUSG00000038175	Mylip	13	45389742	45412019	+	10.0302	8.53773	11.072	15.8257	12.7783	15.6573	4.93e-06	0.632349
ENSMUSG00000021756	Il6st	13	112464070	112510086	+	66.3049	58.9984	74.807	93.8555	89.1471	117.69	4.9e-06	0.637913
ENSMUSG00000005583	Mef2c	13	83504034	83667079	+	1.62751	1.68575	2.43827	3.28862	2.52509	3.11544	0.0257854	0.63895
ENSMUSG00000069306	Hist1h4m	13	21811746	21812147	+	3.81405	4.42112	3.09466	5.40272	6.75674	4.85978	0.0460321	0.642952
ENSMUSG00000021388	Aspn	13	49544443	49567557	+	84.0482	65.5837	80.8153	128.164	102.062	134.322	1.35e-07	0.71665
ENSMUSG00000021379	Id4	13	48261427	48264036	+	3.67727	2.64133	3.51975	6.05304	4.10442	5.51921	0.00135071	0.725515
ENSMUSG00000021614	Vcan	13	89655312	89742509	-	64.2378	53.5924	68.9839	104.157	89.3769	110.022	5.58e-10	0.73447
ENSMUSG00000043631	Ecm2	13	49504810	49532789	+	0.442956	0.281646	0.507249	0.664401	0.563855	0.808389	0.0295735	0.773769
ENSMUSG00000093930	Hmgcs1	13	119690462	119708086	+	61.0517	58.8589	67.4178	102.948	104.786	103.539	2.23e-27	0.7871
ENSMUSG00000047419	Cmya5	13	93040713	93144724	-	0.447583	0.463877	0.574738	0.850569	0.703617	0.946359	2.56e-05	0.801934
ENSMUSG00000021390	Ogn	13	49608071	49624500	+	25.0404	20.867	28.2902	48.2679	35.0305	55.1337	1.7e-07	0.953797
ENSMUSG00000044734	Serpinb1a	13	32842092	32851185	-	2.74803	1.67617	3.62038	4.58972	4.14967	6.44756	0.00307768	0.971309
ENSMUSG00000098220	Gm27031	13	95954594	95957171	-	0.414824	0.152297	0.233897	0.721992	0.445821	0.498726	0.0355896	1.10418
NewGene_1445	NewGene_1445	14	97287564	97322809	-	1.35811	1.88183	1.79278	0.164942	0.395986	0.166816	2.18e-08	-2.52344
ENSMUSG00000022126	Irg1	14	103046977	103056573	+	2.55389	2.3221	2.59601	0.687521	0.802429	0.595769	2.75e-22	-1.78394
ENSMUSG00000022054	Nefm	14	68082590	68124846	-	0.420396	1.15747	1.0087	0.386414	0.363883	0.362112	0.0103064	-1.17108
ENSMUSG00000022157	Mcpt8	14	56082166	56085216	-	29.5707	38.5353	24.0211	12.3929	21.3114	11.1046	0.00106231	-0.984814
ENSMUSG00000055639	Dach1	14	97786853	98169765	-	0.45042	0.420618	0.536832	0.193525	0.294809	0.282383	0.00684716	-0.839719
ENSMUSG00000089901	Gm8113	14	43925390	43933411	+	1.16221	1.24413	1.04482	0.658095	0.687077	0.591067	0.000474867	-0.778603
ENSMUSG00000063506	Arhgap22	14	33214026	33369934	+	12.9078	12.7703	15.681	7.45945	6.94487	8.08398	5.77e-11	-0.764815
ENSMUSG00000068245	Phf11d	14	59347407	59365470	-	14.4364	11.1129	16.8763	8.08293	7.36891	8.76992	3.65e-05	-0.761869
ENSMUSG00000094737	Gm17045	14	6034967	6035810	+	1.78627	1.73399	2.10132	1.26203	1.06048	0.927951	0.0252986	-0.725495
ENSMUSG00000021996	Esd	14	74732297	74750765	+	217.866	223.907	227.862	130.731	158.58	113.859	9.47e-15	-0.716018
ENSMUSG00000005148	Klf5	14	99298691	99313405	+	6.18902	7.08304	4.91568	3.64321	3.78234	3.33612	0.000328437	-0.701992
ENSMUSG00000014813	Stc1	14	69029289	69041401	+	3.10737	2.96645	2.34011	1.8096	1.77049	1.41543	0.000283735	-0.69671
ENSMUSG00000033166	Dis3	14	99076634	99099770	-	21.9938	22.8535	20.4555	13.0895	15.0726	13.2016	4.5e-09	-0.604202
ENSMUSG00000021958	Pinx1	14	63860312	63919859	+	11.2697	12.9835	10.8712	7.30676	8.69594	7.34687	0.000582143	-0.53429
ENSMUSG00000097743	Gm16973	14	56696280	56701268	-	2.01802	2.62816	2.14619	1.60561	1.53579	1.32725	0.0409632	-0.526276
ENSMUSG00000037759	Ptger2	14	44988195	45003820	+	0.939771	0.717375	0.870747	0.508829	0.521699	0.655215	0.0429409	-0.525563
ENSMUSG00000022033	Pbk	14	65805837	65817822	+	11.1598	11.2997	13.3537	8.37259	7.58034	8.14379	2.67e-05	-0.519593
ENSMUSG00000021890	Eaf1	14	31495079	31509858	+	29.9239	30.5057	23.9428	18.7238	21.5014	16.6844	0.000658839	-0.51346
ENSMUSG00000032849	Abcc4	14	118482692	118706219	-	3.00123	3.28778	3.53995	2.19607	2.22072	2.24382	1.39e-05	-0.507782
ENSMUSG00000035566	Pcdh17	14	84443563	84537060	+	0.281887	0.318009	0.313624	0.194981	0.213147	0.210275	0.0246917	-0.505396
ENSMUSG00000100017	2410022M11Rik	14	56811953	56815597	+	0.878241	0.969774	0.76671	1.42954	1.01537	1.15541	0.0355896	0.513515
ENSMUSG00000095463	Entpd4	14	69337174	69367270	+	4.83346	4.7741	3.55885	6.44594	6.04996	5.87239	0.000592243	0.528275
ENSMUSG00000033214	Slitrk5	14	111675115	111683134	+	0.494338	0.45255	0.354955	0.606615	0.658471	0.542607	0.0469663	0.529922
ENSMUSG00000021273	Fdft1	14	63145153	63177793	-	34.0829	30.847	34.1254	46.2598	46.2423	46.7645	8.17e-18	0.546298
ENSMUSG00000021884	Hacl1	14	31552905	31641286	-	2.09286	1.51609	2.3025	2.8147	2.44825	2.91616	0.0167707	0.580804
ENSMUSG00000021846	Peli2	14	48120869	48260883	+	1.91149	1.51465	1.91034	2.48002	2.16921	3.09839	0.00193424	0.592934
ENSMUSG00000040717	Il17rd	14	27039001	27107286	+	3.88136	3.46333	3.58849	5.34296	5.11623	5.65806	7.34e-14	0.614535
ENSMUSG00000072294	Klf12	14	99874486	100149764	-	1.40357	0.98974	1.16185	1.97591	1.69368	1.58092	0.0135222	0.616943
ENSMUSG00000050666	Vstm4	14	32856756	32939487	+	1.87189	1.35029	1.81713	3.18427	1.62404	2.70849	0.0487289	0.629256
ENSMUSG00000075592	Nynrin	14	55854036	55874735	+	9.39385	9.21593	11.989	14.3969	14.4013	17.8054	8.07e-06	0.661282
ENSMUSG00000021835	Bmp4	14	46383520	46390669	-	4.68829	4.43424	5.28812	8.37966	6.77934	8.18285	1.37e-07	0.74803
ENSMUSG00000063142	Kcnma1	14	23289431	24004859	-	0.563314	0.387116	0.481936	1.16581	1.10786	0.718881	0.00788074	0.77854
ENSMUSG00000032925	Itgbl1	14	123659971	123975618	+	9.4765	7.22992	7.31202	16.4373	12.336	11.7903	1.34e-06	0.806738
ENSMUSG00000022199	Slc22a17	14	54906727	54913132	-	4.37013	3.8087	3.28573	7.4637	6.57784	5.44967	5.03e-06	0.820423
ENSMUSG00000021806	Nid2	14	19751257	19811787	+	14.222	13.5576	16.622	25.3844	21.2207	31.3246	4.15e-08	0.865305
ENSMUSG00000036242	3632451O06Rik	14	49681560	49783383	-	1.07829	0.889852	1.74389	1.90461	1.71871	3.10297	0.0159142	0.901326
ENSMUSG00000022032	Scara5	14	65666403	65764826	+	0.557177	0.479076	1.06908	1.87354	1.08939	2.45693	0.000786261	1.41457
ENSMUSG00000022229	Atp12a	14	56365068	56388551	+	0.175239	0.117871	0.28413	0.463849	0.269928	0.867037	0.010298	1.51763
ENSMUSG00000001281	Itgb7	15	102215995	102231935	-	0.676237	1.1303	1.29758	0.123262	0.23273	0.147063	9.1e-10	-2.55334
ENSMUSG00000023045	Soat2	15	102150526	102163474	+	2.0711	2.70252	1.68572	0.67238	0.672762	0.642475	2.12e-10	-1.64045
ENSMUSG00000054409	Tmem74	15	43866695	43870029	-	0.93769	0.919472	0.90964	0.456545	0.272775	0.417046	0.00100489	-1.21061
ENSMUSG00000022240	Ctnnd2	15	30172593	31029311	+	0.683975	0.840055	0.699492	0.268195	0.4107	0.278253	1.86e-05	-1.15904
ENSMUSG00000068246	Apol9b	15	77729121	77736381	+	8.87224	10.9728	12.2746	5.01892	5.20187	4.71654	1.52e-10	-1.05127
ENSMUSG00000054855	Rnd1	15	98663421	98677461	-	8.26079	9.34232	8.62649	4.06788	4.97877	3.6444	1.89e-10	-0.999152
ENSMUSG00000057346	Apol9a	15	77403789	77411080	-	17.627	18.4353	22.9846	8.32013	9.4143	10.856	8.76e-10	-0.993524
ENSMUSG00000022456	2003-09-01	15	82274935	82294442	+	0.575676	0.514413	0.706602	0.288597	0.323621	0.429415	0.0218973	-0.974493
ENSMUSG00000022237	Ankrd33b	15	31291479	31367759	-	0.305345	0.287811	0.256549	0.177125	0.167419	0.154311	0.0187298	-0.850271
ENSMUSG00000023043	Krt18	15	102028216	102032026	+	1.5868	2.49093	2.26248	1.32935	1.03412	1.17406	0.010168	-0.790597
ENSMUSG00000022346	Myc	15	61985341	61990374	+	60.7355	58.1036	45.935	33.4246	35.2626	27.257	1.2e-06	-0.731422
ENSMUSG00000033762	Recql4	15	76703553	76710559	-	2.91117	2.79158	2.69432	1.56998	1.58029	1.75562	2.71e-09	-0.719967
ENSMUSG00000022367	Has2	15	56665627	56694539	-	18.227	15.9539	12.4328	9.60718	10.815	7.6661	0.000379066	-0.674798
ENSMUSG00000022144	Gdnf	15	7811011	7837575	+	1.33273	1.25318	1.34245	0.64072	0.621226	1.1151	0.0354134	-0.668674
ENSMUSG00000044216	Kcnj4	15	79483718	79505241	-	1.498	1.15196	1.17008	0.907731	0.802981	0.756534	0.0258913	-0.572966
ENSMUSG00000018865	Sult4a1	15	84076097	84105754	-	2.16402	2.08535	2.46919	1.45606	1.42514	1.56659	0.00192635	-0.540945
ENSMUSG00000022438	Parvb	15	84232043	84315688	+	4.38032	5.30868	5.2554	3.5193	3.44204	3.02995	0.00026756	-0.526571
ENSMUSG00000022440	C1qtnf6	15	78523346	78529625	-	19.0607	16.5532	17.7444	25.8163	22.4269	24.5658	1.96e-08	0.503173
ENSMUSG00000035944	Ttc38	15	85832306	85858822	+	2.05244	1.64146	1.54384	2.49417	2.05449	2.62427	0.00880897	0.508524
ENSMUSG00000054196	Cthrc1	15	39076932	39087121	+	47.7271	40.5762	47.2148	65.2814	54.7698	66.1329	5.77e-06	0.510706
ENSMUSG00000033576	Apol6	15	77044729	77057107	+	2.78306	1.89394	2.43757	3.30781	3.39902	3.6003	0.00409385	0.511693
ENSMUSG00000042428	Mgat3	15	80173721	80215519	+	4.51555	4.64896	5.03275	5.68392	6.57735	7.25014	0.000138393	0.513106
ENSMUSG00000051359	Ncald	15	37366175	37792570	-	1.01143	0.890745	0.923462	1.55888	1.02348	1.32532	0.0330117	0.515565
ENSMUSG00000022463	Srebf2	15	82147266	82205376	+	46.2137	43.7415	46.4442	62.0807	63.3264	63.7986	5.5e-23	0.526773
ENSMUSG00000042109	Csdc2	15	81936759	81950941	+	2.21962	1.78787	1.9919	2.755	2.66997	2.95641	0.000996015	0.52775
ENSMUSG00000001657	Hoxc8	15	102990607	102994111	+	6.32542	7.1204	4.43695	9.12374	8.82882	6.97666	0.0228751	0.539017
ENSMUSG00000022231	Sema5a	15	32244813	32696341	+	6.28002	4.97801	4.86578	8.96994	6.47852	7.2853	0.000528113	0.549957
ENSMUSG00000023044	Csad	15	102176998	102189043	-	6.55236	5.82615	6.63138	8.69106	7.8712	10.2505	0.000103351	0.550368
ENSMUSG00000022620	Arsa	15	89472476	89477425	-	17.1985	14.4114	15.2665	24.7832	19.5451	22.2604	6.39e-07	0.559294
NewGene_1696	NewGene_1696	15	32778875	32796122	+	0.941989	0.793613	0.6143	1.02184	0.990608	0.903439	0.0105054	0.569385
ENSMUSG00000095440	Fignl2	15	101050194	101054399	-	0.873682	1.2235	1.06883	1.40834	1.67013	1.56735	0.00510354	0.607406
ENSMUSG00000022309	Angpt1	15	42424727	42676977	-	3.99351	3.10236	4.79596	6.28013	4.79747	6.57419	0.00265876	0.624139
ENSMUSG00000022454	Nell2	15	95219451	95528706	-	2.18259	2.20511	1.93629	2.94591	3.44332	2.91819	4.08e-05	0.641625
ENSMUSG00000043556	Fbxl7	15	26543084	26895049	-	4.68673	3.98188	3.22732	7.15553	5.50451	5.23543	0.00417831	0.643354
ENSMUSG00000022351	Sqle	15	59315077	59331192	+	39.4652	36.9495	39.9982	55.4683	56.6843	63.354	1.17e-15	0.646772
ENSMUSG00000005268	Prlr	15	10177238	10349180	+	0.296084	0.1548	0.178872	0.363766	0.256331	0.270791	0.0446285	0.658304
ENSMUSG00000061740	Cyp2d22	15	82370528	82380260	-	0.622338	0.625875	0.756258	0.95504	0.990612	1.10909	0.00519769	0.66039
ENSMUSG00000037362	Nov	15	54745702	54754039	+	53.1168	48.1504	42.2408	92.3273	61.7671	64.5922	0.000130757	0.660437
ENSMUSG00000004187	Kifc2	15	76660641	76668196	+	0.471141	0.387235	0.312793	0.69312	0.66693	0.478575	0.0437728	0.705656
ENSMUSG00000022574	Naprt	15	75890964	75894481	-	2.90897	2.50359	2.93031	4.74406	3.50758	4.90925	0.000244126	0.710729
ENSMUSG00000047878	A4galt	15	83226726	83251774	-	2.90785	2.23715	3.25177	4.90676	3.7373	4.7526	0.00054208	0.720802
ENSMUSG00000054263	Lifr	15	7129559	7197489	+	3.19057	3.26724	3.45787	5.71434	5.24632	5.0491	7.22e-20	0.728678
ENSMUSG00000047497	Adamts12	15	11064790	11346867	+	9.47772	9.39687	9.78239	12.829	17.0234	16.5041	1.09e-08	0.749514
ENSMUSG00000005360	Slc1a3	15	8634124	8710764	-	5.08162	3.77587	7.31466	8.09419	6.71173	11.098	0.0067977	0.782598
ENSMUSG00000022562	Oplah	15	76296597	76328015	-	2.28544	2.67288	2.84613	4.62483	3.67122	4.74703	5.34e-08	0.864225
NewGene_2249	NewGene_2249	15	102191172	102198738	+	0.210868	0.244868	0.181588	0.409625	0.382958	0.309662	0.00186117	0.873184
ENSMUSG00000022330	Osr2	15	35296098	35303304	+	4.38163	3.4526	6.34561	7.76165	5.82686	11.5308	0.00764155	0.879069
ENSMUSG00000075590	Nrbp2	15	76085595	76090013	-	5.54591	4.89804	3.6927	10.0857	8.94798	6.87375	1.1e-05	0.92788
ENSMUSG00000051920	Rspo2	15	43020811	43170818	-	5.99012	3.96437	5.91005	10.0196	8.85305	12.7845	2.18e-07	1.05288
ENSMUSG00000103047	RP24-367P22.1	15	8652106	8655073	-	0.162009	0.172043	0.206632	0.361364	0.358323	0.383805	0.00281986	1.07047
ENSMUSG00000022790	Igsf11	16	38901471	39027159	+	0.288889	0.569142	0.682428	0.154539	0.183388	0.269682	0.0108181	-1.28289
NewGene_2600	NewGene_2600	16	51976142	52000441	-	0.983912	2.01316	1.21612	0.693156	0.997882	0.602657	0.0237192	-0.938299
ENSMUSG00000022865	Cxadr	16	78301496	78359785	+	5.67435	6.10134	4.43966	2.73693	3.22995	2.06434	5.01e-06	-0.886373
ENSMUSG00000023341	Mx2	16	97535308	97560900	+	8.60165	7.03561	12.9136	4.74076	4.61623	6.59653	0.0011341	-0.823527
ENSMUSG00000022901	Cd86	16	36603869	36666081	-	1.86199	1.2221	1.137	0.938756	0.622466	0.910378	0.0399905	-0.729841
ENSMUSG00000000386	Mx1	16	97447035	97462907	-	2.09732	1.72331	3.30426	1.72336	1.04325	1.21329	0.0357172	-0.715942
ENSMUSG00000097056	Gm4262	16	11008898	11015186	+	0.829976	0.83456	0.728554	0.522436	0.513824	0.367693	0.0336026	-0.710481
NewGene_2742	NewGene_2742	16	90341600	90349885	-	2.46963	3.26804	2.6805	1.57662	1.89822	1.53961	0.000656348	-0.693647
ENSMUSG00000044763	Trmt10c	16	56032609	56037819	-	11.6185	12.1642	11.0864	6.6719	7.49785	6.70443	1.89e-11	-0.685472
ENSMUSG00000048087	Gm4737	16	46152997	46155077	-	9.92562	10.6543	12.063	6.07623	6.75879	7.47607	1.09e-05	-0.630357
ENSMUSG00000022748	Cmss1	16	57302199	57606825	-	5.62419	5.71626	6.58008	3.15281	3.41126	4.59446	0.00746577	-0.629436
ENSMUSG00000022797	Tfrc	16	32608920	32632794	+	18.1122	18.9125	19.0133	12.1412	13.0889	11.1076	3.92e-10	-0.589776
ENSMUSG00000022724	Mina	16	59471775	59492461	+	15.7926	14.4811	14.3363	9.98176	9.25887	9.30191	1.48e-16	-0.587357
ENSMUSG00000022972	1110004E09Rik	16	90925809	90934927	-	11.5013	12.6764	12.6672	6.93565	8.65484	8.35785	0.000168229	-0.567635
ENSMUSG00000022814	Umps	16	33954782	33967038	-	15.5032	15.5199	16.0115	9.70263	10.5225	10.4161	1.79e-12	-0.56606
ENSMUSG00000005846	Rsl1d1	16	11192970	11203331	-	77.0114	76.7347	74.4393	48.3785	53.7525	48.2977	2.34e-12	-0.548826
ENSMUSG00000022962	Gart	16	91621186	91646952	-	38.5592	39.7677	40.2432	24.0895	27.8244	28.2479	1.07e-10	-0.541667
ENSMUSG00000022864	D16Ertd472e	16	78544012	78576657	-	6.72494	6.76537	6.40583	4.37111	4.05498	3.60156	0.000166356	-0.518272
ENSMUSG00000050761	Gp1bb	16	18620319	18622403	-	1.92968	1.91751	1.73679	2.36307	2.81713	2.25702	0.0113744	0.502001
NewGene_2354	NewGene_2354	16	13754402	13760601	-	0.868663	0.968079	0.918721	1.29052	1.32173	1.25135	0.000145411	0.526321
ENSMUSG00000006958	Chrd	16	20733127	20742384	+	3.07345	2.51727	3.30595	4.75363	3.49592	4.70046	0.000907977	0.603404
ENSMUSG00000075254	Heg1	16	33684466	33771576	+	16.0905	14.609	15.5606	23.1037	22.6362	22.1881	2.24e-24	0.610313
ENSMUSG00000052504	Epha3	16	63543538	63864158	-	13.0978	11.5368	9.34509	18.1418	18.5577	13.7664	0.000296461	0.625774
ENSMUSG00000046546	Fam43a	16	30599723	30602797	+	11.7573	10.1478	13.7018	18.4156	15.2359	19.9295	2.8e-05	0.643764
ENSMUSG00000022893	Adamts1	16	85793827	85803113	-	53.3247	41.5086	40.3195	76.2235	64.1087	66.8318	1.24e-07	0.669708
ENSMUSG00000050821	Fam131a	16	20693282	20703048	+	2.21081	2.06805	2.77016	3.31765	3.94354	4.3035	0.000225584	0.678688
ENSMUSG00000057880	Abat	16	8513429	8621568	+	5.70551	4.7226	5.23341	7.98457	7.09925	9.27705	2.48e-07	0.679566
ENSMUSG00000022537	Tmem44	16	30511855	30550842	-	1.42406	1.21219	0.991539	1.78149	1.83467	1.95496	6.31e-05	0.700896
ENSMUSG00000041617	Ccdc74a	16	17646470	17650738	+	2.89915	2.7832	2.1575	4.05152	3.77033	3.46308	0.000292104	0.705392
ENSMUSG00000052516	Robo2	16	73892306	74411825	-	2.19126	2.01638	2.36866	3.95152	2.61897	3.89332	0.00122175	0.709547
ENSMUSG00000040732	Erg	16	95359169	95586593	-	0.479066	0.401762	0.502774	0.773318	0.56478	0.862188	0.0184123	0.719017
ENSMUSG00000022665	Ccdc80	16	45093402	45127924	+	146.469	122.837	130.567	208.529	207.358	221.281	1.57e-19	0.719846
ENSMUSG00000022935	Grik1	16	87896196	88056176	-	0.415432	0.329825	0.358246	0.764532	0.639319	0.397646	0.0498769	0.785176
ENSMUSG00000005958	Ephb3	16	21204755	21223305	+	13.8018	11.9431	16.2998	24.2081	20.7971	26.1718	1.49e-08	0.810036
ENSMUSG00000035258	Abi3bp	16	56477846	56690128	+	9.68405	8.1047	9.09699	17.4732	13.8299	18.2446	1.24e-13	0.936282
ENSMUSG00000022894	Adamts5	16	85858170	85901125	-	13.2874	10.5186	11.841	23.2712	20.7875	24.3505	4.86e-22	0.99577
ENSMUSG00000022758	P2rx6	16	17561885	17577800	+	0.753232	0.503759	0.594605	1.23872	1.04448	1.53267	2.78e-05	1.0747
NewGene_2770	NewGene_2770	16	93099066	93186464	-	0.323247	0.102161	0.355684	0.476824	0.498827	0.717507	0.0121751	1.28925
ENSMUSG00000055413	H2-Q5	17	35394126	35397800	+	3.02467	2.78868	5.1351	0.609317	0.861991	0.949786	1e-07	-2.17302
ENSMUSG00000073409	H2-Q6	17	35424850	35430055	+	2.97412	2.23481	5.06692	0.614272	0.661705	1.13122	1.43e-07	-2.10856
ENSMUSG00000060550	H2-Q7	17	35439155	35443773	+	2.00853	1.37124	3.74553	0.791864	0.421778	1.14444	0.000399216	-1.47626
ENSMUSG00000046711	Hmga1	17	27556620	27563674	+	274.438	328.389	331.655	112.936	127.581	118.089	7.86e-35	-1.34386
ENSMUSG00000039518	Cdsn	17	35552128	35557180	+	1.14592	1.48711	1.38903	0.699998	0.653579	0.53617	2.57e-05	-1.03415
ENSMUSG00000042265	Trem1	17	48232768	48246924	+	2.27197	1.66542	1.74461	0.918874	1.04883	0.812552	1.29e-05	-0.982704
ENSMUSG00000050138	Kcnk12	17	87745837	87797994	-	0.605277	0.672953	0.551505	0.342208	0.279427	0.272117	0.00704703	-0.969948
ENSMUSG00000073405	C920025E04Rik	17	36109234	36111658	-	1.35034	1.28915	1.13596	0.701908	0.721063	0.619485	0.0106011	-0.830239
ENSMUSG00000003279	Dlgap1	17	69969073	70821413	+	0.637941	0.772183	0.776886	0.436152	0.583273	0.533525	0.000220388	-0.824581
ENSMUSG00000066878	Gm10184	17	89908511	89910449	-	3.41417	6.05696	8.63729	4.64275	2.42965	2.92586	0.0495291	-0.809126
ENSMUSG00000040658	Dnph1	17	46496789	46499618	+	6.40423	7.76418	8.64903	3.89271	4.46758	4.46769	4.39e-05	-0.777302
ENSMUSG00000054951	9130008F23Rik	17	40875482	40880558	-	3.49796	4.04861	3.49655	2.02805	2.59904	1.65501	0.00104434	-0.759264
ENSMUSG00000079507	H2-Q1	17	35320405	35325099	+	2.76139	2.13918	2.60673	1.28513	1.23173	1.93103	0.00620661	-0.698466
ENSMUSG00000079491	H2-T10	17	36115876	36121465	-	2.22801	1.50722	2.05103	1.34937	1.47832	1.02736	0.0094692	-0.652345
ENSMUSG00000096965	3300005D01Rik	17	5798657	5803240	+	8.72972	8.77609	8.05088	5.14597	4.3263	6.09365	5.92e-05	-0.637442
ENSMUSG00000055760	Gemin6	17	80224441	80228497	+	7.16755	8.07461	9.29522	5.42854	4.20641	5.78071	0.00201221	-0.617772
ENSMUSG00000073411	H2-D1	17	35262730	35267499	+	267.065	220.12	298.675	168.958	136.645	190.067	0.000116457	-0.61071
ENSMUSG00000025732	Fam195a	17	25863698	25868738	-	5.67074	5.9437	5.87484	3.56695	3.61565	3.86956	0.00026788	-0.606349
ENSMUSG00000061232	H2-K1	17	33996017	34000333	-	191.859	156.821	224.266	122.767	93.4386	149.489	0.00218488	-0.60235
ENSMUSG00000073433	Arhgdig	17	26196226	26207786	-	3.21425	5.1207	3.83941	2.68339	2.7137	2.50525	0.0290501	-0.602216
ENSMUSG00000003541	Ier3	17	35821684	35822923	+	51.9292	43.5178	30.6511	32.6963	29.4803	18.4764	0.0341674	-0.589876
ENSMUSG00000014771	Pdcd2	17	15519208	15527301	-	11.5037	13.091	12.7864	7.47072	8.09131	8.95224	8.99e-05	-0.566744
ENSMUSG00000004864	Mapk13	17	28769307	28778698	+	8.29611	8.75155	8.76768	5.18178	4.84836	6.80443	0.00236531	-0.553372
ENSMUSG00000023905	Tnfrsf12a	17	23675447	23677449	-	182.989	205.57	161.224	117.895	144.457	98.9362	0.00159426	-0.551548
ENSMUSG00000047407	Tgif1	17	70844205	70853546	-	40.5768	41.735	35.3135	27.2596	28.1454	22.6296	1.91e-05	-0.53547
ENSMUSG00000041057	Wdr43	17	71616215	71659031	+	34.4062	36.2781	33.6351	22.5456	25.2352	21.7494	3.28e-08	-0.53095
ENSMUSG00000023951	Vegfa	17	46016993	46032377	-	50.0761	61.5096	37.0721	34.0897	38.3961	26.3567	0.019992	-0.511537
ENSMUSG00000038910	Plcl2	17	50509547	50688493	+	2.69646	2.62743	2.22844	1.84421	1.62605	1.63251	0.000714798	-0.511508
ENSMUSG00000062619	2310039H08Rik	17	46772635	46773407	+	3.82386	4.73671	4.62165	6.43454	6.2743	5.37345	0.01687	0.507982
ENSMUSG00000032855	Pkd1	17	24549950	24596514	+	13.3614	11.9751	12.8344	16.807	17.9049	17.5783	9.77e-14	0.509345
ENSMUSG00000061046	Haghl	17	25779843	25785673	-	8.34924	7.78364	6.47083	11.5084	9.83808	9.78706	0.000896491	0.515308
ENSMUSG00000024043	Arhgap28	17	67842713	68004120	-	8.5926	8.05676	8.47559	11.9595	11.1613	12.1723	4.16e-13	0.521547
ENSMUSG00000023904	Hcfc1r1	17	23673596	23675227	+	32.6219	31.105	37.8264	46.6704	42.0858	51.201	2.34e-05	0.552132
ENSMUSG00000023963	Cyp39a1	17	43667425	43751431	+	0.742286	0.493772	0.650026	0.836617	0.866737	0.959893	0.0430444	0.5535
ENSMUSG00000023832	Acat2	17	12942890	12960747	-	24.2569	19.9324	28.2634	33.8587	32.777	37.1106	4.96e-05	0.573722
ENSMUSG00000013236	Ptprs	17	56412431	56476483	-	28.5607	28.056	25.8522	41.1535	40.1162	37.662	7.46e-16	0.59098
ENSMUSG00000091971	Hspa1a	17	34969190	34972156	-	5.44193	4.86904	5.81661	6.82633	8.3779	8.2287	1.95e-05	0.594552
ENSMUSG00000062480	Acat3	17	12923833	12940402	-	2.66599	2.1805	2.85956	3.49003	3.74672	4.03693	0.000508139	0.605019
ENSMUSG00000038677	Scube3	17	28142316	28174852	+	0.572641	0.516022	0.696342	0.775036	0.891013	0.921236	0.00764155	0.61988
ENSMUSG00000042099	Kank3	17	33810520	33822918	+	1.47176	1.5826	1.49673	2.5535	2.27545	2.3221	3.34e-05	0.629612
NewGene_3401	NewGene_3401	17	86165190	86167529	-	1.19996	1.32336	1.09978	1.83549	1.80419	1.85331	0.00390127	0.653839
NewGene_3145	NewGene_3145	17	46851883	46857765	+	1.50043	1.01302	0.953896	1.77792	1.81675	1.71229	0.00417093	0.672289
ENSMUSG00000078247	Airn	17	12741311	12860122	+	3.45704	3.868	2.80413	4.62558	5.70123	4.9499	0.00127372	0.703901
ENSMUSG00000038146	Notch3	17	32120820	32166880	-	4.70861	3.85444	4.52193	7.10207	6.68637	6.99976	8.11e-15	0.72289
ENSMUSG00000024112	Cacna1h	17	25374285	25433783	-	0.656299	0.530785	0.59207	0.966285	0.991611	1.07658	3.22e-06	0.745232
ENSMUSG00000079662	Ntn3	17	24203848	24209387	-	0.91433	0.788574	0.795828	1.49123	1.06768	1.48673	0.000289727	0.746276
ENSMUSG00000023945	Slc5a7	17	54273594	54299034	-	3.79989	2.92095	2.89111	5.7015	5.82193	4.95972	7.71e-09	0.834419
ENSMUSG00000089817	Gm7162	17	12819819	12820842	-	0.905663	1.32956	0.710323	2.07302	1.86319	1.73671	0.00725536	0.997167
ENSMUSG00000071984	Fndc1	17	7738569	7827302	-	8.77228	6.75678	7.28515	15.6707	11.2629	14.9567	1.79e-12	1.01553
NewGene_2925	NewGene_2925	17	21034610	21040628	-	0.185818	0.323409	0.477116	0.629765	0.696532	0.936468	3.29e-06	1.5188
ENSMUSG00000024512	Dynap	18	70240429	70244584	-	1.8598	2.28189	2.49495	0.294157	0.350861	0.188807	1.11e-17	-2.91868
NewGene_3635	NewGene_3635	18	39544165	39735651	-	1.75182	2.79412	1.97598	0.234413	0.337353	0.23372	2.7e-14	-2.54224
ENSMUSG00000024331	Dsc2	18	20030633	20059554	-	0.416656	0.299685	0.308603	0.076828	0.142503	0.228863	0.0175854	-1.16959
NewGene_3903	NewGene_3903	18	89835529	89843298	+	0.744721	0.926132	0.740128	0.496831	0.436659	0.283896	0.00202878	-0.915957
ENSMUSG00000024379	Tslp	18	32815383	32819799	+	1.21869	1.67212	1.19079	0.709345	0.890046	0.547244	0.0307902	-0.864306
NewGene_3474	NewGene_3474	18	5956583	5967832	+	5.28676	6.28935	4.47906	2.48916	3.54477	2.5778	8.99e-05	-0.861756
ENSMUSG00000024486	Hbegf	18	36504929	36515805	-	27.0714	31.0401	18.2252	14.9729	17.1451	9.21176	0.0471416	-0.831653
NewGene_3718	NewGene_3718	18	52558631	52612918	+	3.25993	3.82987	2.96052	1.98958	1.96858	1.98478	0.000351515	-0.744262
NewGene_3835	NewGene_3835	18	75358651	75360631	+	2.62342	2.27167	2.67359	1.98643	1.87877	1.23437	0.0032798	-0.633333
ENSMUSG00000024511	Rab27b	18	69979131	70141605	-	0.850338	0.820984	1.16246	0.502342	0.586814	0.525838	0.0065956	-0.608212
ENSMUSG00000087590	2410004N09Rik	18	33794892	33795986	+	15.772	20.2238	15.9751	11.5013	11.6562	10.2142	0.00251872	-0.586224
ENSMUSG00000046727	Cystm1	18	36345619	36402980	+	4.61213	6.18798	5.11648	3.36061	4.15732	2.96394	0.0289454	-0.559516
ENSMUSG00000102543	PCDHGC5	18	37819513	37841873	+	5.85705	7.173	4.84157	8.2881	7.75011	8.01728	0.00251791	0.509096
ENSMUSG00000102428	PCDHGA12	18	37765580	37841873	+	2.63318	3.11693	3.26594	4.07493	3.78258	4.55641	0.000590498	0.517444
ENSMUSG00000103567	Pcdhga5	18	37694380	37841873	+	3.75773	3.31912	3.97871	5.07568	4.86555	5.35088	1.46e-06	0.522026
ENSMUSG00000032656	2003-03-01	18	56761716	56925548	-	7.49163	6.7761	7.55458	9.06357	9.54254	10.6367	5.03e-06	0.532546
ENSMUSG00000045730	Adrb2	18	62177817	62179959	-	1.11888	0.990941	0.905016	1.52053	1.29106	1.41514	0.0165279	0.539288
ENSMUSG00000024378	Stard4	18	33199355	33213862	-	10.0655	8.96956	10.0445	13.9956	13.1298	14.0625	4.02e-13	0.545847
ENSMUSG00000103866	Setbp1	18	78755215	79087015	-	4.7152	3.87008	3.61792	6.55089	5.18134	5.53117	8.86e-05	0.55497
ENSMUSG00000024548	Setbp1	18	78750380	79109391	-	4.7152	3.87008	3.61792	6.55089	5.18134	5.53117	8.86e-05	0.55497
ENSMUSG00000073590	3222401L13Rik	18	37655451	37661742	+	0.459507	0.562558	0.492824	0.814819	0.876387	0.739801	0.0050162	0.561545
ENSMUSG00000103088	Pcdhgb6	18	37742094	37841873	+	5.21914	4.97304	5.42433	7.49172	6.82222	8.07979	6.86e-09	0.573972
ENSMUSG00000043313	Pcdhb19	18	37496991	37504128	+	0.547381	0.386974	0.431233	0.65979	0.635646	0.663284	0.00591475	0.576185
ENSMUSG00000103442	PCDHA9	18	36930184	37187661	+	2.40328	2.07816	2.84	3.20484	2.99927	4.35628	0.00476266	0.58331
ENSMUSG00000104148	PCDHA9	18	36939205	37187657	+	2.40328	2.07816	2.84	3.20484	2.99927	4.35628	0.00476266	0.58331
ENSMUSG00000103310	PCDHA9	18	37020149	37187657	+	2.40328	2.07816	2.84	3.20484	2.99927	4.35628	0.00476266	0.58331
ENSMUSG00000103255	PCDHA9	18	37090013	37187657	+	2.40328	2.07816	2.84	3.20484	2.99927	4.35628	0.00476266	0.58331
ENSMUSG00000102697	PCDHA9	18	37143503	37187657	+	2.40328	2.07816	2.84	3.20484	2.99927	4.35628	0.00476266	0.58331
ENSMUSG00000102206	PCDHA9	18	37010712	37187657	+	2.40328	2.07816	2.84	3.20484	2.99927	4.35628	0.00476266	0.58331
ENSMUSG00000039529	Atp8b1	18	64528979	64661000	-	3.58878	3.16599	3.3369	5.15618	4.51508	5.00857	1.95e-10	0.594739
ENSMUSG00000103749	Pcdhgb5	18	37731009	37841873	+	1.40082	1.95548	2.37358	2.93594	3.07543	2.45745	0.0130529	0.615911
ENSMUSG00000044043	Pcdhb14	18	37447656	37456350	+	0.268757	0.283717	0.183315	0.293343	0.413754	0.394647	0.0471416	0.638594
ENSMUSG00000024420	Zfp521	18	13687013	13972733	-	9.42122	6.1178	8.21345	13.0195	9.48316	13.2	0.000945562	0.643818
ENSMUSG00000104063	Pcdhgb7	18	37751600	37841873	+	3.03275	2.30537	3.10853	4.36453	3.99779	4.40408	8.15e-06	0.650605
ENSMUSG00000040957	Cables1	18	11839220	11945627	+	0.842996	0.776055	1.01484	1.28027	1.34085	1.49903	0.000795756	0.688411
ENSMUSG00000045498	Pcdhb3	18	37300799	37304585	+	0.309642	0.196901	0.226299	0.382193	0.365788	0.40041	0.04501	0.698391
ENSMUSG00000051599	Pcdhb2	18	37294812	37297624	+	0.238463	0.277568	0.350715	0.456134	0.534639	0.411193	0.0489562	0.738038
ENSMUSG00000063687	Pcdhb5	18	37320381	37323915	+	0.511794	0.525205	0.455643	0.725065	0.941516	0.853681	0.000773466	0.811052
ENSMUSG00000023036	Pcdhgc4	18	37815079	37841873	+	1.09306	1.2293	1.40928	1.95019	2.08237	2.4376	0.000450628	1.00348
ENSMUSG00000024598	Fbn2	18	58008623	58209926	-	22.8987	21.0338	21.2798	51.7825	42.4524	48.9675	1.46e-44	1.18865
ENSMUSG00000097618	Gm26507	18	58210252	58221885	+	0.757412	0.883468	0.96639	2.30496	1.58993	1.91921	1.28e-05	1.20395
ENSMUSG00000024912	Fosl1	19	5447703	5455945	+	39.3721	42.0443	38.0162	13.4346	15.746	12.7384	1.07e-38	-1.45581
ENSMUSG00000024675	Ms4a4c	19	11404770	11427246	+	1.67866	1.39004	1.68224	0.806186	0.434901	0.442448	0.000115477	-1.43599
ENSMUSG00000034765	Dusp5	19	53529109	53542431	+	21.7392	25.4234	12.7877	10.5037	10.4466	5.29621	0.0192195	-1.13939
ENSMUSG00000025069	Gsto2	19	47865545	47886324	+	3.38049	2.64676	2.60615	1.60737	1.85232	1.48923	0.000141464	-0.868721
ENSMUSG00000058927	Gm10053	19	24875686	24876634	+	3.40423	3.70728	7.5386	2.91235	2.65191	2.70377	0.0492939	-0.772291
NewGene_3973	NewGene_3973	19	9828680	9837163	-	4.09129	3.89639	2.61098	1.59101	2.39297	1.99116	0.00379975	-0.768447
ENSMUSG00000016496	Cd274	19	29367455	29388095	+	2.15065	1.86171	1.81899	1.15543	1.19171	1.08315	3.43e-06	-0.708817
ENSMUSG00000041180	Hectd2	19	36554639	36621135	+	3.52985	3.83304	2.56184	2.16681	2.40531	1.58874	0.0101002	-0.665113
ENSMUSG00000025001	Hells	19	38930915	38971051	+	7.67208	7.87249	9.08486	5.05121	4.76155	5.42561	6.65e-08	-0.65682
ENSMUSG00000035049	Rrp12	19	41862852	41896153	-	12.2488	13.2628	11.6058	7.60565	8.45967	7.59791	1.36e-08	-0.595251
ENSMUSG00000024785	Rcl1	19	29101375	29143843	+	18.31	21.0327	20.1433	12.7052	13.6951	12.7076	2.82e-07	-0.551469
ENSMUSG00000025068	Gsto1	19	47854970	47864790	+	602.469	615.458	520.869	393.794	441.518	309.868	0.000327131	-0.548892
ENSMUSG00000015176	Nolc1	19	46075863	46085528	+	37.1652	38.0582	39.7758	23.418	26.7091	26.0754	1.42e-09	-0.539005
ENSMUSG00000024800	Rpp30	19	36083716	36104772	+	11.0112	9.21985	10.6256	7.38701	7.32864	6.20043	0.000562804	-0.505309
ENSMUSG00000024921	Smarca2	19	26605115	26778321	+	13.079	9.14614	15.7733	16.9822	11.7895	16.0598	0.00418909	0.528028
ENSMUSG00000024778	Fas	19	34290659	34327770	+	8.92129	7.24744	10.4865	12.7168	9.9207	14.51	0.0127853	0.528251
ENSMUSG00000056185	Snx32	19	5495278	5510489	-	3.50197	2.49775	2.65685	4.83429	3.53963	3.64576	0.0263879	0.528296
ENSMUSG00000037071	Scd1	19	44394451	44407709	-	35.8576	33.418	44.1144	47.6619	50.2652	60.4174	0.000274365	0.53684
ENSMUSG00000064105	Cnnm2	19	46761596	46878795	+	2.68665	2.16773	2.7593	3.89821	3.34007	3.51807	0.000196465	0.552834
ENSMUSG00000024975	Pdcd4	19	53892231	53929861	+	7.28999	8.1662	9.69599	11.0538	10.4767	14.0571	0.00227902	0.553637
ENSMUSG00000024665	Fads2	19	10064164	10101503	-	47.7341	45.2622	54.4027	65.1373	65.5948	77.7681	2.53e-06	0.554893
ENSMUSG00000075289	Carns1	19	4164324	4175479	-	0.342871	0.311038	0.310209	0.497142	0.393421	0.503091	0.0426157	0.579407
ENSMUSG00000060224	Pyroxd2	19	42725858	42752775	-	0.715777	0.758827	0.744066	1.13004	0.911036	1.16056	0.00808763	0.583155
ENSMUSG00000092274	Neat1	19	5824708	5845478	-	7.72964	9.10568	5.75618	13.6983	12.928	8.37302	0.0101829	0.587963
ENSMUSG00000045664	Cdc42ep2	19	5917556	5924816	-	8.33256	8.17705	11.3326	12.4908	13.3046	16.0125	0.000750315	0.640915
ENSMUSG00000056481	Cd248	19	5068078	5070637	+	108.42	104.467	123.407	162.716	154.558	193.214	1.55e-08	0.656449
ENSMUSG00000083282	Ctsf	19	4855129	4860912	+	9.56219	8.23786	9.7909	14.1596	14.2768	14.344	1.15e-12	0.687219
ENSMUSG00000024939	Fam89b	19	5728087	5729653	-	11.2414	9.68955	18.0412	22.2447	18.0164	20.4964	0.00592533	0.700943
ENSMUSG00000025085	Ablim1	19	57032733	57314919	-	6.02078	3.85555	5.62816	9.98141	5.99958	9.87901	0.000100206	0.747659
ENSMUSG00000024998	Plce1	19	38481109	38785030	+	1.24672	0.866068	1.36209	1.85325	1.35501	2.51505	0.00730986	0.767132
ENSMUSG00000025203	Scd2	19	44293676	44306864	+	140.451	130.625	157.491	225.849	234.157	272.763	1.89e-14	0.828843
ENSMUSG00000009378	Slc16a12	19	34668403	34747289	-	0.20081	0.183045	0.156049	0.274851	0.384135	0.293028	0.0188057	0.872136
ENSMUSG00000024799	Tm7sf2	19	6062821	6068373	-	5.81323	5.12463	5.7077	9.77162	9.0262	10.9019	1.32e-12	0.88303
ENSMUSG00000067279	Ppp1r3c	19	36731737	36736653	-	0.711497	0.573891	1.07981	1.31605	1.24436	2.58947	0.0048691	1.1747
ENSMUSG00000037086	Prr32	X	45090904	45092791	+	5.19387	6.17594	3.89134	2.03023	1.61532	1.2982	2.17e-08	-1.56955
ENSMUSG00000031383	Dusp9	X	73639419	73643514	+	4.21785	5.06119	5.27402	1.50629	1.87909	1.91692	5.53e-16	-1.40155
ENSMUSG00000051537	Gm5124	X	21360865	21364622	+	0.759727	1.34611	1.22717	0.283318	0.580672	0.663944	0.0256384	-1.06874
ENSMUSG00000048007	Timm8a1	X	134537256	134541865	-	21.1976	24.4601	21.6694	12.1989	12.6872	10.7135	1.09e-12	-0.865891
ENSMUSG00000031403	Dkc1	X	75095854	75109777	+	23.3533	24.6012	26.1847	12.1695	14.4789	13.8957	4.93e-15	-0.827969
ENSMUSG00000031297	Slc7a3	X	101079210	101086020	-	6.78698	6.08133	4.4233	3.62138	3.6464	2.96558	0.000869149	-0.704042
ENSMUSG00000071708	Sms	X	157443855	157492287	-	5.43638	6.83286	6.51718	3.83968	3.84546	4.15666	1.03e-05	-0.610207
ENSMUSG00000063785	Utp14a	X	48256862	48282453	+	17.8082	18.1825	16.0095	11.0103	11.806	10.4215	1.86e-08	-0.593045
ENSMUSG00000016239	Lonrf3	X	36328353	36362341	+	2.48412	1.76636	2.06864	1.42486	1.3393	1.34102	0.00598842	-0.558481
ENSMUSG00000051220	Ercc6l	X	102141716	102157091	-	3.80494	3.61689	4.6585	2.46396	2.53967	3.01076	0.000792657	-0.537228
ENSMUSG00000081752	Gm14680	X	62775585	62776685	-	6.52676	7.25491	7.10747	4.2789	4.90846	4.71138	0.00061579	-0.532385
ENSMUSG00000081603	Gm14681	X	66778442	66778852	-	31.5517	47.3301	42.2389	26.3996	26.7265	28.4897	0.00993511	-0.51763
ENSMUSG00000031253	Srpx2	X	133908426	133932446	+	20.447	17.2233	23.4771	27.0422	24.8436	32.6711	0.00121216	0.519325
ENSMUSG00000090084	Srpx	X	10037977	10117709	-	21.7649	18.8164	22.0935	30.2739	24.6783	33.4676	1.29e-05	0.551926
ENSMUSG00000067276	Capn6	X	143802231	143827414	-	22.7067	17.2766	25.0694	34.0483	22.2942	35.9538	0.0104959	0.558759
ENSMUSG00000047238	Mageh1	X	153036166	153037575	-	7.54644	6.51703	8.03005	10.3016	10.1281	11.5627	1.12e-05	0.588168
ENSMUSG00000055653	Gpc3	X	52272426	52613950	-	34.5343	30.7755	42.6421	53.3906	37.823	65.4023	0.0080638	0.591883
ENSMUSG00000025268	Maged2	X	150806370	150814345	-	63.2389	56.7324	68.6707	91.9558	84.5427	104.348	3.63e-07	0.625753
ENSMUSG00000040855	Reps2	X	162411954	162643649	-	0.819371	0.611376	0.690341	1.26326	0.655449	1.22858	0.043547	0.642527
ENSMUSG00000033965	Slc16a2	X	103697414	103821965	-	10.4529	9.16723	12.3811	16.8666	13.9031	18.2592	1.17e-05	0.672841
ENSMUSG00000031239	Itm2a	X	107397099	107403376	-	93.6325	65.3928	99.9857	149.293	100.284	154.829	0.000956694	0.697822
ENSMUSG00000031250	Tnmd	X	133850980	133865577	+	42.3458	41.7705	49.1994	66.1254	60.8479	81.9759	4.89e-07	0.702167
ENSMUSG00000031380	Figf	X	164373378	164402650	+	20.4663	16.8329	23.7952	34.1529	22.4322	39.1854	0.00207542	0.705038
ENSMUSG00000079481	Nhsl2	X	101849385	102092055	+	1.8549	1.50591	1.77047	2.58444	2.38915	3.08888	3.2e-10	0.732105
ENSMUSG00000052854	Nrk	X	138914430	139010532	+	4.38458	4.24854	4.44202	7.1001	5.81951	8.45999	4.9e-07	0.756211
ENSMUSG00000019359	Gdpd2	X	100729873	100738895	+	0.44516	0.441487	0.375582	0.95662	0.727926	0.508362	0.0295572	0.789949
ENSMUSG00000031349	Nsdhl	X	72918557	72958514	+	14.8606	14.1209	17.757	25.1713	24.8723	28.1002	1.65e-11	0.795233
ENSMUSG00000087365	C430049B03Rik	X	53055046	53057190	-	4.59377	4.10115	5.46559	9.12615	6.14389	8.67317	0.000459821	0.819942
ENSMUSG00000009731	Kcnd1	X	7822289	7838280	+	1.40983	1.26483	1.69289	2.08703	2.63113	3.00237	1.28e-05	0.87417
ENSMUSG00000031298	Gpr64	X	160390690	160498070	+	1.64122	1.00633	1.47278	2.4935	2.39394	2.75073	2.38e-06	0.966847
ENSMUSG00000047686	Zcchc5	X	106837082	106840644	-	17.9824	13.0096	19.6242	32.95	23.1543	41.4482	1.17e-05	1.00153
NewGene_11149	NewGene_11149	Y	90736763	90740488	+	1.93373	2.10884	1.50682	0.960797	1.45827	1.10663	0.0151674	-0.711592

## Sheet: gseapy.gene_set.prerank.report
Name	Term	ES	NES	NOM p-val	FDR q-val	FWER p-val	Tag %	Gene %	Lead_genes
prerank	BERENJENO_TRANSFORMED_BY_RHOA_DN	0.829919	2.1515011118304206	0	0	0	173/384	0.1072	Hmgcs1;Col5a1;Col1a1;Cacna1g;Ccdc80;Cyp51;Trp53inp2;Lss;Col1a2;Mvd;Aoc3;Mrc2;Lamb2;Reck;Lpin1;Dhcr7;Synpo;Ogn;Marcks;Mxd4;Sema3f;Col6a2;Dkk3;Fn1;Copz2;Gsn;Idh1;Slc44a2;Col4a5;Mmp14;Nrbp2;Pygb;Ccng2;Adam23;Maged2;Gas6;Gstm2;Lama4;Igsf10;Maged1;Il6st;Arsa;Nynrin;Lox;Amot;Ablim1;Hspa2;Cacna1a;Wdr6;Pcolce;Lama2;Sptbn1;Pdgfrb;Fkbp9;Ralgds;Gas2;Arhgef25;Kdelr3;Mab21l2;Hcfc1r1;Col6a3;Sec23a;Usp22;Ube2h;…
prerank	GAUSSMANN_MLL_AF4_FUSION_TARGETS_F_UP	0.8256384370431046	1.9618629011353326	0	0	0	59/170	0.0618	Cacna1g;Slc16a4;Pik3ip1;Lifr;Ndrg4;Col6a1;Il17rd;Casp12;Tle2;Fcgrt;Arhgap28;Synpo;Ogn;Cbr2;C1qtnf1;Col6a2;Dkk3;Bmp4;Plxdc2;Gas6;Gstm2;Epha4;Col3a1;Fmod;Olfml3;Lox;Tcp11l2;Tgfb3;Ablim1;Fam43a;Mme;Tox;Tek;Serpinb1a;Mfap2;Adamtsl4;Adamts4;Gas1;Csad;Arfgap3;Slc7a2;Synm;Egfr;Pcdhb22;Rnf150;Slc1a3;Zfp36l1;Trp53inp1;Meg3;Osr1;Cebpd;Plce1;Gpc4;Ltbp2;Adamts2;Ly6c1;Ahr;Tmem176a;Gstt1
prerank	MONNIER_POSTRADIATION_TUMOR_ESCAPE_UP	-0.774897	-1.92268	0	0	0	96/378	0.082	Fosl1;Hmga1;Ccl5;Oasl1;Grem1;Dusp9;Il1rl1;Rnd1;Rcc1;Mybl2;Mybbp1a;Il11;Ppat;Tfrc;Nop56;Nolc1;Gclc;Rrp12;Grwd1;Nol8;Odc1;Pa2g4;Wdr46;Gemin5;Socs6;Rbm19;Trmt61a;Txnrd1;Mrpl15;Ass1;Polr1a;Nqo1;Naa16;Ereg;Ftsj3;Fkbp4;Gtf2h1;Hspa4;Gclm;Abcc1;Cgnl1;Otud4;Etf1;Txn2;Smyd5;Eaf1;Pwp2;Ptgs1;Mmd;Noa1;Gsr;Lonp1;Tnfaip2;Kpnb1;Rrp8;Sltm;Pabpc4;Ncbp1;Mthfd1;Tsr1;Fam83g;Urb2;Ino80e;Sdad1;Trmt6;Prpf3;Naa25;Ttc39c;…
prerank	LAZARO_GENETIC_MOUSE_MODEL_HIGH_GRADE_LARGE_CELL_NEUROENDOCRINE_LUNG_CARCINOMA_UP	-0.772759	-1.91877	0	0	0	174/341	0.1397	Cdt1;Apol9b;Apol9a;Dhfr;Nop58;E2f8;Mcm2;Atad2;Areg;Hells;Dbf4;Mcm4;Mcm10;Ppa1;Exosc2;Mlkl;Mcm3;Ranbp1;Ddias;Ccne2;Txnrd1;Trip13;Cdca7;Mcm7;Nasp;Taf1d;Naa50;Bard1;Mtbp;Eri1;Hat1;Rfc5;Ccne1;Rad51;Pbk;Zwilch;Mcm6;Spag5;Cdc6;Haus6;Ipo5;Egln3;Oas1g;Fignl1;Dtl;Pcna;Topbp1;Chaf1a;Tuba1c;Cdc45;Smc2;Chaf1b;Ssrp1;Ndc1;Prim1;Ezh2;Gsr;Tipin;Ect2;Mapk13;Cep55;Anln;Mthfd2;Mcm5;Mms22l;Uhrf1;Rad18;Chek1;Ncapg2;N…
prerank	KARLSSON_TGFB1_TARGETS_UP	-0.829949	-1.84289	0	0.000222138	0.001	63/122	0.0758	Hmga2;Ncl;Esd;Eef1e1;Hspd1;Rcc1;Mrto4;Mybbp1a;Set;Rsl1d1;Lyar;Ddx21;Nolc1;Phgdh;Myc;Ppa1;Shmt2;Wdr75;Cacybp;Rpf2;Idh3a;Nsun2;Ybx3;Gnl3;Cycs;Cd44;Mak16;Utp18;Hsph1;Tomm70a;Eif5a;Eif2s1;Ipo5;Wdr77;Hspa9;Eif5;Nip7;Eif2b3;Gtpbp4;Slc25a5;Gemin6;Baz1a;Tnfrsf12a;Kpnb1;Sltm;Cct3;Uchl3;Snhg1;Naa25;Srm;Tomm20;Rwdd1;Rrm2;Timp1;Cct2;Cct8;Naa15;Eif3b;Usp10;Zc3h15;Abce1;Eif2s2;Hspe1
prerank	GROSS_HYPOXIA_VIA_ELK3_DN	-0.827141	-1.87927	0	0.000296184	0.001	47/141	0.0989	Slc7a11;Cxcl10;Rnd1;Rbpj;Upp1;Tm4sf1;Ppp1r15a;Rars;Prkg2;Myc;Ifi202b;Errfi1;Ifi204;Cd44;Tgif1;Thbd;Slc2a1;Ifrd1;Cth;Ptgs2;Gadd45a;Dusp4;Ascc2;Mthfd2;Oas2;Cars;Ccl2;Hbegf;Ramp3;Vegfa;Angptl6;Hax1;Chic2;Txnl1;Smox;Dhrs9;Eno1;Csrnp1;Plk2;Cxcl2;Ankrd1;Atf1;Edn1;Asns;Egr1;Pim3;Rad23b
prerank	CHIARADONNA_NEOPLASTIC_TRANSFORMATION_KRAS_DN	0.8190850234796669	1.8803923158421985	0	0.0011224	0.003	38/138	0.061	Col5a1;Col1a1;Ccdc80;Trp53inp2;Ndrg4;Col1a2;Lamb2;Reck;Fbn1;Col5a2;Copz2;Gsn;Col4a5;Nrbp2;Fzd2;Il6st;Ablim1;Jup;Pcolce;Sptbn1;Fstl1;Tubb2a;Crtap;Gas1;Grb10;Rnase4;Ephx1;Pltp;Sesn1;Pmp22;Fkbp10;Sptan1;Ctdsp2;Itgb5;Timp3;Ddr1;Ly6c1;Tcf7l1
prerank	WANG_MLL_TARGETS	0.7568266606145867	1.8596695762583526	0	0.001403	0.005	61/243	0.0693	Fbn2;Cacna1g;Ccdc80;Abi3bp;Mrc2;Svep1;S1pr3;Sned1;Col6a1;Rspo2;Emilin1;Col6a2;Dkk3;Aspn;Nfatc4;Mmp14;Mylip;Il1rn;Cacna1a;Mme;Ptgfr;Fam20a;Mmp2;Slit3;Zfp503;Tox;Cys1;Tgfbi;Smoc2;Sfrp1;Steap4;Mst1r;Grb10;Cnnm2;Slc27a3;Tmem119;Osr2;Slc7a2;Ppm1l;Dgka;Cables1;Gstt3;Sh3rf3;Angpt1;Lrig3;Fbxl7;Meg3;Adh1;Peli2;Tgfbr3;Scp2;Rab3il1;Ndnf;Maf;Postn;Dpep1;Glt8d2;H6pd;Stat5a;Isoc2b;Hoxc8
prerank	PLASARI_TGFB1_TARGETS_10HR_UP	-0.765972	-1.80815	0	0.00195482	0.011	47/181	0.1061	Fosl1;Ngf;Car6;Btbd11;Il11;Ppp1r15a;Prkg2;Plaur;Tmcc3;Rgs16;Ass1;Ereg;Has2;Nes;Dusp5;Slc2a1;Lif;Cth;Ank;Tnfrsf12a;Ptgs2;Tnfaip3;Hectd2;Grem2;Hbegf;Rap1gap2;Gfod1;Maff;Dusp14;Vegfa;Ier3;Hk2;F2rl1;Otud7a;Dusp6;Ivns1abp;Csrnp1;Ankrd1;Las1l;Sema7a;Abcb1a;Elavl2;Lpin3;Pvr;Cdyl2;Gch1;Nfil3
prerank	YAO_TEMPORAL_RESPONSE_TO_PROGESTERONE_CLUSTER_16	0.8693627370389791	1.8361078415674519	0	0.00246927	0.011	27/66	0.0365	Col1a1;Cyp51;Col1a2;Dmpk;Sqle;Aoc3;Fbn1;Msmo1;Vcan;Mest;Col6a2;Idi1;Col3a1;Wdr6;Pcolce;Srpx;Kdelr3;Col6a3;Crtap;Mfap2;Smoc2;Crabp1;Fabp5;Fads1;Praf2;Sardh;Sparc
prerank	BROWN_MYELOID_CELL_DEVELOPMENT_DN	-0.81613	-1.78506	0	0.00266566	0.018	40/104	0.0865	Ncl;Timm8a1;Hspd1;C1qbp;Nop58;Ruvbl2;Nop56;Gart;Npm1;Dis3;Nolc1;Odc1;Shmt2;Wdr43;Nop16;Rcl1;Rif1;Nsun2;Mcpt8;Stc2;Srsf7;Polr1b;Cct6a;Hsph1;Fkbp4;Gtpbp4;Ahcy;Eif4e;Nars;Psat1;Rab27b;Aasdhppt;Akr1c13;Apex1;Sf3b3;Erh;Ivns1abp;Osbpl3;Nme1;Tmem97
prerank	HEVNER_TELENCEPHALON_MENINGEAL_CELLS	0.9068839278967913	1.814412847335826	0	0.00272582	0.017	14/42	0.0381	Fbn2;Col5a1;Col1a2;Col6a1;Emilin1;Adamts12;Lama2;Cthrc1;Mmp2;Col6a3;Svil;Bicc1;Cyp1b1;S100a11
prerank	PLASARI_TGFB1_TARGETS_10HR_DN	0.7300021095562459	1.8216044001019984	0	0.00299306	0.016	78/243	0.0785	Adamts5;Slc16a4;Peg3;Fat4;Lifr;Dbp;S1pr3;Per3;Casp12;Acss2;Rspo2;Arhgap28;Ogn;Marcks;Mest;Adamts1;Idh1;Sesn3;Gstm2;Lama4;Elovl6;Il6st;Lgr4;Scara5;Rnd3;Cpa6;Cyp7b1;Klhl24;Ablim1;Il1rn;Ldb2;Gas2;Tox;Serpinb1a;Ptprd;Gas1;Ppp1r3c;AW551984;Cdc42ep2;Arhgap20;Zfp521;Palmd;Pdgfra;Svil;Ephx1;Cyp1b1;Sesn1;Man1a;Pmp22;Slc24a3;Irs1;Fbxl7;Nfix;Osr1;Eya4;Tgfbr3;Mrgprf;Kcnd2;Sh3bgrl;Lrrn3;Fgfr2;Pik3r1;Plekhh2;R…
prerank	BURTON_ADIPOGENESIS_2	-0.85616	-1.77343	0	0.0031593	0.031	18/71	0.0649	Fosl1;Hmga2;Srxn1;Il1rl1;Hspd1;Nop56;Prdx6;Grwd1;Pa2g4;Nsun2;Hsph1;Ftsj3;Gsto1;Srm;Timp1;Bop1;Cad;Ramp3
prerank	MORI_EMU_MYC_LYMPHOMA_BY_ONSET_TIME_UP	-0.805981	-1.77953	0	0.0031734	0.025	30/105	0.0795	Hmga1;Chchd10;Gclc;Ube2cbp;Gemin5;Ranbp1;Shmt1;Mcm7;Spag5;Topbp1;Ssrp1;Tipin;Dck;Zfp428;Mthfd1;Mms22l;Phb2;Ino80e;Uhrf1;Cenpn;Gins2;Eftud2;Cdk1;U2af2;Mis18bp1;Suz12;Erh;Kif18b;Fkbp3;Cisd1
prerank	JACKSON_DNMT1_TARGETS_UP	-0.835196	-1.77463	0.00185874	0.00333207	0.029	27/81	0.0567	Hmga1;Cxcl10;H2-Q5;Epha2;Irf7;Procr;Csf1;Rgs16;Ifi202b;Phlda1;Plin2;Ifi203;Cebpz;Hsph1;Ereg;H2-D1;Gtf2h1;Mx2;Etv4;Mre11a;H2-K1;Ptgs2;Ect2;Chek1;Ccl2;Isg15;Map2k3
prerank	CHIARADONNA_NEOPLASTIC_TRANSFORMATION_KRAS_UP	-0.781796	-1.75401	0	0.00604216	0.063	62/121	0.1188	Hmga2;Itgb7;Il1rl1;E2f8;Set;Areg;Rgs16;Nap1l1;Ifi202b;Phlda1;Ppid;Sms;Ereg;Rfc5;Rad51;Cenpv;Mapk6;Has2;Etv4;Fignl1;Pcna;Topbp1;Ank;Smc2;Ssrp1;Tnfaip2;Top1;Uhrf1;Hmgn2;Pola1;Pdpn;Ccl2;Grem2;Rrm2;Timp1;Aurka;Rangap1;Bnc1;Apbb1ip;Uba2;Dhx9;Plscr1;Erh;Rbl1;Lsm8;Ivns1abp;Nav2;Tiparp;Gdnf;Haus3;Sema7a;Rasa1;Tubb6;Top2a;Slbp;Nfe2l2;Cks1b;Hnrnpd;Rrm1;Marcksl1;Dnmt1;Anp32e
prerank	LE_EGR2_TARGETS_DN	0.8130794782420852	1.77332	0	0.00813738	0.053	24/90	0.0503	Hmgcs1;Scn7a;Cyp51;Lss;Mvd;Fdft1;Fdps;Nsdhl;Msmo1;Ogn;Pcyt2;Hmgcr;Idi1;Nrbp2;Elovl6;Lox;Sema6c;Sema3b;Limch1;Fads1;Scd1;Pmp22;Slc25a1;Ephb6
prerank	MA_RAT_AGING_UP	-0.811764	-1.72877	0.0018315	0.00999622	0.118	23/85	0.085	Oasl1;Ccl6;H2-Q6;Upp1;Procr;Gapdh;Odc1;Errfi1;Nqo1;B2m;H2-D1;Oas1a;Gadd45a;Kcnq5;Timp1;Rpl12;Ifit3;Ier3;Hk2;Capg;Cxcl2;Ankrd1;Lgals3
prerank	SEKI_INFLAMMATORY_RESPONSE_LPS_UP	-0.829803	-1.72082	0.00194932	0.012303	0.157	19/73	0.0697	Fosl1;Cxcl10;Rnd1;Csf1;Rsad2;Cd44;Ereg;Sele;Lif;Tnfaip2;Gbp3;Tnfaip3;Ccl2;Abcb1b;Maff;Slc15a3;Tslp;Ripk2;Ier3
prerank	MARKEY_RB1_ACUTE_LOF_UP	-0.715867	-1.7108	0	0.0139799	0.202	99/224	0.1143	Hmga2;Cdt1;Timm8a1;Hspd1;Nop58;E2f8;Set;Gclc;Mcm4;Nap1l1;Mdm2;Kif2a;Mcm3;Rcl1;Ranbp1;Dnph1;Ptges3;Trip13;Mcm7;Nasp;Nqo1;Cebpz;Ereg;Hat1;Rfc5;Anp32b;Rad51;Gclm;Ifrd2;Cdc6;Otud4;Ipo5;Mre11a;Ube2t;Fignl1;Dtl;Pcna;Topbp1;Cdc45;Smc2;Dctpp1;Chaf1b;Prim1;Tipin;Ect2;Gmnn;Pabpc4;Amd1;Anln;Cse1l;Mcm5;Nek2;Ube2s;Hmgn2;Adsl;Pola1;Xpo1;Grem2;Cdk1;Rrm2;Hnrnpc;Aurka;Fubp1;Orc6;Cpsf2;Asf1b;Mis18bp1;Tmpo;Ramp3;Rb…
prerank	CLASPER_LYMPHATIC_VESSELS_DURING_METASTASIS_DN	0.8757946628678808	1.7310399378073458	0	0.0164043	0.153	16/35	0.0585	Col5a1;Col1a2;S1pr3;Col6a1;Fbn1;Vcan;Col6a2;Col5a2;Col3a1;Lox;Pcolce;Lama2;Col6a3;Ltbp2;Loxl1;Cdh11
prerank	LANDIS_BREAST_CANCER_PROGRESSION_DN	0.8205762244479474	1.7262909716320187	0.00201613	0.0165367	0.178	19/65	0.0826	Col5a1;Col1a1;Ccdc80;Idh1;Gas6;Col3a1;Srpx;Fstl1;Col6a3;Tgfbi;Man1a;Ghr;Cxcl12;Crip1;Dpep1;H6pd;Etfb;Acaa1a;Fzd4
prerank	KAMMINGA_EZH2_TARGETS	-0.859671	-1.6874	0	0.0194079	0.318	30/39	0.1269	Mcm2;Dbf4;Mcm4;Nap1l1;Mcm3;Cdca7;Hat1;Ipo5;Pcna;Topbp1;Smc2;Prim1;Ahcy;Ect2;Gmnn;Nek2;Xpo1;Aurka;Rbl1;Eed;Prc1;Tfdp1;Pole2;Top2a;Cul2;Rrm1;Mad2l1;Tacc3;Cdca5;Smc4
prerank	MARKEY_RB1_ACUTE_LOF_DN	-0.703251	-1.67898	0	0.0228358	0.367	36/227	0.073	Ccl5;Ccl6;Cxcl10;Chchd10;H2-Q5;Irf7;Procr;Tgtp1;Usp18;Pnpt1;Ifi202b;Ifih1;Ifi204;Plin2;Sh3bgrl2;Mmp3;Ifi203;H2-D1;Trim30a;Npy;Cmpk2;H2-K1;Ddit3;Gadd45a;Gbp3;Mmp10;Nampt;Isg15;Ccl9;Cfp;H2-Q4;Clec4d;Ifit3;H2-T10;Sp100;Ifit2
prerank	ICHIBA_GRAFT_VERSUS_HOST_DISEASE_D7_UP	-0.754493	-1.66324	0	0.0271009	0.463	20/107	0.0695	Ccl6;Cxcl10;Irgm1;Irf7;Procr;Tgtp1;Usp18;Ifi202b;Ifi204;Mak16;Clic1;Ptgs1;Gbp3;Krt18;Nampt;Ccl2;Isg15;Ifi205;Ifit3;H2-T10
prerank	YAO_TEMPORAL_RESPONSE_TO_PROGESTERONE_CLUSTER_11	-0.772949	-1.66576	0.00369004	0.0280702	0.452	37/90	0.0791	Timm8a1;Mrto4;Ndufaf4;Nop58;Areg;Ipo7;Tfrc;Pno1;Nop56;Ddx21;Rrs1;Pa2g4;Gnl3;Cycs;Nifk;Mak16;Pus1;Ftsj3;Rangrf;Stip1;Usp39;Ak6;Farsb;Ncbp1;Cse1l;Tsr1;Psme3;Tars;Srm;Bop1;Cad;Strap;Srsf3;Abce1;Bms1;Gspt1;Ddx51
prerank	MCMURRAY_TP53_HRAS_COOPERATION_RESPONSE_DN	0.808238	1.6847361416777593	0	0.0347943	0.347	24/57	0.1311	Notch3;Abat;Plxdc2;Cers4;Id4;Slc27a3;Pltp;Prkg1;Dgka;Rab40b;Abca1;Ephb2;Fas;Rprm;Wnt9a;Fgf18;Sema3d;Dapk1;Tnfrsf18;Man2b1;Sbk1;Cd55;Gca;Cpz
prerank	TSENG_IRS1_TARGETS_DN	0.7287107746680336	1.6706171354950352	0	0.04017	0.414	32/111	0.0805	Lifr;Aoc3;Hgf;Ggt5;Col6a1;Dkk3;Mmp14;Adam23;Il6st;Col3a1;Gas2;Limch1;Col6a3;Tgfbi;Ephx1;Sesn1;Thra;Cst3;Ctdsp2;Tsc22d1;Ephb6;Htra3;Capn6;Hsd17b11;Ly6c1;Gstt1;H6pd;Il1r1;Rab9;Fah;Ebf3;Zfr2
prerank	KARLSSON_TGFB1_TARGETS_DN	0.6968036894708511	1.6684498364236418	0	0.0404063	0.431	58/184	0.1101	Ccdc80;Col6a1;Stard4;Nid2;Mxd4;Copz2;Gsn;Gstm2;Maged1;Plxnb2;Lama5;Dag1;Tnrc6b;Nlgn2;Gas1;Mgat3;Pdgfra;Ephx1;Sesn1;Tecr;Zfp36l1;Cst3;Appl2;Stat3;Neat1;Ctdsp2;Slc44a1;Scp2;Ing4;Sh3bgrl;Dbi;Tmem98;Dcaf8;Pik3r1;Timp2;Crip1;Ptpn13;Rin2;Gaa;Leprot;Kmt2e;Bet1l;Tmem59;Smarca2;Gstm1;Gabarap;Tmem176b;Syt11;Emc2;Lamp2;Polr2a;Zfp395;Arnt;Add3;Rsrp1;Acbd4;Man2b1;Itm2b
prerank	LEE_AGING_MUSCLE_DN	0.8578910434649558	1.6621114493871323	0.00835073	0.0431321	0.461	1933-07-01	0.0372	Col1a1;Col1a2;Fdft1;Dbp;Il6st;Col3a1;Pmp22
prerank	GROSS_HYPOXIA_VIA_ELK3_AND_HIF1A_UP	-0.716731	-1.62967	0.00362976	0.047587	0.687	43/133	0.1348	Rnd1;Rbpj;Tm4sf1;Rars;Rgs16;Atf3;Nap1l1;Gprc5a;Aimp2;Phlda1;Errfi1;Cd44;Tgif1;Mapk6;Slc2a1;Dusp4;Angptl4;Hbegf;Dusp14;Vegfa;Hk2;Chic2;Smox;Csrnp1;Plk2;Ankrd1;Spry4;Edn1;Egr1;Rngtt;Sgk1;Pim3;Me2;Soat1;Gata3;Nedd4l;Srgn;Psmc4;Ets1;Pgam1;Ak4;Gbe1;Slc19a1
prerank	ZHANG_GATA6_TARGETS_DN	0.8186072422741826	1.6472094282526144	0.0043956	0.0520384	0.536	15/47	0.057	Insig1;Srebf2;Mvd;Fdps;Msmo1;Dhcr7;Idi1;Fzd2;Ldlr;Thbs3;Fabp5;Egfr;Tspan11;Rhof;Parp3
prerank	LEIN_OLIGODENDROCYTE_MARKERS	0.8088104856960157	1.6413230666471594	0.00835073	0.0526124	0.568	13/51	0.051	Hmgcs1;Scd2;Pcyt2;Gsn;Nrbp2;Cd81;Serpinb1a;Daam2;Fabp5;Serinc5;Slc44a1;Arhgef10;Cryab
prerank	IWANAGA_CARCINOGENESIS_BY_KRAS_UP	0.700076	1.6295102800365147	0.004158	0.0614176	0.633	11/133	0.0498	Fbn2;Mrc2;Dhcr7;Creb3l1;Tgfbr2;Ldlr;Wbp1;Scd1;Bcl9l;Prnp;Scp2
prerank	MARCINIAK_ER_STRESS_RESPONSE_VIA_CHOP	-0.897791	-1.59738	0.011428571428571429	0.0705683	0.839	2022-09-01	0.0404	Car6;Soat2;Ppp1r15a;Ampd3;Ifi202b;Cdca7;Polr1a;Ddit3;Lonp1
prerank	THUM_MIR21_TARGETS_HEART_DISEASE_UP	0.9301822610199202	1.6123658057772692	0	0.0717087	0.722	2016-07-01	0.0162	Col1a1;Col1a2;Svep1;Col5a2;Aspn;Lox;Tgfb3
prerank	MARTORIATI_MDM4_TARGETS_NEUROEPITHELIUM_UP	0.6797606157631638	1.6137639826284962	0.00635593	0.0733875	0.718	27/151	0.0764	Fbn2;Peg3;Vcan;Igf2r;Igdcc4;Pqlc3;Plxdc2;Cd81;Pros1;Fat1;Cthrc1;Fbxw9;Ptprv;Dcxr;Gria3;Synm;Trp53inp1;Meg3;Gpc3;Exoc4;Ano3;Ptk7;Cox6b2;Cpt1c;Slc2a3;Hspa1b;Slc39a7
prerank	GALINDO_IMMUNE_RESPONSE_TO_ENTEROTOXIN	-0.768433	-1.59149	0.011695906432748537	0.0741109	0.86	18/72	0.0697	Fosl1;Ccl5;Gapdh;Plaur;Odc1;Phlda1;Errfi1;Sqstm1;Cd44;Traf1;Ptgs2;Gadd45a;Tnfaip2;Tnfaip3;Ccl9;Vegfa;Il18rap;Ier3
prerank	BOYLAN_MULTIPLE_MYELOMA_PCA3_DN	0.7637831956118899	1.6041947585408034	0.010224948875255624	0.074891	0.757	1953-06-01	0.0775	Lifr;Marcks;Gsn;Heatr5b;Abhd8;Zfp799
prerank	MA_MYELOID_DIFFERENTIATION_UP	-0.854713	-1.58837	0.011516314779270634	0.0754463	0.872	1932-07-01	0.0447	Itgb7;Ncl;Mdm2;Ran;Impdh2;Cct5;Ppm1g
prerank	JACKSON_DNMT1_TARGETS_DN	0.8883333968162322	1.6008346387940964	0.00614754	0.0759115	0.77	2022-11-01	0.0462	Peg3;Scd2;Col6a1;Col11a1;Col6a2;Jup;Gas2;Ldlr;Crabp1;Grb10;Fzd8
prerank	TERAMOTO_OPN_TARGETS_CLUSTER_6	0.8765885671089522	1.6055157594457123	0.0040404	0.0760825	0.748	2024-03-01	0.0202	Ccdc80;Olfml3;Pdgfrb
prerank	JIANG_AGING_HYPOTHALAMUS_UP	-0.817229	-1.5794	0.00934579	0.0834195	0.902	1944-11-01	0.0823	C1qbp;Ppa1;Prdx1;Tpd52;Cct6a;B2m;Anp32b;Map2k1;Btg3;Hspe1;Psmd14
prerank	HEVNER_CORTEX_PROLIFERATING_CELLS	-0.866076	-1.57513	0.00804829	0.0863928	0.915	17/25	0.1037	Mybl2;Mcm2;Mcm4;Mcm10;Mcm3;Mcm7;Hat1;Ccne1;Mcm6;Gmnn;Mcm5;Aurka;Foxm1;Bub1;Plk1;Top2a;Slbp
prerank	RASHI_RESPONSE_TO_IONIZING_RADIATION_2	-0.6957	-1.5524	0.00919118	0.0900203	0.962	28/111	0.1101	Ngf;Rbpj;Csf1;Cxadr;Atf3;Mdm2;Sqstm1;Tgif1;Klf5;Lamc2;Nfkbib;Tnfaip3;Relb;Plscr1;Vps37b;Rnps1;Dusp6;Dsc2;Plk2;Cxcl2;Lgals3;Rela;Edn1;Oser1;Tagln2;Pvr;Nfe2l2;Sprr1a
prerank	HOUSTIS_ROS	-0.829437	-1.55266	0.0194932	0.0916422	0.962	1933-07-01	0.04	Hmox1;Prdx6;Txnrd1;Prdx1;Gclm;Txn2;Gsr
prerank	SWEET_LUNG_CANCER_KRAS_DN	0.6244933997767573	1.5774999734906983	0	0.0925808	0.859	57/314	0.0651	Col1a1;Peg3;Scn7a;Lifr;Col1a2;Reck;Ogn;Marcks;Col6a2;Gsn;Sc5d;Tuba1a;Gstm2;Il6st;Pag1;Col3a1;Lox;Ablim1;Lama2;Sptbn1;Pdgfrb;Kank3;Fkbp9;Limch1;Acvr2a;Cdkn1c;Tek;Gpx3;Mfap2;Ptprd;Pdgfra;Pltp;Sesn1;Sparc;Pmp22;Il11ra1;Angpt1;Adh1;Sspn;Epas1;Sptan1;Gpc3;Dnm1;Abca1;Cfh;Loxl1;Timp3;Cdh11;Fas;Vcl;Crip1;Postn;Ahr;Mef2c;Dpep1;Rdh11;Arxes2
prerank	HANSON_HRAS_SIGNALING_VIA_NFKB	-0.905229	-1.55285	0.015503875968992248	0.0935874	0.962	2016-01-01	0.0006	Serpinb2
prerank	GAUSSMANN_MLL_AF4_FUSION_TARGETS_C_DN	-0.906052	-1.55606	0.0153257	0.09436	0.959	2016-04-01	0.0136	Slc7a11;Chac1;Arhgap22;Uchl1
prerank	MONNIER_POSTRADIATION_TUMOR_ESCAPE_DN	0.6158388227750401	1.580652413726885	0	0.0944262	0.847	55/347	0.0754	Lss;Lrrc17;Tm7sf2;Dbp;Col6a1;Casp12;Acss2;Lpin1;Ogn;Marcks;Cbr2;Sulf2;Col5a2;Gsn;Idh1;Idi1;Pbxip1;Ccng2;Pqlc3;Fzd2;Glt8d1;Rnd3;Amot;Plekhf1;Wipi1;Acsl3;Fstl1;Col6a3;Sertad4;Flot1;Atraid;Ebp;Pltp;Scrn1;Dnpep;Prnp;Ctdsp2;Kmt2c;Dsel;Itgb5;Ndufaf3;Crip1;Cybrd1;Rmdn1;Leprot;Izumo4;Ctso;Tspyl1;Abhd8;Vwa5a;Tmco6;Hacl1;Wnt9a;Grcc10;Rab9
prerank	GAUSSMANN_MLL_AF4_FUSION_TARGETS_G_UP	0.6613587533176115	1.5781463873368589	0	0.094562	0.856	35/169	0.0892	Fbn2;Aldh6a1;Bmf;Sesn3;C1qtnf6;P2rx6;Daam2;Pdk2;Osr2;Inpp5k;Cyp1b1;Prkg1;Angpt1;Adh1;Rnf122;Thbs1;Mrgprf;Hsd17b11;Ndnf;Gpr162;Crebrf;Ror2;C1qtnf5;Mxra8;Abtb1;Arhgef17;Gdpd2;App;Ebf3;St6galnac2;Rbp1;Slc26a2;Mfrp;Epha7;P2rx5
prerank	DELACROIX_RAR_TARGETS_UP	-0.800017	-1.55327	0.021153846153846155	0.0952444	0.962	1938-06-01	0.04	Hmga1;Esd;Tm4sf1;Zbp1;Tnfrsf12a;Gsr
prerank	MORI_MATURE_B_LYMPHOCYTE_DN	-0.759435	-1.55652	0.00803213	0.096097	0.957	1967-12-01	0.0573	Hmga1;Dhfr;Plin2;Cycs;Prps1;Cdc45;Ezh2;Anln;Mthfd2;Mcm5;Nek2;Rrm2
prerank	WORSCHECH_TUMOR_EVASION_AND_TOLEROGENICITY_UP	-0.87927	-1.56052	0.013618677042801557	0.0961976	0.95	2021-04-01	0.033	Ccl6;Cxcl10;Irf7;Ifrd1
prerank	FOSTER_TOLERANT_MACROPHAGE_UP	-0.686249	-1.55831	0.00367647	0.0965333	0.955	39/137	0.1203	Slc7a11;H2-Q5;H2-Q6;Irf7;Ifi44;Cxadr;Tmcc3;Ms4a4c;Txnrd1;Ass1;Cycs;Gem;Etf1;Ifrd1;Oas3;Btg3;Slc25a37;Mthfd2;H2-Q4;H2-T10;Kpna4;Nav2;Rgs1;Itgal;Xaf1;Slfn3;Sgk1;Smad7;Rbpms;Pvr;Bst2;Ell2;Nrip2;Smurf1;Cxcl9;Cfb;Lcn2;Met;Mtdh
prerank	HESS_TARGETS_OF_HOXA9_AND_MEIS1_UP	-0.750525	-1.56212	0.018975332068311195	0.0967803	0.95	23/63	0.0541	Ncl;C1qbp;Nop58;Mybl2;Ruvbl2;Nolc1;Phgdh;Odc1;Rrs1;Mcm3;Ppid;Ybx3;Trip13;Mrpl15;Mcm7;Snrpa1;Ifrd2;Got1;Prmt1;Pinx1;Cdc45;Uhrf1;Dut
prerank	XU_CREBBP_TARGETS_UP	-0.864589	-1.54525	0.00911162	0.0970455	0.971	2023-06-01	0.0617	Hmox1;Mcm2;Gnl3;Prmt1;Adsl;Rrp1b
prerank	BURTON_ADIPOGENESIS_8	0.7145735820067088	1.5697130011352447	0.00826446	0.0985399	0.878	23/77	0.105	Ogn;Hmgcr;Col4a5;Tuba1a;Gstm2;Lox;Plxnb2;Kdelr3;Usp22;Praf2;Pltp;Ski;Sptan1;Pld3;Scpep1;Vcl;Leprot;App;Asah1;Cpq;Matn4;Lamp2;Acta2
prerank	SANSOM_APC_TARGETS_REQUIRE_MYC	-0.668781	-1.56281	0.003663	0.0986541	0.948	46/205	0.0698	Mybbp1a;Nhp2;Rrp9;Nop56;Nolc1;Phgdh;Grwd1;Nol8;Myc;Shmt2;Mcm3;Vars;Gemin5;Ercc1;Ccdc86;4930503L19Rik;Trmt61a;Ybx3;Polr1a;Shmt1;Mcm7;Nasp;Fbl;Exosc1;Rangrf;Ttc27;Gar1;Mrpl38;Smyd5;Thop1;Cct7;Tnfrsf12a;Farsb;Dph2;Gnpnat1;Pabpc4;Cinp;Srm;Gins2;Hspbap1;Trp53;Knop1;Cad;Tmpo;Yae1d1;Drg2
prerank	RIZ_ERYTHROID_DIFFERENTIATION_HBZ	-0.801213	-1.46091	0.0332031	0.153006	1	2024-10-01	0.1131	E2f8;Mcm4;Mcm7;Bard1;Nr4a2;Mcm5;Tmpo;Papola;Fosb;Etaa1
prerank	ICHIBA_GRAFT_VERSUS_HOST_DISEASE_35D_UP	-0.614503	-1.36081	0.055658627087198514	0.22107	1	18/120	0.086	Ccl5;Irgm1;Procr;Tgtp1;Nop2;Mcm4;Mmp12;Clic1;Gbp3;Nampt;Ccl2;Cfp;Apbb1ip;Ifi205;Nabp1;Atp1b3;Lgals3;Birc5
prerank	SARTIPY_NORMAL_AT_INSULIN_RESISTANCE_DN	0.80638	1.3565592341855819	0.0994036	0.231917	1	2016-09-01	0.1068	Ccng2;Klhl24;Ptgfr;Abca1;Crebrf;Tcta;Gab1;Six5;Rsrp1
prerank	MARKEY_RB1_CHRONIC_LOF_DN	-0.592732	-1.29796	0.0916335	0.269028	1	14/112	0.0631	Hmox1;Ngf;Mmp12;Uchl1;Plin2;Sqstm1;Gsta4;Krt18;Crct1;Ccl2;Ccl9;Cfp;Clec4d;Mllt11
prerank	MCCLUNG_DELTA_FOSB_TARGETS_8WK	0.6551003861091783	1.2966058835507475	0.1271186440677966	0.282322	1	1942-08-01	0.1089	Mxd4;St6galnac6;Myh10;Ids;Tspan5;Grin1;Camk2a;Map2
prerank	SERVITJA_LIVER_HNF1A_TARGETS_UP	0.562788	1.2809887386708787	0.0889371	0.295981	1	17/107	0.0554	Adamts5;Scd2;Dbp;Per3;Igf2r;Pygb;Trpm4;Gstm2;Elovl6;Ptgfr;Cdkn1c;Serpinb1a;Adamts4;Pltp;Thbs1;Htra3;Tmem98
prerank	BURTON_ADIPOGENESIS_5	-0.563399	-1.23502	0.15471698113207547	0.333002	1	28/107	0.1195	Timm8a1;Ppa1;Mrpl15;Cycs;Mapk6;Prps1;Mrpl12;Timm9;Tomm40;Ptcd3;Phb2;Cyc1;Ppif;Taldo1;Hk2;Rpp14;Por;Cisd1;Mdh2;Tmem97;Timm17a;Ak2;Pim3;Grpel1;Mrps26;Atl2;Jagn1;Aldoa
prerank	MATZUK_SPERMATOCYTE	-0.605338	-1.21053	0.19771863117870722	0.357694	1	1947-12-01	0.1129	Ercc1;Ybx3;Trip13;Exo1;Rad51c;Fanca;Mybl1;Brca2;Pms2;Bcl2;Bcl2l1;Cks2
prerank	LEIN_PONS_MARKERS	-0.556029	-1.15428	0.23255813953488372	0.428623	1	1964-03-01	0.0211	Hmga1;Mtap;Steap2
prerank	HEVNER_CORTEX_ROSTRAL_CORTICAL_PLATE	-0.610895	-1.14829	0.2755905511811024	0.435552	1	2029-02-01	0.016	Btbd11;Ube2ql1
prerank	MARTINEZ_RB1_AND_TP53_TARGETS_DN	0.4236936340593602	1.1016691347541288	0.178744	0.50948	1	42/460	0.0629	Fbn2;Hmgcs1;Col1a1;Peg3;Cdh3;Pkd1;Marcks;Col11a1;Col6a2;Cd248;Igdcc4;Tnmd;Idi1;Elovl6;Slc35a2;Pcolce;Cers4;Lama2;Arhgef25;Lama5;Cdkn1c;Adamts4;Gas1;Sfxn3;Bicc1;Ephx1;Tecr;Thra;Egfr;Prnp;Slc44a1;Ece1;Ltbp2;Calr;Capn6;Lgr5;Timp3;Ddr1;Rasl11b;Ctns;Rdh11;Ptpn13
prerank	VANLOO_SP3_TARGETS_DN	0.5281242684524593	1.1000909087034398	0.30246913580246915	0.510374	1	16/68	0.1796	Pqlc3;Crtap;Cd82;Hsd17b11;Evc;Fah;Gcat;Acbd4;Speg;Ehhadh;Tpmt;Gpx7;Hipk3;Lefty1;Akap7;Tm2d2
prerank	MEISSNER_BRAIN_HCP_WITH_H3K27ME3	0.4889761525248441	1.0877875952403837	0.3071748878923767	0.522971	1	15/90	0.0837	Pcsk9;Notch3;Mmp2;Aebp1;Grb10;Kcp;Col8a2;Prrx2;Ltbp2;Loxl1;Gnas;Hoxc8;Wnt2b;Irx2;Scarf2
prerank	BILANGES_SERUM_AND_RAPAMYCIN_SENSITIVE_GENES	-0.504394	-1.04794	0.3728813559322034	0.572356	1	28/64	0.263	Rpl8;Rps3;Rpl15;Rps5;Rps8;Rpl14;Rps7;Eif3l;Rps24;Eef1g;Rpl7a;Rpl18;Rps6;Eef1b2;Rps13;Rps27a;Rpl5;Spry2;Qars;Rpl4;Rps9;Tpt1;Rbbp6;Rps16;Rpl6;Rpl21;Rpl32;Rpl13a
prerank	HOFFMANN_SMALL_PRE_BII_TO_IMMATURE_B_LYMPHOCYTE_UP	-0.499732	-1.02216	0.4007561436672968	0.605084	1	1951-06-01	0.0702	Mybbp1a;Prps1;Psat1;Xpo1;Cfp;Suclg2
prerank	BURTON_ADIPOGENESIS_7	0.5064766361084816	1.0263061677169882	0.42764578833693306	0.606932	1	1948-11-01	0.0687	S1pr3;Fbn1;Synpo;Pros1;Il6st;Plxnb2;Tgfbi;Prrx2;Dnm1;Timp2;Rhoj
prerank	PLASARI_TGFB1_SIGNALING_VIA_NFIC_10HR_UP	-0.497574	-1.00911	0.43956043956043955	0.622454	1	1953-08-01	0.0679	Ifi44;Csf1;Gvin1;Steap2;Ano1;Aif1l;Plscr1;Il18rap
prerank	MATZUK_SPERMATID_DIFFERENTIATION	0.5499224535855247	0.999722	0.47046843177189407	0.640612	1	2025-07-01	0.2073	Adamts2;Slc4a2;Ip6k1;Six5;Hip1;Camk4;Slc12a2
prerank	YAO_TEMPORAL_RESPONSE_TO_PROGESTERONE_CLUSTER_2	-0.505137	-0.982107	0.47530864197530864	0.658608	1	1939-11-01	0.1045	Mmp12;Errfi1;Srsf7;Rpp30;Hnrnpu;Fubp1;Tiparp;Napb;Bcl2;Nptx1;Tardbp
prerank	RASHI_RESPONSE_TO_IONIZING_RADIATION_5	-0.444996	-0.969426	0.5	0.666012	1	11/110	0.0763	Rcc1;Uchl5;Stc2;Shmt1;Cdc6;Gsta4;Chaf1b;Larp7;Exosc8;Surf6;F2rl1
prerank	JIANG_AGING_HYPOTHALAMUS_DN	0.521509	0.9790052460452253	0.503006	0.673288	1	1930-06-01	0.1152	Fstl1;Epas1;Pld3;Dnm1;Camk2g;Gdi1
prerank	KOHOUTEK_CCNT1_TARGETS	0.49685953207565636	0.9612933799000024	0.5232558139534884	0.684087	1	1938-12-01	0.128	Pros1;Ahnak2;Enpp5;Cryab;Dner;Bbs2;Mvp;Hsd3b7;Capns1;Acadvl;Bmp1;S100a13
prerank	MEISSNER_NPC_HCP_WITH_H3_UNMETHYLATED	-0.397198	-0.95702	0.5380622837370242	0.685019	1	17/254	0.0486	Ngf;Dusp9;Chchd10;Btbd11;Tmem171;Rasgrf2;Ass1;Fam110c;Itpripl2;Thbd;Parvb;Lamc2;Tnfaip2;Mapk13;Ano1;Fam83g;Krt18
prerank	LEE_AGING_CEREBELLUM_DN	0.47613699448959584	0.9576335833239041	0.5347490347490348	0.687397	1	1947-06-01	0.0722	Dbp;Ptprd;Itm2a;Rab4b;Thbs1;Serpinh1
prerank	LANDIS_ERBB2_BREAST_TUMORS_324_UP	-0.424635	-0.949262	0.5683060109289617	0.698958	1	28/125	0.158	Errfi1;Tpd52;Clic1;Ptpn2;Ank;Dck;Chek1;Stk39;Cdk1;Rrm2;Wwc1;Knop1;Ezr;Ier3;Zc3h15;Cystm1;Dusp6;Npnt;Ell2;Lcn2;Lrrfip1;Ier2;Litaf;Inppl1;Dok1;Rab10;Galnt3;Ccnd1
prerank	HOFFMANN_IMMATURE_TO_MATURE_B_LYMPHOCYTE_UP	-0.513539	-0.943387	0.570281	0.706022	1	2029-07-01	0.1058	Csf1;Ms4a4c;Fxyd5;Zfpm2;Bcl2;Rpa1;Ms4a6b
prerank	MCBRYAN_PUBERTAL_BREAST_5_6WK_UP	0.4145735018625412	0.9125937351554126	0.5803757828810021	0.746813	1	1987-07-01	0.029	Idh1;Slc44a2;Acsf2;Scara5;Rnd3;Ednra;Ppp1r3c
prerank	CADWELL_ATG16L1_TARGETS_DN	-0.447514	-0.905821	0.5792452830188679	0.749671	1	1953-09-01	0.1066	Neto2;Ifi202b;Spata5l1;Fubp1;Thoc1;Sgk1;Oip5;Nup62;Nfe2l2
prerank	BOYLAN_MULTIPLE_MYELOMA_PCA1_UP	-0.439093	-0.90674	0.5951035781544256	0.750506	1	1966-05-01	0.0205	Ccl5;Ifi202b;Ifi204;Mcpt8;Zbp1
prerank	DAWSON_METHYLATED_IN_LYMPHOMA_TCL1	0.4527603794801948	0.9034418834026009	0.6069958847736625	0.75788	1	1943-10-01	0.0866	Medag;Ptprd;Gas1;Id4;Klhl29;Slc24a3;Tshz3;Auts2;Bhlhe22;Epha7
prerank	LEE_TARGETS_OF_PTCH1_AND_SUFU_UP	-0.437448	-0.875884	0.6187739463601533	0.796273	1	1945-06-01	0.0458	Mcm2;Ybx3;Cdca7;B2m;Mcm6;Mthfd2
prerank	BERENJENO_ROCK_SIGNALING_NOT_VIA_RHOA_DN	0.4244013330896531	0.8648711312027876	0.6638115631691649	0.808705	1	1946-07-01	0.1126	Col5a2;Sc5d;Sparc;Vcl;Ugcg;Acta2;Kat2b
prerank	LANDIS_ERBB2_BREAST_TUMORS_65_DN	0.4391667217651131	0.8491200321515984	0.7090909090909091	0.816316	1	14/35	0.1243	Marcks;Srpx;Col6a3;Gpx3;Cpt2;Tsc22d1;Acaa1a;Gpam;Dpt;Acta2;Phyh;Tmem43;Gyg;Aplp2
prerank	MEISSNER_NPC_HCP_WITH_H3K4ME3_AND_H3K27ME3	0.381726	0.8334107979518591	0.75	0.835071	1	16/84	0.076	Rspo2;St8sia2;Bmf;Gpr88;Col27a1;Kank4;Pltp;Synm;Kif26b;Kcnma1;Sh3rf3;Plxna4;Cxcl12;Gprc5c;Fgf5;Bhlhe22
prerank	MARSON_FOXP3_TARGETS_STIMULATED_UP	-0.462937	-0.79488	0.7328094302554028	0.887138	1	2018-06-01	0.1036	Tgif1;Eea1;Slc25a24;Phf6;Ptpn22;Cdyl2
prerank	KAMIKUBO_MYELOID_CEBPA_NETWORK	0.42905417024965453	0.75679	0.773438	0.900471	1	2020-01-01	0.0258	Serpinb1a
prerank	SCHAEFFER_PROSTATE_DEVELOPMENT_12HR_DN	0.3951670966359596	0.761288	0.8336798336798337	0.905066	1	1934-06-01	0.0475	Col8a1;Chd3;Mxra7;Tgfbi;Mtch1;Cxcl12
prerank	IVANOVA_HEMATOPOIESIS_STEM_CELL	-0.326469	-0.741179	0.9588014981273408	0.93631	1	22/147	0.1336	Ifi44;Cobll1;Ifih1;Gem;Dusp5;Jun;Nr4a2;Sult4a1;Cpsf2;Maff;Dnajc21;Itga3;Egr1;Smad7;Arl4c;Rbm28;Gata3;Chn1;Paip1;Chrnb1;Ccar1;Gatad2a
prerank	ABBUD_LIF_SIGNALING_1_UP	-0.373403	-0.698239	0.9216867469879518	0.955606	1	1935-01-01	0.0038	Upp1
prerank	CHESLER_BRAIN_HIGHEST_GENETIC_VARIANCE	-0.379518	-0.699941	0.9019230769230769	0.957171	1	1930-06-01	0.1113	Phlda1;Cpsf2;Thumpd1;Rpp14;Snhg6;Rgs19
prerank	RASHI_RESPONSE_TO_IONIZING_RADIATION_3	-0.324731	-0.6351	0.9659090909090909	0.981831	1	1940-06-01	0.1285	Abcc1;Fignl1;Wwc1;Setd6;Pcsk4;Snw1
prerank	SCHAEFFER_SOX9_TARGETS_IN_PROSTATE_DEVELOPMENT_UP	-0.341095	-0.598418	0.9450980392156862	0.988211	1	2018-04-01	0.1597	Dusp6;Edn1;Bcl2l1;Tle1
prerank	KONG_E2F3_TARGETS	-0.80223	-1.73087	0	0.010097196321497828	0.11	50/87	0.1443	Mcm3;Srsf7;Nasp;Taf1d;Ccne1;Rad51;Pbk;Cdc6;Ube2t;Fignl1;Smc2;Chaf1b;Prim1;Ezh2;Ercc6l;Dck;Ncapg2;Ncapg;Usp1;Fen1;Hmgb2;Aurka;Ube2c;Asf1b;Fam111a;Rpl12;Rbl1;Rbbp8;Prc1;Tpx2;Depdc1a;Spc25;Bub1;Cenpk;Plk1;Top2a;Cenph;Incenp;Tacc3;Cdca5;Rad51ap1;Racgap1;Dlgap5;Gas5;Nup50;Ccnb1;Brca1;Hmmr;Igf2bp1;Spdl1
prerank	MILI_PSEUDOPODIA_CHEMOTAXIS_DN	0.6719035797837624	1.7585724341633444	0	0.010326056456591279	0.078	84/408	0.0976	Hmgcs1;Adamts5;Col5a1;Pik3ip1;Srebf2;Scd2;Lamb2;Sned1;Pkd1;Lrp1;Emilin1;Sema3f;Fn1;Slc44a2;Hmgcr;Col4a5;Mmp14;Fzd2;Il6st;Lox;Rcn3;Abcc5;Slc35a2;Lamc1;Plxnb2;Pdgfrb;Npr2;Sema3b;Ldlr;Pdia5;Dag1;Slc38a10;Ggcx;Thbs3;Adamtsl4;Naga;Igsf3;Sel1l;Cnnm2;Chpf2;Pdgfra;Eif2ak3;Col16a1;Glg1;Acly;Neat1;Prnp;Syvn1;Pld3;Nagk;Thbs1;Scpep1;Plxna3;P4ha2;Slc2a10;Galnt18;Timp3;Ddr1;Timp2;Vcl;Nisch;Plod1;Atat1;Gaa;Slc3…
prerank	SCHMIDT_POR_TARGETS_IN_LIMB_BUD_UP	0.9611576617153604	1.7631375309484398	0	0.010350998621945365	0.071	21/24	0.0314	Hmgcs1;Insig1;Cyp51;Lss;Srebf2;Mvd;Tm7sf2;Sqle;Fdft1;Fdps;Nsdhl;Msmo1;Stard4;Dhcr7;Mvk;Sc5d;Idi1;Elovl6;Ldlr;Acat2;Scd1
prerank	BRIDEAU_IMPRINTED_GENES	0.8734706644053096	1.7545731599122985	0.0021322	0.010917866016356392	0.092	15/51	0.0724	Peg3;Dhcr7;Igf2r;Mest;Zim1;Cd81;Plagl1;Cdkn1c;Mst1r;Grb10;Airn;Meg3;Gnas;Zrsr1;Nnat
prerank	IRITANI_MAD1_TARGETS_DN	-0.861311	-1.72077	0.00181159	0.011424256409466113	0.157	20/44	0.0657	C1qbp;E2f8;Mybbp1a;Rars;Npm1;Ppa1;Ass1;Fbl;Mcm6;Ipo5;Hspa9;Dctpp1;Mrps18b;Lonp1;Srm;Wdr74;Dut;Cdk1;Cad;Apex1
prerank	LIM_MAMMARY_STEM_CELL_UP	0.6758018466116296	1.7468839007126824	0	0.012065772490038724	0.11	96/396	0.0726	Col5a1;Peg3;Heg1;Lifr;Abi3bp;Cdh3;Svep1;Reck;Tenm3;Il17rd;Vcan;Hspg2;Pkd1;Tmem64;Lrp1;Mest;Cdh4;Medag;Podn;Dkk3;Col5a2;Gsn;Adamts1;Col12a1;Sulf1;Itga1;Mylk;Pros1;Il6st;Fmod;Rnd3;Rcn3;Lamc1;Mxra7;Pcolce;Mme;Srpx;Mmp2;Arhgef25;Gpsm1;Acvr2a;Slit3;Tox;Nlgn2;Itm2a;Aebp1;Ppp1r3c;Fabp5;Pcdh18;Cdc42ep2;Id4;Arhgap20;Pamr1;Slc27a3;Arhgef28;Kank4;Sema5a;Synm;Egfr;Col16a1;Slc1a3;Kcnma1;Klhl29;Ski;Crispld1;Me…
prerank	MORI_LARGE_PRE_BII_LYMPHOCYTE_UP	-0.792337	-1.70661	0	0.013589638343286487	0.22	38/82	0.1344	Hmga1;Mybl2;E2f8;Mcm2;Mcm3;Cdca7;Mcm7;Ran;Mcm6;Hnrnpab;Dtl;Smc2;Ube2s;Hmgn2;Cdk1;Rrm2;Aurka;Rangap1;Alyref;Asf1b;Tmpo;Prc1;Haus3;Bub3;Ndc80;Top2a;Slbp;Cks1b;Rrm1;Anp32e;Cdca5;Txn1;Ttk;Racgap1;Smc4;Cenpe;Hmgb3;Ccnb1
prerank	BURTON_ADIPOGENESIS_PEAK_AT_8HR	-0.88794	-1.70874	0.00366972	0.013883644942059514	0.212	17/40	0.053	Fosl1;Hmga2;Srxn1;Il1rl1;Nop56;Prdx6;Ppa1;Rcl1;Ifi204;Cd44;Hsph1;Ereg;Klf5;Gsto1;Rras2;Top1;Xpo1
prerank	ISHIDA_E2F_TARGETS	-0.835371	-1.69627	0.00202429	0.016043323044157662	0.261	27/53	0.1037	Cdt1;E2f8;Dbf4;Mcm3;Trip13;Cdca7;Mcm7;Ccne1;Rad51;Ube2t;Pcna;Smc2;Dctpp1;Prim1;Ezh2;Anln;Fen1;Hmgb2;Dut;Cdk1;Rrm2;Asf1b;Prc1;Bub1;Rpa1;Top2a;Slbp
prerank	YAO_TEMPORAL_RESPONSE_TO_PROGESTERONE_CLUSTER_0	0.8057802915254653	1.727394413548581	0.0021978	0.016996304105569498	0.17	20/67	0.063	Lifr;Dbp;Ctsf;Reck;Dkk3;Ccng2;Pros1;Lox;Klhl24;Ablim1;Tef;Ephx1;Sesn1;Ypel3;Cebpd;Abca1;Cfh;Hsd17b11;Crebrf;Rin2
prerank	HORTON_SREBF_TARGETS	0.9482355671592865	1.716346035398784	0	0.019501655536225376	0.217	17/24	0.0217	Hmgcs1;Insig1;Pcsk9;Cyp51;Lss;Tm7sf2;Sqle;Fdft1;Fdps;Hsd17b7;Acss2;Stard4;Sc5d;Pmvk;Idi1;Elovl6;Ldlr
prerank	BURTON_ADIPOGENESIS_PEAK_AT_16HR	-0.849122	-1.66262	0.00996016	0.026265634847185873	0.467	26/41	0.0639	Hmga1;Ddx21;Grwd1;Snx5;Hells;Mcm4;Mcm3;Ifi204;Cdca7;Ass1;Mcm7;Hat1;Rad51;Ifrd2;Mcm6;Cdc6;Prps1;Smc2;Chaf1b;Abcf2;Mcm5;Fen1;Dut;Rrm2;Asf1b;Fam111a
prerank	MCMURRAY_TP53_HRAS_COOPERATION_RESPONSE_UP	-0.907275	-1.67021	0.00578035	0.026445037984875266	0.42	2027-09-01	0.0576	Hmga1;Serpinb2;Hmga2;Mrpl15;Sms;Parvb;Ank;Hbegf;Ccl9
prerank	ZAMORA_NOS2_TARGETS_UP	-0.828249	-1.66325	0.00199601	0.028279173836765394	0.463	22/51	0.0854	Hmox1;Ngf;Mcm2;Mcm4;Ppa1;Sms;Ran;Hsph1;Ccne1;Mcm6;Pdcd2;Ifrd1;Pcna;Pabpc4;Mcm5;Fen1;Srm;Hmgb2;Hspa8;Eed;Atp6v1c1;Stam
prerank	BURTON_ADIPOGENESIS_10	0.8946418063826186	1.6831017808621322	0.00211864	0.033547212401244614	0.355	2028-09-01	0.0276	Hmgcs1;Sqle;Fdft1;Fdps;Nsdhl;Msmo1;Pygb;Ccng2;Flot1
prerank	ZHANG_BREAST_CANCER_PROGENITORS_UP	-0.652036	-1.63671	0	0.043163184152175176	0.642	125/407	0.1269	Itga2;Mcm2;Atad2;Uchl5;Ppat;Tfrc;Snx5;Hells;Dbf4;Wdr3;Wdr75;Rif1;Chchd4;Idh3a;Ctnnd2;Trip13;Cdca7;Shmt1;Taf1d;Cldn12;Utp15;2810004N23Rik;Hat1;Tomm70a;D16Ertd472e;Rad51;Pbk;Rragd;Cdc6;Serbp1;Cstf2;Fignl1;Zfp367;Pwp1;Topbp1;Cth;Smc2;Gemin6;Pigf;Hnrnpu;Prim1;Ezh2;Farsb;Dck;Ect2;Gmnn;Ncbp1;Mthfd1;Cep55;Anln;Phb2;Uhrf1;Trmt6;Chek1;Ncapg;Psat1;Usp1;Pola1;Xpo1;Gtpbp10;Eftud2;Rrm2;Aurka;Uba2;Mis18bp1;Cdc…
prerank	GAUSSMANN_MLL_AF4_FUSION_TARGETS_F_DN	-0.900166	-1.62505	0.0019685	0.047767398542721724	0.712	2027-06-01	0.0393	Serpinb2;Car6;Ampd3;Rragd;Cth;Gadd45a
prerank	SARTIPY_NORMAL_AT_INSULIN_RESISTANCE_UP	-0.871783	-1.62532	0.00598802	0.049314706834195386	0.71	2029-10-01	0.0324	Fosl1;Hmox1;Srxn1;Nop58;Nop56;Ifi202b;Phlda1;Mak16;Ereg;Slc2a1
prerank	MA_RAT_AGING_DN	0.713281	1.6419073243117286	0.0021645	0.054509475718395366	0.564	31/128	0.0605	Col1a1;Ccdc80;Col1a2;Dmpk;Fbn1;Fcgrt;Ogn;Col6a2;Fn1;Gsn;Tuba1a;Gas6;Col3a1;Rnd3;Lox;Pcolce;Hspa1a;Fstl1;Mfap2;Tgfbi;Itm2a;Ptov1;Id4;Pltp;Sparc;Mtch1;Cst3;Itgb5;Timp2;Crip1;Postn
prerank	WUNDER_INFLAMMATORY_RESPONSE_AND_CHOLESTEROL_UP	-0.797676	-1.61224	0.00381679	0.057400541648450855	0.779	13/51	0.0695	Ccl5;Upp1;Ifi44;Tgtp1;Tfrc;H2-Q7;B2m;H2-D1;Cmpk2;H2-K1;H2-Q1;H2-Q4;H2-T10
prerank	YAO_TEMPORAL_RESPONSE_TO_PROGESTERONE_CLUSTER_10	-0.747324	-1.53903	0.020370370370370372	0.1023348698844162	0.98	15/63	0.0862	Grwd1;Cacybp;Nsun2;Prdx1;Fkbp4;Pcna;Cct7;Ssrp1;Eif3g;Sf3a3;Rangap1;Ssb;Hspe1;Mrpl40;Atf1
prerank	JEPSEN_SMRT_TARGETS	-0.833429	-1.53719	0.019342359767891684	0.10235023051286275	0.981	2029-05-01	0.0229	Hmga1;Hmox1;Srxn1;Esd;Nif3l1
prerank	GROSS_HYPOXIA_VIA_ELK3_ONLY_UP	-0.819263	-1.53177	0.0268199	0.10702533544233174	0.984	1933-06-01	0.0453	Slc7a11;Ppp1r15a;Thbd;Egln3;Gadd45a;Ascc2
prerank	KATSANOU_ELAVL1_TARGETS_UP	0.6607528948259668	1.5606774674626782	0.00217391	0.1072049898583374	0.91	30/160	0.062	Adamts5;Slc16a4;Dmpk;Notch3;Sort1;Igf2r;Col11a1;Mest;Bmp4;Nrk;Ccng2;Epha4;Klhl24;Ankrd44;Ablim1;Cers4;Ldb2;Mmp2;Lama5;Gpx3;Palmd;Adamts10;Fbxl7;Cxcl12;Ddah2;Dner;Myo7a;Fas;Plekhh2;Hmcn1
prerank	SERVITJA_ISLET_HNF1A_TARGETS_DN	0.7718609372572822	1.5570342129068284	0.0160643	0.10899726259735239	0.92	1947-06-01	0.0439	Pcsk9;Ppp4r1l-ps;Col27a1;Rnase4;Pamr1;Adh1
prerank	DURAND_STROMA_S_UP	0.6152873842091161	1.549229854135618	0	0.10924668425089323	0.934	83/279	0.0707	Col1a1;Fat4;Ccdc80;Col1a2;Ptn;Aoc3;Svep1;Mmp23;Casp12;Rspo2;Arhgap28;Nid2;Marcks;Mest;Cbr2;Adamts12;Sulf2;Medag;Sema3f;Col6a2;Cd248;Pmvk;Nrbp2;Pbxip1;Maged2;Fam110b;Col3a1;Creb3l1;Nynrin;Pxmp4;Jup;Plagl1;Pdgfrb;Npr2;Scn1b;Fam20a;Gas2;Mmp2;Cdkn1c;Serpinb1a;A4galt;Csgalnact1;Tgfbi;Smoc2;Itm2a;Crabp1;Gria3;Fzd1;Slc27a3;Arhgef28;Pdgfra;Pmp22;Cables1;Pcdhb22;Gstt3;Rnf150;Slc1a3;Srpx2;Lrig3;Mid2;Fzd8;C…
prerank	MA_MYELOID_DIFFERENTIATION_DN	-0.811149	-1.52781	0.021611001964636542	0.1097896428186159	0.986	1934-06-01	0.0563	Serpinb2;Rbpj;Cited2;Ppm1g;Ccl2;Hbegf
prerank	HUMMERICH_SKIN_CANCER_PROGRESSION_DN	0.7070349290222593	1.546656256161968	0.012320328542094456	0.10991076940344577	0.939	22/85	0.0936	Ptprs;Lamb2;Pkd1;Ephb3;Col6a2;Col3a1;Sptbn1;Ltbp3;Gpx3;Aebp1;Pdgfra;Mfap4;Col16a1;Il11ra1;Scp2;Mapk7;Gaa;Acadsb;Crat;Pik3r2;Ech1;Pcx
prerank	LIN_TUMOR_ESCAPE_FROM_IMMUNE_ATTACK	-0.917909	-1.52552	0.010330578512396695	0.11045936807235426	0.987	2015-03-01	0.0378	Dynap;Rgs16;Mmd
prerank	CUI_TCF21_TARGETS_DN	0.8404015417316669	1.5498921379012038	0.018442622950819672	0.11129456730101814	0.934	2024-04-01	0.024	Adamts5;Scd2;Hspa1a;Ptprv
prerank	NEMETH_INFLAMMATORY_RESPONSE_LPS_UP	-0.709173	-1.52331	0.0193798	0.11139382323358274	0.988	38/82	0.1353	Il1rl1;Rgs16;Atf3;Odc1;Ifi202b;Cited2;Ifi204;Sqstm1;Eif1;Txnrd1;Cd44;Etf1;Slc2a1;Ifrd1;Map2k1;Ptgs2;Cflar;Top1;Rnf11;Ccl9;Clec4d;Apbb1ip;Mllt11;Ier3;Kpna3;Sap30;Slfn3;Ets2;Bcl2l1;Slfn2;Gch1;Igtp;Marcksl1;Srgn;Degs1;Ier2;Mt2;Glrx
prerank	TERAMOTO_OPN_TARGETS_CLUSTER_7	-0.902064	-1.52152	0.013257575757575758	0.11145475812807444	0.989	2015-05-01	0.0458	Ppp1r15a;Phgdh;Psph;Cth;Mthfd2
prerank	CUI_TCF21_TARGETS_UP	0.7998603819644313	1.539304520003509	0.0368098	0.11156108517560952	0.955	15/34	0.0888	Ptn;Col6a1;Vcan;Col6a2;Igdcc4;Epha4;Col3a1;Cyp7b1;Hdac11;Meg3;Col8a2;Cfh;Stard10;Rbp1;Islr
prerank	LI_INDUCED_T_TO_NATURAL_KILLER_DN	0.6806204938788276	1.5405642487047786	0.015968063872255488	0.11240008658494544	0.95	26/104	0.105	Col5a1;Notch3;Col6a1;Marcks;Tpcn1;Cd81;Olfml3;Lox;Klhl24;Mmp2;Tbxa2r;Ephx1;Dgka;Plekhg2;Cxcl12;Pou6f1;Nisch;Rmnd5a;Prelp;Abhd8;Ebf3;Tpst1;Zfp260;Zer1;Hdac7;Acta2
prerank	RAMALHO_STEMNESS_UP	-0.648427	-1.51893	0.00731261	0.11250071759272402	0.99	63/188	0.1301	Upp1;Ndufaf4;Nop58;Umps;Rsl1d1;Grwd1;Ppa1;Wdr43;Kif2a;Rcl1;Mphosph10;Txnrd1;Eif3j1;Nifk;Esf1;Gclm;Pdcd2;Nup35;Gsta4;Mtmr10;Ube2t;Psmd12;Ptpn2;Dctpp1;Lsg1;Wdr55;Mrps2;Utp20;Dph5;Xpo1;Abcb1b;Tbrg4;Suclg2;Rabggtb;Usp10;Rpp14;Eif4g2;Mrps31;Srsf3;Mrps10;Gnl2;Fastkd5;Zfp213;Smarcad1;Stam;Las1l;Psmd11;Rasa1;Eif4ebp1;Rad23b;Ywhah;Uri1;Lsm2;Dtymk;Chd1;Jagn1;Iars;Rrn3;Ints5;Zc3h14;Rnf4;Mrpl45;Bysl
prerank	SASAI_RESISTANCE_TO_NEOPLASTIC_TRANSFROMATION	0.7605874266748922	1.550864918087915	0.0203252	0.11275544021489362	0.931	19/46	0.0573	Col1a1;Lamb2;Fbn1;Col5a2;Adamts1;Il6st;Tgfb3;Pcolce;Pdgfrb;Fstl1;Fbln5;Id4;Col5a3;Cebpd;Cxcl12;Tnfrsf1a;Ltbp2;Cacnb3;Ddr1
prerank	ICHIBA_GRAFT_VERSUS_HOST_DISEASE_D7_DN	0.821647	1.5407954493323543	0.0198413	0.11486779663800904	0.95	2025-07-01	0.0788	Lifr;Tenm3;Sc5d;Elovl6;Ghr;Nxn;Acaa1a
prerank	SCHAEFFER_PROSTATE_DEVELOPMENT_48HR_DN	0.5999480160372225	1.5215835123821082	0	0.11738032437286043	0.984	79/312	0.0971	Cacna1g;Ccdc80;Il17rd;Rspo2;Col8a1;Cd248;Bmf;Igdcc4;Adam23;Sulf1;Elovl6;Ttyh3;Rnd3;Tgfb3;Stard9;Ldb2;Pdgfrb;Hspa1a;Tgfbr2;Ralgds;Fam131a;Naprt;Mfap2;Tgfbi;Ednra;Gas1;Crabp1;Pcdh18;Scx;Id4;Zfp521;Robo2;Pamr1;Ccdc74a;Myh10;Mfap4;Kif26b;Entpd4;Cables1;Slc1a3;Zfp36l1;Fbxl7;Nfix;Spats2l;Thbs1;A930004D18Rik;P4ha2;Mrgprf;Copg1;Loxl1;Ahr;Pappa;Oxct1;Klf12;Tril;Kifap3;Jund;Chsy3;Rhoj;Abhd8;Il1r1;Btd;Ppp1r…
prerank	MCBRYAN_PUBERTAL_BREAST_4_5WK_DN	0.6498083171251484	1.5231255970511886	0.012958963282937365	0.11787463736827578	0.978	41/158	0.128	Scd2;Dmpk;Per3;Hspg2;Nid2;Nrk;Lama4;Aldh1l1;Acsf2;Slc16a2;Ednra;Ppp1r3c;Fabp5;Grb10;Acly;Neat1;Epas1;Galnt2;Pycr1;Ehd2;Pcmtd1;Prelp;Atp6v0a1;Nnat;Extl3;Gm2a;P2rx5;Ech1;Mbtps1;Nid1;Gpam;Acadvl;Tns1;Chrdl1;Ndn;Lipa;Tspan17;Aplp2;Bmp1;Acat1;Kcnk2
prerank	LANDIS_ERBB2_BREAST_TUMORS_324_DN	0.6629157414927274	1.519088813973427	0.014522821576763486	0.1184459417079588	0.986	27/131	0.0646	Col5a1;Col1a1;Ccdc80;Lpin1;Marcks;Idh1;Gas6;Col3a1;Sptbn1;Srpx;Fstl1;Col6a3;Sec23a;Gpx3;Tgfbi;Fads1;Man1a;Ghr;Cpt2;Cxcl12;Tsc22d1;Scp2;Snrk;Crip1;Postn;Dpep1;H6pd
prerank	HAN_JNK_SINGALING_UP	-0.795947	-1.51232	0.023529411764705882	0.1184845405149841	0.993	1935-08-01	0.056	Ccl5;Cxcl10;Il1rl1;Usp18;Ctnnd2;Jun;Gbp3;Isg15
prerank	MCBRYAN_PUBERTAL_BREAST_3_4WK_UP	0.6469428456109557	1.5240453647609953	0.00873362	0.11888059561890867	0.977	37/147	0.0892	Scd2;Ptn;Mrc2;Dbp;Col8a1;Cd248;Fn1;Gsn;Sc5d;Mmp14;Elovl6;Acsf2;Tgfb3;Fads2;Slc38a10;Ednra;Gas1;Sfrp1;Fzd1;Id4;Scd1;Cyb5r3;Hdac11;Cables1;Col16a1;Srpx2;Acly;Dnm1;Cyp2d22;Atp6v0a1;Sdc1;Hspa1b;Irx2;Gab1;Gm2a;Aldoc;P2rx5
prerank	KANG_AR_TARGETS_UP	0.8954293558261615	1.5271857766948504	0.0164271	0.11921812818266776	0.971	2015-06-01	0.0668	Col5a1;Col6a1;Tgfb3;Mmp2;Fgfr2;Tgfb2
prerank	LIM_MAMMARY_LUMINAL_MATURE_UP	0.6965190434802292	1.515835548517536	0.0202703	0.12013969531226394	0.988	20/72	0.1113	Trp53inp2;Sort1;Lama5;Dnaaf3;Hdac11;Slc7a2;Acot11;Cacnb3;Gprc5c;Gale;Slc40a1;Zdhhc1;Fbxo36;Abca7;Tango2;Slc7a4;Wnt4;Slc22a18;Fyco1;Edem1
prerank	YAO_HOXA10_TARGETS_VIA_PROGESTERONE_UP	0.72788	1.5245422417906758	0.016701461377870562	0.12031145334946082	0.977	1965-12-01	0.0618	Peg3;Dbp;Hmgcr;Gas6;Pros1;Lama2;Cdkn1c;Scd1;Rnase4;Meg3;Pik3r1;Gstt1
prerank	HEVNER_SUBVENTRICULAR_ZONE_AND_UP_NEURON_FATE_COMMITTED_CELLS	0.8302297771957751	1.5299167894016064	0.014705882352941176	0.12134646878459662	0.969	2028-10-01	0.1053	Trp53inp2;Ccng2;Apc2;Nnat;Pik3r3;Aff3;Ulk1;Gpc2;Tubb3;Kdm5b
prerank	TSENG_ADIPOGENIC_POTENTIAL_DN	0.7740600490765556	1.5272504213735516	0.00814664	0.12174270909328994	0.971	18/39	0.0776	Aoc3;Col6a1;Dkk3;Adam23;Il6st;Gas2;Col6a3;Tgfbi;Sesn1;Cst3;Tsc22d1;Ephb6;Capn6;Ly6c1;Gstt1;Il1r1;Rab9;Ebf3
prerank	MARSON_FOXP3_TARGETS_DN	-0.771826	-1.50824	0.0232108	0.12187460205709613	0.995	15/43	0.1053	Cdt1;Nolc1;Myc;Rcl1;Tgif1;Etf1;Cdv3;Fam107b;Ramp3;Nabp1;Dusp6;Ptpn22;Bzw1;Slfn2;Gch1
prerank	GOLDRATH_ANTIGEN_RESPONSE	-0.613085	-1.50582	0.00182815	0.12333743021089107	0.996	93/301	0.132	Ccl5;Dhfr;E2f8;Gapdh;Mcm4;Mcm10;Odc1;Errfi1;Cited2;Mcm3;Ybx3;Trip13;Ran;Cd44;Hat1;Rfc5;Rad51;Mapk6;Cdc6;Gem;Haus6;Gsto1;Ube2t;Fignl1;Dtl;Pcna;Topbp1;Chaf1a;Cdc45;Prim1;Ezh2;Ect2;Gmnn;Anln;Eea1;Mthfd2;Mcm5;Chek1;Nek2;Tmem126a;Hmgn2;Fen1;Pola1;Cdk1;Map2k3;Rrm2;Ccl9;Aurka;Asf1b;Mis18bp1;Tmpo;Plscr1;Il18rap;Ier3;Sp100;Capg;AU020206;Cisd1;Prc1;Lgals3;Birc5;Tmem97;Bub1;Plk1;Cdca8;Top2a;Cpox;Nfil3;Nup62…
prerank	HOFFMANN_LARGE_TO_SMALL_PRE_BII_LYMPHOCYTE_UP	-0.667219	-1.50243	0.00986193	0.12534729149344104	0.996	60/142	0.1344	Itgb7;E2f8;Hells;Dbf4;Mcm10;Nudc;Trip13;Nasp;Rfc5;Anp32b;Ccne1;Rad51;Mcm6;Haus6;Ipo5;Ube2t;Cdc45;Smc2;Dctpp1;Chaf1b;Ect2;Anln;Mthfd2;Nek2;Ube2s;Fen1;Pola1;Xpo1;Cdk1;Rrm2;Aurka;Ube2c;Mis18bp1;Fam111a;Tmpo;Rbl1;Gspt1;Eno1;Prc1;Brca2;Bub1;Rpa1;Ndc80;Top2a;Cks1b;Kif4;Cks2;Rrm1;Incenp;Azin1;Dnmt1;Anp32e;Cdca5;Ttk;Racgap1;Smc4;Dlgap5;Cenpe;Hmgb3;Ccnb1
prerank	QI_PLASMACYTOMA_UP	-0.632698	-1.49884	0.00549451	0.12562662404639025	0.996	36/199	0.1133	Ccl5;Itgb7;Irgm1;Tgtp1;Rsad2;Rgs16;Arhgdib;Trim30a;Traf1;Ptgs1;Tnfaip2;Rrad;Plcl2;Rras2;Mmp10;Gnb4;Tnfaip3;Stk39;Relb;Plscr1;Il18rap;Sp100;Tuba8;Capg;Pak1ip1;Psmb8;Rgs1;Ankrd1;Axl;Bcl2;Gng11;Zyx;Mtpn;Arap2;Ifi35;Dek
prerank	BYSTROEM_CORRELATED_WITH_IL5_UP	-0.810148	-1.50029	0.0331384	0.12581311983291138	0.996	1933-04-01	0.036	Serpinb2;Set;Etf1;Ptpn2
prerank	MULLIGAN_NTF3_SIGNALING_VIA_INSR_AND_IGF1R_UP	-0.836486	-1.49426	0.0415879	0.1297870441272134	0.997	14/22	0.0865	Srxn1;Nop56;Ddx21;Ebna1bp2;Rcl1;Gnl3;Hspa4;Wdr77;Ccl2;Grem2;Bnc1;Usp10;Nme1;Tmem97
prerank	SEKI_INFLAMMATORY_RESPONSE_LPS_DN	0.8585669022413354	1.5070599244877338	0.018480492813141684	0.12979573425440513	0.991	2021-09-01	0.0649	Dbp;Synpo;Bmf;Ablim1;C1qtnf2;Rab3d;Pdlim2;Gstt1;Coro2b
prerank	LEE_AGING_CEREBELLUM_UP	-0.717869	-1.49176	0.027675276752767528	0.13103294524412917	0.997	1969-10-01	0.0683	Hmox1;Irgm1;Irf7;B2m;Slc7a3;Trim30a;Pigf;Gbp3;Hspa8;Bdnf
prerank	MORI_IMMATURE_B_LYMPHOCYTE_DN	-0.689761	-1.48474	0.0403846	0.13611525501195146	1	43/85	0.1344	E2f8;Mcm2;Mcm10;Mcm3;Cdca7;Mcm7;Rad51;Mcm6;Hnrnpab;Dtl;Pcna;Cdc45;Smc2;Prim1;Ezh2;Dck;Mthfd2;Chek1;Nek2;Hmgn2;Cdk1;Rrm2;Ube2c;Tmpo;Prc1;Haus3;Smarca5;Ndc80;Prep;Top2a;Slbp;Cks1b;Rrm1;Dnmt1;Anp32e;Cdca5;Txn1;Ttk;Smc4;Dlgap5;Hmgb3;Uck2;Ccnb1
prerank	LIU_OVARIAN_CANCER_TUMORS_AND_XENOGRAFTS_XDGS_UP	-0.744192	-1.4829	0.029723991507430998	0.1364271030368039	1	1950-08-01	0.0718	Dhfr;Mybl2;Recql4;Pabpc1;Spag5;Hsp90ab1;Rap1gap2;Kif18b
prerank	MATZUK_MALE_REPRODUCTION_SERTOLI	-0.851693	-1.47956	0.029411764705882353	0.1364658688513838	1	2017-01-01	0.0002	Hmga1
prerank	VANOEVELEN_MYOGENESIS_SIN3A_TARGETS	-0.634229	-1.48609	0.0070922	0.13648460404247356	0.998	34/204	0.0791	Hmga1;Hmox1;Arhgap22;Dctd;Nop16;Gemin5;Chchd4;Idh3a;Txnrd1;Dusp10;2810004N23Rik;Zwilch;Cct5;Nmd3;Lif;Dtl;Baz1a;Noa1;Ola1;Ppp2r2a;Ahcy;Urb2;Trmt6;Uchl3;Mzt1;Rae1;Ing5;Suclg2;Hax1;Phf5a;Cd3eap;Gnl2;Enoph1;Ddx51
prerank	LIAN_LIPA_TARGETS_3M	-0.741153	-1.47765	0.0538922	0.1367849367091567	1	1949-11-01	0.0912	Hmox1;Mmp12;Clec4n;Tnfaip2;Gdf15;Cfp;Clec4d;Slc15a3;Rgs1;Cxcl2;Sema7a
prerank	IGLESIAS_E2F_TARGETS_UP	0.6495163254175779	1.5009158611715552	0.020242914979757085	0.1370156283451081	0.995	21/132	0.0381	Col1a1;Col1a2;Ogn;Nid2;Col6a2;Col5a2;Gsn;Tuba1a;Gas6;Lama4;Arsa;Col3a1;Tubb2a;Cdkn1c;Col6a3;Crtap;Mfap2;Itm2a;Sparc;Pmp22;S100a11
prerank	KUNINGER_IGF1_VS_PDGFB_TARGETS_DN	-0.763581	-1.47553	0.0257426	0.13742957339979975	1	1943-12-01	0.0583	Grem1;Hmga2;Prkg2;Errfi1;Thbd;Spag5;Ptgs1;Mmd;Dusp4;Anln;Timp1;Gfod1
prerank	WORSCHECH_TUMOR_REJECTION_UP	-0.77063	-1.48036	0.0418251	0.13763151732622975	1	1938-04-01	0.014	Ccl5;Ccl6;Ifi202b;Ifi204
prerank	INGRAM_SHH_TARGETS_DN	0.7319169015551006	1.498297265683222	0.021052631578947368	0.13834058640164482	0.995	15/58	0.0398	Col1a1;Lrrc17;Ptn;Aoc3;Hgf;Vcan;Maged2;Tuba1a;Gas6;Il1rn;Mme;Tgfbi;Sfrp1;Sparc;Slc1a3
prerank	BURTON_ADIPOGENESIS_PEAK_AT_0HR	0.6991051203167011	1.4921339352526564	0.036511156186612576	0.1396804263562141	0.995	23/61	0.0583	Col8a1;Ogn;Marcks;Col11a1;Mxd4;Idh1;Ccng2;Fzd2;Tgfb3;Pdgfrb;Ralgds;Gas2;Flot1;Gas1;Pccb;Pdgfra;Il11ra1;Pck2;Adh1;Neat1;Cryab;Timp3;Rasl11b
prerank	HEVNER_CORTEX_CAUDAL_CORTICAL_PLATE	0.8310656678410179	1.4931476587520232	0.029880478087649404	0.1405950478643435	0.995	2020-04-01	0.0319	Cacna1g;Tenm3;Crabp1;Zfp521
prerank	MORI_PLASMA_CELL_UP	0.7432075191722497	1.4894034907245781	0.031315240083507306	0.14126988807414673	0.996	18/45	0.1762	Ebp;Prrc1;Slc44a1;Surf4;Tram2;Hdlbp;Tmem39a;Ip6k1;Magt1;Nbas;Armcx3;Ddost;Lman1;Slc30a7;Stt3a;Qpctl;Ostc;Rrbp1
prerank	HOLLERN_EMT_BREAST_TUMOR_UP	0.644675	1.4933675398434205	0.00917431	0.14268477467871374	0.995	29/128	0.0713	Mrc2;Hspg2;Fcgrt;Pkd1;Lrp1;Medag;Fn1;C1qtnf6;B3gnt9;Pcolce;Sptbn1;Tgfbr2;Fkbp9;Marveld1;Sec23a;Fkbp7;Pdgfra;Osr1;Prrx2;Dnm1;Plxnd1;Ikbip;Htra3;Cfh;Loxl1;Timp2;Efemp2;Calu;Mxra8
prerank	QI_HYPOXIA	0.6489266232781871	1.4840952083783896	0.012987012987012988	0.1462857998017098	0.997	19/124	0.0309	Insig1;Cyp51;Lss;Scd2;Mvd;Sqle;Nsdhl;Acss2;Lpin1;Ccng2;Col12a1;Lox;Itga11;Acat2;Kdelr3;Dyrk1b;Ppp1r3c;Cdc42ep2;Fzd1
prerank	BAKKER_FOXO3_TARGETS_UP	0.730018	1.4806199533916415	0.0177515	0.14659958833358377	0.997	1949-12-01	0.0882	Pik3ip1;Ccng2;Tcp11l2;Pink1;Gria3;Sesn1;Trp53inp1;Vcl;Ccpg1;Gnai2;Asah1;Ulk1
prerank	SHIN_B_CELL_LYMPHOMA_CLUSTER_7	0.8064537860125803	1.481551351830737	0.023166023166023165	0.14765966333596758	0.997	2026-06-01	0.1033	Notch3;Il6st;Cdkn1c;Dvl3;Wnt4;Tep1
prerank	VARELA_ZMPSTE24_TARGETS_UP	-0.763233	-1.45575	0.047244094488188976	0.15004858878854047	1	1937-10-01	0.1025	Rgs16;Myc;Atf3;Gadd45a;Btg3;Tsr1;Snhg1;Snhg6;Pim3;Bcl2l1
prerank	GOLDRATH_HOMEOSTATIC_PROLIFERATION	-0.643616	-1.46485	0.025179856115107913	0.15006395474745376	1	34/134	0.0926	Set;Nhp2;Ipo7;Ppa1;Cacybp;Nop16;Ptges3;Ctnnd2;Cycs;Eif3j1;Nifk;Taf1d;Pdcd2;Smn1;Ak6;Gnpnat1;Psmc6;Trnt1;Rnf11;Fubp1;Cpsf2;Dhx9;Siah1b;Zfp131;Nabp1;Hdgf;4930453N24Rik;Cdca7l;Hspe1;F2rl1;Npm3;Nme1;Ube2e1;Bcl2
prerank	MCBRYAN_PUBERTAL_BREAST_5_6WK_DN	0.6403024097877019	1.4745009565862348	0.0252874	0.1508572310455132	0.999	31/118	0.1605	Dbp;Il6st;Slc38a10;Airn;Acly;Nfix;Neat1;Ehd2;Hsd17b11;Mef2c;Pcyt1a;Map4k2;Ebf3;Hdlbp;Cpd;Fzd4;Ip6k1;Mbtps1;Sec61a1;Dapk1;Tns1;Fto;Secisbp2l;Pank3;Nfib;Cygb;Sox9;Atp8a1;Pten;Rbm5;Qpctl
prerank	ZEMEK_IMMUNE_CHECKPOINT_BLOCKADE_OVARIAN_CANCER_OVERLAP_UP	-0.721359	-1.45778	0.0503731	0.15117413173667396	1	1952-11-01	0.0833	Tgtp2;Tgtp1;B2m;H2-D1;Nlrc5;Gbp3;H2-Q1;Slc15a3;H2-T10;Psmb8;Gm12250
prerank	ZEMEK_IMMUNE_CHECKPOINT_BLOCKADE_OVARIAN_CANCER_RENCA_UP	-0.720799	-1.45613	0.0418251	0.15151610467327925	1	1955-11-01	0.0833	Tgtp2;Tgtp1;B2m;H2-D1;Nlrc5;Gbp3;H2-Q1;Slc15a3;H2-T10;Psmb8;Gm12250
prerank	YAO_TEMPORAL_RESPONSE_TO_PROGESTERONE_CLUSTER_14	-0.642913	-1.45105	0.028368794326241134	0.15227296979734115	1	46/134	0.1119	Dnajc2;Nhp2;Rars;Ebna1bp2;Ppa1;Odc1;Nop16;Vars;Ranbp1;Nsun2;Ybx3;Ran;Snrpa1;Tpd52;Fbl;Tomm70a;Ipo5;Mrpl12;Prmt1;Thop1;Dctpp1;Mrps18b;Gnpnat1;Pabpc4;Pes1;Nars;Cct3;Wdr74;Rwdd1;Eftud2;Cct8;Apex1;Mrps10;Ppp1r14b;Cisd1;Nme1;1810009A15Rik;Tmem97;Tcea1;Tubb6;Prep;Dtymk;Ddx41;Smyd2;Rgs19;Metap1
prerank	MIKKELSEN_MEF_LCP_WITH_H3K4ME3	0.6553763200844988	1.4748944456496391	0.034261241970021415	0.15248570947543955	0.999	34/116	0.0755	Dmpk;Hgf;Col6a1;Casp12;Ogn;Emilin1;Aspn;Gstm2;C1qtnf6;P2rx6;Col3a1;Cpa6;Il1rn;Pcolce;Pdgfrb;Tbxa2r;Sec16b;Tef;Sardh;Mmp19;Arap1;Acot11;Mrgprf;Mr1;Gpr173;Ddr1;Myo7a;Postn;Tmem176a;Prickle3;Olfml1;Vwa5a;Iqsec2;Prrg2
[truncated: 493 more rows]

## Sheet: C181 vs vector mammary heatmap
Genes change by C181 compared to vector control
Genes within GSEA M2573		vector	vector	vector	C181	C181	C181
[truncated: 397 more rows]

## Sheet: C181 vs vector TGBF1 heatmap
Genes change by C181 compared to vector control
[truncated: 245 more rows]

[truncated: 2 more sheets: GSEA_mouse_CGP_UP_q0.05_l2fc0.5, GSEA_mouse_CGP_DN_q0.05_l2fc0.5]
