# Supplementary material for: Epigenetic deprogramming by disruption of CIZ1-RNA nuclear assemblies in early-stage breast cancers
Source: J Cell Biol. 2025 Mar 11;224(5):e202409123. doi: 10.1083/jcb.202409123 (PMC11895699; doi:10.1083/jcb.202409123)
Supplement: Data S4 — shows TCGA BRCA transcriptomics, segmentation, and clinical metadata. [file jcb_202409123_datas4.xlsx]

## Sheet: Exon coverage
	t_stage	exon01	exon02	exon03	exon04	exon05	exon06	exon07	exon08	exon09	exon10	exon11	exon12	exon13	exon14	exon15	exon16	exon17	ratio 14:5
TCGA-AQ-A54O	T2	0	0.096	0.539	0.344	0.719	0.972	1	1.105	2.026	2.164	5.653	5.211	5.488	12.001	17.793	16.847	16.317	16.6912
TCGA-WT-AB41	T2	0	0.069	0.164	0.314	0.347	0.42	1	1.411	2.581	3.344	5.016	3.73	4.937	5.432	6.935	6.641	6.531	15.6542
TCGA-WT-AB44	T1	0.058	0.316	0.881	0.988	0.878	0.916	1	1.984	3.132	3.944	3.573	7.094	7.945	13.237	18.414	18.835	17.536	15.0763
TCGA-A7-A56D	T2	0	0	0.464	0.877	1.34	1.462	1	1.772	4.547	5.896	19.47	12.229	12.96	20.02	25.896	25.648	25.551	14.9403
TCGA-E9-A3X8	T2	0.063	0.051	0	0.26	0.665	0.564	1	1.31	2.521	4.274	6.881	4.43	6.291	7.525	7.96	8.273	7.314	11.3158
TCGA-LL-A6FR	T2	0.006	0.07	0.264	0.406	0.575	0.683	1	1.695	2.36	3.628	5.366	4.424	5.101	6.112	8.322	8.155	8.281	10.6296
TCGA-E2-A572	T2	0.01	0.236	0.308	0.177	0.611	0.765	1	2.03	4.134	4.507	7.982	4.991	5.435	5.631	5.828	5.866	5.672	9.21604
TCGA-E9-A54Y	T2	0	0.379	0.56	0.485	1.168	1.715	1	1.167	2.357	4.078	6.775	5.486	9.519	10.397	11.101	12.027	10.954	8.90154
TCGA-V7-A7HQ	T1	0.036	0.147	0.541	0.896	0.607	0.966	1	1.108	2.658	2.905	5.02	3.694	4.359	4.485	4.526	4.669	4.166	7.3888
TCGA-LL-A50Y	T2	0.049	0.321	0.606	0.463	0.729	0.703	1	0.946	1.299	1.645	4.27	3.432	3.431	5.001	6.069	5.877	4.699	6.86008
TCGA-LL-A5YM	T4	0.017	0.143	0.312	0.285	0.594	0.975	1	1.136	2.14	2.516	7.117	3.276	3.951	3.975	4.614	4.577	4.379	6.69192
TCGA-A2-A3XV	T2	0	0.097	0.163	0.156	0.654	0.874	1	1.317	2.194	3.031	3.758	3.462	3.955	4.256	4.22	4.186	3.788	6.50765
TCGA-AQ-A54N	T2	0.011	0.373	0.633	0.506	0.783	1.014	1	1.511	2.918	3.157	4.717	3.676	3.731	4.989	6.082	5.913	5.513	6.37165
TCGA-AC-A2QJ	T4	0.048	0.242	0.451	0.588	0.657	0.79	1	1.486	2.027	2.764	4.458	3.139	4.02	3.754	3.844	4.111	3.381	5.71385
TCGA-AO-A0JB	T3	0.034	0.376	0.473	0.513	0.847	0.873	1	1.005	1.29	1.616	1.913	3.267	3.983	4.694	6.065	6.328	5.802	5.54191
TCGA-GM-A2DB	T2	0.042	0.439	0.695	0.714	1.228	1.345	1	1.827	2.802	3.484	3.276	3.681	4.483	6.482	8.548	8.315	7.971	5.2785
TCGA-A8-A08B	T2	0.052	0.272	0.904	0.422	0.493	0.597	1	0.385	0.518	0.523	1.658	1.703	1.886	2.552	2.407	2.473	1.255	5.17647
TCGA-A2-A4S1	T2	0.026	0.292	0.418	0.422	0.56	0.896	1	1.279	1.419	1.512	1.817	2.214	2.245	2.663	3.218	3.141	1.853	4.75536
TCGA-A8-A06R	T2	0.099	0.421	0.643	0.599	0.824	0.92	1	0.959	1.08	1.104	3.971	1.876	1.847	3.903	4.132	4.316	3.824	4.73665
TCGA-GM-A2DA	T2	0.014	0.254	0.493	0.365	0.675	0.901	1	0.984	1.434	1.647	1.91	2.225	3.096	3.102	4.374	4.252	2.545	4.59556
TCGA-E2-A1LH	T1	0.02	0.219	0.481	0.698	0.744	0.947	1	1.087	1.604	1.793	2.31	2.281	2.444	3.322	4.111	3.946	2.48	4.46505
TCGA-GM-A2DO	T1	0.033	0.266	0.41	0.479	0.736	0.698	1	1.084	1.134	1.522	1.805	2.567	2.859	3.264	4.25	4.073	2.227	4.43478
TCGA-OL-A5S0	T2	0.041	0.417	0.488	0.458	0.78	0.792	1	1.122	1.302	1.44	2.84	2.093	2.087	3.382	4.627	4.552	3.953	4.3359
TCGA-LL-A5YL	T2	0.025	0.252	0.546	0.327	0.84	0.822	1	1.448	2.069	2.687	4.214	2.563	3.198	3.469	3.283	3.343	2.309	4.12976
TCGA-E9-A5FL	T3	0.158	0.62	0.801	0.661	0.75	0.67	1	1.08	1.579	2.191	2.928	2.121	2.666	3.004	3.298	3.369	3.278	4.00533
TCGA-OL-A66L	T1	0.029	0.251	0.319	0.324	0.477	0.7	1	1.04	1.39	1.619	2.303	1.659	1.82	1.887	1.918	1.874	1.706	3.95597
TCGA-AO-A0JL	T2	0.007	0.234	0.543	0.483	0.841	1.04	1	0.885	1.594	1.57	2.223	2.185	2.512	3.261	3.018	3.452	3.183	3.87753
TCGA-OL-A66P	T2	0.066	0.403	0.589	0.643	0.782	0.882	1	1.104	1.365	1.492	2.558	1.981	1.984	2.997	3.721	3.773	3.38	3.83248
TCGA-E2-A574	T2	0	0.165	0.517	0.507	0.923	0.639	1	0.838	0.976	1.322	2.262	2.81	3.01	3.394	3.919	3.682	2.728	3.67714
TCGA-E2-A570	T1	0.057	0.273	0.433	0.46	0.643	0.624	1	1.035	1.068	1.234	2.022	1.656	1.702	2.328	2.852	2.783	1.847	3.62053
TCGA-GM-A4E0	T3	0.096	0.619	0.809	0.618	0.925	0.675	1	1.032	1.073	1.488	2.977	3.009	2.938	3.316	3.69	3.629	2.145	3.58486
TCGA-5L-AAT1	T2	0.031	0.34	0.558	0.441	0.76	0.671	1	1.036	1.176	1.36	1.891	2.432	2.563	2.717	3.064	2.978	1.347	3.575
TCGA-AC-A62X	T2	0.055	0.39	0.622	0.581	0.838	0.97	1	1.046	1.236	1.235	2.687	1.855	1.847	2.897	3.816	3.686	2.135	3.45704
TCGA-UU-A93S	T4	0.028	0.429	0.476	0.381	0.73	0.951	1	1.238	1.373	1.467	1.847	2.181	2.244	2.483	2.916	2.832	2.009	3.40137
TCGA-E9-A5FK	T2	0.026	0.315	0.482	0.644	0.723	0.667	1	1.232	1.61	1.787	3.082	1.934	2.122	2.373	2.327	2.223	1.698	3.28216
TCGA-GM-A2D9	T1	0.081	0.38	0.606	0.706	0.836	0.813	1	0.91	1.01	1.085	2.694	1.906	1.938	2.644	3.429	3.347	2.853	3.16268
TCGA-A8-A09T	T1	0.037	0.191	0.392	0.425	0.588	0.796	1	0.922	1.213	0.819	0.911	1.253	1.493	1.856	1.863	1.26	0.52	3.15646
TCGA-LL-A7SZ	T2	0.105	0.444	0.639	0.543	0.868	0.801	1	1.146	1.408	1.582	2.807	1.775	1.915	2.737	3.649	3.681	3.379	3.15323
TCGA-E2-A14W	T2	0.031	0.224	0.482	0.918	1.302	0.754	1	1.221	1.535	2.149	3.653	2.943	3.094	4.008	5.026	5.106	3.91	3.07834
TCGA-A7-A5ZW	T1	0.096	0.643	0.936	0.723	0.799	0.822	1	0.976	1.009	1.08	2.266	1.958	1.965	2.454	2.852	2.781	1.305	3.07134
TCGA-AC-A3TM	T3	0.061	0.286	0.38	0.447	0.761	0.905	1	1.246	1.695	1.934	2.649	2.012	2.291	2.326	2.311	2.339	1.955	3.0565
TCGA-A2-A4S3	T2	0.092	0.394	0.543	0.543	0.68	0.672	1	1.365	1.333	1.587	1.78	1.959	1.942	2.047	2.401	1.947	0.872	3.01029
TCGA-AO-A1KR	T2	0.017	0.15	0.285	0.476	0.753	0.648	1	0.822	1.365	1.34	3.133	1.672	2.122	2.265	2.392	2.449	2.093	3.00797
TCGA-AC-A5XS	T2	0.109	0.355	0.628	0.494	0.82	0.712	1	0.893	1.078	1.277	2.672	1.471	1.527	2.459	3.098	3.057	2.112	2.99878
TCGA-E2-A9RU	T2	0.025	0.299	0.529	0.435	0.976	1.065	1	1.276	1.586	1.909	2.633	2.125	2.52	2.883	4.335	4.313	4.048	2.95389
TCGA-E2-A14N	T2	0.006	0.248	0.542	0.794	0.884	0.99	1	0.756	0.608	0.961	1.833	1.2	1.275	2.593	3.502	3.389	3.048	2.93326
TCGA-C8-A12M	T2	0.076	0.521	0.76	0.576	0.874	0.887	1	0.796	0.993	0.995	2.328	1.749	1.849	2.55	2.782	2.627	1.526	2.91762
TCGA-EW-A6SB	T2	0.032	0.261	0.39	0.482	0.642	0.746	1	0.846	0.909	0.975	1.339	1.601	1.619	1.836	2.162	2.073	1.426	2.85981
TCGA-AR-A5QQ	T3	0.108	0.45	0.659	0.629	0.799	0.721	1	0.757	0.767	0.876	2.29	1.788	1.812	2.256	2.591	2.616	1.765	2.82353
TCGA-3C-AALJ	T2	0.043	0.621	0.987	0.651	0.869	0.901	1	1.314	1.297	1.447	2.055	2.224	2.222	2.452	3.051	2.942	2.037	2.82163
TCGA-A7-A4SB	T3	0.078	0.541	0.697	0.782	0.921	0.719	1	0.959	1.041	1.118	1.678	1.766	1.809	2.57	3.332	3.126	1.217	2.79045
TCGA-LL-A6FQ	T2	0.049	0.267	0.44	0.466	0.787	1.017	1	1.142	1.614	1.763	3.501	1.904	2.043	2.186	2.089	2.142	1.632	2.77764
TCGA-A7-A26J	T2	0.106	0.307	1.341	1.818	1.199	0.721	1	1.394	1.967	1.973	2.01	4.002	5.938	3.329	2.34	1.293	1.057	2.77648
TCGA-AC-A62Y	T2	0.041	0.335	0.45	0.594	0.728	0.699	1	0.827	0.977	1.043	1.882	1.317	1.329	2.017	2.752	2.716	1.473	2.7706
TCGA-E2-A1BC	T1	0.008	0.073	0.312	0.345	0.686	0.958	1	0.673	1.117	0.704	1.021	1.472	1.791	1.858	1.258	1.042	0.403	2.70845
TCGA-A2-A04P	T2	0.042	0.229	0.561	0.891	1.134	0.919	1	1.164	1.354	1.668	1.86	2.061	2.521	2.852	2.617	2.874	2.511	2.51499
TCGA-A8-A09M	T2	0.044	0.283	0.481	0.324	0.54	0.547	1	0.638	0.683	0.831	1.766	1.118	1.153	1.354	1.578	1.54	1.27	2.50741
TCGA-A2-A0YJ	T3	0.049	0.35	0.544	0.459	0.605	0.621	1	0.648	0.7	0.713	1.55	1.004	1.008	1.516	1.927	1.702	1.013	2.50579
TCGA-E9-A2JT	T2	0.07	0.496	0.614	0.817	0.888	0.909	1	0.924	0.907	1.008	1.608	1.57	1.619	2.221	2.896	2.704	1.446	2.50113
TCGA-BH-A0DZ	T2	0.031	0.276	0.232	0.388	0.634	1.079	1	0.707	0.896	0.985	1.063	1.105	1.258	1.585	1.532	1.282	0.392	2.5
TCGA-E2-A576	T1	0.072	0.314	0.496	0.487	0.841	0.952	1	1.303	1.608	1.85	1.937	1.832	2.039	2.099	2.132	2.147	1.823	2.49584
TCGA-B6-A0I5	T2	0.007	0.244	0.471	0.73	0.915	1.119	1	1.012	1.408	1.848	1.876	1.914	2.133	2.283	2.437	2.369	1.939	2.49508
TCGA-AC-A7VC	T3	0.113	0.62	0.752	0.639	0.857	0.878	1	1.005	1.079	1.147	2.473	1.483	1.517	2.121	2.86	2.821	2.556	2.47491
TCGA-E2-A573	T1	0.11	0.467	0.651	0.612	0.991	0.804	1	0.961	1.046	1.145	2.206	1.596	1.615	2.439	3.118	3.021	1.843	2.46115
TCGA-E9-A1ND	T2	0.065	0.401	0.687	0.66	0.899	0.817	1	0.815	0.854	1.014	2.135	1.669	1.647	2.174	2.866	2.616	1.592	2.41824
TCGA-D8-A1JK	T2	0.037	0.458	0.657	0.69	0.888	0.923	1	0.873	0.914	0.989	1.973	1.625	1.608	2.101	2.656	2.571	1.614	2.36599
TCGA-AO-A03T	T2	0.011	0.288	0.527	0.622	0.835	1.013	1	1.141	1.361	1.6	1.628	1.629	1.93	1.972	2.011	2.06	1.73	2.36168
TCGA-A7-A4SD	T2	0.087	0.502	0.702	0.544	0.703	0.646	1	0.791	0.829	0.948	1.476	1.487	1.441	1.649	2.022	1.924	0.859	2.34566
TCGA-AO-A12B	T2	0.01	0.145	0.399	0.517	0.601	0.546	1	0.547	0.675	0.75	1.269	0.818	0.938	1.406	1.859	1.77	1.167	2.33943
TCGA-A2-A4RW	T2	0.083	0.537	0.705	0.727	0.876	0.792	1	0.76	0.82	0.951	1.796	1.671	1.661	2.027	2.371	2.297	1.018	2.31393
TCGA-E9-A54X	T1	0.023	0.198	0.313	0.334	0.504	0.489	1	0.486	0.613	0.627	1.31	0.873	0.867	1.164	1.497	1.464	1.015	2.30952
TCGA-LL-A5YN	T2	0.033	0.32	0.38	0.522	0.736	0.686	1	1.059	1.283	1.358	2.281	1.422	1.615	1.699	1.796	1.705	1.502	2.30842
TCGA-AC-A62V	T2	0.059	0.354	0.696	0.715	0.71	0.822	1	1.058	1.398	1.379	2.023	1.462	1.591	1.631	1.641	1.646	1.301	2.29718
TCGA-C8-A12W	T4	0.057	0.336	0.539	0.515	0.617	0.581	1	0.637	0.691	0.772	1.61	1.134	1.166	1.413	1.816	1.714	0.884	2.29011
TCGA-5L-AAT0	T2	0.077	0.517	0.735	0.782	0.963	1.035	1	0.981	1.031	1.181	1.753	1.418	1.42	2.189	2.972	2.907	2.412	2.2731
TCGA-AO-A03N	T2	0.134	0.446	0.489	1.577	1.734	1.957	1	0.907	1.382	1.501	2.051	2.518	3.174	3.94	3.382	5.252	5.376	2.2722
TCGA-C8-A12Y	T2	0.03	0.351	0.525	0.686	0.848	0.938	1	1.083	1.294	1.472	1.637	1.763	1.903	1.89	1.979	1.84	1.4	2.22877
TCGA-A8-A07Z	T2	0.106	0.663	0.861	0.822	0.898	0.916	1	0.928	0.954	0.979	1.725	1.524	1.532	1.996	2.571	2.514	1.746	2.22272
TCGA-A7-A4SF	T2	0.092	0.529	0.721	0.485	0.903	0.964	1	1.061	1.125	1.335	1.548	1.984	1.932	2	2.308	2.172	0.915	2.21484
TCGA-EW-A1J6	T1	0.016	0.304	0.707	1.187	1.301	1.007	1	0.883	0.746	1.482	2.591	2.62	3.025	2.867	3.413	3.599	2.901	2.20369
TCGA-GM-A3NY	T2	0.098	0.568	0.616	0.813	0.917	0.707	1	1.105	1.304	1.573	1.66	1.547	1.939	2.016	2.04	2.125	1.789	2.19847
TCGA-A7-A13E	T2	0	0	2.931	2.75	2.348	1.532	1	1.446	2.59	2.641	1.584	4.659	6.912	5.133	5.643	4.443	7.047	2.18612
TCGA-A2-A0CP	T1	0.032	0.505	0.706	0.586	0.73	0.773	1	0.779	0.859	0.904	2.101	0.985	1.014	1.593	2.113	2.128	1.759	2.18219
TCGA-Z7-A8R5	T3	0.022	0.39	0.648	0.771	1.056	0.927	1	1.394	1.448	1.703	2.414	1.645	2.047	2.29	2.435	2.273	2.276	2.16856
TCGA-E2-A154	T1	0.025	0.319	0.499	0.535	0.932	1.029	1	1.113	1.247	1.351	1.488	1.851	1.955	2.008	1.837	1.624	0.745	2.15451
TCGA-E2-A1B6	T2	0.041	0.345	0.369	0.591	0.756	0.916	1	0.935	1.171	1.326	1.475	1.408	1.465	1.612	1.62	1.615	1.321	2.13228
TCGA-BH-A0E6	T1	0.04	0.279	0.486	0.755	0.893	0.948	1	1.055	1.302	1.426	3.758	1.65	1.836	1.903	1.924	1.979	1.696	2.13102
TCGA-A2-A4RX	T2	0.125	0.618	0.841	0.868	0.863	0.873	1	0.848	0.835	0.9	1.498	1.636	1.616	1.835	2.204	2.101	1.028	2.1263
TCGA-A2-A0CR	T3	0.035	0.351	0.395	0.592	0.848	0.696	1	1.093	1.444	1.637	1.95	1.634	1.756	1.792	1.749	1.816	1.516	2.11321
TCGA-OL-A5RY	T1	0.049	0.468	0.675	0.681	0.774	0.933	1	0.847	0.858	0.938	2.286	1.221	1.229	1.618	1.944	1.906	1.545	2.09044
TCGA-B6-A2IU	T2	0.055	0.365	0.497	0.597	0.722	0.85	1	0.976	1.103	1.208	1.191	1.222	1.399	1.506	1.797	1.728	0.699	2.08587
TCGA-BH-A0HK	T2	0.045	0.322	0.531	0.487	0.65	0.574	1	0.621	0.679	0.728	1.744	1.125	1.127	1.337	1.631	1.423	0.761	2.05692
TCGA-GM-A5PX	T2	0.05	0.291	0.608	0.505	0.759	0.915	1	0.812	1.189	1.163	3.414	1.248	1.411	1.558	1.628	1.561	1.338	2.0527
TCGA-B6-A0IA	T2	0.016	0.408	0.757	0.825	0.963	0.951	1	1.14	1.139	1.437	1.698	1.696	1.848	1.964	2.129	2.085	1.587	2.03946
TCGA-AN-A0FT	T2	0.028	0.275	0.443	0.642	0.841	0.941	1	1.011	1.283	1.446	1.486	1.582	1.659	1.715	1.715	1.768	1.506	2.03924
TCGA-E2-A1IU	T1	0.069	0.466	0.578	0.655	0.755	0.787	1	0.794	0.83	0.943	1.695	1.203	1.217	1.538	1.928	1.807	0.907	2.03709
TCGA-E2-A10C	T2	0.025	0.189	0.455	0.691	0.896	0.753	1	0.85	1.299	1.277	1.722	1.596	1.712	1.824	1.864	1.637	1.285	2.03571
TCGA-EW-A2FS	T2	0.081	0.388	0.712	0.874	0.916	1.08	1	1.097	1.24	1.371	1.584	1.669	1.731	1.836	1.949	1.876	1.463	2.00437
TCGA-BH-A0BM	T2	0.015	0.192	0.525	0.606	0.847	1.022	1	0.965	1.07	1.083	1.388	1.294	1.657	1.691	1.482	1.342	1.014	1.99646
TCGA-BH-A1FN	T2	0.019	0.371	0.613	0.68	0.817	0.696	1	0.965	0.954	0.975	1.471	1.156	1.15	1.63	2.098	2.133	0.925	1.9951
TCGA-OL-A5RW	T1	0.044	0.461	0.561	0.618	0.85	0.892	1	1.125	1.3	1.351	1.883	1.528	1.485	1.689	2.387	2.296	2.109	1.98706
TCGA-C8-A1HL	T3	0.011	0.257	0.553	0.438	0.908	0.771	1	1.033	1.16	1.304	2.035	0.983	1.051	1.804	2.25	2.236	1.965	1.98678
TCGA-C8-A26X	T1	0.041	0.464	0.64	0.703	0.961	0.979	1	1.057	1.213	1.182	1.598	1.349	1.367	1.909	2.79	2.786	1.721	1.98647
TCGA-OL-A97C	T3	0.062	0.452	0.648	0.588	0.767	0.729	1	0.879	0.924	1.133	1.667	1.312	1.296	1.521	1.828	1.787	1.363	1.98305
TCGA-B6-A0X4	T2	0.014	0.398	0.74	0.84	0.899	0.939	1	0.919	0.89	0.94	1.652	1.041	1.078	1.775	2.491	2.423	1.96	1.97442
TCGA-GM-A2DD	T1	0.038	0.419	0.745	0.66	0.799	0.843	1	1.06	1.134	1.191	2.088	1.329	1.482	1.576	1.867	1.792	1.719	1.97247
TCGA-AR-A2LH	T3	0.051	0.312	0.558	0.527	0.77	0.693	1	0.79	0.844	0.948	1.478	1.16	1.208	1.512	1.858	1.781	1.276	1.96364
TCGA-A7-A4SA	T2	0.087	0.54	0.749	0.731	0.873	0.721	1	1.078	1.121	1.314	2.437	1.237	1.265	1.709	2.277	2.184	1.208	1.95762
TCGA-C8-A138	T2	0.038	0.258	0.537	0.688	0.934	0.939	1	0.98	1.37	1.378	1.492	1.652	1.827	1.821	1.937	1.747	1.402	1.94968
TCGA-E2-A14Y	T2	0.019	0.264	0.692	0.686	0.896	0.953	1	1.02	1.261	1.41	1.696	1.385	1.462	1.739	1.953	1.939	0.926	1.94085
TCGA-BH-A0W3	T1	0.073	0.378	0.608	0.594	0.729	0.655	1	0.884	0.907	0.977	1.627	1.102	1.115	1.403	1.734	1.6	0.723	1.92455
TCGA-B6-A0WT	T2	0.033	0.283	0.582	0.453	0.73	0.706	1	0.747	0.81	0.803	0.92	1.059	1.119	1.397	1.7	1.617	0.671	1.9137
TCGA-D8-A1XV	T2	0.029	0.255	0.459	0.421	0.607	0.523	1	0.513	0.646	0.567	1.167	0.788	0.793	1.158	1.555	1.451	0.562	1.90774
TCGA-E9-A1NI	T2	0.023	0.353	0.551	0.701	0.827	0.99	1	0.994	1.204	1.231	1.629	1.178	1.351	1.574	1.701	1.713	1.292	1.90326
TCGA-A2-A4S0	T2	0.175	0.663	0.7	0.846	0.886	0.8	1	0.863	0.915	0.94	1.43	1.432	1.43	1.684	2.045	1.893	1.002	1.90068
TCGA-A7-A4SC	T3	0.127	0.643	0.701	0.704	0.846	0.761	1	0.834	0.769	0.858	1.678	1.239	1.263	1.593	2.103	1.937	0.897	1.88298
TCGA-AO-A126	T2	0.036	0.36	0.49	0.703	0.923	1.072	1	1.06	1.315	1.393	1.524	1.525	1.713	1.729	1.764	1.788	1.454	1.87324
TCGA-GM-A2DC	T1	0.035	0.439	0.68	0.754	0.813	0.904	1	0.978	1.06	1.223	2.036	1.156	1.254	1.52	2.127	2.071	1.861	1.86962
TCGA-BH-A0WA	T1	0.058	0.53	0.741	0.694	0.902	0.945	1	0.849	0.83	0.932	2.125	1.024	1.091	1.686	2.445	2.471	2.116	1.86918
TCGA-AO-A1KQ	T4	0.029	0.311	0.656	0.656	0.799	0.918	1	0.856	0.934	1.079	1.557	1.207	1.324	1.49	2.306	2.262	1.917	1.86483
TCGA-GM-A2DK	T1	0.043	0.535	0.745	0.748	0.965	0.939	1	1.16	1.288	1.445	2.024	1.313	1.538	1.797	1.855	1.732	1.515	1.86218
TCGA-EW-A1OY	T2	0.035	0.299	0.557	0.458	0.698	0.781	1	0.832	0.886	0.928	1.331	0.907	0.913	1.28	1.698	1.551	0.963	1.83381
TCGA-A8-A07B	T2	0.019	0.206	0.453	0.546	0.608	0.852	1	0.926	1.095	0.99	0.799	0.808	1.613	1.114	0.74	0.672	0.297	1.83224
TCGA-E9-A6HE	T3	0.058	0.452	0.604	0.584	0.948	0.972	1	1.231	1.388	1.514	1.854	1.603	1.681	1.733	1.679	1.725	1.353	1.82806
TCGA-EW-A1OV	T2	0.033	0.403	0.627	0.671	0.836	0.742	1	0.765	0.759	0.818	1.78	1.211	1.203	1.527	2.115	2.046	1.343	1.82656
TCGA-B6-A0X5	T2	0.014	0.289	0.596	0.711	0.869	0.765	1	0.707	0.808	0.826	1.73	1.094	1.132	1.584	1.903	1.915	1.493	1.82278
TCGA-BH-A0GZ	T1	0.032	0.359	0.556	0.718	0.885	0.961	1	0.92	1.008	1.064	1.421	1.337	1.464	1.611	1.429	1.503	1.079	1.82034
TCGA-BH-A8FY	T1	0.047	0.4	0.553	0.582	0.889	0.922	1	0.99	1.145	1.311	1.841	1.301	1.396	1.596	1.899	1.78	1.728	1.79528
TCGA-B6-A1KF	T2	0.035	0.461	0.694	0.796	0.897	0.792	1	0.712	0.699	0.855	1.604	0.978	1.008	1.597	2.267	2.244	1.632	1.78038
TCGA-OL-A66H	T1	0.098	0.6	0.779	0.764	0.941	0.846	1	1.019	1.017	1.138	1.531	1.107	1.163	1.673	2.419	2.333	1.567	1.7779
TCGA-E2-A56Z	T2	0.066	0.32	0.466	0.404	0.646	0.598	1	0.844	0.929	0.981	1.819	0.825	0.865	1.148	1.64	1.609	1.43	1.77709
TCGA-EW-A1PG	T2	0.048	0.406	0.739	0.581	0.77	0.612	1	0.763	0.836	0.969	1.307	1.015	1.049	1.367	1.626	1.591	0.884	1.77532
TCGA-AO-A125	T2	0.041	0.365	0.649	0.81	0.883	0.772	1	0.879	1.134	1.218	1.37	1.421	1.613	1.563	1.49	1.684	1.377	1.7701
TCGA-E2-A1LA	T1	0.049	0.379	0.53	0.71	0.877	0.854	1	0.935	1.129	1.253	1.834	1.261	1.402	1.546	1.624	1.508	1.371	1.76283
TCGA-OL-A66N	T3	0.057	0.257	0.485	0.435	0.779	0.859	1	0.963	1.109	1.237	1.675	1.256	1.316	1.368	1.366	1.322	0.998	1.7561
TCGA-E2-A1IF	T1	0.035	0.41	0.557	0.755	0.881	0.86	1	1.013	1.251	1.316	1.742	1.365	1.537	1.543	1.537	1.502	1.116	1.75142
TCGA-AN-A0XN	T2	0.043	0.412	0.608	0.732	0.842	0.877	1	0.851	0.901	1.086	1.758	0.837	0.926	1.464	1.993	1.791	1.138	1.73872
TCGA-EW-A1P3	T2	0.002	0.29	0.766	1.01	0.962	1.009	1	1.011	1.142	1.323	1.903	1.411	1.635	1.669	1.73	1.688	1.233	1.73493
TCGA-E2-A1II	T1	0.056	0.485	0.691	0.565	0.83	0.701	1	0.645	0.69	0.881	1.478	1.244	1.227	1.434	1.738	1.654	0.806	1.72771
TCGA-AO-A12D	T1	0.053	0.394	0.572	0.685	0.797	0.735	1	0.704	0.733	0.804	1.444	0.994	1.043	1.374	1.735	1.638	1.068	1.72396
TCGA-A2-A0CY	T2	0.035	0.436	0.672	0.429	0.92	1.056	1	1.067	1.145	1.335	1.339	1.42	1.523	1.576	1.66	1.51	1.334	1.71304
TCGA-BH-A0DS	T2	0.082	0.44	0.738	0.685	0.819	1.041	1	0.983	1.048	1.191	1.449	1.076	1.293	1.398	1.355	1.27	0.88	1.70696
TCGA-EW-A423	T2	0.071	0.511	0.691	0.697	0.932	0.956	1	1.139	1.211	1.33	1.458	1.395	1.479	1.585	1.526	1.573	1.235	1.70064
TCGA-B6-A409	T1	0.043	0.584	0.683	0.639	0.901	0.878	1	1.129	1.186	1.312	1.969	1.286	1.54	1.532	1.452	1.498	1.18	1.70033
TCGA-E9-A1N6	T2	0.039	0.307	0.513	0.493	0.671	0.689	1	0.493	0.548	0.606	1.249	0.893	0.909	1.138	1.453	1.344	0.973	1.69598
TCGA-BH-A0HA	T1	0.042	0.402	0.573	0.682	0.778	0.697	1	0.833	0.996	1.103	1.489	1.169	1.216	1.312	1.741	1.665	1.612	1.68638
TCGA-BH-A18P	T1	0.065	0.341	0.493	0.494	0.662	0.638	1	0.792	0.833	0.956	1.484	0.801	0.815	1.114	1.364	1.305	0.892	1.68278
TCGA-BH-A0BT	T1	0.076	0.387	0.73	0.888	1.018	0.905	1	1.058	1.353	1.351	2.074	1.532	1.636	1.706	1.591	1.501	1.063	1.67583
TCGA-GM-A5PV	T2	0.097	0.481	0.712	0.73	0.8	0.861	1	0.953	1.07	1.166	2.214	1.138	1.188	1.34	1.911	1.895	1.68	1.675
TCGA-E2-A1LK	T4	0.032	0.243	0.44	0.569	0.758	0.895	1	0.904	1.126	1.178	1.254	1.012	1.002	1.269	1.499	1.482	0.701	1.67414
TCGA-OL-A66O	T2	0.064	0.473	0.586	0.608	0.845	0.911	1	1.126	1.272	1.317	1.459	1.282	1.375	1.41	1.397	1.388	1.137	1.66864
TCGA-AR-A2LN	T2	0.057	0.417	0.664	0.703	0.863	0.864	1	0.815	0.834	0.922	1.591	0.987	1.038	1.439	1.902	1.871	1.137	1.66744
TCGA-BH-A18G	T1	0.027	0.198	0.389	0.565	0.827	0.771	1	0.844	0.977	1.14	1.503	1.198	1.16	1.375	1.585	1.563	1.041	1.66264
TCGA-B6-A0WW	T2	0.022	0.23	0.517	0.373	0.786	0.812	1	0.786	1.056	1.077	1.094	1.218	1.265	1.304	1.426	1.204	0.472	1.65903
TCGA-BH-A0GY	T2	0.043	0.456	0.79	0.623	0.903	0.895	1	0.845	0.962	0.953	1.694	1.049	1.058	1.477	1.975	1.862	0.833	1.63566
TCGA-A7-A4SE	T2	0.16	0.584	0.653	0.412	0.79	0.742	1	0.829	0.834	0.941	1.298	1.156	1.145	1.28	1.497	1.468	0.803	1.62025
TCGA-E2-A14R	T2	0.068	0.401	0.7	0.64	0.791	0.839	1	0.852	0.983	1.082	1.681	1.124	1.238	1.279	1.463	1.456	1.302	1.61694
TCGA-E2-A1IG	T2	0.086	0.476	0.685	0.793	0.887	0.84	1	0.836	0.916	0.931	1.652	0.959	0.977	1.427	1.913	1.873	1.217	1.60879
TCGA-GM-A2DF	T1	0.045	0.487	0.648	0.879	0.946	1.004	1	1.124	1.143	1.34	1.913	1.511	1.457	1.521	1.75	1.515	1.157	1.60782
TCGA-LL-A9Q3	T3	0.017	0.596	0.743	0.805	1.152	0.938	1	1.308	1.471	1.563	2.17	1.491	1.737	1.852	1.99	1.85	1.818	1.60764
TCGA-BH-A5J0	T1	0.059	0.453	0.704	0.687	0.945	0.925	1	1.081	1.171	1.339	1.879	1.375	1.406	1.517	1.518	1.444	1.113	1.60529
TCGA-BH-A0E0	T3	0.025	0.429	0.603	0.77	0.917	0.972	1	1.002	1.055	1.246	1.716	1.258	1.401	1.472	1.444	1.39	1.037	1.60523
TCGA-B6-A0X1	T2	0.027	0.279	0.588	0.606	0.724	0.644	1	0.663	0.685	0.716	1.212	0.699	0.824	1.16	1.705	1.582	0.814	1.60221
TCGA-A8-A06X	T3	0.047	0.307	0.495	0.642	0.775	0.776	1	0.816	0.817	0.928	1.343	0.946	1.029	1.241	1.475	1.392	1.201	1.60129
TCGA-A7-A0CG	T2	0.042	0.493	0.782	0.58	0.792	0.666	1	0.603	0.656	0.676	1.285	1.059	1.049	1.268	1.568	1.453	0.789	1.60101
TCGA-EW-A1P6	T2	0.03	0.271	0.462	0.501	0.754	0.793	1	0.934	0.982	0.999	1.333	0.994	0.996	1.204	1.525	1.46	0.815	1.59682
TCGA-E2-A15F	T1	0.096	0.5	0.718	0.824	1.007	0.937	1	0.904	0.945	0.996	1.868	1.069	1.2	1.606	2.203	2.042	1.122	1.59484
TCGA-BH-A1F6	T4	0.033	0.475	0.618	0.617	0.693	0.642	1	0.68	0.686	0.872	1.511	1.029	1.053	1.105	1.475	1.459	1.045	1.59452
TCGA-E2-A1AZ	T2	0.003	0.095	0.341	0.471	0.817	0.855	1	0.677	1	0.675	0.928	0.989	1.258	1.302	1.085	0.832	0.296	1.59364
TCGA-AR-A5QP	T2	0.16	0.61	0.845	0.854	1.011	0.929	1	1.012	1.054	1.145	2.033	1.222	1.207	1.611	2.162	2.149	1.643	1.59347
TCGA-D8-A1XB	T2	0.038	0.459	0.672	0.675	0.808	0.74	1	0.788	0.732	0.799	1.405	0.837	0.869	1.287	1.809	1.742	0.969	1.59282
TCGA-BH-A0AW	T1	0.044	0.457	0.689	0.749	0.863	0.942	1	1.006	1.034	1.111	1.657	1.223	1.372	1.373	1.222	1.285	0.703	1.59096
TCGA-A2-A3XU	T2	0.071	0.378	0.572	0.729	0.856	0.803	1	0.99	1.085	1.266	1.537	1.202	1.323	1.36	1.284	1.315	1.081	1.58879
TCGA-AC-A5EH	T2	0.098	0.669	0.785	0.771	0.869	0.799	1	0.848	0.883	1.027	1.613	0.939	0.979	1.376	2.002	1.967	1.112	1.58343
TCGA-LD-A66U	T2	0.041	0.56	0.732	0.626	0.835	0.878	1	1.073	1.148	1.206	1.323	1.252	1.22	1.321	1.308	1.28	1.048	1.58204
TCGA-GM-A3XG	T3	0.087	0.45	0.673	0.656	0.833	0.965	1	0.96	1.086	1.171	1.4	1.108	1.196	1.317	1.2	1.271	0.944	1.58103
TCGA-E2-A1L7	T2	0.088	0.458	0.702	0.637	0.756	0.734	1	0.716	0.732	0.737	1.32	0.791	0.79	1.194	1.666	1.636	1.326	1.57937
TCGA-BH-A0RX	T2	0.067	0.48	0.649	0.728	0.942	1.055	1	1.02	1.087	1.296	1.454	1.351	1.499	1.486	1.427	1.442	1.043	1.57749
TCGA-AC-A3YJ	T2	0.057	0.559	0.702	0.752	0.929	1.141	1	1.105	1.208	1.291	2.112	1.359	1.352	1.462	1.43	1.429	1.104	1.57374
TCGA-S3-AA14	T1	0.123	0.744	0.92	0.853	0.912	0.969	1	0.983	0.929	1.023	1.313	1.021	1.112	1.429	1.978	1.906	1.337	1.56689
TCGA-EW-A1OW	T2	0.021	0.264	0.465	0.491	0.729	0.797	1	0.924	0.948	0.971	1.113	0.929	0.932	1.142	1.485	1.368	0.741	1.56653
TCGA-AO-A0J9	T2	0.062	0.378	0.669	0.795	0.907	0.924	1	0.957	0.96	1.123	1.323	1.269	1.411	1.416	1.481	1.451	1.296	1.56119
TCGA-BH-A18M	T3	0.073	0.592	0.682	0.799	0.895	0.876	1	0.881	0.897	0.936	1.321	1.024	1.059	1.387	2.001	1.91	1.424	1.54972
TCGA-GM-A2DI	T1	0.023	0.253	0.396	0.56	0.684	0.774	1	0.73	0.743	0.878	0.822	0.777	1.095	1.06	0.806	0.673	0.267	1.54971
TCGA-C8-A131	T2	0.072	0.385	0.658	0.547	0.816	0.756	1	0.691	0.882	0.918	2.259	1.033	1.102	1.263	1.891	1.872	1.707	1.54779
TCGA-OL-A66J	T1	0.105	0.445	0.61	0.586	0.84	0.887	1	0.887	0.983	1.097	1.568	1.076	1.168	1.293	1.698	1.662	1.22	1.53929
TCGA-AO-A03R	T2	0.056	0.365	0.794	0.85	1.132	0.955	1	1.355	1.536	1.783	2.888	1.201	1.256	1.739	2.324	2.331	2.111	1.53622
TCGA-A2-A04W	T2	0.037	0.482	0.617	0.824	0.922	1.008	1	1.014	1.081	1.109	1.427	1.162	1.313	1.414	1.275	1.28	0.897	1.53362
TCGA-LL-A5YP	T2	0.191	0.722	0.935	0.771	0.973	0.984	1	1.002	0.955	1.07	1.74	1.116	1.134	1.492	2.019	1.98	1.656	1.5334
TCGA-A8-A08P	T2	0.062	0.45	0.537	0.44	0.916	0.877	1	0.939	1.131	1.025	1.607	1.147	1.202	1.404	1.266	1.202	0.772	1.53275
TCGA-LL-A7T0	T2	0.139	0.678	0.893	0.684	0.971	0.918	1	1.138	1.115	1.281	1.96	1.293	1.42	1.488	2.286	2.232	1.973	1.53244
TCGA-AN-A0FJ	T2	0.07	0.375	0.658	0.658	0.829	0.946	1	0.88	0.87	0.975	1.696	1.08	1.179	1.27	1.627	1.5	0.881	1.53197
TCGA-A2-A0T2	T3	0.038	0.299	0.697	0.663	0.991	0.914	1	1.064	1.211	1.18	1.294	1.344	1.43	1.518	1.473	1.467	1.006	1.53179
TCGA-LL-A6FP	T2	0.054	0.542	0.715	0.518	0.78	0.833	1	0.977	1.086	1.145	1.476	1.152	1.196	1.194	1.205	1.229	0.947	1.53077
TCGA-UL-AAZ6	T2	0.061	0.582	0.711	0.513	0.897	0.945	1	1.045	1.137	1.208	1.325	1.178	1.348	1.373	1.222	1.246	0.956	1.53066
TCGA-E2-A14O	T3	0.029	0.274	0.579	0.592	0.896	0.885	1	0.955	1.12	1.166	2.332	1.218	1.34	1.37	1.457	1.409	1.263	1.52902
TCGA-E2-A156	T1	0.014	0.249	0.421	0.632	0.794	0.76	1	0.909	1.14	0.92	1.091	1.091	1.138	1.213	1.364	0.937	0.421	1.52771
TCGA-C8-A135	T2	0.043	0.328	0.456	0.388	0.696	0.609	1	0.899	0.977	0.986	1.682	0.708	0.772	1.063	1.525	1.429	1.128	1.5273
TCGA-E2-A1IK	T1	0.014	0.313	0.569	0.694	0.97	0.932	1	0.89	1.005	1.068	1.389	1.349	1.367	1.475	1.675	1.621	0.805	1.52062
TCGA-D8-A1J8	T2	0.016	0.431	0.957	0.793	1.013	0.978	1	0.716	0.547	0.8	1.56	1.047	1.053	1.539	2.24	2.26	1.985	1.51925
TCGA-D8-A143	T2	0.049	0.479	0.75	0.748	0.939	0.871	1	0.809	0.832	0.858	1.657	0.962	0.972	1.426	2.029	1.981	1.582	1.51864
TCGA-AR-A1AP	T1	0.072	0.546	0.801	0.862	0.908	0.947	1	0.928	0.833	0.94	1.443	1.022	1.061	1.378	1.823	1.761	0.742	1.51762
TCGA-E2-A15E	T1	0.028	0.254	0.411	0.424	0.583	0.614	1	0.643	0.69	0.753	1.235	0.625	0.641	0.884	1.135	1.062	0.582	1.5163
TCGA-AO-A12F	T2	0.052	0.403	0.64	0.739	0.944	0.874	1	0.955	0.887	1.144	1.211	1.226	1.355	1.425	1.387	1.312	1.034	1.50953
TCGA-D8-A1XC	T4	0.056	0.358	0.519	0.621	0.696	0.648	1	0.622	0.638	0.688	1.196	0.827	0.842	1.048	1.397	1.287	0.678	1.50575
TCGA-OL-A6VQ	T2	0.06	0.427	0.595	0.632	0.897	0.892	1	0.879	1.027	1.235	1.116	1.059	1.324	1.347	1.225	1.125	0.463	1.50167
TCGA-AC-A8OR	T1	0.161	0.733	0.821	0.811	0.887	0.804	1	0.918	0.873	0.919	1.433	0.948	0.951	1.329	1.872	1.864	1.606	1.49831
TCGA-BH-A0DI	T2	0.087	0.597	0.694	0.782	0.84	0.789	1	0.836	0.888	0.902	1.945	1.06	1.085	1.255	1.68	1.649	1.24	1.49405
TCGA-A7-A0CH	T2	0.028	0.439	0.671	0.722	1.025	1.143	1	1.042	1.111	1.207	1.28	1.13	1.339	1.53	1.342	1.206	0.718	1.49268
TCGA-E2-A152	T1	0.077	0.565	0.752	0.729	0.97	0.942	1	0.949	0.925	0.99	1.431	1.032	1.079	1.446	2.043	1.981	1.323	1.49072
TCGA-AQ-A0Y5	T2	0.02	0.381	0.604	0.566	0.854	0.824	1	0.792	0.884	0.91	1.245	0.937	1.035	1.273	1.955	1.857	0.774	1.49063
TCGA-PL-A8LY	T3	0.062	0.466	0.778	0.553	0.956	0.893	1	1.062	1.13	1.249	1.702	1.044	1.34	1.423	1.222	1.27	0.884	1.48849
TCGA-B6-A0IN	T1	0.048	0.346	0.6	0.893	1.027	0.899	1	1.09	1.152	1.27	1.508	1.441	1.425	1.528	1.532	1.558	1.114	1.48783
TCGA-AN-A04D	T2	0.037	0.513	0.663	0.77	0.931	0.921	1	1.047	1.076	1.214	1.223	1.205	1.333	1.385	1.3	1.216	1.007	1.48765
TCGA-BH-A0AY	T2	0.069	0.53	0.691	0.738	0.877	0.98	1	0.995	0.916	1.116	1.234	1.141	1.186	1.304	1.267	1.283	0.826	1.48689
TCGA-E2-A1B4	T1	0.107	0.484	0.64	0.704	0.959	0.903	1	1.047	1.156	1.258	1.399	1.39	1.476	1.424	1.509	1.433	1.083	1.48488
TCGA-BH-A0B0	T1	0.034	0.338	0.717	0.539	0.764	0.748	1	0.738	0.804	0.841	1.988	0.982	0.992	1.133	1.623	1.594	1.299	1.48298
TCGA-BH-A1ES	T2	0.014	0.236	0.418	0.522	0.928	1	1	0.636	0.579	0.831	0.849	1.222	1.443	1.374	1.233	1.122	0.419	1.4806
TCGA-A8-A094	T2	0.105	0.488	0.762	0.718	0.779	0.905	1	0.875	0.884	1.002	1.289	0.985	1.032	1.152	1.073	1.003	0.585	1.47882
TCGA-B6-A0I1	T2	0.06	0.577	0.734	0.634	0.859	0.934	1	0.956	1.096	1.133	1.208	1.206	1.187	1.269	1.234	1.247	0.97	1.4773
TCGA-AC-A3TN	T3	0.077	0.481	0.666	0.786	0.995	0.908	1	1.108	1.184	1.386	1.559	1.42	1.461	1.467	1.549	1.446	1.153	1.47437
TCGA-E9-A1RG	T1	0.124	0.464	0.503	0.379	0.904	0.812	1	1.018	1.044	1.217	1.512	1.178	1.282	1.331	1.346	1.255	0.911	1.47235
TCGA-A8-A06U	T2	0.044	0.52	0.779	0.729	0.947	0.833	1	0.88	0.934	1.03	1.672	1.117	1.057	1.394	1.921	1.847	1.352	1.47202
TCGA-A2-A0CQ	T1	0.016	0.369	0.643	0.895	1.039	0.868	1	0.997	1.138	1.267	1.322	1.244	1.366	1.529	1.467	1.464	1.139	1.47161
TCGA-BH-A18F	T2	0.113	0.692	0.825	0.769	0.961	0.971	1	0.979	0.976	1.028	1.497	1.026	1.16	1.414	1.898	1.825	1.558	1.47138
TCGA-A2-A4S2	T3	0.112	0.725	0.888	0.849	0.945	0.897	1	0.952	0.982	1.059	2.016	1.001	0.992	1.39	2.022	1.987	1.256	1.4709
TCGA-B6-A402	T1	0.054	0.523	0.64	0.696	1.01	1.034	1	1.042	1.049	1.242	1.544	1.19	1.395	1.476	1.372	1.401	0.97	1.46139
TCGA-PE-A5DC	T2	0.109	0.644	0.91	0.803	0.926	0.885	1	1.061	1.099	1.253	1.49	1.202	1.232	1.349	1.192	1.315	0.83	1.4568
TCGA-E9-A1NF	T2	0.072	0.378	0.561	0.736	0.784	0.819	1	0.833	0.898	0.905	1.604	0.953	0.991	1.142	1.745	1.69	1.401	1.45663
TCGA-A7-A5ZV	T2	0.083	0.619	0.792	0.572	0.796	0.676	1	0.648	0.662	0.722	1.143	1.032	1.042	1.157	1.309	1.28	0.9	1.45352
TCGA-E9-A1NC	T2	0.099	0.493	0.72	0.822	0.906	0.873	1	0.983	1.065	1.162	1.784	1.097	1.123	1.316	1.754	1.701	1.517	1.45254
TCGA-B6-A0WX	T3	0.052	0.403	0.635	0.789	0.915	0.978	1	0.957	1.06	1.063	1.235	1.343	1.33	1.328	1.29	1.321	0.946	1.45137
TCGA-B6-A0RH	T2	0.074	0.364	0.636	0.857	0.982	1.002	1	1.023	1.208	1.27	1.688	1.265	1.343	1.424	1.373	1.412	1.218	1.4501
TCGA-AC-A3YI	T1	0.104	0.616	0.861	0.682	0.938	0.871	1	0.999	1.041	1.148	1.643	1.125	1.356	1.359	1.38	1.284	1.146	1.44883
TCGA-LL-A73Z	T1	0.058	0.562	0.802	0.841	0.973	0.938	1	1.064	1.189	1.199	1.796	1.29	1.284	1.409	2.047	1.973	1.769	1.4481
TCGA-AR-A0U3	T2	0.031	0.236	0.558	0.625	1.111	0.884	1	0.94	1.052	1.007	1.036	1.241	1.455	1.6	1.465	1.179	0.56	1.44014
TCGA-W8-A86G	T2	0.09	0.547	0.818	0.697	0.922	0.972	1	1.028	0.973	1.141	1.296	1.116	1.253	1.326	1.21	1.275	0.88	1.43818
TCGA-LL-A5YO	T1	0.139	0.639	0.78	0.732	0.904	0.971	1	1.041	1.09	1.167	1.632	1.089	1.187	1.299	1.313	1.243	1.096	1.43695
TCGA-B6-A0RN	T1	0.095	0.406	0.698	0.714	0.861	0.892	1	0.942	1.016	0.969	1.126	0.938	1.155	1.235	1.085	1.03	0.657	1.43438
TCGA-BH-A0HN	T1	0.072	0.586	0.861	0.799	1.008	1.043	1	1.095	1.162	1.196	1.555	1.237	1.337	1.445	1.499	1.382	1.209	1.43353
TCGA-AO-A0JM	T2	0.036	0.368	0.615	0.665	0.809	0.832	1	0.827	0.985	0.936	2.538	1.041	1.092	1.159	1.447	1.413	1.089	1.43263
TCGA-B6-A0IE	T3	0.057	0.467	0.616	0.742	0.942	0.964	1	1.05	1.049	1.254	1.304	1.229	1.314	1.349	1.322	1.361	1.121	1.43206
TCGA-C8-A12X	T2	0.039	0.451	0.669	0.765	0.919	0.998	1	0.927	1.046	1.122	1.542	1.116	1.327	1.314	1.23	1.276	0.753	1.42982
TCGA-AN-A0AS	T2	0.07	0.573	0.79	0.794	0.878	0.945	1	0.968	0.932	1.071	1.11	1.053	1.183	1.255	1.153	1.074	0.776	1.42938
TCGA-EW-A1P1	T2	0.04	0.371	0.524	0.646	0.745	0.71	1	0.719	0.768	0.844	1.477	0.792	0.845	1.064	1.437	1.389	1.016	1.42819
TCGA-BH-A0HB	T1	0.078	0.457	0.667	0.565	1.042	0.911	1	1.049	1.184	1.165	1.721	1.418	1.451	1.477	1.413	1.332	0.845	1.41747
TCGA-BH-A42U	T2	0.139	0.481	0.618	0.714	0.9	0.892	1	0.964	1.058	1.148	1.14	1.107	1.188	1.275	1.193	1.238	0.957	1.41667
TCGA-D8-A1Y3	T2	0.051	0.336	0.695	0.866	1.004	1.037	1	1.018	1.149	1.239	1.604	1.254	1.383	1.419	1.413	1.39	1.012	1.41335
TCGA-B6-A0IK	T4	0.084	0.62	0.754	0.883	1.075	0.952	1	1.155	1.21	1.33	1.618	1.345	1.464	1.514	1.328	1.281	0.765	1.40837
TCGA-C8-A8HP	T2	0.195	0.685	0.797	0.712	0.859	0.954	1	0.997	0.963	1.063	1.342	1.154	1.178	1.209	1.362	1.282	1.27	1.40745
TCGA-A7-A6VW	T2	0.087	0.588	0.756	0.944	0.94	0.898	1	1.096	1.141	1.191	1.438	1.259	1.24	1.321	1.315	1.294	1.242	1.40532
TCGA-AR-A2LJ	T3	0.073	0.631	0.826	0.894	0.991	1.006	1	1.079	1.139	1.265	1.617	1.253	1.345	1.39	1.347	1.401	1.04	1.40262
TCGA-LL-A8F5	T2	0.06	0.548	0.824	0.894	1.031	0.916	1	1.112	1.163	1.289	1.842	1.276	1.375	1.445	2.219	2.132	2.01	1.40155
TCGA-PL-A8LZ	T4	0.066	0.642	0.849	0.801	0.917	0.963	1	1.024	0.949	1.147	1.573	1.009	1.162	1.285	1.895	1.851	1.573	1.40131
TCGA-BH-A1FR	T4	0.106	0.485	0.631	0.698	0.816	0.765	1	0.801	0.753	0.888	1.793	0.935	1.026	1.143	1.599	1.558	1.083	1.40074
TCGA-OL-A66I	T1	0.117	0.511	0.865	0.773	0.905	0.935	1	1.015	1.063	1.155	1.682	1.1	1.215	1.266	1.64	1.592	1.38	1.3989
TCGA-A8-A06Y	T2	0.056	0.476	0.695	0.716	0.919	0.927	1	0.957	0.951	1.042	1.182	1.069	1.209	1.285	1.13	1.09	0.784	1.39826
TCGA-A2-A04U	T2	0.018	0.254	0.412	0.641	0.894	0.866	1	0.905	0.927	1.034	1.137	1.219	1.163	1.25	1.202	1.251	0.999	1.39821
TCGA-B6-A0WV	T2	0.044	0.339	0.567	0.503	0.682	0.613	1	0.679	0.715	0.796	1.414	0.707	0.784	0.953	1.486	1.334	0.805	1.39736
TCGA-AN-A0FL	T2	0.106	0.5	0.739	0.764	0.985	0.961	1	1.005	1.051	1.326	1.398	1.109	1.303	1.375	1.257	1.354	1.094	1.39594
TCGA-A7-A5ZX	T2	0.101	0.428	0.557	0.531	0.7	0.764	1	0.778	0.788	0.868	1.566	0.912	0.906	0.977	1.403	1.363	1.141	1.39571
TCGA-AC-A3QP	T2	0.057	0.5	0.68	0.585	0.864	0.861	1	0.987	1.062	1.114	1.39	1.115	1.192	1.204	1.221	1.249	0.872	1.39352
TCGA-EW-A6SA	T2	0.087	0.605	0.832	0.633	0.861	0.84	1	0.978	1.003	1.057	1.078	1.001	1.151	1.195	1.146	1.091	0.753	1.38792
TCGA-BH-A0BR	T1	0.078	0.473	0.789	0.675	0.86	0.81	1	0.801	0.798	0.852	1.703	0.944	0.95	1.189	1.602	1.543	1.249	1.38256
TCGA-E2-A1LS	T1	0.011	0.405	0.752	0.783	1.134	1.104	1	0.78	0.782	1.071	1.624	1.334	1.556	1.566	1.619	1.585	1.25	1.38095
TCGA-EW-A1IZ	T2	0.103	0.574	0.708	0.787	0.917	0.859	1	0.991	1.022	1.144	1.543	1.092	1.242	1.266	1.248	1.268	0.983	1.38059
TCGA-5T-A9QA	T2	0.065	0.507	0.702	0.665	0.791	0.77	1	0.79	0.838	0.951	1.918	0.939	0.968	1.087	1.496	1.438	1.329	1.37421
TCGA-BH-A0EE	T3	0.002	0.268	0.721	0.663	0.999	0.967	1	1.048	1.045	1.246	1.279	1.313	1.322	1.372	1.304	1.32	1.053	1.37337
TCGA-A2-A04Y	T2	0.013	0.338	0.665	0.699	0.915	0.807	1	0.862	1.045	1.091	1.099	1.186	1.171	1.256	1.235	1.186	0.981	1.37268
TCGA-C8-A130	T3	0.031	0.465	0.644	0.672	0.876	0.909	1	0.926	0.959	1.092	1.378	1.22	1.24	1.198	1.193	1.172	0.769	1.36758
TCGA-BH-A0AZ	T3	0.044	0.345	0.559	0.522	0.868	0.907	1	0.978	1.065	1.069	1.425	1.036	1.033	1.187	1.372	1.367	0.975	1.36751
TCGA-BH-A1FU	T1	0.103	0.594	0.766	0.667	0.871	0.981	1	0.899	0.995	0.987	1.501	0.817	1.039	1.189	1.641	1.59	1.042	1.3651
TCGA-S3-AA15	T2	0.085	0.57	0.705	0.666	0.908	0.926	1	0.946	1.055	1.045	1.702	1.048	1.136	1.237	1.356	1.238	1.15	1.36233
TCGA-EW-A1OX	T2	0.054	0.397	0.65	0.475	0.776	0.765	1	0.464	0.508	0.512	1.125	0.905	0.913	1.056	1.287	1.193	0.654	1.36082
TCGA-A2-A0EX	T3	0.051	0.414	0.598	0.672	0.84	0.795	1	0.91	0.899	0.985	1.771	0.887	1.029	1.141	1.203	1.1	0.949	1.35833
TCGA-A2-A04N	T1	0.029	0.273	0.628	0.705	0.907	0.927	1	0.851	1.047	1.036	1.298	1.12	1.174	1.227	1.13	1.042	0.769	1.35281
TCGA-BH-A5IZ	T2	0.139	0.704	0.852	0.878	0.927	0.952	1	0.947	0.923	1.025	1.392	1.069	0.995	1.253	1.793	1.759	1.451	1.35167
TCGA-A2-A04Q	T1	0.063	0.53	0.773	0.825	0.986	1.012	1	1.049	1.095	1.157	1.269	1.303	1.358	1.332	1.275	1.287	1.001	1.35091
TCGA-A8-A084	T2	0.035	0.43	0.653	0.804	0.894	0.894	1	0.881	0.855	1.015	1.789	1.014	1.004	1.207	1.729	1.644	1.369	1.35011
TCGA-AN-A03Y	T2	0.089	0.593	0.681	0.786	0.882	0.809	1	0.985	1.016	1.049	1.629	0.956	1.158	1.188	1.152	1.134	0.821	1.34694
TCGA-A7-A3IY	T1	0.125	0.568	0.732	0.747	0.925	0.914	1	0.997	1.049	1.158	1.411	1.119	1.188	1.243	1.195	1.163	0.754	1.34378
TCGA-E9-A22B	T1	0.023	0.316	0.65	0.632	0.936	0.913	1	0.928	1.049	1.055	1.136	1.028	1.182	1.257	1.186	1.152	0.803	1.34295
TCGA-D8-A1XD	T1	0.032	0.485	0.6	0.695	0.824	0.791	1	0.833	0.9	0.906	1.453	0.913	0.98	1.105	1.529	1.459	0.729	1.34102
TCGA-E9-A295	T2	0.055	0.534	0.764	0.811	0.919	0.989	1	0.903	0.937	1.026	1.483	1.057	1.105	1.232	1.617	1.593	1.424	1.34059
TCGA-BH-A8G0	T2	0.164	0.658	0.78	0.924	0.956	1.006	1	1.025	1.04	1.106	1.561	1.048	1.148	1.278	1.376	1.295	1.137	1.33682
TCGA-MS-A51U	T2	0.089	0.683	0.985	0.976	1.017	0.914	1	0.962	0.95	0.997	1.892	1.025	1.041	1.356	1.858	1.805	1.3	1.33333
TCGA-A2-A0SU	T2	0.056	0.544	0.581	0.857	0.926	1.017	1	0.974	1.071	1.085	1.421	1.187	1.287	1.234	1.12	1.086	0.572	1.33261
TCGA-BH-A0B4	T2	0.043	0.305	0.478	0.494	0.872	0.955	1	1.008	1.086	1.089	1.177	0.963	1.076	1.161	1.288	1.277	0.773	1.33142
TCGA-B6-A0RO	T4	0.088	0.405	0.715	0.688	0.933	0.98	1	0.953	1.085	1.034	1.246	1.057	1.163	1.242	1.123	0.873	0.597	1.33119
TCGA-A2-A0T4	T2	0.077	0.521	0.701	0.888	1.045	0.942	1	1.026	1.063	1.156	1.709	1.242	1.307	1.391	1.296	1.171	0.747	1.3311
TCGA-AO-A129	T2	0.112	0.497	0.658	0.757	0.916	0.995	1	0.981	1.046	1.031	1.112	1.1	1.219	1.218	1.203	1.148	0.845	1.32969
TCGA-A2-A0EU	T1	0.091	0.476	0.609	0.785	0.92	0.988	1	0.891	0.888	1.053	1.417	1.034	1.166	1.221	1.138	1.041	0.533	1.32717
TCGA-E2-A150	T2	0.025	0.457	0.788	0.9	0.929	0.827	1	0.86	0.924	0.944	1.18	0.995	0.957	1.23	1.866	1.811	1.503	1.324
TCGA-AO-A03O	T2	0.103	0.557	0.806	0.845	0.949	1.087	1	1.098	1.028	1.049	1.152	1.024	1.221	1.256	1.166	1.096	0.522	1.3235
TCGA-A2-A0CK	T3	0.078	0.669	0.799	0.873	0.952	0.946	1	1	1.017	1.082	1.331	1.151	1.169	1.259	1.218	1.222	0.948	1.32248
TCGA-LL-A73Y	T1	0.106	0.654	0.779	0.711	0.851	0.936	1	0.966	1.009	1.026	1.162	1.039	1.087	1.124	1.006	1.047	0.713	1.3208
TCGA-C8-A1HG	T2	0.012	0.226	0.545	0.675	0.991	0.972	1	0.849	1.031	1.074	1.121	1.183	1.243	1.308	1.497	1.521	1.071	1.31988
TCGA-BH-A0DQ	T2	0.103	0.454	0.783	0.744	0.976	0.98	1	1.033	0.963	1.083	1.183	1.112	1.155	1.288	1.153	1.096	0.715	1.31967
TCGA-C8-A3M7	T4	0.115	0.617	0.816	0.718	0.948	0.943	1	1.002	0.995	1.142	1.315	1.052	1.17	1.249	1.232	1.189	0.781	1.31751
TCGA-B6-A40B	T1	0.136	0.735	0.862	0.752	0.959	0.997	1	1.044	1.097	1.104	1.203	1.129	1.165	1.262	1.227	1.18	0.891	1.31595
TCGA-A2-A0EQ	T2	0.028	0.467	0.76	0.709	0.925	0.962	1	0.998	1.04	1.072	1.076	1.105	1.111	1.216	1.074	1.146	0.844	1.31459
TCGA-E9-A1NH	T2	0.026	0.488	0.658	0.791	0.93	0.91	1	0.901	1.113	1.132	1.473	1.133	1.2	1.222	1.176	1.098	0.761	1.31398
TCGA-A2-A04X	T2	0.021	0.331	0.693	0.681	0.968	0.897	1	0.978	1.09	1.131	1.073	1.192	1.185	1.271	1.126	1.149	0.899	1.31302
TCGA-AC-A2BK	T2	0.166	0.617	0.685	0.778	0.803	0.825	1	0.852	0.815	0.925	1.825	0.837	0.936	1.054	1.289	1.233	0.746	1.31258
TCGA-E2-A14Z	T1	0.036	0.391	0.65	0.773	0.915	0.884	1	0.891	1.017	1.049	1.46	1.111	1.191	1.201	1.183	1.12	0.877	1.31257
TCGA-C8-A1HF	T2	0.044	0.501	0.825	0.718	0.973	0.911	1	1.007	1.105	1.169	1.259	1.213	1.199	1.277	1.283	1.222	0.841	1.31244
TCGA-C8-A8HR	T3	0.124	0.575	0.79	0.795	0.97	1.03	1	1.068	1.004	1.16	1.518	1.083	1.153	1.273	1.189	1.174	0.855	1.31237
TCGA-LD-A9QF	T1	0.138	0.806	0.838	0.869	1.041	0.99	1	1.071	1.075	1.197	1.746	1.115	1.28	1.366	1.997	1.942	1.677	1.3122
TCGA-S3-A6ZF	T2	0.091	0.614	0.829	0.738	0.856	0.764	1	0.911	0.942	0.962	1.157	0.831	1.001	1.123	1.034	0.926	0.604	1.31192
TCGA-BH-A0B7	T2	0.074	0.51	0.692	0.781	0.946	0.909	1	0.939	0.961	1.046	1.696	1.063	1.126	1.239	1.576	1.495	1.214	1.30973
TCGA-BH-A0DE	T2	0.045	0.411	0.709	0.745	0.95	1.069	1	0.949	0.999	1.052	1.074	1.174	1.255	1.243	1.234	1.162	0.805	1.30842
TCGA-A8-A0A1	T2	0.036	0.41	0.624	0.711	0.939	0.995	1	0.935	0.972	0.978	1.615	1.125	1.111	1.226	1.113	0.975	0.595	1.30564
TCGA-BH-A18K	T1	0.016	0.333	0.768	0.836	1.046	1.02	1	1.008	1.082	1.184	1.6	1.259	1.323	1.365	1.291	1.298	1.003	1.30497
TCGA-C8-A1HK	T2	0.009	0.45	0.794	0.461	0.945	0.954	1	0.984	1.012	1.105	1.347	1.088	1.118	1.232	1.465	1.432	0.937	1.3037
TCGA-A8-A0A6	T2	0.056	0.428	0.578	0.682	0.912	0.966	1	0.875	1.054	1.029	1.397	0.932	1.174	1.188	1.077	1.098	0.571	1.30263
TCGA-A1-A0SG	T2	0.099	0.601	0.838	0.921	0.955	0.98	1	1.06	1.046	1.102	1.379	1.028	1.172	1.244	1.166	1.137	0.999	1.30262
TCGA-E9-A1R6	T2	0.101	0.609	0.735	0.808	0.982	0.965	1	1.06	1.08	1.168	1.671	1.154	1.241	1.278	1.148	1.151	0.692	1.30143
TCGA-B6-A0RG	T3	0.034	0.472	0.68	0.755	0.98	0.951	1	0.964	1.053	1.02	1.634	1.146	1.15	1.274	1.158	1.173	0.686	1.3
TCGA-EW-A1P4	T2	0.088	0.453	0.636	0.649	0.791	0.789	1	0.867	0.886	0.89	1.645	0.905	0.954	1.028	1.096	1.059	0.915	1.29962
TCGA-A2-A0ST	T1	0.057	0.425	0.603	0.815	1.028	0.984	1	1.033	1.112	1.091	1.179	1.17	1.256	1.336	1.342	1.221	0.783	1.29961
TCGA-E2-A1LE	T2	0.099	0.661	0.814	0.929	0.967	1.004	1	1.056	1.096	1.141	1.498	1.144	1.201	1.256	1.314	1.241	1.001	1.29886
TCGA-AN-A0XR	T2	0.06	0.441	0.574	0.647	0.854	0.913	1	0.948	0.939	0.951	1.008	1.081	1.136	1.109	1.031	1.066	0.653	1.29859
TCGA-D8-A1JT	T2	0.005	0.418	1.119	0.774	1.207	0.937	1	1.183	0.932	1.608	2.803	1.892	1.926	1.567	2.048	2.513	2.239	1.29826
TCGA-3C-AALK	T1	0.132	0.682	0.869	0.84	0.893	0.941	1	0.934	0.933	1.051	1.284	1.055	1.081	1.159	1.109	1.12	0.791	1.29787
TCGA-OL-A66K	T2	0.077	0.46	0.734	0.681	0.901	0.906	1	1.025	1.072	1.077	1.721	1.096	1.143	1.169	1.248	1.113	0.62	1.29745
TCGA-C8-A1HM	T2	0.031	0.479	0.754	0.803	0.927	0.943	1	0.914	0.849	0.954	1.646	1.046	1.029	1.202	1.729	1.713	1.395	1.29666
TCGA-AO-A12G	T2	0.06	0.475	0.657	0.824	1.086	1.08	1	1.063	1.177	1.298	1.282	1.261	1.366	1.404	1.34	1.277	0.752	1.29282
TCGA-D8-A73U	T2	0.106	0.661	0.841	0.821	0.89	0.928	1	0.996	0.972	1.027	1.365	0.985	1.059	1.149	1.267	1.179	1.019	1.29101
TCGA-D8-A1XY	T2	0.086	0.518	0.811	0.899	1.005	1.053	1	0.996	1.027	1.014	1.559	1.049	1.168	1.297	1.845	1.769	1.253	1.29055
TCGA-AN-A0XL	T2	0.044	0.295	0.636	0.665	0.937	0.886	1	0.799	0.887	0.965	1.679	1.018	1.138	1.209	1.135	0.997	0.617	1.29029
TCGA-AC-A23G	T1	0.052	0.466	0.595	0.659	0.89	0.864	1	1.062	1.151	1.195	1.231	1.017	1.023	1.147	1.32	1.282	0.753	1.28876
TCGA-BH-A203	T2	0.044	0.511	0.781	0.704	0.921	0.935	1	0.947	0.974	1.011	1.057	1.064	1.153	1.185	1.199	1.105	0.717	1.28664
TCGA-E2-A1LL	T3	0.05	0.314	0.577	0.592	0.888	0.876	1	0.822	0.991	1.036	1.137	0.938	0.979	1.142	1.348	1.259	0.556	1.28604
TCGA-D8-A1XQ	T2	0.039	0.604	0.925	0.622	0.874	1.016	1	0.972	1.004	1.021	1.234	1.044	1.094	1.123	1.093	1.064	0.62	1.2849
TCGA-BH-A0BG	T1	0.048	0.428	0.684	0.88	0.942	1.025	1	0.957	1.044	1.013	1.447	1.123	1.194	1.21	1.117	1.145	0.757	1.2845
TCGA-B6-A0RQ	T3	0.052	0.448	0.593	0.84	0.939	1.039	1	0.989	0.93	1.078	1.264	1.134	1.222	1.206	1.092	1.179	0.701	1.28435
TCGA-AC-A2BM	T2	0.122	0.588	0.8	0.828	0.88	0.862	1	0.909	0.916	0.99	1.194	0.883	1.11	1.129	0.985	0.994	0.549	1.28295
TCGA-AO-A0JJ	T2	0.093	0.497	0.7	0.772	0.958	0.915	1	0.989	1.038	1.062	1.135	1.056	1.162	1.229	1.122	1.081	0.655	1.28288
TCGA-GM-A2DN	T2	0.092	0.611	0.867	0.777	0.984	0.973	1	1.017	1.068	1.101	1.554	1.189	1.222	1.26	1.296	1.244	0.917	1.28049
TCGA-E9-A1RA	T1	0.118	0.696	0.875	0.878	0.905	0.984	1	0.979	0.981	0.998	1.239	1.051	1.12	1.158	1.156	1.064	0.858	1.27956
TCGA-A8-A09K	T1	0.059	0.564	0.76	0.882	0.941	0.971	1	1.017	1.043	1.084	1.127	1.161	1.126	1.204	1.241	1.004	0.607	1.27949
TCGA-B6-A0IO	T2	0.055	0.498	0.74	0.917	0.927	0.98	1	0.971	0.935	1.058	1.105	1.111	1.059	1.186	1.161	1.07	0.831	1.2794
TCGA-BH-A8FZ	T1	0.12	0.66	0.869	0.749	0.92	0.885	1	0.998	0.942	1.017	1.307	1.008	1.098	1.177	1.078	1.038	0.67	1.27935
TCGA-GM-A2DL	T1	0.074	0.58	0.79	0.767	0.97	0.978	1	0.941	1.015	1.107	1.731	1.072	1.153	1.24	1.388	1.334	1.271	1.27835
TCGA-AR-A1AS	T2	0.038	0.57	0.841	0.837	1	0.924	1	0.862	0.837	0.931	1.69	1.038	1.059	1.277	1.884	1.821	1.55	1.277
TCGA-AO-A03V	T1	0.037	0.242	0.583	0.689	0.875	0.857	1	0.708	0.917	0.856	1.372	0.841	1.051	1.117	1.037	0.914	0.663	1.27657
TCGA-C8-A12V	T2	0.077	0.404	0.53	0.671	0.942	0.865	1	0.909	0.9	1.017	1.534	1.081	1.167	1.202	1.32	1.271	1.143	1.27601
TCGA-AO-A1KS	T2	0.017	0.366	0.942	0.988	1.115	0.948	1	0.596	0.577	0.84	1.883	1.531	1.569	1.42	2.082	2.511	2.149	1.27354
TCGA-BH-A1EY	T2	0.038	0.482	0.705	0.897	0.93	0.855	1	0.925	0.954	1.028	1.617	0.99	1.106	1.184	1.381	1.333	1.174	1.27312
TCGA-A1-A0SM	T2	0.045	0.379	0.685	0.856	0.965	0.99	1	1.006	1.11	1.012	1.158	1.031	1.159	1.228	1.154	1.074	0.766	1.27254
TCGA-E2-A2P6	T2	0.09	0.583	0.817	0.77	0.958	0.923	1	1.004	1.081	1.104	1.312	1.188	1.188	1.218	1.205	1.216	0.876	1.2714
TCGA-GM-A3NW	T2	0.178	0.747	0.827	0.818	0.927	0.935	1	1.012	0.992	1.043	1.253	1.011	1.124	1.178	1.035	1.107	0.771	1.27077
TCGA-A2-A3XW	T2	0.195	0.873	0.879	0.816	1.005	0.978	1	1.113	1.114	1.185	1.307	1.254	1.249	1.277	1.23	1.269	1.038	1.27065
TCGA-BH-A0DP	T3	0.058	0.525	0.74	0.726	1.111	1.024	1	1.109	1.159	1.228	1.444	1.139	1.206	1.411	1.302	1.295	0.77	1.27003
TCGA-B6-A0I2	T1	0.059	0.51	0.76	0.861	0.967	0.982	1	0.996	0.988	1.082	1.163	1.178	1.179	1.227	1.162	1.172	0.969	1.26887
TCGA-E2-A1B5	T2	0.012	0.305	0.654	0.807	0.941	0.871	1	0.901	0.896	1.033	1.398	1.102	1.155	1.194	1.072	1.065	0.815	1.26886
TCGA-E9-A227	T2	0.05	0.542	0.81	0.808	0.938	0.927	1	0.974	1.017	1.038	1.098	1.089	1.113	1.19	1.133	1.139	0.742	1.26866
TCGA-AR-A1AT	T2	0.07	0.552	0.742	0.64	1	0.897	1	1.049	1.134	1.274	1.561	1.093	1.084	1.267	1.54	1.431	0.655	1.267
TCGA-B6-A408	T2	0.126	0.686	0.878	0.796	0.939	0.901	1	1.011	1.013	1.075	1.12	1.078	1.145	1.189	1.192	1.145	0.793	1.26624
TCGA-A8-A06T	T3	0.059	0.482	0.732	0.6	0.928	0.924	1	0.963	1.009	0.924	1.039	1.001	1.115	1.175	1.142	0.983	0.602	1.26616
TCGA-C8-A12K	T2	0.041	0.458	0.767	0.772	0.917	0.901	1	0.869	0.922	0.939	1.117	1.028	1.232	1.161	1.136	1.122	0.786	1.26609
TCGA-AN-A04C	T2	0.027	0.46	0.661	0.662	1.11	1.078	1	1.074	1.135	1.234	1.343	1.242	1.333	1.404	1.409	1.4	1.095	1.26486
TCGA-EW-A1P0	T2	0.072	0.383	0.594	0.537	0.696	0.677	1	0.551	0.584	0.641	1.357	0.755	0.753	0.88	1.194	1.124	0.852	1.26437
TCGA-BH-A0H6	T1	0.062	0.509	0.557	0.704	0.841	0.883	1	0.913	0.954	0.963	1.026	0.926	1.058	1.063	1.004	0.955	0.662	1.26397
TCGA-BH-A0AU	T2	0.03	0.256	0.541	0.468	0.681	0.61	1	0.82	0.886	0.965	1.166	0.727	0.734	0.86	1.116	1.003	0.473	1.26285
TCGA-S3-AA11	T2	0.091	0.6	0.825	0.85	0.956	0.87	1	0.987	1.024	1.087	1.192	1.043	1.16	1.206	1.076	1.107	0.716	1.26151
TCGA-D8-A1JP	T1	0.057	0.609	0.696	0.786	0.921	0.949	1	0.952	0.915	0.954	1.444	1.031	1.065	1.161	1.258	1.212	1.069	1.26059
TCGA-E2-A1LG	T2	0.069	0.455	0.694	0.767	0.936	1.043	1	0.962	0.92	1.016	1.051	1.027	1.146	1.179	1.127	1.072	0.69	1.25962
TCGA-AC-A6IV	T2	0.111	0.728	0.904	0.891	0.898	0.931	1	0.998	1.044	1.032	1.079	1.073	1.067	1.131	1.059	1.076	0.724	1.25947
TCGA-BH-A0BQ	T1	0.103	0.527	0.702	0.776	0.879	0.944	1	0.876	0.929	1.01	1.175	0.993	1.14	1.106	1.093	1.05	0.76	1.25825
TCGA-A2-A04V	T2	0.038	0.358	0.698	0.752	1.028	0.935	1	1.036	1.148	1.18	1.192	1.117	1.246	1.293	1.278	1.169	0.964	1.25778
TCGA-OL-A5DA	T2	0.078	0.591	0.712	0.77	0.926	0.905	1	0.992	1.037	1.119	1.236	1.12	1.127	1.163	1.159	1.133	0.794	1.25594
TCGA-B6-A0WZ	T2	0.024	0.42	0.601	0.749	1.084	1.021	1	0.936	1	1.167	1.314	1.202	1.345	1.36	1.347	1.435	1.093	1.25461
TCGA-BH-A0B9	T1	0.205	0.691	0.92	0.758	0.924	0.926	1	1.009	1.004	1.063	1.115	1.048	1.075	1.159	1.137	1.008	0.65	1.25433
TCGA-BH-A0HU	T1	0.063	0.673	0.79	0.838	1.021	1.06	1	1.058	1.093	1.162	1.148	1.096	1.144	1.28	1.229	1.212	0.996	1.25367
TCGA-E9-A1R5	T1	0.03	0.419	0.759	0.815	0.97	0.99	1	0.917	0.979	1.047	1.098	1.062	1.194	1.215	1.061	0.964	0.569	1.25258
TCGA-B6-A0IB	T3	0.078	0.664	0.842	0.916	1.006	1.018	1	1.097	1.036	1.137	1.195	1.17	1.203	1.26	1.216	1.224	0.966	1.25249
TCGA-AO-A12A	T2	0.076	0.544	0.723	0.829	0.894	0.914	1	0.907	0.966	0.932	1.368	1.005	1.039	1.119	1.034	0.999	0.796	1.25168
TCGA-OL-A5RZ	T1	0.133	0.665	0.798	0.746	0.909	0.922	1	1.041	0.96	1.11	1.454	1.125	1.195	1.137	1.13	1.067	0.719	1.25083
TCGA-EW-A1PH	T1	0.04	0.342	0.648	0.686	0.855	0.894	1	0.842	0.91	0.954	1.157	0.971	1.022	1.069	1.007	1.01	0.56	1.25029
TCGA-BH-A18Q	T2	0.094	0.58	0.794	0.873	0.98	0.819	1	0.89	0.969	0.97	1.346	1.045	1.041	1.224	1.874	1.795	1.096	1.24898
TCGA-AQ-A04J	T2	0.026	0.383	0.644	0.738	0.94	0.938	1	0.937	0.984	1.056	1.016	1.007	1.05	1.173	1.07	1.028	0.701	1.24787
TCGA-C8-A1HN	T2	0.028	0.467	0.82	0.879	0.956	1.046	1	0.95	0.984	1.012	1.093	1.088	1.161	1.192	1.145	1.086	0.73	1.24686
TCGA-AC-A3W6	T3	0.106	0.702	0.908	0.862	0.905	1.021	1	1.003	0.94	1.044	1.311	1.023	1.065	1.128	1.193	1.127	0.937	1.24641
TCGA-AC-A8OP	T1	0.114	0.58	0.848	0.795	0.947	1.035	1	1.023	0.955	1.113	1.368	1.028	1.119	1.18	1.027	1.121	0.665	1.24604
TCGA-AN-A0FN	T1	0.026	0.453	0.655	0.793	0.968	0.962	1	0.944	1.077	1.017	1.06	1.048	1.164	1.206	1.099	1.119	0.823	1.24587
TCGA-E9-A22E	T2	0.016	0.309	0.579	0.659	0.948	0.922	1	0.933	0.976	1.053	1.447	1.115	1.151	1.18	1.15	1.135	0.802	1.24473
TCGA-E2-A1LI	T2	0.082	0.541	0.815	0.824	0.99	0.917	1	0.949	0.995	1.075	1.084	1.155	1.155	1.232	1.18	1.149	0.837	1.24444
TCGA-BH-A0EB	T1	0.032	0.393	0.633	0.793	0.906	0.931	1	0.899	0.895	1.036	1.037	1.007	1.044	1.127	1.104	1.038	0.691	1.24393
TCGA-D8-A27F	T2	0.076	0.647	0.846	0.919	0.937	0.97	1	0.978	0.92	1.044	0.993	0.98	1.11	1.165	1.025	1.1	0.642	1.24333
TCGA-AN-A0XS	T2	0.083	0.636	0.736	0.824	0.975	1.026	1	1.061	1.056	1.113	1.184	1.195	1.189	1.212	1.216	1.109	0.747	1.24308
TCGA-BH-A18H	T1	0.052	0.606	0.815	0.757	0.959	0.946	1	0.987	1.018	1.08	1.339	1.049	1.172	1.192	1.168	1.13	0.725	1.24296
TCGA-AN-A0AK	T2	0.07	0.521	0.8	0.8	0.969	1.06	1	1.028	1.072	1.152	1.389	1.117	1.166	1.204	1.216	1.123	0.665	1.24252
TCGA-GM-A3XN	T1	0.087	0.697	0.713	0.724	0.895	0.892	1	0.94	0.904	1.029	1.146	0.949	1.043	1.112	1.093	1.003	0.789	1.24246
TCGA-A7-A6VX	T2	0.164	0.798	0.935	0.818	0.905	0.885	1	0.967	0.934	1.024	1.383	0.957	1.035	1.124	1.014	1.029	0.688	1.24199
TCGA-B6-A401	T1	0.094	0.69	0.799	0.689	1.016	0.935	1	1.08	1.092	1.251	1.236	1.074	1.186	1.261	1.19	1.23	0.912	1.24114
TCGA-D8-A1X5	T2	0.058	0.527	0.791	0.777	0.973	0.906	1	0.945	0.956	1.046	1.451	1.01	1.096	1.207	1.171	1.142	0.872	1.24049
TCGA-EW-A424	T3	0.098	0.723	0.879	0.804	1.036	0.982	1	1.039	1.1	1.136	1.225	1.218	1.173	1.284	1.206	1.242	0.94	1.23938
TCGA-BH-A0HW	T1	0.122	0.652	0.857	0.936	0.995	0.991	1	1.036	0.962	1.069	1.069	1.006	1.071	1.232	1.089	1.112	0.741	1.23819
TCGA-E2-A1LB	T2	0.047	0.43	0.653	0.784	0.87	0.908	1	0.907	0.976	1.015	1.24	1.099	1.077	1.077	1.117	1.104	0.711	1.23793
TCGA-AC-A5XU	T3	0.131	0.845	0.909	1.019	1.013	0.9	1	0.98	0.978	1.041	1.803	1	1.03	1.254	1.72	1.669	1.459	1.23791
TCGA-B6-A0X7	T1	0.088	0.617	0.741	0.817	0.997	0.969	1	1.049	1.037	1.026	1.163	1.167	1.244	1.234	1.213	1.169	0.842	1.23771
TCGA-A8-A07G	T1	0.034	0.376	0.694	0.786	0.943	0.915	1	0.911	0.932	1.019	1.043	0.971	1.105	1.167	1.129	1.034	0.704	1.23754
TCGA-AN-A0AM	T2	0.019	0.463	0.873	0.827	1.013	0.989	1	0.966	1.145	1.138	1.173	1.214	1.197	1.252	1.289	1.215	0.904	1.23593
TCGA-BH-A2L8	T2	0.088	0.555	0.762	0.816	0.947	0.98	1	1.007	0.998	1.074	1.383	1.081	1.139	1.17	1.08	1.08	0.824	1.23548
TCGA-E9-A247	T1	0.052	0.472	0.726	0.812	0.943	0.918	1	0.989	0.928	1.056	1.116	1.097	1.077	1.165	1.127	1.125	0.832	1.23542
TCGA-PL-A8LV	T4	0.103	0.77	0.9	0.904	0.951	1.015	1	1.027	0.959	1.08	1.184	1.088	1.133	1.173	1.147	1.194	0.933	1.23344
TCGA-A2-A0EO	T1	0.031	0.401	0.679	0.813	0.936	0.945	1	0.958	0.999	1.018	1.044	0.984	1.102	1.154	1.044	1.037	0.739	1.23291
TCGA-BH-A0DG	T2	0.066	0.695	0.895	0.918	0.966	0.929	1	0.897	0.794	0.901	1.44	1.018	1.013	1.189	1.719	1.749	1.39	1.23085
TCGA-A2-A3Y0	T2	0.115	0.683	0.762	0.77	0.906	0.845	1	0.923	0.912	1.03	1.16	1.049	1.025	1.115	1.023	1.097	0.792	1.23068
TCGA-C8-A12U	T2	0.029	0.447	0.74	0.88	0.955	0.99	1	0.881	0.964	0.994	1.4	1.194	1.177	1.175	1.218	1.098	0.946	1.23037
TCGA-E9-A1NG	T2	0.072	0.539	0.856	0.799	0.929	0.956	1	0.94	0.921	0.938	1.268	1.027	1.005	1.143	1.137	1.08	0.962	1.23036
TCGA-GM-A3XL	T2	0.085	0.695	0.818	0.893	1.037	0.936	1	1.091	1.071	1.226	1.403	1.12	1.247	1.275	1.307	1.32	0.991	1.22951
TCGA-E9-A22G	T2	0.051	0.511	0.724	0.925	0.968	0.926	1	1.005	1.068	1.063	1.106	1.148	1.182	1.19	1.217	1.17	0.851	1.22934
TCGA-A8-A06P	T1	0.066	0.516	0.795	0.793	0.956	0.907	1	1.003	1.012	1.046	1.039	1.039	1.088	1.174	1.008	1.029	0.718	1.22803
TCGA-BH-A6R8	T2	0.138	0.693	0.91	0.824	0.886	0.934	1	0.968	0.976	1.042	1.33	0.992	1.044	1.088	1.117	1.073	0.93	1.22799
TCGA-EW-A6SD	T2	0.184	0.769	0.919	0.799	0.952	0.932	1	0.994	1.067	1.034	1.574	1.042	1.021	1.169	1.618	1.556	1.273	1.22794
TCGA-C8-A1HI	T2	0.044	0.511	0.685	0.888	0.966	0.957	1	0.982	1.008	1.064	1.097	1.17	1.15	1.186	1.149	1.118	0.728	1.22774
TCGA-A8-A09G	T3	0.073	0.466	0.808	0.679	0.934	0.962	1	0.937	0.977	0.941	1.263	0.954	1.05	1.146	1.035	0.949	0.739	1.22698
TCGA-E2-A153	T2	0.029	0.37	0.732	0.684	1.093	0.933	1	1.043	1.145	1.247	1.674	1.194	1.215	1.341	1.603	1.565	0.92	1.2269
TCGA-A2-A0T0	T2	0.064	0.557	0.849	0.889	0.956	1.017	1	1.047	1.018	1.051	1.105	1.041	1.141	1.172	1.111	1.126	0.838	1.22594
TCGA-BH-A1EO	T1	0.025	0.369	0.629	0.803	1.099	1.056	1	0.89	1.012	1.146	1.127	1.237	1.419	1.347	1.145	1.089	0.515	1.22566
TCGA-A2-A0CT	T2	0.046	0.416	0.619	0.608	0.909	0.925	1	0.912	0.895	0.933	1.143	0.93	1.154	1.114	1.063	0.943	0.662	1.22552
TCGA-D8-A1XL	T2	0.065	0.535	0.767	0.887	1.049	1.029	1	1.105	1.166	1.185	1.454	1.242	1.24	1.285	1.246	1.299	0.815	1.22498
TCGA-BH-A0E2	T2	0.075	0.561	0.777	0.875	0.891	0.958	1	0.907	0.86	0.955	1.114	1.014	1.01	1.091	1.065	1.01	0.68	1.22447
TCGA-A8-A07J	T2	0.037	0.401	0.712	0.806	0.968	0.891	1	0.926	1.081	1.035	1.357	0.947	1.139	1.185	1.139	1.007	0.651	1.22417
TCGA-AR-A0TY	T2	0.041	0.305	0.607	0.751	0.954	0.969	1	0.855	1.054	1.079	1.498	1.011	1.071	1.167	1.138	1.06	0.649	1.22327
TCGA-D8-A1JN	T3	0.006	0.434	0.711	0.839	0.972	0.965	1	0.9	0.99	1.006	1.529	1.132	1.187	1.188	1.267	1.259	1.135	1.22222
TCGA-BH-A0B6	T1	0.155	0.694	0.804	0.923	0.997	0.991	1	0.995	1.066	1.135	1.584	1.082	1.112	1.218	1.192	1.129	1.017	1.22166
TCGA-AO-A0JC	T2	0.055	0.406	0.604	0.802	0.985	0.943	1	0.965	0.878	1.046	1.12	1.106	1.156	1.203	1.122	1.126	0.66	1.22132
TCGA-HN-A2OB	T2	0.164	0.688	0.832	0.822	0.891	0.933	1	0.957	0.953	0.977	1.29	0.965	0.953	1.088	1.219	1.166	1.025	1.2211
TCGA-XX-A899	T1	0.141	0.698	0.952	0.864	0.942	0.965	1	0.984	0.961	1.021	1.117	0.908	1.045	1.15	0.967	0.983	0.651	1.22081
TCGA-A1-A0SB	T1	0.095	0.576	0.817	0.821	0.925	0.959	1	0.955	0.938	0.961	1.402	0.963	1.051	1.129	1.542	1.489	1.26	1.22054
TCGA-BH-A42T	T2	0.141	0.859	0.946	0.851	1.071	0.962	1	1.105	1.088	1.184	1.268	1.119	1.267	1.307	1.303	1.28	0.937	1.22035
TCGA-S3-AA17	T2	0.111	0.776	0.932	0.846	0.917	0.952	1	1.018	1.031	1.059	1.304	1.036	1.028	1.118	1.01	1.035	0.578	1.21919
TCGA-A1-A0SJ	T3	0.07	0.467	0.675	0.68	0.89	0.897	1	0.905	0.967	0.935	1.008	0.957	0.979	1.084	1.089	0.944	0.601	1.21798
TCGA-AR-A1AX	T1	0.033	0.441	0.718	0.855	0.923	0.92	1	0.867	0.982	0.934	1.168	1.037	1.047	1.124	1.086	0.966	0.579	1.21777
TCGA-AC-A8OQ	T2	0.096	0.685	0.923	0.689	0.948	0.846	1	0.954	0.991	1.128	1.363	1.03	1.235	1.153	1.099	1.087	0.79	1.21624
TCGA-A1-A0SF	T2	0.092	0.457	0.677	0.689	0.866	0.868	1	0.853	0.941	0.928	1.475	1.004	0.976	1.053	1.058	1.002	0.871	1.21594
TCGA-A8-A06N	T4	0.029	0.454	0.811	0.828	0.99	0.997	1	0.926	1.039	1.017	1.054	1.015	1.183	1.203	1.053	1.004	0.637	1.21515
TCGA-AC-A6NO	T2	0.147	0.689	0.857	0.883	0.945	1.051	1	1.039	1.003	1.086	1.236	1.082	1.117	1.148	1.096	1.107	0.826	1.21481
TCGA-GM-A2DM	T2	0.153	0.662	0.829	0.968	0.984	0.909	1	0.987	0.974	1.052	1.448	1.008	1.087	1.194	1.377	1.347	1.147	1.21341
TCGA-BH-A209	T1	0.037	0.496	0.911	0.928	1.047	1.05	1	0.945	1.015	1.098	1.135	1.177	1.206	1.267	1.222	1.159	0.672	1.21012
TCGA-E2-A14Q	T2	0.029	0.434	0.699	0.737	0.872	0.94	1	0.877	0.936	1.01	1.236	1.027	1.043	1.055	1.026	1.032	0.736	1.20986
TCGA-AO-A124	T2	0.098	0.573	0.771	0.873	0.966	0.981	1	0.975	1.004	0.985	1.051	1.064	1.108	1.168	1.069	0.987	0.678	1.20911
TCGA-C8-A12N	T2	0.084	0.463	0.751	0.93	1.105	1.018	1	1.051	1.132	1.074	1.252	1.244	1.336	1.336	1.31	1.34	0.957	1.20905
TCGA-E2-A10B	T2	0.104	0.639	0.888	0.829	0.952	1.025	1	0.974	1.01	0.973	0.997	1.136	1.076	1.151	1.085	1.024	0.617	1.20903
TCGA-E2-A106	T1	0.099	0.561	0.693	0.829	1.012	0.989	1	0.983	1.069	1.056	1.093	1.119	1.219	1.223	1.219	1.159	0.73	1.2085
TCGA-A2-A0CS	T4	0.08	0.561	0.613	0.807	1.012	0.964	1	0.921	0.911	1.092	1.459	1.25	1.271	1.223	1.163	1.267	0.996	1.2085
TCGA-OL-A6VO	T1	0.173	0.722	0.952	0.838	0.926	0.947	1	0.994	1.029	1.044	1.224	1.062	1.051	1.119	1.126	1.091	0.983	1.20842
TCGA-D8-A4Z1	T1	0.13	0.703	0.847	0.833	0.989	1.014	1	0.981	0.978	1.048	1.517	0.931	1.046	1.195	1.453	1.395	1.019	1.20829
TCGA-A8-A0A7	T2	0.028	0.427	0.709	0.751	1.023	0.961	1	0.974	1.085	1.149	1.102	1.079	1.229	1.236	1.091	1.135	0.753	1.20821
TCGA-A2-A0EV	T1	0.067	0.49	0.804	0.701	0.932	0.912	1	0.995	0.987	0.988	1.069	0.985	1.025	1.126	1.044	1.05	0.639	1.20815
TCGA-A2-A0CL	T3	0.047	0.335	0.719	0.769	1.016	0.854	1	0.829	0.999	1.013	1.459	0.967	1.147	1.227	1.08	0.911	0.608	1.20768
TCGA-AC-A2FO	T2	0.066	0.417	0.741	0.829	0.961	0.885	1	0.938	1.029	1.082	1.105	1.067	1.154	1.16	1.127	1.08	0.627	1.20708
TCGA-C8-A12Q	T1	0.086	0.608	0.768	0.685	0.908	1.007	1	0.937	0.952	0.964	1.382	1.049	1.092	1.096	1.044	0.98	0.654	1.20705
TCGA-D8-A27H	T2	0.054	0.542	0.781	0.808	0.956	0.966	1	0.901	0.925	1.044	1.088	1.083	1.082	1.153	0.989	1.046	0.698	1.20607
TCGA-A8-A0A4	T2	0.063	0.459	0.728	0.76	0.884	0.949	1	0.922	0.986	0.96	0.982	0.978	0.978	1.066	1.019	0.892	0.555	1.20588
TCGA-3C-AALI	T2	0.119	0.767	0.899	0.781	0.981	0.949	1	1.03	1.045	1.065	1.444	1.079	1.142	1.182	1.133	1.102	0.771	1.20489
TCGA-B6-A0WY	T3	0.09	0.556	0.688	0.929	0.92	0.991	1	0.993	0.897	1.051	1.11	1.102	1.081	1.108	1.089	1.034	0.714	1.20435
TCGA-OL-A5D6	T2	0.071	0.752	0.901	0.914	1.014	0.932	1	1.019	1.078	1.1	1.631	1.071	1.169	1.221	1.219	1.146	0.794	1.20414
TCGA-E9-A1R2	T2	0.057	0.508	0.785	0.887	0.923	0.932	1	0.929	1.052	1.041	1.249	1.083	1.121	1.111	1.067	0.986	0.633	1.20368
TCGA-A2-A0T1	T3	0.11	0.624	0.824	0.827	0.943	0.94	1	0.998	0.986	1.031	1.026	1.112	1.064	1.135	1.067	1.062	0.762	1.20361
TCGA-E9-A2JS	T2	0.075	0.711	0.948	0.984	0.985	0.984	1	1.034	1.031	1.065	1.234	1.033	1.057	1.185	1.072	1.107	0.732	1.20305
TCGA-AR-A0TU	T2	0.022	0.357	0.752	0.815	1.078	0.964	1	0.83	0.818	1.079	1.461	1.214	1.348	1.296	1.249	1.34	1.18	1.20223
TCGA-LD-A74U	T3	0.137	0.787	0.882	0.879	0.935	0.964	1	0.961	1.022	1.038	1.124	1.086	1.076	1.124	1.032	1.013	0.701	1.20214
TCGA-AN-A0FD	T2	0.102	0.666	0.682	0.766	0.948	0.921	1	1.007	1.049	1.05	1.2	0.974	1.122	1.139	1.053	1.111	0.84	1.20148
TCGA-A2-A0EN	T2	0.094	0.595	0.689	0.855	0.95	0.99	1	0.958	0.969	1.049	1.049	1.004	1.094	1.141	1.08	1.022	0.746	1.20105
TCGA-A8-A09X	T2	0.057	0.579	0.791	0.71	0.913	0.936	1	0.908	1.059	0.986	1.119	0.923	1.031	1.096	1.034	0.965	0.542	1.20044
TCGA-AR-A24V	T2	0.045	0.634	0.748	0.751	0.969	0.964	1	0.977	0.944	1.006	1.249	0.952	1.095	1.163	0.988	0.982	0.611	1.20021
TCGA-C8-A134	T2	0.092	0.607	0.87	0.848	0.995	1.009	1	1.003	1.029	1.081	1.056	1.083	1.133	1.194	1.139	1.08	0.835	1.2
TCGA-E9-A1N9	T2	0.053	0.578	0.818	0.815	0.94	0.979	1	0.955	1.02	1.003	1.171	1.039	1.073	1.128	1.147	1.039	0.864	1.2
TCGA-D8-A73X	T2	0.077	0.686	0.854	0.876	0.928	0.901	1	1	0.994	1.008	1.152	1.011	1.06	1.113	1.092	1.034	0.692	1.19935
TCGA-BH-A0B1	T2	0.057	0.458	0.793	0.706	1.029	1.064	1	1.02	1.011	1.111	1.347	1.165	1.206	1.234	1.063	1.049	0.522	1.19922
TCGA-E2-A1BD	T2	0.072	0.754	0.882	0.916	0.994	0.98	1	1.018	1.106	1.136	1.198	1.129	1.149	1.192	1.159	1.177	0.939	1.1992
TCGA-D8-A1Y2	T2	0.052	0.542	0.821	0.718	0.965	0.98	1	0.946	1.064	1.071	1.178	1.093	1.141	1.157	1.053	1.095	0.709	1.19896
TCGA-LD-A7W6	T2	0.176	0.752	0.863	0.814	0.976	0.93	1	1.048	1.015	1.047	1.162	1.031	1.098	1.169	1.119	1.071	0.713	1.19775
TCGA-C8-A26Z	T2	0.08	0.649	0.861	0.63	0.967	0.942	1	0.932	0.967	1.072	0.99	1.07	1.076	1.158	1.094	1.004	0.7	1.19752
TCGA-E2-A15O	T1	0.056	0.607	0.779	0.914	0.934	0.936	1	0.988	1.006	1.017	1.462	1.021	1.058	1.118	1.272	1.194	1.058	1.197
TCGA-AR-A2LL	T3	0.093	0.627	0.803	0.792	0.97	0.879	1	0.968	0.946	1.079	1.348	1.086	1.101	1.161	1.091	1.073	0.625	1.19691
TCGA-EW-A2FV	T3	0.049	0.592	0.83	0.869	0.968	0.93	1	0.972	1.005	1.02	1.142	1.04	1.105	1.158	1.082	1.029	0.749	1.19628
TCGA-LL-A440	T1	0.179	0.819	0.889	0.822	0.953	0.98	1	0.994	0.914	0.999	1.007	0.999	1.017	1.14	1.014	1.006	0.742	1.19622
TCGA-EW-A1PB	T3	0.051	0.559	0.794	0.941	1.062	0.938	1	1.094	1.075	1.178	1.503	1.171	1.227	1.27	1.252	1.203	0.887	1.19586
TCGA-EW-A6SC	T2	0.105	0.744	0.85	0.845	0.955	0.903	1	0.936	0.883	0.983	1.336	0.92	1.003	1.142	1.274	1.224	1.036	1.19581
TCGA-A8-A08J	T4	0.079	0.535	0.901	0.657	0.966	0.938	1	0.965	0.999	1.043	1.003	1.09	1.106	1.155	1.099	1.061	0.772	1.19565
TCGA-AQ-A04L	T2	0.052	0.489	0.796	0.781	0.978	0.927	1	0.942	0.899	0.986	1.346	1.153	1.158	1.169	1.107	1.117	0.913	1.1953
TCGA-E9-A1RF	T2	0.06	0.671	0.892	0.8	1.036	0.985	1	1.038	1.067	1.144	1.247	1.157	1.153	1.238	1.221	1.173	0.756	1.19498
TCGA-BH-A0W7	T1	0.05	0.428	0.797	0.761	1.052	1.001	1	0.918	0.956	1.124	1.211	1.241	1.222	1.257	1.175	1.15	0.964	1.19487
TCGA-A7-A0D9	T2	0.074	0.47	0.751	0.966	1.006	0.896	1	1.076	1.052	1.107	1.295	1.22	1.166	1.202	1.096	1.046	0.474	1.19483
TCGA-A7-A0CD	T1	0.056	0.494	0.799	0.806	0.924	0.927	1	0.926	0.921	0.915	0.959	1.037	1.07	1.104	1.062	0.94	0.672	1.19481
TCGA-A1-A0SD	T2	0.084	0.556	0.765	0.693	0.982	0.96	1	1.027	1.055	0.996	1.451	1.1	1.157	1.173	1.499	1.434	1.245	1.1945
TCGA-D8-A1XR	T2	0.15	0.665	0.825	0.901	0.995	1.045	1	1.019	1.081	1.064	1.108	1.087	1.097	1.188	1.056	1.063	0.687	1.19397
TCGA-BH-A0DL	T2	0.05	0.518	0.811	0.767	0.995	0.987	1	0.979	1.055	1.102	1.277	1.093	1.139	1.188	1.135	1.135	0.788	1.19397
TCGA-A8-A075	T2	0.049	0.568	0.848	0.969	0.991	0.938	1	1.023	1.06	0.978	1.029	1.092	1.132	1.183	1.091	1.075	0.747	1.19374
TCGA-BH-A0DH	T2	0.095	0.463	0.672	0.698	0.93	0.911	1	0.913	0.956	1.045	1.071	0.929	1.075	1.11	1.072	0.969	0.634	1.19355
TCGA-A8-A090	T2	0.064	0.451	0.653	0.794	0.957	1.011	1	0.89	0.954	0.944	1.292	1.1	0.969	1.142	1.014	1.006	0.455	1.19331
TCGA-E9-A1N5	T2	0.073	0.5	0.749	0.762	0.916	0.969	1	0.926	0.943	1.022	1.36	0.983	1.046	1.093	1.228	1.18	1.004	1.19323
TCGA-EW-A1P7	T2	0.11	0.644	0.724	0.741	0.963	0.936	1	0.998	0.986	1.059	1.432	1.047	1.101	1.149	1.042	1.012	0.634	1.19315
TCGA-XX-A89A	T3	0.159	0.749	0.966	0.891	1.072	1.071	1	1.083	1.154	1.105	1.469	1.135	1.113	1.279	1.206	1.146	0.845	1.1931
TCGA-E2-A1L6	T1	0.07	0.609	0.835	0.895	1.012	1.013	1	0.998	0.952	1.02	1.335	1.11	1.136	1.207	1.148	1.093	0.661	1.19269
TCGA-AC-A3BB	T3	0.146	0.712	0.814	0.821	0.955	0.919	1	1.012	1.022	1.078	1.399	1.109	1.073	1.138	1.11	1.116	0.726	1.19162
TCGA-AO-A12H	T2	0.078	0.412	0.695	0.815	0.994	0.934	1	0.955	1.059	1.026	1.151	1.072	1.128	1.184	1.131	1.145	0.802	1.19115
TCGA-A8-A07P	T2	0.054	0.513	0.71	0.797	0.958	0.857	1	0.921	0.958	0.978	1.027	1.072	1.138	1.141	1.022	0.941	0.589	1.19102
TCGA-AN-A049	T2	0.063	0.526	0.763	0.796	1.007	1.007	1	0.95	0.977	1.072	1.342	1.088	1.169	1.199	1.177	1.039	0.599	1.19067
TCGA-D8-A146	T2	0.119	0.523	0.749	0.881	0.967	0.968	1	0.912	0.979	0.992	0.96	1.067	1.104	1.151	1.051	1.031	0.617	1.19028
TCGA-PL-A8LX	T4	0.122	0.677	0.959	0.726	0.946	0.966	1	1.004	1.046	1.113	1.403	1.118	1.168	1.126	1.127	1.144	0.864	1.19027
TCGA-A8-A09A	T2	0.063	0.505	0.669	0.68	0.932	0.841	1	0.934	1.008	0.937	1.29	1.003	1.081	1.109	1.015	0.823	0.534	1.18991
TCGA-AN-A0AJ	T3	0.09	0.535	0.776	0.666	0.931	0.911	1	0.959	0.985	1.013	1.004	0.971	1.081	1.107	1.062	0.974	0.729	1.18904
TCGA-AN-A04A	T2	0.065	0.645	0.816	0.829	1.002	0.958	1	0.991	0.994	1.055	1.206	1.069	1.098	1.191	1.034	1.069	0.793	1.18862
TCGA-BH-A0DK	T2	0.074	0.506	0.733	0.685	0.897	0.935	1	0.917	0.951	0.926	1.153	1.03	1.055	1.066	0.99	1.008	0.621	1.18841
TCGA-A2-A0CZ	T2	0.067	0.637	0.789	0.861	0.973	1.061	1	0.987	0.966	1.1	1.101	1.009	1.12	1.156	1.072	1.125	0.824	1.18808
TCGA-A2-A0ET	T2	0.076	0.524	0.805	0.906	0.981	0.979	1	1.034	0.97	1.025	1.067	1.032	1.131	1.165	1.09	1.076	0.65	1.18756
TCGA-BH-A0HF	T1	0.06	0.405	0.596	0.681	0.997	0.916	1	0.93	1.032	0.971	1.699	1.149	1.138	1.183	1.118	1.135	0.581	1.18656
TCGA-A2-A0EW	T1	0.1	0.602	0.847	0.844	0.965	1.017	1	0.996	0.932	0.998	1.42	1.121	1.135	1.145	1.091	1.017	0.674	1.18653
TCGA-E9-A3HO	T2	0.074	0.527	0.734	0.685	0.939	0.883	1	0.916	0.946	1.046	1.042	1.053	1.083	1.113	1.151	1.124	0.932	1.1853
TCGA-AO-A1KT	T1	0.072	0.506	0.877	0.794	1.02	1.058	1	0.966	0.953	1.041	1.27	1.198	1.192	1.209	1.196	1.156	0.815	1.18529
TCGA-JL-A3YX	T2	0.143	0.858	0.93	0.813	1.029	0.97	1	1.044	1.041	1.127	1.126	1.081	1.148	1.219	1.117	1.156	0.871	1.18465
TCGA-A8-A06O	T1	0.061	0.382	0.642	0.72	0.939	0.949	1	0.956	0.991	0.999	1	1.046	1.122	1.112	1.08	1.02	0.701	1.18424
TCGA-LL-A740	T1	0.064	0.588	0.8	0.802	0.97	0.832	1	0.979	1.005	1.068	1.538	1.014	1.113	1.148	1.072	1.033	0.646	1.18351
TCGA-C8-A12T	T2	0.055	0.452	0.704	0.54	0.72	0.616	1	0.563	0.601	0.713	1.393	0.617	0.641	0.852	1.182	1.158	0.98	1.18333
TCGA-A2-A0EP	T1	0.118	0.686	0.83	0.865	1.042	0.98	1	1.03	1.079	1.181	1.167	1.248	1.175	1.233	1.189	1.192	0.827	1.1833
TCGA-BH-A0H3	T1	0.054	0.617	0.902	0.902	0.958	0.942	1	0.946	1.037	1.016	1.261	1.14	1.087	1.133	1.101	1.037	0.591	1.18267
TCGA-E2-A10A	T3	0.038	0.511	0.789	0.793	0.952	1.002	1	0.949	1.009	0.973	0.945	1.125	1.077	1.125	1.022	1.037	0.635	1.18172
TCGA-AR-A0TV	T2	0.122	0.643	0.787	0.722	1.024	0.992	1	1.076	1.032	1.071	1.105	1.179	1.16	1.21	1.161	1.059	0.686	1.18164
TCGA-AR-A0U4	T2	0.092	0.524	0.736	0.8	0.92	0.912	1	0.891	0.807	0.913	1.012	1.048	1.019	1.087	0.951	0.901	0.602	1.18152
TCGA-JL-A3YW	T2	0.157	0.783	0.83	0.879	1.003	1.024	1	1.026	1.009	1.106	1.306	1.058	1.135	1.185	1.108	1.163	0.84	1.18146
TCGA-AR-A2LK	T3	0.086	0.649	0.837	0.71	0.916	0.849	1	0.957	0.975	1.003	1.133	0.969	1.028	1.082	0.965	0.909	0.552	1.18122
TCGA-A8-A09Q	T4	0.071	0.426	0.85	0.896	1.013	1.01	1	0.998	0.991	1.027	1.108	1.012	1.102	1.196	0.987	1.03	0.646	1.18065
TCGA-PE-A5DE	T2	0.108	0.706	0.888	0.751	0.915	0.986	1	0.958	1	0.996	1.379	1.042	1.029	1.08	1.361	1.298	1.144	1.18033
TCGA-AN-A0XV	T2	0.028	0.467	0.67	0.821	0.943	0.966	1	0.873	0.838	0.935	1.439	1.119	1.08	1.113	1.055	0.992	0.764	1.18028
TCGA-E9-A249	T2	0.056	0.599	0.821	0.904	1	1.005	1	0.998	1.068	1.074	1.103	1.122	1.162	1.18	1.057	1.053	0.762	1.18
TCGA-AR-A1AY	T1	0.054	0.456	0.732	0.953	0.97	0.962	1	0.904	0.963	0.952	1.35	0.957	1.098	1.144	1.483	1.401	0.994	1.17938
TCGA-OL-A6VR	T1	0.152	0.821	1.011	0.849	0.976	0.961	1	1.03	1.063	1.03	1.126	1.05	1.088	1.151	1.069	1.055	0.768	1.1793
TCGA-BH-A1EW	T2	0.061	0.591	0.776	0.977	0.971	0.965	1	0.961	0.998	1.017	1.417	0.965	1.113	1.145	1.145	1.057	0.852	1.1792
TCGA-A8-A06Q	T3	0.03	0.274	0.671	0.755	1.039	0.89	1	0.909	1.096	1.038	0.993	1.054	1.203	1.225	1.107	1.067	0.652	1.17902
TCGA-GI-A2C9	T3	0.123	0.666	0.787	0.811	0.928	0.748	1	0.942	0.936	1.007	1.374	0.994	1.015	1.094	1.217	1.142	0.967	1.17888
TCGA-EW-A2FW	T2	0.066	0.623	0.881	0.951	0.98	0.91	1	0.986	0.993	1.053	1.079	1.087	1.099	1.155	1.157	1.074	0.778	1.17857
TCGA-A7-A6VV	T2	0.202	0.791	0.932	0.932	1.008	0.967	1	1.055	1.039	1.083	1.393	1.007	1.157	1.188	1.222	1.164	1.03	1.17857
TCGA-AR-A0TT	T2	0.1	0.488	0.846	0.898	1.004	0.998	1	1.005	1.024	1.013	1.017	1.034	1.077	1.183	1.111	1.093	0.665	1.17829
TCGA-A2-A3XT	T2	0.165	0.813	0.837	0.804	0.971	0.873	1	0.95	0.967	1.049	1.049	0.961	1.012	1.144	1.072	1.051	0.735	1.17817
TCGA-AR-A2LQ	T3	0.045	0.59	0.728	0.743	0.921	0.897	1	0.914	0.893	0.972	1.376	0.963	0.986	1.085	1.218	1.154	0.988	1.17807
TCGA-BH-A0H9	T2	0.083	0.509	0.731	0.766	0.955	0.947	1	0.954	0.913	0.976	1.172	1.019	1.156	1.125	1.106	1.053	0.607	1.17801
TCGA-AR-A2LR	T1	0.129	0.698	0.753	0.886	0.944	0.962	1	0.945	0.963	1.022	1.451	0.987	1.045	1.112	1.463	1.445	1.235	1.17797
TCGA-AR-A5QM	T2	0.142	0.758	0.937	0.851	0.967	0.872	1	0.978	0.924	1.031	1.374	1.057	1.076	1.139	1.512	1.458	1.375	1.17787
TCGA-BH-A0HX	T2	0.062	0.49	0.692	0.728	1.001	0.978	1	1.013	1.046	1.062	1.183	1.133	1.115	1.179	1.141	1.072	0.609	1.17782
TCGA-EW-A2FR	T1	0.14	0.733	0.885	0.842	0.953	0.952	1	0.998	0.957	1.031	1.163	0.976	1.072	1.122	1.073	1.027	0.619	1.17733
TCGA-E2-A105	T2	0.098	0.609	0.743	0.769	0.948	0.993	1	0.945	0.996	0.991	0.982	1.029	1.074	1.116	1.061	1.042	0.792	1.17722
TCGA-EW-A6S9	T1	0.181	0.741	0.954	0.897	0.932	0.977	1	0.982	0.954	1.041	1.409	1	1.084	1.097	1.161	1.024	0.875	1.17704
TCGA-OK-A5Q2	T2	0.102	0.634	0.875	0.855	0.949	0.921	1	0.992	1.014	1.007	1.199	0.993	1.057	1.117	1.075	1.045	0.685	1.17703
TCGA-C8-A12P	T2	0.095	0.585	0.855	0.617	0.894	0.801	1	0.883	0.85	0.931	1.263	0.932	0.955	1.052	1.437	1.379	1.173	1.17673
TCGA-A2-A0CU	T2	0.041	0.432	0.771	0.939	1.02	1.008	1	0.926	1.024	1.072	1.045	1.014	1.151	1.2	1.044	1.073	0.843	1.17647
TCGA-PE-A5DD	T2	0.109	0.61	0.884	0.753	0.993	0.9	1	0.976	0.983	1.114	1.222	1.152	1.114	1.168	1.173	1.179	0.789	1.17623
TCGA-EW-A1PA	T2	0.06	0.542	0.833	0.89	1.08	1.008	1	1.044	1.061	1.061	1.593	1.107	1.21	1.27	1.301	1.223	1.106	1.17593
TCGA-A2-A4RY	T3	0.119	0.721	0.973	0.903	0.995	0.896	1	0.97	0.924	0.994	1.526	1.052	1.068	1.17	1.762	1.711	1.094	1.17588
TCGA-A2-A1FZ	T2	0.056	0.574	0.776	0.875	1.041	1.016	1	1	0.993	1.026	1.549	1.067	1.151	1.224	1.272	1.235	1.009	1.17579
TCGA-LQ-A4E4	T3	0.145	0.644	0.917	0.783	0.999	0.882	1	0.985	0.969	1.081	1.605	1.004	1.044	1.174	1.644	1.578	1.076	1.17518
TCGA-EW-A1IY	T1	0.016	0.466	0.979	0.884	1.16	1.021	1	0.99	0.718	1.351	2.032	1.693	1.768	1.363	1.797	2.379	2.125	1.175
TCGA-D8-A3Z5	T2	0.103	0.768	0.964	0.781	0.99	0.994	1	1.023	0.995	1.112	1.09	1.072	1.143	1.163	1.029	1.131	0.816	1.17475
TCGA-E9-A243	T2	0.022	0.44	0.781	0.832	0.973	0.997	1	0.922	0.965	0.919	1.029	1.103	1.142	1.143	1.125	1.017	0.612	1.17472
TCGA-BH-A0DO	T1	0.039	0.578	0.843	0.878	0.997	1.059	1	0.959	1.022	1.041	1.266	1.174	1.144	1.171	1.14	1.071	0.769	1.17452
TCGA-D8-A1XU	T1	0.076	0.493	0.86	0.793	0.947	0.944	1	0.947	0.979	1.023	1.004	1.093	1.078	1.111	1.029	0.993	0.626	1.17318
TCGA-AN-A0AT	T2	0.07	0.671	0.93	0.849	0.999	0.955	1	1.004	1.031	1.058	1.077	1.055	1.097	1.172	1.134	1.123	0.84	1.17317
TCGA-A7-A6VY	T2	0.223	0.876	0.908	0.907	0.959	0.927	1	1.034	1.06	1.045	1.267	1.072	1.066	1.125	1.097	1.067	0.853	1.1731
TCGA-A2-A0T5	T2	0.136	0.591	0.864	0.897	1.026	0.983	1	1.046	1.068	1.028	1.305	1.082	1.205	1.203	1.115	1.057	0.761	1.17251
TCGA-AN-A0FY	T1	0.101	0.587	0.751	0.959	1.022	1.004	1	1.026	0.995	1.063	1.1	1.063	1.076	1.198	1.122	1.116	0.855	1.17221
TCGA-E9-A3Q9	T3	0.126	0.713	0.791	0.884	0.964	0.999	1	0.99	1.014	1.082	1.253	1.071	1.074	1.13	1.09	1.039	0.702	1.1722
TCGA-D8-A1XZ	T1	0.057	0.524	0.731	0.484	0.944	0.971	1	1.015	0.963	0.919	1.191	1.012	1.107	1.106	1.108	1.015	0.595	1.17161
TCGA-AC-A3W5	T2	0.122	0.702	0.883	0.869	1.009	0.932	1	1.005	1.02	1.127	1.382	1.068	1.165	1.182	1.177	1.102	0.862	1.17146
TCGA-AN-A0XT	T2	0.023	0.49	0.664	0.823	1.033	1.007	1	0.881	0.748	1.032	1.388	1.181	1.255	1.21	1.142	1.207	0.855	1.17135
TCGA-EW-A1P5	T2	0.12	0.666	0.801	0.796	0.958	0.933	1	0.976	1.001	0.99	1.366	0.945	1.032	1.122	1.073	0.902	0.645	1.17119
TCGA-B6-A0RV	T3	0.086	0.514	0.674	0.762	0.941	0.989	1	0.883	0.878	0.948	1.094	1.029	1.033	1.102	0.992	0.911	0.605	1.17109
TCGA-AO-A0J7	T2	0.115	0.591	0.758	0.742	0.889	0.922	1	0.908	0.948	0.962	1.553	0.952	1.009	1.041	1.251	1.192	1.109	1.17098
TCGA-D8-A73W	T3	0.101	0.734	0.783	0.915	0.956	0.938	1	1.005	0.972	1.066	1.423	0.908	1.035	1.119	1.109	1.041	0.824	1.1705
TCGA-C8-A12O	T2	0.028	0.412	0.816	0.906	0.968	0.973	1	0.875	0.988	0.954	1.101	1.049	1.165	1.133	1.027	0.9	0.574	1.17045
TCGA-A2-A1FX	T3	0.037	0.472	0.785	0.845	1.063	0.985	1	1.012	1.027	1.074	1.16	1.098	1.151	1.244	1.077	1.168	0.603	1.17027
TCGA-BH-A0BA	T3	0.12	0.602	0.792	0.889	0.959	1.025	1	0.99	1.043	1.014	1.025	1.032	1.099	1.122	1.08	1.018	0.673	1.16997
TCGA-B6-A0X0	T1	0.082	0.362	0.647	0.786	1.071	0.945	1	0.946	0.978	1.062	1.422	1.167	1.18	1.253	1.443	1.396	0.573	1.16993
TCGA-E9-A24A	T1	0.034	0.561	0.766	0.797	0.949	0.99	1	0.88	0.77	0.938	1.082	0.99	1.018	1.11	1.033	1.041	0.637	1.16965
TCGA-AO-A03P	T2	0.086	0.489	0.748	0.886	0.975	0.977	1	0.954	1.029	0.998	1.085	1.131	1.126	1.14	1.119	1.087	0.8	1.16923
TCGA-E2-A15H	T1	0.094	0.618	0.821	0.942	1.036	1.018	1	1.022	1.003	1.075	1.449	1.166	1.119	1.211	1.183	1.125	0.981	1.16892
TCGA-E2-A2P5	T2	0.103	0.759	0.956	0.799	1.019	0.968	1	1.073	1.077	1.152	1.338	1.149	1.198	1.191	1.116	1.206	0.907	1.16879
TCGA-B6-A1KI	T1	0.077	0.622	0.887	0.912	1.043	0.896	1	0.985	1.058	1.112	1.127	1.07	1.165	1.219	1.147	1.141	0.615	1.16874
TCGA-BH-AB28	T3	0.059	0.64	0.82	0.787	0.978	0.905	1	1.001	1.002	1.109	1.157	0.949	1.084	1.143	1.071	0.959	0.63	1.16871
TCGA-A2-A0D1	T2	0.049	0.549	0.823	0.847	0.957	0.904	1	0.989	0.958	1.027	1.037	1.012	1.086	1.118	1.006	1.08	0.861	1.16823
TCGA-A2-A0CM	T2	0.051	0.499	0.836	0.764	1.011	0.957	1	0.946	1.001	1.074	1.07	1.064	1.171	1.181	1.121	1.123	0.815	1.16815
TCGA-S3-A6ZG	T2	0.095	0.71	0.916	0.927	0.975	0.879	1	0.999	1.024	1.062	1.096	1.031	1.066	1.138	1.015	1.015	0.64	1.16718
TCGA-E9-A1NA	T2	0.094	0.644	0.776	0.885	1.023	0.961	1	0.989	1.03	1.041	1.373	1.077	1.086	1.194	1.062	1.032	0.714	1.16716
TCGA-A1-A0SE	T1	0.152	0.641	0.742	0.899	1.013	0.974	1	1.031	1.036	0.991	1.106	1.08	1.108	1.182	1.096	1.001	0.664	1.16683
TCGA-AR-A2LO	T2	0.071	0.589	0.773	0.835	0.961	0.992	1	0.964	1.014	0.992	1.419	1.092	1.069	1.121	1.104	1.02	0.713	1.16649
TCGA-E9-A1N8	T2	0.116	0.67	0.77	0.829	1.028	0.994	1	1.03	0.998	1.021	1.345	1.068	1.153	1.199	1.431	1.389	1.165	1.16634
TCGA-BH-A1FG	T1	0.054	0.535	0.896	0.853	0.993	0.937	1	0.905	0.904	1.005	1.55	1.146	1.131	1.158	1.198	1.217	0.916	1.16616
TCGA-AC-A7VB	T1	0.13	0.78	0.889	0.855	0.989	0.965	1	1.017	0.982	1.009	1.056	1.026	1.042	1.153	1.064	1.064	0.767	1.16582
TCGA-E9-A1R0	T1	0.111	0.598	0.853	0.865	0.935	0.924	1	0.976	0.962	1.01	1.033	1.066	1.077	1.09	1.059	1.067	0.783	1.16578
TCGA-A7-A426	T3	0.165	0.833	0.94	0.95	0.993	0.961	1	1.027	1.007	1.065	1.07	1.161	1.118	1.157	1.089	1.111	0.865	1.16516
TCGA-AO-A0J2	T1	0.061	0.602	0.782	0.775	0.981	0.947	1	1.006	1.011	1.07	1.102	1.111	1.094	1.143	1.117	1.115	0.896	1.16514
TCGA-AO-A0JG	T2	0.124	0.602	0.813	0.868	0.994	0.985	1	1.012	1.026	1.007	0.998	1.009	1.036	1.158	1.051	1.01	0.691	1.16499
TCGA-E2-A15K	T2	0.052	0.524	0.816	0.822	0.934	0.866	1	0.932	0.933	0.986	1.368	1.107	1.028	1.088	1.223	1.154	1.047	1.16488
TCGA-A1-A0SH	T2	0.111	0.551	0.775	0.914	0.977	0.959	1	0.97	0.97	1.033	1.115	1.01	1.02	1.138	1.005	1.021	0.657	1.16479
TCGA-AO-A0JF	T1	0.094	0.495	0.691	0.858	0.965	0.994	1	0.949	0.89	1.012	1.292	0.924	1.079	1.124	1.082	0.855	0.535	1.16477
TCGA-D8-A27L	T1	0.073	0.619	0.934	0.891	0.959	1.006	1	0.967	0.988	1.023	0.962	1.021	0.99	1.117	1.033	0.998	0.697	1.16475
TCGA-BH-A0BF	T2	0.083	0.648	0.788	0.932	1.034	1.018	1	1.019	1.08	1.09	1.561	1.213	1.148	1.204	1.187	1.125	0.765	1.16441
TCGA-A8-A0AB	T2	0.066	0.691	0.835	0.937	1.01	1	1	1.016	1.038	1.084	1.105	0.968	1.078	1.176	1.122	1.077	0.726	1.16436
TCGA-E2-A1IN	T1	0.072	0.559	0.864	0.929	1.004	0.988	1	0.963	0.979	1.079	1.101	1.098	1.146	1.169	1.141	1.096	0.812	1.16434
TCGA-A2-A0CV	T2	0.084	0.493	0.801	0.859	0.977	0.961	1	0.954	0.944	1.022	1.103	1.081	1.083	1.137	1.123	1.046	0.741	1.16377
TCGA-AN-A0FF	T1	0.087	0.588	0.738	0.779	1.001	0.986	1	0.968	1.004	1.038	1.086	1.022	1.101	1.164	1.073	1.035	0.747	1.16284
TCGA-A2-A04T	T2	0.075	0.584	0.823	0.83	0.996	0.976	1	0.979	0.97	1.069	1.021	0.984	1.079	1.158	1.088	1.032	0.84	1.16265
TCGA-A2-A0ES	T2	0.078	0.498	0.711	0.843	0.947	0.815	1	0.899	0.931	0.97	1.568	1.034	1.085	1.101	1.167	1.039	0.884	1.16262
TCGA-D8-A1JU	T1	0.041	0.612	0.794	0.899	0.969	0.894	1	0.985	1.014	1.01	1.163	1.088	1.104	1.126	1.088	1.041	0.604	1.16202
TCGA-AR-A24H	T2	0.062	0.59	0.856	0.705	0.951	0.936	1	0.944	0.962	0.972	0.998	1.027	1.041	1.105	1.028	0.939	0.636	1.16193
TCGA-AR-A1AW	T2	0.068	0.52	0.824	0.876	0.995	0.989	1	0.995	1.046	1.048	1.067	1.173	1.062	1.156	1.157	1.013	0.571	1.16181
TCGA-E9-A245	T2	0.092	0.487	0.719	0.876	0.996	0.998	1	0.957	0.981	1.064	1.371	1.004	1.137	1.157	1.126	1.086	0.754	1.16165
TCGA-E9-A1RE	T2	0.082	0.756	0.938	0.902	1.015	0.944	1	1.022	0.987	1.018	1.021	1.126	1.113	1.179	1.111	1.002	0.654	1.16158
TCGA-OL-A5RU	T1	0.113	0.673	0.908	0.907	1.009	0.904	1	1.023	0.981	1.073	1.187	1.142	1.103	1.172	1.076	1.121	0.667	1.16155
TCGA-A2-A3XX	T2	0.136	0.676	0.901	0.745	0.918	0.916	1	0.963	0.981	1.037	1.112	1.044	1.089	1.066	1.018	1.027	0.77	1.16122
TCGA-AQ-A1H2	T2	0.054	0.535	0.859	0.923	0.993	1.099	1	0.961	0.928	1.018	1.229	1.063	1.095	1.153	1.125	1.047	0.729	1.16113
TCGA-E2-A107	T3	0.12	0.624	0.793	0.816	0.975	0.987	1	0.979	1.024	1.105	1.323	1.04	1.067	1.132	1.062	1.096	0.797	1.16103
TCGA-B6-A0IH	T3	0.066	0.508	0.798	0.931	0.994	1.128	1	0.948	0.927	0.975	1.111	1.041	1.165	1.154	1.114	1.136	0.762	1.16097
TCGA-BH-A0BJ	T2	0.104	0.655	0.735	0.846	0.908	0.923	1	0.923	0.965	0.974	0.997	0.949	1.057	1.054	1.015	0.935	0.666	1.16079
TCGA-AN-A0XP	T2	0.122	0.606	0.976	0.853	1.071	1.113	1	1.065	1.048	1.036	1.21	1.28	1.251	1.243	1.133	1.145	0.753	1.1606
TCGA-E2-A15G	T2	0.076	0.638	0.908	0.904	1.066	1.057	1	1.034	1.048	1.037	1.489	1.066	1.153	1.237	1.168	1.119	0.741	1.16041
TCGA-E2-A1IJ	T1	0.026	0.2	0.527	0.712	0.848	0.892	1	0.885	1.111	1.099	1.134	0.848	0.861	0.984	1.252	1.204	0.621	1.16038
TCGA-D8-A1XA	T1	0.102	0.667	0.815	0.901	0.967	1.002	1	0.972	1.007	1.023	1.603	0.983	1.075	1.122	1.33	1.285	0.881	1.16029
TCGA-BH-A0BZ	T3	0.081	0.655	0.849	0.705	0.961	1.003	1	1.01	1.028	0.993	1.215	1.074	1.086	1.115	1.06	1.082	0.774	1.16025
TCGA-A2-A0EM	T1	0.043	0.384	0.658	0.816	0.986	1.044	1	0.978	1.079	1.021	1.108	1.102	1.08	1.144	1.077	0.957	0.678	1.16024
TCGA-C8-A8HQ	T2	0.121	0.653	0.884	0.717	0.994	0.915	1	1.013	1.011	1.108	1.198	0.984	1.108	1.153	1.119	1.084	0.795	1.15996
TCGA-C8-A12Z	T2	0.028	0.396	0.649	0.673	0.888	0.857	1	0.748	0.807	0.806	1.458	0.887	0.95	1.03	1.263	1.231	0.817	1.15991
TCGA-D8-A1XG	T4	0.065	0.657	0.812	0.873	0.92	0.937	1	0.884	0.971	0.946	1.344	0.926	0.974	1.067	1.236	1.123	0.95	1.15978
TCGA-BH-A0HI	T1	0.098	0.602	0.776	0.77	0.977	0.953	1	0.979	0.99	1.009	1.169	1.113	1.13	1.133	1.142	1.045	0.738	1.15967
TCGA-D8-A1XW	T2	0.061	0.602	0.775	0.786	0.93	0.951	1	0.916	0.926	0.934	1.078	0.927	1.013	1.078	1.043	0.927	0.554	1.15914
TCGA-A7-A425	T3	0.142	0.77	0.827	0.816	0.945	0.916	1	0.972	0.955	1.025	1.072	0.988	1.073	1.095	1.048	1.072	0.797	1.15873
TCGA-BH-A6R9	T2	0.092	0.799	0.846	0.973	1.03	0.951	1	1.047	1.006	1.105	1.259	1.009	1.142	1.193	1.132	1.108	0.818	1.15825
TCGA-A8-A09E	T4	0.155	0.767	0.876	0.836	0.936	0.932	1	0.956	0.965	0.994	1.371	0.945	1.04	1.084	1.149	1.06	0.941	1.15812
TCGA-D8-A1JJ	T2	0.068	0.728	0.912	0.873	1.058	1.014	1	1.026	0.97	1.079	1.308	1.064	1.14	1.225	1.119	1.069	0.596	1.15784
TCGA-A2-A0SW	T2	0.092	0.583	0.82	0.769	0.976	0.98	1	0.973	0.945	0.998	1.077	1.027	1.075	1.13	1.041	1.023	0.716	1.15779
TCGA-AQ-A7U7	T2	0.145	0.708	0.888	0.805	1.012	0.979	1	1.001	0.982	1.051	1.145	1.028	1.081	1.171	1.074	1.066	0.704	1.15711
TCGA-OL-A5D7	T2	0.145	0.803	1.028	0.949	1.04	0.945	1	1.046	1.066	1.092	1.327	1.198	1.162	1.203	1.368	1.315	1.226	1.15673
TCGA-A8-A07R	T2	0.032	0.363	0.767	0.796	1.002	0.939	1	0.974	1.022	1.048	1.037	1.099	1.109	1.159	1.132	1.033	0.757	1.15669
TCGA-BH-A0BL	T1	0.054	0.516	0.872	0.844	0.972	1.008	1	0.983	1.037	1.031	1.218	1.08	1.071	1.124	1.057	1.02	0.717	1.15638
TCGA-A8-A09B	T4	0.082	0.527	0.805	0.863	0.994	0.927	1	0.966	1.074	1.043	1.109	1.11	1.158	1.149	1.098	1.027	0.674	1.15594
TCGA-D8-A1X8	T1	0.067	0.657	0.764	0.931	0.924	0.941	1	0.962	0.993	0.981	1.264	1.019	1.057	1.068	0.962	0.974	0.562	1.15584
TCGA-A8-A08R	T2	0.078	0.608	0.869	0.915	1.014	1.012	1	1.001	1.034	1.042	1.023	1.026	1.081	1.171	1.071	1.043	0.777	1.15483
TCGA-E2-A14U	T1	0.159	0.733	0.924	0.846	1.002	0.876	1	0.981	0.992	1.053	1.142	1.033	1.098	1.157	1.074	1.034	0.772	1.15469
TCGA-BH-A18I	T1	0.071	0.624	0.824	0.829	0.951	0.934	1	0.968	0.95	0.994	1.122	1.011	1.012	1.098	1.015	1.02	0.701	1.15457
TCGA-D8-A1XT	T1	0.081	0.664	0.939	0.859	0.99	1.049	1	1.019	1.018	1.094	1.161	1.104	1.105	1.143	1.055	0.982	0.694	1.15455
TCGA-C8-A278	T2	0.02	0.419	0.905	0.695	0.989	0.916	1	0.839	0.883	0.97	1.065	0.948	1.064	1.141	1.04	1.095	0.797	1.15369
TCGA-A8-A0A9	T2	0.081	0.591	0.832	0.856	0.951	0.94	1	0.982	1.046	1.014	1.062	1.056	1.062	1.097	1.033	1.031	0.739	1.15352
TCGA-A2-A0SY	T3	0.134	0.628	0.821	0.842	0.954	0.955	1	0.972	0.977	1.003	1.02	0.986	1.038	1.1	0.987	1.021	0.721	1.15304
TCGA-AO-A0JI	T1	0.073	0.491	0.702	0.748	0.897	0.891	1	0.916	0.936	0.964	0.98	0.953	1.077	1.034	1.005	0.972	0.566	1.15273
TCGA-D8-A1JS	T1	0.079	0.557	0.712	0.81	1.079	0.994	1	1.092	1.168	1.142	1.318	1.194	1.237	1.243	1.202	1.191	0.804	1.15199
TCGA-BH-A0HY	T1	0.096	0.655	0.866	0.783	0.995	1.007	1	1.002	1.019	1.017	1.101	1.01	1.115	1.146	1.124	1.012	0.68	1.15176
TCGA-S3-AA12	T3	0.155	0.776	0.911	1.038	1.101	0.957	1	1.156	1.113	1.187	1.614	1.121	1.254	1.268	1.556	1.508	1.373	1.15168
TCGA-A8-A08Z	T4	0.061	0.468	0.657	0.896	0.951	0.907	1	0.883	0.931	1.009	1.284	0.929	1.036	1.095	0.981	0.923	0.681	1.15142
TCGA-A8-A08O	T2	0.097	0.545	0.745	0.738	0.953	0.922	1	0.928	0.917	0.944	0.955	0.948	1.015	1.097	0.989	0.904	0.52	1.1511
TCGA-B6-A0RS	T2	0.077	0.605	0.737	0.803	0.969	0.975	1	1.009	1.054	1.062	1.093	1.116	1.116	1.115	1.127	1.07	0.772	1.15067
TCGA-D8-A1JF	T1	0.027	0.578	0.986	0.978	0.964	1.019	1	0.899	0.783	0.851	1.393	1.013	1.088	1.109	0.998	0.955	0.59	1.15041
TCGA-AO-A0JD	T3	0.043	0.439	0.718	0.851	0.998	0.927	1	0.922	1.024	1.004	1.482	0.982	1.084	1.148	1.004	0.923	0.607	1.1503
TCGA-A2-A0D0	T2	0.073	0.51	0.741	0.731	0.912	0.85	1	0.922	0.971	0.96	1.298	1.033	1.02	1.049	1.031	1.036	0.816	1.15022
TCGA-AR-A1AN	T2	0.096	0.703	0.851	0.859	0.895	0.853	1	0.924	0.961	0.966	1.624	0.963	0.979	1.029	1.465	1.456	1.286	1.14972
TCGA-E9-A5UO	T2	0.146	0.862	1.008	0.816	0.986	0.952	1	1.023	1.012	0.99	1.412	0.971	1.065	1.133	1.002	1.047	0.672	1.14909
TCGA-A1-A0SQ	T2	0.105	0.517	0.814	0.844	0.929	0.931	1	0.875	0.919	0.938	1.856	0.936	1.013	1.067	1.348	1.303	1.022	1.14855
TCGA-E9-A1R7	T2	0.023	0.33	0.683	0.75	0.943	0.985	1	0.871	0.945	0.879	1.265	0.98	1.097	1.083	0.987	0.866	0.51	1.14846
TCGA-E2-A15C	T1	0.05	0.479	0.856	0.761	0.999	0.988	1	0.939	0.908	1.014	1.449	1.046	1.087	1.147	1.086	0.975	0.709	1.14815
TCGA-EW-A3E8	T3	0.172	0.753	0.944	0.915	0.986	0.924	1	1.011	0.999	1.096	1.107	1.064	1.111	1.132	1.15	1.131	0.829	1.14807
TCGA-A2-A25D	T2	0.058	0.525	0.749	0.723	1.001	0.96	1	0.928	1.014	1.064	1.378	1.121	1.177	1.149	1.133	1.088	0.823	1.14785
TCGA-D8-A1Y0	T1	0.067	0.506	0.858	0.809	0.954	0.931	1	0.928	0.971	0.918	0.96	1.019	1.082	1.095	1.064	0.998	0.589	1.1478
TCGA-A8-A097	T2	0.069	0.637	0.861	0.884	0.957	0.932	1	0.937	0.957	0.942	0.965	0.988	1.062	1.098	1.023	0.98	0.727	1.14734
TCGA-A2-A0YT	T4	0.079	0.671	0.715	0.724	1.013	1.036	1	0.944	0.949	1.005	0.971	1.014	1.065	1.162	0.986	0.977	0.676	1.14709
TCGA-A8-A095	T1	0.07	0.553	0.733	0.715	0.973	0.905	1	0.897	0.894	0.988	1.415	0.975	1.107	1.116	1.033	0.902	0.547	1.14697
TCGA-AN-A0XU	T2	0.017	0.525	0.712	0.91	0.972	1.001	1	0.896	1.01	0.986	1.157	0.963	1.104	1.114	1.061	1.045	0.716	1.14609
TCGA-AR-A1AK	T1	0.096	0.628	0.812	0.889	0.994	0.881	1	0.999	1.004	1.076	1.649	1.021	1.062	1.139	1.149	1.01	0.764	1.14588
TCGA-LL-A441	T1	0.128	0.753	0.914	0.842	0.967	0.932	1	0.998	0.961	1.026	1.034	0.922	1.001	1.108	1.044	1.015	0.682	1.14581
TCGA-D8-A3Z6	T3	0.148	0.812	1.033	0.811	0.996	1.028	1	1.023	0.998	1.086	1.207	1.052	1.11	1.14	1.115	1.118	0.788	1.14458
TCGA-D8-A147	T2	0.071	0.523	0.788	0.772	0.941	1.003	1	0.852	0.994	0.891	1.009	1.01	1.027	1.077	1.045	0.925	0.531	1.14453
TCGA-A8-A09N	T2	0.066	0.554	0.72	0.714	0.928	0.988	1	0.956	1.008	1.015	1.193	1.071	1.061	1.062	1.021	1.011	0.582	1.1444
TCGA-BH-A0HQ	T2	0.066	0.708	0.824	1.022	1.027	0.99	1	1.038	0.99	1.094	1.158	1.114	1.12	1.175	1.144	1.07	0.795	1.14411
TCGA-B6-A0WS	T1	0.077	0.594	0.833	0.84	1.001	1.039	1	0.976	0.998	1.025	1.269	1.068	1.09	1.145	1.122	1.021	0.792	1.14386
TCGA-E2-A10F	T2	0.074	0.629	0.809	0.853	0.969	0.944	1	0.942	0.981	1.001	1.007	1.004	1.074	1.108	1.054	1.016	0.659	1.14345
TCGA-E9-A1R3	T2	0.051	0.609	0.916	0.979	1.047	0.995	1	0.977	1.02	1.08	1.084	1.098	1.13	1.197	1.138	1.099	0.704	1.14327
TCGA-B6-A0IG	T2	0.059	0.567	0.797	0.759	0.929	0.948	1	0.961	0.96	1.021	1.068	1.026	1.034	1.062	1.094	1.017	0.868	1.14316
TCGA-A2-A0YG	T2	0.042	0.529	0.943	0.688	0.958	0.973	1	0.945	0.987	0.994	1.214	0.95	1.077	1.095	0.979	1.051	0.692	1.14301
TCGA-A2-A3XZ	T1	0.195	0.798	0.904	0.819	1.022	1.068	1	1.024	0.989	1.113	1.117	1.136	1.129	1.168	1.118	1.123	0.802	1.14286
TCGA-A2-A0CW	T2	0.121	0.65	0.938	0.732	1.038	0.976	1	1.033	1.067	1.095	1.263	1.184	1.116	1.186	1.099	1.097	0.844	1.14258
TCGA-A8-A086	T1	0.052	0.505	0.719	0.909	0.989	0.929	1	0.977	1.032	0.999	1.007	1.042	1.123	1.13	1.028	1.04	0.715	1.14257
TCGA-D8-A1XS	T2	0.081	0.596	0.839	0.793	1.053	0.954	1	0.982	1.023	1.016	1.434	1.141	1.199	1.203	1.14	1.103	0.56	1.14245
TCGA-A8-A0A2	T2	0.044	0.523	0.783	0.828	1.019	0.97	1	0.986	0.991	1.042	1.055	1.051	1.087	1.164	1.096	1.098	0.767	1.1423
TCGA-E9-A5UP	T2	0.132	0.807	0.869	0.821	0.949	0.866	1	1.051	1.036	1.066	1.553	0.966	1.07	1.084	1.155	1.072	0.907	1.14226
TCGA-AC-A4ZE	T3	0.152	0.859	0.938	0.94	1.007	0.97	1	1.076	1.041	1.073	1.113	1.084	1.106	1.15	1.03	1.112	0.713	1.14201
TCGA-C8-A26Y	T2	0.06	0.59	0.823	0.808	0.972	0.963	1	0.964	0.988	1.026	1.068	1.043	1.091	1.11	1.118	1.091	0.824	1.14198
TCGA-BH-A0EI	T1	0.056	0.53	0.74	0.878	0.944	1.015	1	0.917	0.977	0.94	1.021	0.956	1.054	1.078	1.081	0.958	0.588	1.14195
TCGA-AC-A8OS	T2	0.141	0.797	0.89	0.886	1.003	0.943	1	1.063	0.998	1.081	1.085	1.111	1.102	1.145	1.064	1.065	0.709	1.14158
TCGA-EW-A1OZ	T2	0.096	0.626	0.807	0.84	1.011	0.917	1	1.017	1.033	1.048	1.256	1.087	1.095	1.154	1.109	1.071	0.737	1.14144
TCGA-AN-A041	T2	0.028	0.526	0.891	0.72	1.043	1.027	1	1.023	0.968	1.083	1.052	1.04	1.162	1.19	1.111	1.103	0.699	1.14094
TCGA-AN-A0XW	T2	0.066	0.532	0.761	0.875	1.017	0.905	1	0.863	0.951	0.977	1.396	1.017	1.135	1.16	1.097	1.053	0.878	1.14061
TCGA-E9-A22D	T2	0.053	0.519	0.817	0.845	1.013	0.985	1	0.978	1.06	1.073	1.065	1.136	1.147	1.155	1.142	1.123	0.799	1.14018
TCGA-E9-A22A	T2	0.058	0.491	0.79	0.97	1.071	1.073	1	1.023	0.965	1.077	1.476	1.117	1.214	1.221	1.204	1.126	0.807	1.14006
TCGA-EW-A1IX	T1	0.095	0.734	0.882	0.834	1.036	1.053	1	1.034	1.031	1.033	1.341	1.005	1.118	1.181	1.107	1.027	0.69	1.13996
TCGA-BH-A208	T2	0.043	0.562	0.791	0.916	1.037	1.079	1	0.948	1.032	1.036	1.467	1.093	1.2	1.182	1.121	1.112	0.742	1.13983
TCGA-AO-A12C	T2	0.144	0.622	0.701	0.857	0.93	0.938	1	0.907	0.881	0.927	1.011	1.023	1.098	1.06	1.05	0.916	0.678	1.13978
TCGA-E2-A15A	T2	0.046	0.526	0.824	0.688	0.991	0.899	1	0.971	0.99	1.022	1.36	1.037	1.064	1.129	1.163	0.914	0.611	1.13925
TCGA-A2-A259	T1	0.099	0.696	0.966	0.98	1.028	1.056	1	1.024	0.981	1.068	1.164	1.113	1.076	1.171	1.148	1.028	0.676	1.13911
TCGA-B6-A0IP	T1	0.077	0.675	0.855	0.863	0.987	0.898	1	1.008	1.007	1.055	1.071	1.05	1.037	1.124	1.122	1.082	0.806	1.1388
TCGA-BH-A0E1	T2	0.133	0.558	0.77	0.832	0.987	0.931	1	0.977	0.977	1.029	1.285	1.1	1.067	1.124	1.087	1.017	0.652	1.1388
TCGA-C8-A132	T2	0.053	0.648	0.883	0.654	0.975	0.998	1	0.99	1.012	1.031	1.425	1.107	1.061	1.11	1.089	1.058	0.627	1.13846
TCGA-D8-A142	T3	0.079	0.617	0.886	0.9	1.034	1.059	1	1.044	1.062	1.059	1.116	1.13	1.171	1.177	1.171	1.074	0.799	1.1383
TCGA-A8-A092	T2	0.083	0.525	0.843	0.804	1.014	1.023	1	1.023	1.042	1.011	1.007	1.086	1.152	1.154	1.138	1.025	0.758	1.13807
TCGA-D8-A1XM	T1	0.045	0.549	0.899	0.907	1.001	0.952	1	0.97	1.035	1.037	1.178	1.117	1.115	1.139	1.096	1.024	0.652	1.13786
TCGA-BH-A0H0	T1	0.107	0.659	0.851	0.836	0.909	0.946	1	0.938	0.924	0.97	0.983	1.013	1.03	1.034	0.983	0.949	0.578	1.13751
TCGA-AR-A1AO	T1	0.066	0.571	0.875	0.84	1.057	0.983	1	0.977	1.072	1.054	1.125	1.094	1.135	1.202	1.141	1.104	0.824	1.13718
TCGA-A2-A25C	T2	0.036	0.545	0.808	0.897	0.992	0.961	1	0.958	0.994	0.995	0.98	1.053	1.106	1.128	1.048	1.014	0.573	1.1371
TCGA-AR-A2LE	T1	0.055	0.452	0.8	0.761	0.973	1.027	1	0.947	0.959	1.066	1.498	0.954	1.105	1.106	1.161	0.998	0.588	1.13669
TCGA-E9-A1N4	T2	0.099	0.691	0.868	0.937	0.966	1.013	1	0.981	0.951	1.022	1.06	1.019	1.057	1.098	1.015	0.972	0.62	1.13665
TCGA-BH-A202	T2	0.084	0.651	0.862	0.841	0.975	0.988	1	1.002	0.986	1.022	1.242	1.082	1.04	1.108	1.076	1	0.587	1.13641
TCGA-B6-A0RL	T2	0.15	0.746	0.873	0.784	0.975	0.904	1	1.018	1.059	1.05	1.048	1.05	1.085	1.108	0.983	1.071	0.795	1.13641
TCGA-C8-A274	T2	0.083	0.685	0.966	0.858	0.998	0.973	1	1.025	1.026	1.029	1.049	1.077	1.088	1.134	1.083	1.082	0.679	1.13627
TCGA-E9-A229	T1	0.079	0.677	0.9	0.865	1.006	0.982	1	0.996	1.028	0.998	1.033	1.051	1.067	1.143	1.06	0.969	0.643	1.13618
TCGA-E2-A1L8	T2	0.017	0.415	0.783	0.953	1.024	0.943	1	0.815	0.741	1.017	1.201	1.141	1.183	1.163	1.196	1.14	0.9	1.13574
TCGA-E2-A15S	T2	0.081	0.585	0.814	0.851	0.988	0.979	1	0.98	0.984	1.034	1.017	1.167	1.099	1.122	1.058	1.012	0.775	1.13563
TCGA-HN-A2NL	T2	0.145	0.808	0.942	0.829	0.989	1.005	1	1.023	0.963	1.059	1.044	1.04	1.104	1.123	1.073	1.101	0.862	1.13549
TCGA-BH-A0BO	T1	0.062	0.651	0.831	0.875	0.984	1.034	1	1	1.022	1.093	1.414	1.093	1.123	1.117	1.071	1.027	0.558	1.13516
TCGA-C8-A12L	T2	0.16	0.744	0.92	0.878	1.014	1.012	1	0.939	0.994	1.006	1.194	1.069	1.058	1.151	1.787	1.735	1.599	1.13511
TCGA-E9-A244	T2	0.032	0.407	0.704	0.779	0.98	0.977	1	0.893	0.829	0.935	1.142	1.139	1.099	1.112	1.126	1.121	0.793	1.13469
TCGA-AC-A2QH	T3	0	0.081	0.572	0.677	0.699	0.941	1	0.584	0.931	0.616	0.666	0.965	1.084	0.793	0.483	0.557	0.191	1.13448
TCGA-A2-A0D4	T2	0.064	0.526	0.819	0.852	1.035	0.939	1	1.003	1.047	1.037	1.158	1.098	1.098	1.174	1.09	1.107	0.783	1.1343
TCGA-E2-A15J	T1	0.067	0.684	0.906	0.856	0.979	0.956	1	1.004	0.969	0.967	1.241	1.081	1.085	1.11	1.077	1.067	0.659	1.13381
TCGA-AN-A0FZ	T2	0.079	0.629	0.872	0.8	1.01	0.982	1	0.965	0.999	1.037	1.08	1.135	1.095	1.145	1.114	1.052	0.723	1.13366
TCGA-A7-A13F	T3	0.045	0.479	0.755	0.805	0.945	0.828	1	0.847	0.788	0.868	1.348	1.009	1.016	1.071	1.324	1.244	1.031	1.13333
TCGA-AO-A12E	T3	0.085	0.65	0.88	0.877	1.006	0.948	1	1	1.042	1.077	1.085	1.046	1.124	1.14	1.087	1.121	0.793	1.1332
TCGA-E2-A15D	T2	0.05	0.503	0.686	0.743	0.916	0.953	1	0.885	0.924	0.908	0.991	1.009	1.043	1.038	1.039	0.958	0.635	1.13319
TCGA-A2-A0YE	T2	0.116	0.635	0.768	0.852	0.986	1.049	1	1.023	1.056	1.027	1.078	1.093	1.128	1.117	1.113	1.036	0.597	1.13286
TCGA-AN-A0AL	T4	0.077	0.638	0.847	0.709	1.002	0.966	1	0.973	1.019	1.079	1.338	1.062	1.11	1.135	1.084	1.101	0.742	1.13273
TCGA-A8-A09W	T2	0.025	0.362	0.77	0.655	0.972	0.931	1	0.927	1	0.983	1.182	0.982	1.01	1.101	1.28	1.198	0.535	1.13272
TCGA-AN-A046	T2	0.041	0.654	0.815	0.919	1.003	0.971	1	0.972	1.001	1.036	1.071	1.059	1.105	1.136	1.033	1.063	0.827	1.1326
TCGA-BH-A0H5	T1	0.103	0.542	0.795	0.795	0.989	0.931	1	0.956	0.966	0.989	1.416	1.011	1.095	1.12	1.083	1.014	0.732	1.13246
TCGA-C8-A3M8	T1	0.087	0.85	0.997	0.874	0.929	0.922	1	0.973	0.965	0.994	1.026	1.054	1.037	1.052	1.043	1.005	0.801	1.1324
TCGA-C8-A273	T2	0.114	0.729	0.972	0.944	0.997	1.037	1	1.024	1.012	1.047	1.105	1.071	1.084	1.129	1.1	1.091	0.785	1.1324
TCGA-E2-A15P	T1	0.063	0.561	0.818	0.643	1.031	0.95	1	0.969	1.054	1.03	1.119	1.041	1.112	1.167	1.046	1.078	0.607	1.13191
TCGA-AC-A6IW	T2	0.195	0.797	0.877	0.931	0.918	0.949	1	0.97	0.986	0.991	1.125	1.009	0.986	1.039	1.023	1.004	0.758	1.13181
TCGA-BH-A201	T1	0.085	0.656	0.893	0.863	0.926	0.934	1	0.93	0.932	0.942	1.113	0.994	1.052	1.048	0.992	0.935	0.543	1.13175
TCGA-BH-A18J	T4	0.078	0.549	0.686	0.781	0.911	0.862	1	0.914	0.922	0.944	1.661	0.97	0.998	1.031	1.06	0.984	0.897	1.13172
TCGA-D8-A140	T2	0.112	0.586	0.85	0.86	0.958	0.925	1	0.936	0.981	1.008	1.348	1.005	1.032	1.084	1.076	1.03	0.867	1.13152
TCGA-AN-A0FK	T4	0.095	0.653	0.856	0.923	1.019	0.988	1	1.021	1.044	1.096	1.164	1.06	1.103	1.153	1.069	1.108	0.807	1.1315
TCGA-E2-A109	T2	0.074	0.601	0.822	0.908	0.981	1.01	1	0.935	1.038	1.019	1.006	1.028	1.101	1.11	1.064	1.017	0.662	1.1315
TCGA-BH-A18N	T2	0.066	0.599	0.791	0.781	1.013	0.958	1	0.975	1.038	1.055	1.083	0.98	1.115	1.146	1.154	1.003	0.638	1.13129
TCGA-A2-A25A	T2	0.071	0.767	0.908	0.964	0.984	0.962	1	0.997	0.937	1.028	1.022	1.122	1.081	1.113	1.086	1.091	0.786	1.1311
TCGA-AN-A0AR	T2	0.081	0.733	0.914	0.766	0.947	0.83	1	0.992	0.961	1.034	1.143	1.025	1.042	1.071	1.064	1.071	0.849	1.13094
TCGA-A8-A0AD	T1	0.051	0.428	0.815	0.832	0.978	1.133	1	0.982	1.015	1.035	1.106	0.957	1.175	1.106	1.11	0.959	0.619	1.13088
TCGA-AC-A6IX	T2	0.17	0.736	1.033	0.954	1.078	1.097	1	1.097	1.102	1.136	1.307	1.034	1.127	1.219	1.146	1.099	0.831	1.1308
TCGA-4H-AAAK	T2	0.092	0.797	1.013	1.029	1.096	1.041	1	1.099	1.045	1.149	1.504	1.132	1.207	1.239	1.204	1.143	0.998	1.13047
TCGA-AC-A2FB	T2	0.08	0.674	0.909	0.905	1.014	0.977	1	0.996	0.984	1.054	1.027	1.081	1.137	1.146	1.14	1.091	0.696	1.13018
TCGA-A8-A08A	T1	0.148	0.712	0.837	0.863	0.917	0.917	1	0.929	0.856	1.013	1.174	1.024	0.991	1.036	0.988	1.006	0.701	1.12977
TCGA-BH-A1F0	T1	0.04	0.679	0.899	0.853	1.029	1.044	1	1.061	1.038	1.088	1.126	1.095	1.123	1.162	1.133	1.083	0.698	1.12925
TCGA-AC-A23C	T2	0.04	0.448	0.823	0.927	1.014	1.014	1	0.954	1.032	1.05	1.056	1.046	1.087	1.145	1.11	0.982	0.598	1.12919
TCGA-AN-A0FS	T1	0.066	0.637	0.785	0.84	0.971	0.988	1	1	0.997	1.042	1.002	1.028	1.041	1.096	1.021	1.015	0.742	1.12873
TCGA-E2-A1IL	T1	0.096	0.612	0.751	0.778	0.995	1.01	1	0.977	0.971	1.009	1.516	1.053	1.113	1.123	1.103	0.932	0.624	1.12864
TCGA-B6-A40C	T3	0.188	0.879	0.938	0.959	1.015	0.961	1	1.06	1.015	1.053	1.121	1.142	1.102	1.145	1.106	1.101	0.821	1.12808
TCGA-BH-A0H7	T1	0.047	0.379	0.526	0.568	0.68	0.67	1	0.658	0.671	0.711	1.374	0.755	0.733	0.767	0.966	0.911	0.718	1.12794
TCGA-BH-A18T	T2	0.06	0.465	0.748	0.857	0.947	0.939	1	0.89	0.94	0.964	1.33	0.959	1.073	1.068	0.996	0.875	0.653	1.12777
TCGA-AN-A0FW	T2	0.1	0.62	0.79	0.819	0.94	0.998	1	0.978	0.94	1.001	1.028	0.995	1.021	1.06	1.004	0.97	0.742	1.12766
TCGA-AR-A250	T2	0.089	0.702	0.906	0.924	1.02	0.985	1	1.032	1.016	1.093	1.143	1.093	1.082	1.15	1.099	1.07	0.656	1.12745
TCGA-A8-A07C	T2	0.05	0.501	0.795	0.916	1.014	0.908	1	0.921	0.991	0.975	1.015	1.053	1.092	1.143	1.015	1.008	0.744	1.12722
TCGA-B6-A400	T2	0.193	0.794	0.986	0.869	0.977	0.938	1	0.982	1.006	1.024	1.016	1.063	1.03	1.101	1.026	1.039	0.774	1.12692
TCGA-D8-A13Z	T2	0.091	0.716	0.913	0.824	0.978	1.026	1	1.021	1.004	1.052	1.124	1.082	1.072	1.102	1.095	1.01	0.714	1.12679
TCGA-BH-A1FL	T2	0.069	0.685	0.958	0.833	0.995	1.002	1	1.028	1.004	1.037	1.107	1.144	1.091	1.121	1.092	1.045	0.762	1.12663
TCGA-A2-A0SV	T2	0.072	0.626	0.865	0.936	1.022	1.018	1	1.002	1.05	1.056	1.062	1.113	1.099	1.151	1.069	1.055	0.786	1.12622
TCGA-AC-A2FF	T2	0.06	0.609	0.952	1.005	1.022	0.987	1	0.954	1.042	1.035	1.022	1.049	1.063	1.151	1.094	1.055	0.626	1.12622
TCGA-BH-A0C3	T1	0.048	0.557	0.764	0.798	0.992	0.949	1	0.941	0.975	0.938	2.037	1	1.073	1.117	1.124	0.9	0.645	1.12601
TCGA-BH-A42V	T1	0.123	0.802	0.901	0.923	1.001	1.001	1	1.007	0.982	1.05	1.076	0.978	1.064	1.127	1.083	1.04	0.743	1.12587
TCGA-A8-A08I	T2	0.08	0.544	0.88	0.867	0.991	0.938	1	0.934	0.949	0.992	0.925	0.995	1.053	1.115	1.033	0.995	0.579	1.12513
TCGA-AN-A03X	T2	0.035	0.339	0.395	0.648	0.96	0.899	1	0.841	0.738	0.647	0.569	0.75	0.805	1.08	0.969	1.326	0.586	1.125
TCGA-A8-A083	T3	0.06	0.715	0.834	0.899	1.058	1.007	1	1.036	1.146	1.173	1.283	1.1	1.24	1.19	1.154	1.121	0.832	1.12476
TCGA-AC-A23E	T2	0.051	0.56	0.82	0.831	0.962	0.939	1	0.946	0.892	0.973	1.248	0.967	1.011	1.082	1.033	1.027	0.559	1.12474
TCGA-AR-A24M	T2	0.051	0.561	0.909	0.888	1.027	1.003	1	1.004	0.981	1.034	1.153	1.083	1.109	1.155	1.075	0.983	0.652	1.12463
TCGA-AR-A24N	T1	0.034	0.48	0.888	0.848	0.982	0.947	1	0.912	0.909	0.989	1.125	1.039	1.057	1.102	0.951	0.914	0.558	1.1222
TCGA-A2-A0CX	T2	0.031	0.351	0.541	0.61	0.902	0.699	1	0.629	0.652	0.67	1.661	0.796	0.757	1.012	1.354	1.33	0.946	1.12195
TCGA-BH-A1EN	T2	0.051	0.533	0.778	0.828	1.022	0.929	1	0.915	0.81	0.988	1.28	0.955	1.041	1.146	1.076	0.972	0.634	1.12133
TCGA-BH-A0C1	T3	0.049	0.557	0.838	0.773	0.917	0.972	1	0.893	0.892	0.927	1.343	0.942	0.967	1.028	1.107	1.07	0.958	1.12105
TCGA-AN-A0XO	T2	0.132	0.723	0.902	0.886	0.984	0.998	1	0.992	1.019	0.969	1.063	1.082	1.121	1.103	1.043	1.02	0.721	1.12093
TCGA-BH-A0BD	T1	0.071	0.622	0.815	0.836	0.969	0.908	1	0.95	0.912	1.026	1.004	0.964	1.031	1.086	1.032	1.005	0.721	1.12074
TCGA-BH-A0DT	T1	0.072	0.459	0.745	0.824	0.937	0.946	1	0.902	0.926	0.965	1.314	1.01	1.04	1.05	1.068	1.008	0.805	1.1206
TCGA-AR-A24P	T1	0.066	0.765	1.008	0.987	1.045	1.097	1	1.08	1.097	1.069	1.306	1.043	1.147	1.171	1.144	1.08	0.707	1.12057
TCGA-A1-A0SI	T2	0.069	0.664	0.82	0.776	0.929	0.885	1	0.96	0.981	1.008	1.168	0.977	1.009	1.041	1.003	0.953	0.657	1.12056
TCGA-A8-A091	T2	0.07	0.481	0.848	0.881	1.005	0.984	1	0.936	0.999	0.998	0.968	0.95	1.01	1.126	1.062	0.989	0.651	1.1204
TCGA-A8-A08T	T2	0.093	0.591	0.85	0.958	1.032	0.991	1	1.002	1.104	1.044	1.015	1.035	1.119	1.156	1.055	1.034	0.703	1.12016
TCGA-A8-A09D	T2	0.076	0.514	0.747	0.899	1.052	0.998	1	0.953	1.059	0.989	1.064	1.076	1.14	1.178	1.098	1.111	0.655	1.11977
TCGA-AO-A03L	T3	0.107	0.623	0.802	0.772	0.962	0.894	1	0.987	1.018	0.997	1.064	0.996	1.052	1.077	1.011	0.961	0.618	1.11954
TCGA-D8-A27I	T1	0.072	0.606	0.872	0.933	1.046	1.035	1	1.01	1.043	1.064	1.045	1.104	1.115	1.171	1.072	1.074	0.738	1.1195
TCGA-E2-A1B1	T2	0.044	0.638	0.946	0.868	1.074	0.951	1	1.06	1.129	1.06	1.108	1.178	1.18	1.202	1.213	1.119	0.605	1.11918
TCGA-E2-A15I	T2	0.05	0.684	0.901	0.929	0.974	0.973	1	0.957	0.963	0.993	1.025	1.016	1.074	1.09	1.048	0.975	0.608	1.1191
TCGA-BH-A1FJ	T3	0.057	0.526	0.81	0.825	0.967	0.927	1	0.946	0.921	0.969	0.981	0.952	1.035	1.082	0.939	0.919	0.635	1.11892
TCGA-A2-A25F	T2	0.071	0.559	0.872	0.776	0.955	0.997	1	0.942	0.94	0.964	0.995	0.996	1.059	1.068	1.038	1.015	0.632	1.11832
TCGA-AR-A24K	T2	0.043	0.584	0.776	0.87	0.989	0.992	1	0.874	0.914	0.885	0.934	0.934	1.052	1.106	0.992	0.977	0.546	1.1183
TCGA-AR-A1AH	T2	0.033	0.529	0.737	0.869	0.981	0.911	1	0.888	1.009	1.006	1.176	1.134	1.081	1.097	1.139	1.081	0.764	1.11825
TCGA-EW-A1J5	T3	0.092	0.737	0.848	0.913	0.982	0.927	1	0.978	1.004	0.982	1.005	1.064	0.97	1.098	1.046	0.968	0.65	1.11813
TCGA-EW-A1IW	T2	0.072	0.64	0.84	0.877	0.966	0.924	1	0.966	1.012	1.025	1.039	1.076	1.106	1.079	1.05	1.001	0.727	1.11698
TCGA-D8-A1JE	T1	0.027	0.676	1.018	1.056	1.056	1.061	1	0.87	0.702	0.891	1.436	0.985	1.052	1.179	1.628	1.633	1.501	1.11648
TCGA-A8-A076	T2	0.068	0.562	0.772	0.747	0.979	0.967	1	0.978	1.004	0.971	1.023	1.026	1.059	1.093	1.052	1.068	0.652	1.11645
TCGA-B6-A1KC	T2	0.021	0.288	0.614	0.798	1.026	0.993	1	0.706	0.778	0.869	1.022	0.975	1.092	1.145	0.983	0.994	0.512	1.11598
TCGA-A1-A0SP	T2	0.139	0.734	0.86	0.842	1.001	0.993	1	0.99	1.043	1.037	1.053	1.031	1.05	1.117	1.066	1.061	0.789	1.11588
TCGA-A2-A3XS	T1	0.129	0.747	0.93	0.735	1.055	0.984	1	1.04	1.063	1.112	1.214	1.016	1.126	1.177	1.123	1.184	0.814	1.11564
TCGA-BH-A0C7	T2	0.121	0.642	0.814	0.87	0.978	1.029	1	1.008	1.031	1.05	1.082	1.031	1.047	1.091	1.05	1.007	0.731	1.11554
TCGA-D8-A27G	T2	0.122	0.635	0.801	0.867	0.967	0.967	1	0.969	0.996	1.019	1.04	0.997	1.063	1.078	1.035	1.017	0.673	1.11479
TCGA-D8-A1X7	T2	0.087	0.632	0.874	0.91	1.006	0.948	1	0.994	0.959	1.019	1.269	1.045	1.018	1.121	1.063	0.986	0.528	1.11431
TCGA-EW-A3U0	T3	0.142	0.853	0.941	0.883	1.006	0.975	1	0.993	0.989	1.044	1.131	1.027	1.08	1.121	1.039	1.108	0.734	1.11431
TCGA-E2-A14V	T2	0.051	0.646	0.81	0.974	1.06	1.001	1	1.039	1.109	1.08	1.306	1.172	1.191	1.181	1.125	1.092	0.848	1.11415
TCGA-AC-A2FK	T2	0.052	0.501	0.834	0.972	1.017	0.987	1	0.958	0.975	1.016	1.244	1.059	1.06	1.133	1.048	0.927	0.538	1.11406
TCGA-D8-A27P	T1	0.115	0.572	0.838	1.007	1.002	1.001	1	0.936	0.918	1.029	1.129	1.001	1.044	1.116	1.08	1.026	0.664	1.11377
TCGA-C8-A27B	T3	0.029	0.496	0.844	0.731	0.976	0.96	1	0.889	0.898	0.912	1.017	1.01	1.036	1.087	1.011	1.006	0.653	1.11373
TCGA-D8-A145	T1	0.102	0.525	0.71	0.726	0.997	0.988	1	0.91	0.974	0.989	1.242	0.975	1.081	1.11	0.992	0.952	0.786	1.11334
TCGA-D8-A1X6	T3	0.059	0.641	0.785	0.756	1.015	1.03	1	0.99	0.967	1.059	1.04	1.015	1.071	1.13	1.029	1.072	0.623	1.1133
TCGA-AR-A24L	T2	0.027	0.429	0.85	0.893	0.954	0.98	1	0.896	0.954	0.934	1.051	0.991	1.068	1.062	1.031	0.98	0.58	1.11321
TCGA-S3-AA0Z	T2	0.177	0.847	0.964	0.937	0.965	0.999	1	0.99	0.95	1.064	1.003	0.963	0.99	1.074	0.994	1.007	0.691	1.11295
TCGA-A2-A0YC	T2	0.125	0.68	0.833	0.849	0.942	0.913	1	0.954	0.931	0.946	1.042	1.023	1.052	1.048	0.988	0.955	0.629	1.11253
TCGA-AO-A03U	T1	0.131	0.64	0.843	0.84	1.031	1.009	1	0.967	1.039	1.041	0.986	1.139	1.068	1.147	1.06	0.979	0.643	1.11251
TCGA-A8-A09V	T2	0.044	0.512	0.858	0.962	0.981	0.981	1	0.961	1.01	1.007	0.996	0.95	1.017	1.091	1.034	1.038	0.742	1.11213
TCGA-A8-A099	T4	0.09	0.66	0.887	0.82	0.981	0.967	1	0.987	0.942	1.034	1.212	1.002	1.048	1.091	0.968	0.979	0.65	1.11213
TCGA-B6-A0IQ	T3	0.096	0.69	0.894	0.836	0.982	0.912	1	0.995	0.981	0.995	1.027	1.131	1.025	1.092	1.023	1.043	0.911	1.11202
TCGA-AC-A2FE	T3	0.166	0.757	0.988	0.771	1.001	1.006	1	0.985	0.989	1.063	1.373	1.043	1.083	1.113	1.009	1.04	0.699	1.11189
TCGA-C8-A26W	T2	0.1	0.664	0.991	0.806	1.028	0.966	1	0.987	1.001	1.079	1.092	1.118	1.128	1.143	1.105	1.07	0.841	1.11187
TCGA-BH-A0BC	T2	0.114	0.641	0.856	0.866	0.931	0.952	1	0.96	0.943	0.96	0.992	0.955	1.011	1.035	0.996	0.972	0.713	1.11171
TCGA-A8-A08L	T3	0.043	0.652	0.936	0.865	0.976	0.994	1	1	1.046	1.032	1.039	1.036	1.06	1.085	1.062	1.013	0.829	1.11168
TCGA-AN-A0FV	T2	0.074	0.677	0.854	0.865	0.987	0.927	1	0.987	1.018	1.025	1.135	1.038	1.06	1.097	1.024	1.083	0.621	1.11145
TCGA-BH-A18S	T1	0.065	0.468	0.789	0.895	1.06	1.009	1	0.974	1	1.046	1.431	1.076	1.195	1.178	1.151	1.03	0.725	1.11132
TCGA-A2-A3KD	T3	0.171	0.847	1.025	0.893	0.971	1.011	1	0.994	0.928	0.983	1.051	0.988	1.042	1.079	0.976	0.987	0.701	1.11123
TCGA-BH-A18L	T3	0.046	0.594	0.86	0.727	0.913	0.94	1	0.904	0.931	0.923	1.237	0.995	1.002	1.014	0.907	0.921	0.616	1.11062
TCGA-D8-A13Y	T1	0.08	0.712	0.962	0.863	1.004	1.023	1	0.987	1.031	1.061	1.037	1.181	1.047	1.115	1.061	1.068	0.761	1.11056
TCGA-AR-A24T	T3	0.079	0.79	0.961	0.942	1.07	1.069	1	1.044	1.03	1.048	1.413	1.12	1.132	1.186	1.144	1.157	0.853	1.10841
TCGA-A2-A04R	T1	0.095	0.569	0.76	0.93	1.026	0.988	1	0.949	1.04	1.01	1.381	1.104	1.093	1.137	1.171	1.098	0.914	1.10819
TCGA-BH-A1EX	T2	0.08	0.62	0.812	0.728	0.99	0.991	1	0.935	0.981	1.017	1.093	1.04	1.075	1.097	1.065	1.039	0.616	1.10808
TCGA-AN-A0FX	T2	0.199	0.82	0.995	1.014	1.018	1.014	1	1.018	1.015	1.037	1.059	1.049	1.051	1.128	1.089	1.084	0.819	1.10806
TCGA-B6-A0RU	T1	0.037	0.455	0.768	0.829	1	0.995	1	0.986	0.9	0.969	0.999	1.023	1.054	1.108	0.926	1.013	0.612	1.108
TCGA-EW-A1J2	T1	0.055	0.607	0.781	0.901	0.963	0.933	1	0.965	0.937	0.981	1.003	1.033	1.051	1.067	0.996	1.013	0.677	1.108
TCGA-B6-A0IJ	T3	0.107	0.705	1.002	0.814	0.974	0.925	1	1.021	0.986	1.028	1.034	1.033	1.025	1.079	1.089	1.053	0.859	1.1078
TCGA-A7-A0CJ	T2	0.073	0.558	0.834	0.93	1.058	1.014	1	0.972	1.026	1.076	1.292	1.048	1.058	1.172	1.465	1.419	1.267	1.10775
TCGA-BH-A18U	T2	0.05	0.493	0.819	0.789	1.033	0.968	1	0.952	0.982	0.982	1.334	1.032	1.057	1.144	1.313	1.262	1.077	1.10745
TCGA-EW-A1PF	T1	0.128	0.677	0.883	0.863	0.996	0.927	1	1.009	0.97	1.006	1.366	1.012	1.073	1.103	1.029	0.955	0.561	1.10743
TCGA-E2-A10E	T1	0.056	0.592	0.848	0.92	1.047	1.029	1	0.979	1.02	1.03	1.055	1.091	1.196	1.159	1.124	1.055	0.697	1.10697
TCGA-E2-A15R	T1	0.087	0.512	0.78	0.872	0.991	0.927	1	0.924	1.049	1.025	0.959	1.105	1.05	1.097	1.106	1.012	0.673	1.10696
TCGA-BH-A0HO	T1	0.05	0.675	0.823	0.94	0.993	0.942	1	1.016	0.972	0.986	0.984	1.025	1.07	1.099	1.084	1.04	0.735	1.10675
TCGA-E9-A1RC	T4	0.081	0.69	0.979	0.74	1.003	0.932	1	0.979	0.961	1.003	1.016	1.056	1.067	1.11	1.031	0.99	0.616	1.10668
TCGA-A1-A0SO	T2	0.074	0.629	0.89	0.942	0.975	1.013	1	1.003	0.962	1.001	1.029	1.016	1.063	1.079	1.041	1.022	0.674	1.10667
TCGA-A7-A0CE	T2	0.069	0.511	0.763	0.909	0.994	0.987	1	0.981	1.011	0.993	0.967	1.039	1.102	1.1	0.979	1.081	0.702	1.10664
TCGA-A7-A2KD	T2	0.181	0.847	1.005	0.848	1.005	0.99	1	0.994	0.984	1.032	1.098	1.029	1.066	1.112	1.042	0.98	0.748	1.10647
TCGA-E9-A1NE	T2	0.077	0.662	0.821	0.842	0.978	0.959	1	0.946	0.957	0.955	1.181	1.023	1.052	1.082	1.04	1.047	0.6	1.10634
TCGA-AO-A128	T2	0.138	0.711	0.862	0.897	0.978	1.022	1	0.986	0.973	1.025	1.031	1.054	1	1.082	1.005	0.981	0.709	1.10634
TCGA-D8-A27V	T2	0.08	0.677	0.953	0.845	0.944	1	1	0.965	0.978	0.993	0.992	1.048	1.029	1.044	1.031	0.979	0.688	1.10593
TCGA-C8-A26V	T3	0.084	0.703	0.901	0.959	0.982	0.973	1	1.004	1.005	1.035	1.029	1.037	1.04	1.086	1.055	1.02	0.716	1.10591
TCGA-BH-A0W4	T2	0.098	0.65	0.706	0.848	0.927	0.998	1	0.903	0.89	0.908	0.995	0.998	1.01	1.025	0.958	0.975	0.584	1.10572
TCGA-AR-A24R	T1	0.068	0.673	0.95	0.827	0.986	0.983	1	0.987	0.98	0.993	1.223	1.036	1.041	1.09	1.059	1.011	0.732	1.10548
TCGA-BH-A0HP	T3	0.104	0.696	0.813	0.908	0.977	0.956	1	0.968	0.956	0.985	1.026	0.992	1.052	1.08	1.066	1.017	0.706	1.10542
TCGA-E2-A159	T2	0.143	0.68	0.962	0.812	0.949	0.96	1	0.925	0.963	0.949	0.976	0.99	1.009	1.049	0.982	0.964	0.703	1.10537
TCGA-BH-A0BP	T1	0.086	0.542	0.766	0.822	0.993	1.003	1	1.016	0.975	1.013	1.275	1.028	1.083	1.097	1.08	1.022	0.625	1.10473
TCGA-AR-A0TS	T2	0.084	0.698	0.863	0.897	0.976	0.917	1	0.989	0.954	1.049	1.144	1.008	1.052	1.078	1.06	0.969	0.626	1.10451
TCGA-D8-A27M	T1	0.112	0.623	0.879	0.777	0.967	0.895	1	0.912	0.998	1	1.043	1.006	1.015	1.068	0.98	0.984	0.664	1.10445
TCGA-AR-A0U0	T2	0.039	0.493	0.786	0.929	1.044	1.065	1	0.961	0.921	1.082	1.623	1.135	1.163	1.153	1.286	1.242	1.104	1.10441
TCGA-AO-A0J8	T2	0.065	0.681	0.823	0.896	0.997	0.983	1	1.02	0.999	1.018	1.068	1.114	1.094	1.101	1.09	1.055	0.785	1.10431
TCGA-AN-A0G0	T2	0.032	0.671	0.832	0.912	1.002	0.963	1	0.986	0.96	1.002	1.083	1.022	1.083	1.106	1.033	0.991	0.672	1.10379
TCGA-BH-A0BV	T2	0.102	0.641	0.921	0.921	1.033	1.009	1	1.02	1.06	1.065	1.264	1.047	1.14	1.14	1.123	1.019	0.642	1.10358
TCGA-D8-A1JI	T1	0.053	0.754	0.901	0.933	1.034	0.977	1	1.022	1.005	1.053	1.251	1.062	1.064	1.141	1.143	1.078	1.05	1.10348
TCGA-AR-A0TP	T2	0.093	0.593	0.807	0.808	0.978	0.997	1	0.953	0.999	0.924	0.993	1.02	0.993	1.079	0.962	0.986	0.729	1.10327
TCGA-D8-A27R	T2	0.068	0.568	0.858	0.908	1.059	1.003	1	1.003	1.037	1.049	1.071	1.126	1.166	1.168	1.165	1.133	0.749	1.10293
TCGA-A2-A0T3	T1	0.138	0.714	0.927	0.945	0.982	0.996	1	0.968	1.011	0.963	1.101	0.993	1.036	1.083	1.008	0.978	0.745	1.10285
TCGA-E9-A1N3	T1	0.072	0.75	0.863	0.91	0.993	0.925	1	0.978	1.004	0.996	1.033	1.028	1.039	1.095	1.034	1.006	0.635	1.10272
TCGA-E9-A1R4	T1	0.068	0.559	0.933	0.987	1.023	0.975	1	1	1.032	1.055	1.067	0.953	1.198	1.128	1.068	1.009	0.636	1.10264
TCGA-BH-A28Q	T2	0.069	0.656	0.906	0.929	0.967	0.994	1	0.971	0.98	0.998	1.051	1.013	1.012	1.066	1.052	0.996	0.705	1.10238
TCGA-E2-A1L9	T1	0.027	0.641	0.916	1.004	1.02	1.023	1	0.955	0.892	1.034	1.099	1.104	1.123	1.124	1.096	1.067	0.852	1.10196
TCGA-A8-A081	T2	0.069	0.582	0.764	0.85	0.965	0.93	1	0.96	0.948	0.955	0.933	0.959	1.006	1.063	1.013	0.96	0.616	1.10155
TCGA-A8-A08H	T2	0.046	0.479	0.732	0.848	0.962	0.845	1	0.942	0.916	0.941	1.061	1.021	1.079	1.059	1.058	1.058	0.6	1.10083
TCGA-D8-A1JM	T2	0.082	0.627	0.858	0.823	0.956	0.944	1	0.966	0.92	0.996	1.153	1.036	1.029	1.052	1.025	0.976	0.689	1.10042
TCGA-D8-A141	T1	0.061	0.565	0.814	0.87	1.046	0.949	1	0.997	0.992	1.024	1.227	1.005	1.068	1.151	1.072	1.044	0.703	1.10038
TCGA-OL-A5D8	T3	0.143	0.793	0.982	0.919	0.977	0.956	1	0.983	0.969	1.025	1.148	1.035	1.018	1.075	0.96	0.991	0.699	1.10031
TCGA-A8-A07F	T2	0.068	0.554	0.792	0.938	0.998	1.035	1	0.997	0.989	1.016	0.985	0.983	1.024	1.098	0.993	0.95	0.601	1.1002
TCGA-BH-A0B3	T2	0.145	0.619	0.805	0.805	0.965	0.939	1	0.973	0.975	1.035	1.075	1.041	1.072	1.061	1.033	0.987	0.695	1.09948
TCGA-A8-A07U	T2	0.047	0.525	0.763	0.786	0.946	0.912	1	0.947	0.99	0.978	0.948	0.888	0.99	1.04	0.973	0.997	0.669	1.09937
TCGA-BH-A1ET	T1	0.043	0.601	0.812	1.019	1.038	0.938	1	0.984	0.975	1.017	1.085	1.066	1.078	1.141	1.072	1.055	0.665	1.09923
TCGA-A2-A0T6	T3	0.062	0.648	0.903	0.893	1.029	1.113	1	1.042	1.046	1.071	1.109	1.096	1.105	1.131	1.109	1.048	0.68	1.09913
TCGA-A8-A08G	T2	0.108	0.781	0.873	0.794	0.99	0.975	1	1.002	1.012	1.041	1.035	1.036	1.099	1.088	1.065	1.084	0.751	1.09899
TCGA-LL-A442	T2	0.118	0.846	1.034	0.937	1.072	1.001	1	1.07	1.069	1.059	1.024	1.064	1.074	1.178	1.113	1.062	0.669	1.09888
TCGA-BH-A0E7	T2	0.014	0.409	0.755	0.774	1.056	1.04	1	1.006	1.079	1.111	1.069	0.966	1.075	1.16	1.088	1.071	0.625	1.09848
TCGA-BH-A0C0	T1	0.042	0.501	0.805	0.8	0.985	1.033	1	1.016	0.979	1.055	1.075	1.039	1.147	1.082	1.027	1.066	0.7	1.09848
TCGA-B6-A0IM	T3	0.065	0.638	0.858	0.952	0.969	0.927	1	1.002	1.023	1.015	1.048	0.985	1.049	1.064	1.049	1.026	0.742	1.09804
TCGA-AR-A1AV	T2	0.082	0.718	0.878	0.846	0.981	0.959	1	0.97	0.985	0.993	1.236	1.012	1.035	1.077	1.011	0.924	0.653	1.09786
TCGA-A2-A1G0	T2	0.075	0.606	0.878	0.782	0.984	0.996	1	0.963	0.971	0.94	1.139	0.987	1.028	1.08	1.028	0.975	0.584	1.09756
TCGA-A8-A09I	T2	0.046	0.62	0.898	0.768	1.015	0.969	1	0.999	0.993	0.969	1.059	1.074	1.082	1.114	1.061	1.049	0.667	1.09754
TCGA-EW-A1PC	T3	0.182	0.879	0.957	0.778	0.954	0.914	1	0.974	0.97	1.004	1.019	1.008	0.985	1.047	0.999	0.998	0.795	1.09748
TCGA-D8-A1Y1	T3	0.082	0.626	0.986	0.95	1.076	0.929	1	0.976	1.002	1.075	1.137	1.097	1.104	1.18	1.095	1.067	0.756	1.09665
TCGA-A8-A079	T4	0.083	0.626	0.896	0.933	1.045	1.005	1	1.039	1.111	1.13	1.06	1.156	1.127	1.146	1.099	1.072	0.775	1.09665
TCGA-D8-A1XJ	T3	0.145	0.8	0.903	0.804	0.988	0.998	1	1.007	0.973	1.028	1.275	0.988	1.037	1.083	1.047	1.005	0.705	1.09615
TCGA-E2-A15M	T2	0.02	0.447	0.782	0.814	0.948	0.918	1	0.878	0.976	0.904	0.966	1.008	1.058	1.038	1.027	0.952	0.558	1.09494
TCGA-AR-A24S	T1	0.057	0.689	0.971	0.81	0.982	1.002	1	0.928	0.925	0.945	1.17	0.971	1.037	1.075	1.07	0.968	0.604	1.0947
TCGA-AC-A2QI	T3	0.139	0.737	0.874	0.882	0.961	0.919	1	0.979	0.862	0.938	1.157	0.936	1.014	1.052	0.997	0.989	0.609	1.09469
TCGA-D8-A27T	T2	0.073	0.688	0.942	0.973	1.014	1.043	1	0.981	1.026	1.022	1.211	1.083	1.062	1.11	1.114	1.03	0.716	1.09467
TCGA-AR-A0TW	T3	0.15	0.713	0.915	0.759	1.025	1.039	1	1.037	1.031	1.088	1.089	1.056	1.102	1.122	1.023	1.023	0.625	1.09463
TCGA-E2-A14P	T2	0.118	0.718	1.011	0.855	0.963	0.929	1	0.949	0.985	0.977	1.102	1.072	1.01	1.054	1.022	0.992	0.875	1.0945
TCGA-S3-AA10	T2	0.184	0.824	0.93	0.901	1.05	0.989	1	1.024	1.039	1.082	1.432	1.028	1.065	1.149	1.377	1.279	1.189	1.09429
TCGA-EW-A1PE	T1	0.106	0.733	0.915	0.969	1.019	0.942	1	1.009	0.992	1.05	1.108	1.052	1.087	1.115	1.064	0.969	0.616	1.09421
TCGA-E2-A15T	T2	0.034	0.634	0.912	0.853	0.979	0.961	1	0.938	1.016	0.991	1.228	1.035	1.07	1.071	0.995	0.926	0.587	1.09397
TCGA-BH-A0DX	T1	0.062	0.578	0.796	0.891	0.981	0.938	1	0.955	0.97	0.986	1.018	1.053	1.085	1.073	1.047	1.019	0.732	1.09378
TCGA-AR-A0TZ	T2	0.144	0.737	0.948	0.925	0.976	0.951	1	0.985	0.939	0.964	0.992	0.944	1.005	1.067	1.007	0.934	0.681	1.09324
TCGA-BH-A0DV	T2	0.065	0.687	0.962	0.955	0.958	0.894	1	0.982	0.976	1.063	1.245	1.009	0.981	1.047	1.055	1.053	0.925	1.0929
TCGA-B6-A0RT	T3	0.084	0.529	0.711	0.908	1.056	1.008	1	1.003	1.001	1.049	1.113	1.063	1.135	1.154	1.116	1.044	0.759	1.0928
TCGA-A7-A26H	T1	0.086	0.582	0.828	0.884	1.015	0.966	1	0.994	0.976	1	1.03	1.032	1.042	1.109	1.044	0.973	0.595	1.09261
TCGA-AR-A1AL	T3	0.052	0.616	0.824	0.887	0.978	0.955	1	0.968	0.953	1.019	1.393	1.033	1.053	1.068	1.255	1.203	0.904	1.09202
TCGA-A2-A0D2	T2	0.088	0.73	0.873	0.9	0.971	0.975	1	0.977	0.991	1.002	1.026	1.018	0.999	1.06	1.006	1.03	0.849	1.09166
TCGA-BH-A18R	T2	0.061	0.549	0.788	0.785	0.993	0.987	1	0.937	0.99	0.981	1.167	1.06	1.085	1.084	1.096	1.038	0.66	1.09164
TCGA-A8-A07W	T2	0.071	0.649	0.953	0.822	1.005	0.922	1	0.985	1.045	1.011	1.066	0.977	1.075	1.097	1.091	1.021	0.629	1.09154
TCGA-E9-A1RH	T2	0.027	0.584	0.958	0.705	1.019	0.916	1	0.988	1.02	1.025	1.128	1.054	1.129	1.112	1.148	0.987	0.608	1.09127
TCGA-BH-A1FB	T2	0.055	0.526	0.888	0.872	0.989	0.983	1	0.934	0.884	0.998	0.988	0.997	1.087	1.079	1.046	0.95	0.577	1.091
TCGA-Z7-A8R6	T1	0.165	0.855	0.966	0.831	1.017	0.948	1	1.037	1.012	1.09	1.185	1.048	1.047	1.109	1.06	1.07	0.816	1.09046
TCGA-BH-A0AV	T1	0.042	0.469	0.729	0.76	0.896	0.884	1	0.818	0.835	0.887	1.661	0.911	0.923	0.977	0.899	0.886	0.764	1.0904
TCGA-A2-A0EY	T2	0.094	0.713	0.921	0.919	1.054	0.963	1	1.024	1.01	1.056	1.114	1.089	1.068	1.149	1.07	1.115	0.829	1.09013
TCGA-B6-A0RP	T2	0.117	0.626	0.755	0.871	0.985	0.954	1	0.952	0.916	0.976	1.025	0.99	1.081	1.073	1.069	1.039	0.735	1.08934
TCGA-AR-A1AI	T2	0.056	0.758	0.811	1.042	1.045	1.042	1	1.009	0.898	1.031	1.324	1.119	1.103	1.138	1.171	1.106	0.707	1.089
TCGA-E9-A1QZ	T2	0.035	0.356	0.749	0.857	1.023	0.934	1	0.899	0.961	1.019	1.01	1.052	1.139	1.113	1.119	1.053	0.724	1.08798
TCGA-GM-A2DH	T1	0.114	0.783	1.067	0.838	1.004	0.995	1	1.019	1.029	1.003	1.097	1.157	1.054	1.092	1.064	1.012	0.698	1.08765
TCGA-OL-A5RX	T1	0.14	0.729	0.969	0.772	0.959	0.874	1	0.945	0.955	0.972	1.262	0.923	0.977	1.043	1.011	0.981	0.642	1.08759
TCGA-D8-A1JB	T2	0.045	0.497	0.773	0.757	0.952	0.902	1	0.892	0.839	0.956	1.502	0.975	1.012	1.035	1.228	1.215	1.025	1.08718
TCGA-E9-A22H	T2	0.023	0.453	0.829	0.893	0.971	1.01	1	0.871	0.859	0.908	1.023	1.044	1.05	1.055	1.031	1.04	0.589	1.08651
TCGA-AR-A0TQ	T3	0.055	0.561	0.873	0.773	0.971	0.91	1	0.985	0.968	0.973	0.991	0.993	1.024	1.055	0.955	0.956	0.649	1.08651
TCGA-A2-A0SX	T1	0.173	0.728	0.931	0.876	1.02	1.002	1	1.006	1.024	1	1.084	0.983	1.11	1.108	1.025	1.022	0.742	1.08627
TCGA-GI-A2C8	T4	0.131	0.733	0.994	0.871	1.009	1.013	1	1.004	1.024	1.071	1.139	1.085	1.075	1.096	1.098	1.061	0.775	1.08622
TCGA-AR-A0TR	T2	0.148	0.775	0.981	0.934	1.056	0.994	1	1.023	1.045	1.029	1.049	1.018	1.051	1.147	1.078	0.991	0.698	1.08617
TCGA-D8-A1XO	T2	0.074	0.645	0.869	0.845	1.011	1.029	1	1.011	1.04	1.026	1.165	1.059	1.098	1.098	1.051	0.968	0.595	1.08605
TCGA-AC-A3EH	T3	0.118	0.796	1.003	0.777	1.066	0.932	1	1.034	1.068	1.075	1.361	1.063	1.106	1.156	1.13	1.073	0.8	1.08443
TCGA-B6-A0I9	T3	0.107	0.762	0.968	0.778	1.01	1.002	1	1.024	1.039	1.052	1.088	1.094	1.048	1.095	1.095	1.052	0.787	1.08416
TCGA-AQ-A04H	T2	0.14	0.681	0.863	0.772	0.968	0.993	1	0.952	1	0.94	0.938	1.023	1.039	1.049	0.963	0.97	0.656	1.08368
TCGA-D8-A1JH	T1	0.077	0.701	0.843	0.912	0.992	0.916	1	0.975	0.986	0.959	1.026	0.98	1.039	1.075	1.029	0.947	0.627	1.08367
TCGA-A2-A0T7	T2	0.107	0.674	0.895	0.92	1.017	1.006	1	1.005	1.021	1.043	1.078	1.031	1.124	1.102	1.021	0.96	0.765	1.08358
TCGA-AR-A1AM	T3	0.144	0.837	0.994	0.863	1.044	1.033	1	1.039	1.098	1.097	1.24	1.024	1.082	1.131	1.007	1.106	0.757	1.08333
TCGA-D8-A1XF	T2	0.151	0.718	0.933	0.86	0.962	0.944	1	0.963	0.957	0.986	1.215	1.01	0.993	1.042	0.979	0.951	0.71	1.08316
TCGA-AR-A24Q	T3	0.182	0.767	0.914	0.902	1	1	1	1.013	0.99	1.028	1.138	1.065	1.039	1.083	1.024	1.042	0.768	1.083
TCGA-A2-A0CO	T3	0.157	0.856	0.897	0.862	0.976	0.926	1	0.98	1.054	1.066	1.184	1.081	1.066	1.057	1.024	1.065	0.705	1.08299
TCGA-A8-A09R	T2	0.062	0.619	0.8	0.856	0.989	0.938	1	0.97	1.034	0.991	0.994	0.984	1.038	1.071	1.039	0.945	0.626	1.08291
TCGA-AO-A03M	T1	0.1	0.719	0.926	0.74	0.975	0.967	1	0.95	0.977	1.001	1.043	1.032	1.045	1.055	1.034	1.024	0.789	1.08205
TCGA-A2-A0YM	T2	0.182	0.879	1.003	0.961	0.988	1.001	1	1.019	1.038	1.007	1.069	1.124	1.027	1.069	1.055	1.018	0.712	1.08198
TCGA-EW-A1P8	T2	0.14	0.7	0.913	0.89	0.976	0.938	1	0.965	0.974	0.99	1.227	1.129	1.007	1.056	1.011	1.021	0.777	1.08197
TCGA-BH-A1EU	T1	0.038	0.612	0.908	0.839	0.981	0.991	1	0.926	0.855	0.927	0.984	0.921	0.962	1.061	1.032	0.933	0.65	1.08155
TCGA-AO-A0J5	T4	0.075	0.715	0.879	0.968	1.022	0.939	1	0.992	0.97	1.008	1.027	1.019	1.043	1.105	1.072	1.029	0.72	1.08121
TCGA-D8-A27N	T2	0.101	0.644	0.863	0.893	0.973	0.884	1	0.932	0.965	1.044	1.062	1.104	1.079	1.052	1.082	1.039	0.68	1.08119
TCGA-B6-A0I6	T1	0.118	0.765	0.955	0.879	0.994	0.87	1	1.012	0.962	1.034	1.029	1	1.009	1.074	1.069	1.041	0.828	1.08048
TCGA-BH-A0B8	T1	0.076	0.556	0.759	0.812	1.035	1.024	1	0.972	0.964	0.924	1.322	0.955	1.069	1.118	0.98	0.94	0.436	1.08019
TCGA-E2-A108	T2	0.075	0.486	0.71	0.687	0.986	0.93	1	0.838	0.856	0.81	0.896	1.151	1.078	1.065	1.016	0.988	0.66	1.08012
TCGA-A1-A0SK	T2	0.146	0.765	0.938	0.915	1.011	1.02	1	1.019	0.969	1.052	1.062	1.129	1.094	1.092	1.093	1.032	0.713	1.08012
TCGA-OL-A5RV	T2	0.17	0.81	1.04	0.973	1.014	0.97	1	0.992	0.922	1.009	1.363	0.953	0.994	1.095	1.006	0.96	0.552	1.07988
TCGA-A7-A13D	T2	0.025	0.19	0.614	0.985	0.877	0.668	1	0.863	1.067	0.93	0.894	1.296	1.526	0.946	0.888	0.678	0.56	1.07868
TCGA-C8-A137	T2	0.004	0.198	0.624	0.694	0.912	1.009	1	0.862	1.047	0.976	0.987	0.852	0.965	0.983	1.025	1.018	0.548	1.07785
TCGA-D8-A27W	T4	0.094	0.645	0.949	0.846	1.016	1.003	1	1.022	1	1.042	1.136	0.996	1.095	1.095	1.103	1.009	0.7	1.07776
TCGA-AR-A256	T2	0.044	0.601	0.842	0.926	1.042	0.999	1	0.889	0.828	0.952	1.33	1.055	1.095	1.123	1.09	0.947	0.727	1.07774
TCGA-E9-A3QA	T2	0.195	0.783	0.964	0.898	1.004	0.926	1	1.018	1.003	1.005	1.036	1.028	1.024	1.082	1.037	1.044	0.812	1.07769
TCGA-AR-A24Z	T2	0.087	0.662	0.901	0.88	1.008	1.003	1	1.005	0.977	1.007	1.019	0.999	1.05	1.086	1.036	1.009	0.654	1.07738
TCGA-C8-A27A	T2	0.051	0.594	0.917	0.909	0.988	0.954	1	0.957	0.936	0.986	1.017	1.007	1.012	1.064	0.999	1.012	0.66	1.07692
TCGA-A8-A093	T2	0.066	0.626	0.852	0.823	0.966	0.947	1	0.926	0.954	0.975	0.987	0.987	1.017	1.04	0.931	0.972	0.706	1.0766
TCGA-AC-A3HN	T2	0.19	0.801	0.941	0.87	0.942	0.983	1	0.96	0.919	1	0.996	0.945	0.973	1.014	0.995	0.978	0.725	1.07643
TCGA-A8-A07S	T2	0.02	0.499	0.736	0.856	1.039	0.897	1	0.946	0.949	1.054	1.051	1.052	1.053	1.118	0.996	0.932	0.691	1.07603
TCGA-E2-A158	T1	0.097	0.713	0.867	0.912	0.977	0.981	1	0.963	0.999	0.977	1.031	1.041	1.017	1.051	1.039	0.999	0.801	1.07574
TCGA-A2-A25E	T2	0.011	0.414	0.787	0.87	0.928	0.889	1	0.804	0.831	0.884	1.111	0.999	1.047	0.998	0.93	0.938	0.668	1.07543
TCGA-BH-A18V	T2	0.077	0.727	1.014	0.89	1	1.01	1	1.009	0.98	0.974	1.139	1.055	1.031	1.075	1.086	0.996	0.83	1.075
TCGA-A2-A1FW	T3	0.079	0.661	0.96	0.79	0.977	0.94	1	0.919	0.9	0.967	0.977	1.031	1.047	1.05	1.006	0.949	0.67	1.07472
TCGA-AR-A254	T2	0.042	0.594	0.989	0.954	1.061	1.073	1	0.963	0.982	1.032	1.127	0.998	1.056	1.14	1.051	1.057	0.711	1.07446
TCGA-AR-A24X	T2	0.027	0.415	0.675	0.58	0.824	0.845	1	1.018	1.089	1.145	1.222	0.811	0.828	0.885	1.077	1.017	0.529	1.07403
TCGA-A7-A0DA	T2	0.082	0.622	0.813	0.865	1.002	0.936	1	0.967	1.011	1.016	1.104	1.087	1.086	1.075	1.016	1.083	0.768	1.07285
TCGA-A2-A0YI	T1	0.097	0.687	0.831	0.941	1.016	1.04	1	0.964	1.003	0.99	0.985	1.02	1.029	1.09	1.017	1.029	0.714	1.07283
TCGA-C8-A1HJ	T2	0.006	0.535	0.949	1.155	1.366	1.067	1	0.827	0.63	1.072	1.614	1.359	1.397	1.465	2.162	2.205	2.117	1.07247
TCGA-AC-A2FG	T2	0.105	0.691	0.835	0.947	1.035	0.943	1	1.027	1.083	1.086	1.029	1.084	1.069	1.11	1.054	1.078	0.725	1.07246
TCGA-S3-A6ZH	T3	0.109	0.738	0.957	0.838	1.022	0.961	1	0.978	0.979	1.042	1.246	0.986	1.083	1.096	1.055	1.011	0.655	1.07241
TCGA-BH-A1FH	T2	0.089	0.659	0.87	0.879	0.97	0.919	1	0.94	0.959	0.961	1.102	1.001	0.984	1.04	0.998	0.891	0.623	1.07216
TCGA-B6-A0RI	T4	0.094	0.585	0.896	0.873	1.003	0.991	1	1.006	1.02	1.02	1.051	1.053	1.063	1.075	1.035	1.049	0.623	1.07178
TCGA-C8-A275	T1	0.081	0.77	1.016	0.828	0.993	0.963	1	1.007	0.992	0.996	1.063	1.078	1.034	1.064	1.072	1.066	0.77	1.0715
TCGA-E2-A1IE	T2	0.06	0.616	0.872	0.952	1.039	1.073	1	1.032	1.037	1.058	1.098	1.104	1.111	1.113	1.108	1.058	0.788	1.07122
TCGA-AR-A0TX	T1	0.078	0.515	0.849	0.839	1.045	0.931	1	1.019	0.969	1.042	1.074	1.094	1.076	1.119	0.988	0.963	0.611	1.07081
TCGA-E9-A1RI	T1	0.018	0.421	0.926	0.919	1.049	1.028	1	0.935	0.927	1.027	1.075	1.159	1.111	1.123	1.106	1.066	0.608	1.07054
TCGA-D8-A1XK	T2	0.169	0.797	0.969	0.91	1.007	1	1	1.011	1.004	1.007	1.1	1.12	1.047	1.078	1.045	1.032	0.706	1.07051
TCGA-A2-A3XY	T2	0.182	0.734	0.892	0.832	0.994	0.989	1	0.985	0.999	1.023	1.043	1.01	1.03	1.064	1.021	1.066	0.75	1.07042
TCGA-A8-A085	T2	0.057	0.571	0.884	0.947	1	0.917	1	0.923	0.975	0.963	0.991	0.951	0.968	1.07	1.018	0.98	0.653	1.07
TCGA-A8-A07O	T2	0.067	0.473	0.867	0.859	0.998	0.944	1	0.94	1	0.961	1.048	0.991	1.034	1.067	0.995	1.019	0.677	1.06914
TCGA-BH-A0HL	T2	0.113	0.703	0.93	0.818	0.986	0.955	1	0.968	0.957	1.025	1.331	0.906	1.04	1.054	1.021	0.972	0.619	1.06897
TCGA-A8-A096	T2	0.213	0.878	0.875	0.912	0.949	0.993	1	0.963	0.951	1.004	1.077	1.035	1.003	1.014	0.96	0.992	0.636	1.06849
TCGA-A8-A06Z	T3	0.069	0.528	0.887	0.867	1.012	0.983	1	0.953	0.986	1.024	1.056	1.027	1.043	1.081	1.039	1.046	0.736	1.06818
TCGA-BH-A0DD	T2	0.08	0.683	0.98	0.815	1.004	0.965	1	0.969	0.955	0.986	1.209	1.068	1.02	1.072	1.105	1.036	0.898	1.06773
TCGA-BH-A1EV	T3	0.071	0.631	0.794	0.748	0.875	0.857	1	0.875	0.86	0.867	1.451	0.856	0.91	0.934	1.007	0.931	0.817	1.06743
TCGA-A8-A08S	T1	0.046	0.573	0.845	0.634	1.029	0.978	1	0.981	0.977	0.999	1.034	0.963	1.084	1.098	1.062	1.049	0.783	1.06706
TCGA-BH-A0BW	T1	0.056	0.488	0.856	0.72	1.002	0.973	1	0.971	1.002	0.991	0.975	0.971	1.109	1.069	1.02	0.931	0.553	1.06687
TCGA-B6-A3ZX	T3	0.191	0.817	0.82	0.882	0.979	0.897	1	0.97	0.948	0.999	1.047	0.929	1.002	1.043	1.039	1.019	0.68	1.06537
TCGA-E9-A228	T2	0.114	0.826	0.939	0.901	1.011	1.02	1	0.983	0.986	0.989	1.067	0.991	1.054	1.077	1.063	0.99	0.717	1.06528
TCGA-E2-A3DX	T2	0.165	0.843	0.899	0.908	0.952	0.959	1	0.973	0.908	0.981	1.082	0.949	0.941	1.014	0.913	0.947	0.655	1.06513
TCGA-AR-A255	T1	0.051	0.564	0.885	0.906	1.017	0.994	1	0.952	0.93	0.974	1.097	1.009	1.083	1.083	0.977	0.935	0.59	1.0649
TCGA-AO-A0J3	T2	0.071	0.66	0.887	0.874	1.033	1.008	1	1.001	1.015	1.05	1.087	1.045	1.061	1.1	1.073	1.077	0.919	1.06486
TCGA-A8-A08C	T2	0.113	0.722	0.894	0.984	1.066	1.065	1	1.042	1.046	1.053	1.062	1.029	1.113	1.135	1.097	1.038	0.624	1.06473
TCGA-A2-A0ER	T1	0.025	0.437	0.734	0.868	0.991	0.987	1	0.908	0.934	0.985	1	1.001	1.016	1.055	1.059	1.005	0.655	1.06458
TCGA-A2-A25B	T2	0.035	0.58	0.957	0.819	1.009	0.966	1	0.89	0.849	0.888	1.194	0.954	1.043	1.074	1.047	0.958	0.685	1.06442
TCGA-AC-A3W7	T2	0.162	0.892	1.028	0.916	1.021	0.988	1	1.045	1.008	0.992	1.093	1.036	1.038	1.086	1.048	1.068	0.804	1.06366
TCGA-A2-A3KC	T2	0.103	0.799	0.952	0.936	0.976	0.903	1	1.005	1.002	1.015	1.088	0.97	1.035	1.037	1.022	1.01	0.655	1.0625
TCGA-E2-A15L	T2	0.036	0.508	0.822	0.839	1.028	0.95	1	0.985	0.945	1.026	1.169	0.988	1.095	1.092	1.079	0.929	0.609	1.06226
TCGA-D8-A1X9	T2	0.081	0.725	1	0.889	1.037	0.988	1	0.985	0.976	0.994	1.119	1.042	1.086	1.101	1.091	0.964	0.657	1.06172
TCGA-EW-A1PD	T1	0.098	0.677	0.852	0.822	0.977	0.952	1	0.995	0.953	0.979	1.117	1.032	1.06	1.037	1.022	0.941	0.683	1.06141
TCGA-D8-A1JD	T2	0.056	0.664	0.842	0.849	0.977	0.998	1	0.965	0.959	1.019	1.096	1.04	1.017	1.037	1.033	1.001	0.644	1.06141
TCGA-AR-A24U	T1	0.092	0.682	0.938	0.918	1.017	0.958	1	0.975	0.857	0.969	1.191	0.986	1.038	1.079	0.935	0.954	0.622	1.06096
TCGA-AR-A5QN	T2	0.173	0.891	1.094	0.989	1.104	1.084	1	1.09	0.981	1.104	1.362	1.051	1.08	1.171	1.093	1.13	0.654	1.06069
TCGA-BH-A28O	T3	0.224	0.842	0.978	0.929	0.992	0.918	1	0.99	0.967	1.027	1.146	1.057	1.058	1.052	0.973	1.008	0.693	1.06048
TCGA-A2-A0D3	T1	0.075	0.495	0.813	0.85	0.998	0.971	1	0.964	0.987	0.985	1.264	1.024	1.123	1.058	1.131	1.059	0.628	1.06012
TCGA-AR-A24W	T2	0.038	0.568	0.882	0.913	0.978	0.937	1	0.905	0.846	0.896	1.147	0.942	1.001	1.036	1.045	0.965	0.642	1.0593
TCGA-D8-A1JC	T2	0.074	0.725	1.027	0.848	1.04	0.987	1	1.006	0.901	1.026	1.111	1.054	1.077	1.101	1.016	1.058	0.639	1.05865
TCGA-B6-A0I8	T1	0.086	0.624	0.908	0.699	1.029	0.988	1	1.003	0.944	1.036	1.014	1.06	1.02	1.089	1.059	1.044	0.675	1.05831
TCGA-D8-A1JG	T2	0.073	0.712	1.056	0.857	1.013	0.977	1	1.005	1.054	1.006	1.064	1.064	1.02	1.072	1.091	0.975	0.674	1.05824
TCGA-A8-A07L	T3	0.1	0.738	0.991	0.89	1.048	0.988	1	1.027	1.011	1.068	1.088	1.063	1.091	1.109	1.106	1.036	0.735	1.05821
TCGA-E9-A248	T2	0.04	0.588	0.892	0.811	0.999	0.962	1	0.919	0.931	0.953	1.148	0.992	1.047	1.057	1	0.956	0.695	1.05806
TCGA-A2-A0YD	T3	0.216	0.762	0.932	0.9	1.098	1.103	1	1.036	1.033	1.084	1.114	1.107	1.139	1.161	1.141	1.037	0.686	1.05738
TCGA-A7-A13H	T2	0.135	0.823	0.931	0.898	1.043	1.022	1	1.04	0.976	1.027	1.075	1.087	1.059	1.102	1.072	1.039	0.725	1.05657
TCGA-AR-A1AJ	T1	0.04	0.623	0.816	0.929	0.957	0.962	1	0.877	0.881	0.927	1.215	1.028	1.011	1.009	0.989	1.014	0.734	1.05434
TCGA-AO-A0J6	T2	0.062	0.71	0.894	0.928	0.979	0.977	1	0.996	0.989	1.012	1.027	1.048	1.038	1.032	1.046	1.035	0.827	1.05414
TCGA-BH-A0E9	T2	0.094	0.575	0.785	0.909	1.056	0.966	1	0.929	0.937	0.992	1.2	1.077	1.092	1.113	1.149	1.006	0.651	1.05398
TCGA-BH-A0W5	T1	0.021	0.473	0.636	0.781	0.985	0.953	1	0.875	0.999	0.996	1.091	0.964	1.074	1.038	1.025	0.973	0.754	1.05381
TCGA-E2-A1IO	T1	0.129	0.74	0.93	0.947	1.009	0.952	1	0.963	1	0.994	1.114	1.071	0.997	1.063	1.045	0.996	0.691	1.05352
TCGA-A1-A0SN	T1	0.153	0.672	0.895	0.862	1.016	0.939	1	0.994	0.995	1.011	1.259	1.021	1.073	1.07	1.079	1.044	0.711	1.05315
TCGA-A8-A08X	T4	0.047	0.317	0.473	0.584	0.622	0.555	1	0.571	0.621	0.815	1.286	0.553	0.544	0.654	0.937	0.912	0.657	1.05145
TCGA-AC-A2B8	T3	0.059	0.678	0.988	0.884	1.038	1.001	1	0.995	0.951	1.011	1.046	1.071	1.093	1.091	1.047	1.016	0.7	1.05106
TCGA-A7-A3IZ	T2	0.136	0.92	0.931	1.026	1.108	1.066	1	1.072	1.073	1.083	1.069	1.066	1.141	1.164	1.038	1.1	0.783	1.05054
TCGA-AO-A0JE	T2	0.073	0.51	0.651	0.794	0.966	0.94	1	0.949	1.014	0.987	1.279	1.051	1.041	1.014	1.052	1.029	0.588	1.04969
TCGA-BH-A0EA	T1	0.049	0.437	0.602	0.686	0.887	0.842	1	0.803	0.853	0.916	1.499	0.901	0.962	0.931	0.948	0.895	0.584	1.04961
TCGA-AR-A2LM	T1	0.127	0.744	0.921	0.82	1.063	0.985	1	1.006	1.059	1.05	1.277	1.026	1.113	1.115	1.123	1.02	0.582	1.04892
TCGA-AR-A252	T1	0.043	0.642	0.854	0.956	1.086	1.079	1	0.94	0.918	0.95	1.285	1.049	1.077	1.139	1.021	0.955	0.609	1.0488
TCGA-AO-A0JA	T2	0.106	0.592	0.793	0.798	0.964	0.931	1	0.937	0.881	0.923	0.963	0.88	0.985	1.011	0.884	0.862	0.603	1.04876
TCGA-A2-A0YL	T3	0.123	0.632	0.863	0.91	0.984	0.984	1	0.922	0.868	0.91	1.018	1.006	1.073	1.031	0.997	0.98	0.686	1.04776
TCGA-AR-A1AU	T2	0.08	0.63	0.746	0.882	0.964	0.947	1	0.937	0.927	0.917	1.211	1.013	0.979	1.01	1.042	1.058	0.839	1.04772
TCGA-BH-A0B5	T2	0.083	0.728	0.821	0.907	0.979	0.951	1	0.962	1.008	1.001	1.168	1.069	0.999	1.025	1.024	1.014	0.608	1.04699
TCGA-AC-A23H	T2	0.066	0.715	0.906	0.883	1.025	0.934	1	0.991	0.99	0.99	1.307	1.059	1.105	1.073	1.008	1.096	0.653	1.04683
TCGA-AR-A251	T2	0.032	0.605	0.895	0.893	0.977	0.979	1	0.935	0.889	0.949	0.934	1.037	1.014	1.022	0.974	1.015	0.636	1.04606
TCGA-BH-A1FD	T1	0.053	0.496	0.853	0.927	1.092	0.923	1	1.014	0.902	1.077	1.312	1.031	1.128	1.142	1.044	1.081	0.599	1.04579
TCGA-A8-A07E	T4	0.089	0.738	0.869	0.897	1.028	0.962	1	1.016	1.042	1.022	1.28	1.123	1.051	1.074	1.109	1.023	0.674	1.04475
TCGA-B6-A0IC	T2	0.099	0.677	0.832	0.946	1.001	0.931	1	1.003	0.97	1.016	1.031	1.064	1.016	1.045	1.067	1.027	0.734	1.04396
TCGA-AR-A0U2	T2	0.04	0.62	0.815	0.885	0.992	0.973	1	0.881	0.861	0.962	1.104	1.015	1.036	1.035	1.073	0.951	0.759	1.04335
TCGA-A7-A3RF	T2	0.233	0.846	0.924	0.962	1.022	0.984	1	1.006	0.995	1.068	1.455	1.037	1.069	1.066	1.077	1.042	0.937	1.04305
TCGA-A7-A26G	T2	0.051	0.538	0.893	0.937	0.995	0.927	1	0.912	0.941	0.961	0.983	1.007	1.009	1.035	0.973	0.954	0.633	1.0402
TCGA-C8-A1HE	T2	0.091	0.639	0.935	0.9	1.003	0.984	1	0.959	0.951	0.973	1.006	1.037	1.068	1.042	0.998	0.999	0.667	1.03888
TCGA-E9-A1RB	T2	0.072	0.75	0.979	0.966	1.037	1.01	1	0.993	0.992	1.007	1.046	1.102	1.044	1.077	1.088	1.023	0.756	1.03857
TCGA-AC-A2FM	T2	0.142	0.705	0.935	0.912	1.004	1.029	1	0.962	0.919	1.048	1.165	0.923	1.016	1.038	1.037	0.967	0.682	1.03386
TCGA-A2-A1G6	T2	0.03	0.725	0.885	0.976	1.005	0.95	1	0.865	0.781	0.971	1.39	1.024	1.064	1.039	1.056	0.996	0.838	1.03383
TCGA-D8-A1JL	T2	0.13	0.769	1.07	0.832	1.007	1.009	1	0.982	0.966	1.006	1.054	1.132	1.01	1.04	1.02	1.022	0.742	1.03277
TCGA-E9-A1RD	T2	0.049	0.634	0.889	0.948	1.074	1.055	1	0.98	0.923	1.004	1.102	1.067	1.066	1.108	1.074	1.058	0.767	1.03166
TCGA-AO-A0J4	T1	0.113	0.748	0.871	0.936	1.045	0.986	1	1.011	1.02	1.033	1.039	1.018	1.041	1.077	1.014	1	0.801	1.03062
TCGA-EW-A1J1	T2	0.086	0.693	0.939	1.074	1.054	0.976	1	1.008	1.03	1.038	1.223	1.106	1.069	1.085	1.079	1.065	0.702	1.02941
TCGA-B6-A1KN	T4	0.024	0.423	0.803	0.689	1.04	0.971	1	0.839	0.826	0.915	1.125	1.015	1.102	1.068	1.081	1.03	0.679	1.02692
TCGA-E2-A14T	T2	0.064	0.63	0.718	0.75	1.08	0.953	1	1.03	1.063	1.019	1.094	1.104	1.108	1.105	1.12	1.079	0.717	1.02315
TCGA-A2-A1G4	T3	0.039	0.758	0.947	0.944	1.038	0.977	1	0.995	0.981	0.996	1.046	1.052	1.056	1.062	1.043	1.003	0.649	1.02312
TCGA-A7-A3J1	T1	0.176	0.843	1.003	0.918	0.977	0.967	1	0.966	0.942	0.973	0.98	1.021	1.019	0.999	0.979	0.988	0.734	1.02252
TCGA-BH-A1FC	T1	0.159	0.92	1.056	0.998	1.023	0.957	1	1.024	1.016	1.008	1.075	1.153	1.008	1.045	1.055	1.014	0.845	1.02151
TCGA-E2-A155	T2	0.068	0.646	1.022	0.876	1.041	1.051	1	0.992	1.047	1.031	1.079	1.064	1.055	1.063	1.078	0.987	0.616	1.02113
TCGA-C8-A1HO	T3	0.062	0.671	0.917	0.944	1.011	0.976	1	0.958	0.903	0.974	1.154	1.066	1.045	1.029	0.991	0.98	0.777	1.0178
TCGA-D8-A1J9	T1	0.117	0.75	1.047	0.809	1.094	1.011	1	1.033	0.981	1.08	1.075	1.067	1.125	1.11	1.019	1.046	0.783	1.01463
TCGA-AR-A24O	T3	0.041	0.633	0.9	0.758	0.991	1	1	0.907	0.891	0.982	1.342	0.922	1.028	1.002	0.932	0.915	0.654	1.0111
TCGA-A8-A09Z	T3	0.18	0.868	1.076	0.94	1.057	0.974	1	1.026	0.999	1.051	1.253	1.069	1.047	1.066	1.049	1.009	0.667	1.00851
TCGA-A8-A07I	T2	0.123	0.761	0.896	1.018	1.081	0.988	1	1.023	1.021	1.04	1.417	1.087	1.051	1.088	1.33	1.274	0.959	1.00648
TCGA-A2-A0YH	T2	0.035	0.419	0.662	0.646	0.881	0.885	1	0.779	0.824	0.835	1.184	0.859	0.923	0.886	0.925	0.937	0.616	1.00568
TCGA-AQ-A1H3	T2	0.051	0.644	0.813	0.931	1.019	0.996	1	0.917	0.854	0.969	1.077	1.062	1.003	1.024	1.026	0.969	0.655	1.00491
TCGA-E2-A14X	T2	0.056	0.619	0.792	0.98	1.099	1.014	1	0.975	1.006	0.985	1.069	1.058	1.119	1.104	1.089	1.03	0.712	1.00455
TCGA-D8-A27E	T1	0.092	0.658	0.941	0.951	1.048	0.976	1	1.001	0.993	1.016	1.01	1.002	1.076	1.05	1.04	1.038	0.687	1.00191
TCGA-A2-A0YK	T2	0.105	0.546	0.796	0.846	0.927	0.853	1	0.843	0.777	0.909	1.074	0.995	0.965	0.928	1.017	0.921	0.608	1.00108
TCGA-EW-A1J3	T1	0.017	0.546	0.842	0.884	1.161	1.058	1	0.823	0.677	0.983	1.226	1.334	1.31	1.161	1.218	1.217	0.981	1
TCGA-D8-A27K	T2	0.075	0.578	0.861	0.952	1.026	0.95	1	0.866	0.951	1.007	1.028	1.018	1.034	1.02	1.076	1.018	0.669	0.994152
TCGA-A8-A082	T2	0.105	0.747	0.844	1.046	1.017	0.961	1	0.988	1.064	1.047	1.21	1.077	1.062	1.011	0.988	0.98	0.503	0.9941
TCGA-AR-A1AR	T1	0.045	0.738	0.895	0.969	1.023	1.014	1	0.935	0.921	1.002	1.058	1.067	1.011	1.014	1.005	1.015	0.77	0.991202
TCGA-A7-A3J0	T2	0.206	0.873	1	0.965	1.012	0.985	1	0.99	0.959	0.988	1.038	1.009	0.972	0.987	0.935	1.009	0.767	0.975296
TCGA-BH-A204	T2	0.027	0.455	0.897	0.916	1.089	1.034	1	0.854	0.902	0.95	1.017	1.043	1.072	1.053	1.001	0.987	0.706	0.966942
TCGA-BH-A1FE	T2	0.044	0.64	0.967	0.957	1.033	0.97	1	0.872	0.768	0.876	1.066	0.983	1.047	0.993	1.007	0.964	0.696	0.961278
TCGA-AO-A1KP	T1	0.003	0.545	1.057	1.102	1.306	1.072	1	0.86	0.625	1.128	1.492	1.551	1.401	1.253	1.405	1.551	1.234	0.959418
TCGA-A2-A1G1	T2	0.026	0.522	0.905	0.868	1.041	0.96	1	0.809	0.71	0.882	1.077	1.135	1.075	0.997	1	1.028	0.568	0.957733
TCGA-E2-A1B0	T2	0.059	0.721	0.902	0.899	1.024	0.958	1	0.936	0.911	0.979	1.003	1.03	0.989	0.97	1.025	0.978	0.641	0.947266
TCGA-A8-A08F	T2	0.063	0.506	0.723	0.812	0.952	0.9	1	0.909	0.934	0.945	1.193	0.996	0.964	0.899	0.92	0.942	0.467	0.944328
TCGA-A2-A0YF	T1	0	0.488	0.924	0.723	1.097	1.077	1	0.8	0.767	0.896	1.079	1.095	1.078	1.032	0.926	0.992	0.736	0.940747
TCGA-AO-A1KO	T3	0.042	0.666	0.997	0.972	1.05	1.053	1	0.901	0.83	0.985	1.227	1.091	1.039	0.977	1.001	1.002	0.694	0.930476
TCGA-BH-A1F2	T4	0	0.389	1.094	0.879	1.267	1.095	1	0.607	0.524	0.956	2.196	1.094	1.315	1.17	1.432	1.41	1.262	0.923441
TCGA-A7-A26E	T3	0	0.27	1.257	1.449	1.137	0.968	1	1.343	2.042	1.411	1.244	1.568	2.23	1.04	2.484	1.468	1.544	0.914688
TCGA-C8-A133	T3	0.061	0.393	0.531	0.398	0.581	0.535	1	0.638	0.708	0.712	1.243	0.48	0.484	0.525	0.654	0.634	0.522	0.903614
TCGA-A2-A1FV	T3	0.005	0.611	1.001	1.066	1.146	1.106	1	0.913	0.713	0.949	1.172	1.142	1.132	1.03	1.08	1.157	0.817	0.898778
TCGA-A7-A13G	T2	0.089	0.773	1.004	1.445	1.137	0.771	1	1.285	1.336	1.249	1.033	1.595	1.536	1.005	1.033	1.183	0.564	0.883905
TCGA-AC-A3OD	T2	0.012	0.277	1.036	1.427	1.528	1.011	1	0.781	0.903	0.699	0.405	1.189	1.136	1.341	2.096	2.326	0.557	0.877618
TCGA-BH-A1F8	T4	0.016	0.3	0.83	0.633	1.081	0.97	1	0.562	0.508	0.748	1.395	0.933	1.076	0.947	1.377	1.419	1.164	0.876041
TCGA-D8-A1JA	T4	0.011	0.559	1.072	1.034	1.157	1.111	1	0.624	0.461	0.811	1.677	1.016	1.093	0.968	1.392	1.423	1.285	0.836646
TCGA-E9-A226	T2	0.052	0.524	1.025	1.169	1.329	0.944	1	0.814	0.864	1.252	1.809	0.949	1.193	1.102	1.383	1.282	1.206	0.829195
TCGA-E2-A1IH	T1	0.029	0.494	0.95	1.006	1.146	1.018	1	0.768	0.749	0.965	1.496	1.223	1.16	0.947	1.113	1.18	0.996	0.826353
TCGA-A7-A26F	T1	0.183	0.951	1.063	1.239	1.207	0.839	1	1.289	1.552	1.401	1.245	1.566	1.412	0.949	1.238	1.039	0.441	0.786247
TCGA-A7-A0DC	T1	0.19	1.118	1.807	2.279	2.07	1.338	1	1.926	2.083	1.517	1.573	2.266	1.963	1.583	1.249	1.103	0.564	0.764734
TCGA-A7-A26I	T2	0.132	0.921	1.142	1.472	1.484	0.808	1	1.613	1.621	1.377	1.251	1.744	1.506	1.092	1.051	0.895	0.529	0.735849
TCGA-BH-A1F5	T1	0	0.206	1.124	1.002	1.34	1.127	1	0.475	0.273	1.035	1.515	1.45	1.698	0.94	1.175	2.138	1.465	0.701493
TCGA-AR-A1AQ	T2	0.011	0.219	0.541	0.625	0.868	0.752	1	0.722	0.807	0.81	1.094	0.535	0.54	0.608	0.856	0.833	0.585	0.700461
TCGA-A7-A0DB	T2	0	0.065	0.731	1.474	1.632	0.444	1	0.823	0.95	0.939	0.991	1.656	2.289	1.039	0.992	1.008	1.377	0.636642
TCGA-BH-A1FM	T2	0	0.266	0.794	0.848	1.696	1.264	1	0.44	0.226	0.97	1.369	1.51	1.719	0.913	1.602	2.498	1.518	0.538325
TCGA-AC-A3QQ	T1	0.038	0.322	1.207	2.205	2.62	1.717	1	0.561	0.186	0.736	0.782	1.031	1.172	0.669	0.968	1.215	0.927	0.255344

## Sheet: Segmentation 
						stage
			ratios	Groups		T1	T2	T3	T4
		Elevated C term	>2	A	98	19	65	10	4	98
		elevated C term	1.1-1.99	B	773	209	445	94	25	773
		Control set	0.9-1.09	C	201	46	114	32	9	201
		elevated N term	<0.9	D	15	5	7	1	2	15
					1087	279	631	137	40	1087

## Sheet: clinical data
ID	T_stage	E14_5 ratio	CLID	2016_Histology_Annotations	PAM50_and_Claudin-low_CLOW_Molecular_Subtype	Tumor_or_Normal	er_status_by_ihc	pr_status_by_ihc	HER2.newly.derived	Triple_Negative_Status	12_Biological_group_annotations	Special_Comments:_original_histologic_type_diagnosis_as_provided_from_Pathology_forms_at_time_of_inclusion_into_TCGA	Special_Comments:_original_histologic_diagnosis_for_special_histologic_and_mixed_histologic_type_as_provided_from_Pathology_forms_at_time_of_inclusion_into_TCGA	Diagnosis_Age	Neoplasm_Disease_Stage_American_Joint_Committee_on_Cancer_Code	Cancer_Type_Detailed	Days_to_Sample_Collection.	Disease_Free_Months	ER_Status_By_IHC	ER_Status_IHC_Percent_Positive	Ethnicity_Category	Fraction_Genome_Altered	HER2_fish_status	Neoplasm_Histologic_Type_Name	Prior_Cancer_Diagnosis_Occurence	IHC-HER2	Year_Cancer_Initial_Diagnosis	Menopause_Status	Mutation_Count	Oncotree_Code	Overall_Survival_Months	Disease_Surgical_Margin_Status	PR_status_by_ihc	PR_status_ihc_percent_positive	Race_Category	Sample_Type	Sex	Tumor_Tissue_Site	Tissue_Source_Site	has_metastasis
TCGA-AQ-A54O	T2	16.6912	TCGA-AQ-A54O-01A	Invasive ductal carcinoma	LumB	Tumor	Positive	Positive	Negative	No	Invasive ductal carcinoma - LumB	Infiltrating Ductal Carcinoma	Not Applicable	51	Stage IIA	Breast Invasive Ductal Carcinoma	617	32.88	Positive	90-99%	NOT HISPANIC OR LATINO	0.4149	.	Infiltrating Ductal Carcinoma	Yes	Negative	2011	.	22	IDC	32.88	Negative	Positive	70-79%	BLACK OR AFRICAN AMERICAN	Primary	Male	Breast	AQ	0
TCGA-WT-AB41	T2	15.6542	TCGA-WT-AB41-01A	Invasive ductal carcinoma	LumA	Tumor	Positive	Positive	Negative	No	Invasive ductal carcinoma - LumA	Infiltrating Ductal Carcinoma	Not Applicable	55	Stage IIB	Breast Invasive Ductal Carcinoma	1415	52.92	Positive	90-99%	NOT HISPANIC OR LATINO	0.3125	.	Infiltrating Ductal Carcinoma	Yes	.	2010	Post (prior bilateral ovariectomy OR >12 mo since LMP with no prior hysterectomy)	.	IDC	52.92	Negative	Positive	<10%	BLACK OR AFRICAN AMERICAN	Primary	Female	Breast	WT	0
TCGA-WT-AB44	T1	15.0763	TCGA-WT-AB44-01A	Mixed	LumA	Tumor	Positive	Positive	Negative	No	Mixed	Infiltrating Lobular Carcinoma	Not Applicable	77	Stage IA	Breast Invasive Lobular Carcinoma	656	29.01	Positive	90-99%	NOT HISPANIC OR LATINO	0.3436	.	Infiltrating Lobular Carcinoma	No	Negative	2012	Post (prior bilateral ovariectomy OR >12 mo since LMP with no prior hysterectomy)	.	ILC	29.01	Negative	Positive	90-99%	WHITE	Primary	Female	Breast	WT	0
TCGA-A7-A56D	T2	14.9403	TCGA-A7-A56D-01A	Invasive ductal carcinoma	LumA	Tumor	Positive	Positive	Negative	No	Invasive ductal carcinoma - LumA	Infiltrating Ductal Carcinoma	Not Applicable	84	Stage IIA	Breast Invasive Ductal Carcinoma	140	14.72	Positive	90-99%	NOT HISPANIC OR LATINO	0.4656	.	Infiltrating Ductal Carcinoma	No	Negative	2012	Post (prior bilateral ovariectomy OR >12 mo since LMP with no prior hysterectomy)	90	IDC	14.72	Negative	Positive	<10%	BLACK OR AFRICAN AMERICAN	Primary	Female	Breast	A7	0
TCGA-E9-A3X8	T2	11.3158	TCGA-E9-A3X8-01A	Mixed	LumA	Tumor	Positive	Positive	Negative	No	Mixed	Infiltrating Lobular Carcinoma	Not Applicable	48	Stage IIB	Breast Invasive Lobular Carcinoma	233	30.42	Positive	20-29%	NOT HISPANIC OR LATINO	0.0767	.	Infiltrating Lobular Carcinoma	No	Positive	2011	Post (prior bilateral ovariectomy OR >12 mo since LMP with no prior hysterectomy)	13	ILC	30.42	Negative	Positive	20-29%	WHITE	Primary	Female	Breast	E9	0
TCGA-LL-A6FR	T2	10.6296	TCGA-LL-A6FR-01A	Invasive ductal carcinoma	Basal	Tumor	Negative	Positive	Positive	No	Invasive ductal carcinoma - Basal	Infiltrating Ductal Carcinoma	Not Applicable	50	Stage IIA	Breast Invasive Ductal Carcinoma	30	16.06	Negative	.	NOT HISPANIC OR LATINO	0.5897	Positive	Infiltrating Ductal Carcinoma	No	Equivocal	2013	Post (prior bilateral ovariectomy OR >12 mo since LMP with no prior hysterectomy)	.	IDC	16.06	Negative	Positive	<10%	BLACK OR AFRICAN AMERICAN	Primary	Female	Breast	LL	0
TCGA-E2-A572	T2	9.21604	TCGA-E2-A572-01A	Invasive ductal carcinoma	LumA	Tumor	Positive	Positive	Negative	No	Invasive ductal carcinoma - LumA	Infiltrating Ductal Carcinoma	Not Applicable	72	Stage IIIA	Breast Invasive Ductal Carcinoma	560	39.68	Positive	.	NOT HISPANIC OR LATINO	.	Negative	Infiltrating Ductal Carcinoma	Yes	Equivocal	2011	Post (prior bilateral ovariectomy OR >12 mo since LMP with no prior hysterectomy)	.	IDC	39.68	Negative	Positive	.	BLACK OR AFRICAN AMERICAN	Primary	Female	Breast	E2	0
TCGA-E9-A54Y	T2	8.90154	TCGA-E9-A54Y-01A	Invasive lobular carcinoma	LumB	Tumor	Positive	Positive	Negative	No	Invasive lobular carcinoma - Luminal	Infiltrating Lobular Carcinoma	Not Applicable	63	Stage IIIA	Breast Invasive Lobular Carcinoma	76	23.82	Positive	90-99%	NOT HISPANIC OR LATINO	0.5066	.	Infiltrating Lobular Carcinoma	No	Negative	2012	Post (prior bilateral ovariectomy OR >12 mo since LMP with no prior hysterectomy)	31	ILC	23.82	Negative	Positive	50-59%	WHITE	Primary	Female	Breast	E9	0
TCGA-V7-A7HQ	T1	7.3888	TCGA-V7-A7HQ-01A	No Image	LumA	Tumor	Positive	Positive	Negative	No	-	na	na	75	Stage IIIA	Breast Invasive Ductal Carcinoma	1493	66.79	Positive	60-69%	NOT HISPANIC OR LATINO	0.1209	Negative	Infiltrating Ductal Carcinoma	No	.	2009	Post (prior bilateral ovariectomy OR >12 mo since LMP with no prior hysterectomy)	.	IDC	66.79	Positive	Positive	80-89%	BLACK OR AFRICAN AMERICAN	Primary	Female	Breast	V7	0
TCGA-LL-A50Y	T2	6.86008	TCGA-LL-A50Y-01A	Mixed	LumA	Tumor	Positive	Positive	Negative	No	Mixed	Infiltrating Lobular Carcinoma	Not Applicable	84	Stage IIA	Breast Invasive Lobular Carcinoma	91	25.03	Positive	90-99%	NOT HISPANIC OR LATINO	0.0849	Negative	Infiltrating Lobular Carcinoma	Yes	Equivocal	2012	Post (prior bilateral ovariectomy OR >12 mo since LMP with no prior hysterectomy)	26	ILC	25.03	Negative	Positive	90-99%	WHITE	Primary	Female	Breast	LL	0
TCGA-LL-A5YM	T4	6.69192	TCGA-LL-A5YM-01A	Invasive ductal carcinoma	LumB	Tumor	Positive	Positive	Positive	No	Invasive ductal carcinoma - LumB	Infiltrating Ductal Carcinoma	Not Applicable	88	Stage IIIB	Paget Disease of the Nipple	131	8.48	Positive	90-99%	NOT HISPANIC OR LATINO	0.4424	Positive	Infiltrating Ductal Carcinoma	No	Equivocal	2012	Post (prior bilateral ovariectomy OR >12 mo since LMP with no prior hysterectomy)	19	PD	15.31	Positive	Positive	90-99%	BLACK OR AFRICAN AMERICAN	Primary	Female	Breast	LL	0
TCGA-A2-A3XV	T2	6.50765	TCGA-A2-A3XV-01A	Invasive ductal carcinoma	HER2E	Tumor	Positive	Negative	Positive	No	Invasive ductal carcinoma - Her2E	Infiltrating Ductal Carcinoma	Not Applicable	46	Stage IIA	Breast Invasive Ductal Carcinoma	344	32.72	Positive	<10%	NOT HISPANIC OR LATINO	0.1244	Positive	Infiltrating Ductal Carcinoma	No	Equivocal	2011	Pre (<6 months since LMP AND no prior bilateral ovariectomy AND not on estrogen replacement)	38	IDC	32.72	Negative	Negative	.	BLACK OR AFRICAN AMERICAN	Primary	Female	Breast	A2	0
TCGA-AQ-A54N	T2	6.37165	TCGA-AQ-A54N-01A	Invasive ductal carcinoma	Basal	Tumor	Negative	Negative	Negative	Yes	Invasive ductal carcinoma - Basal	Infiltrating Ductal Carcinoma	Not Applicable	51	Stage IIA	Breast Invasive Ductal Carcinoma	639	2.56	Negative	.	HISPANIC OR LATINO	0.6816	Negative	Infiltrating Ductal Carcinoma	Yes	Equivocal	2011	Post (prior bilateral ovariectomy OR >12 mo since LMP with no prior hysterectomy)	59	IDC	2.56	Negative	Negative	.	BLACK OR AFRICAN AMERICAN	Primary	Female	Breast	AQ	0
TCGA-AC-A2QJ	T4	5.71385	TCGA-AC-A2QJ-01A	Metaplastic carcinoma	CLOW	Tumor	Negative	Negative	Negative	Yes	Metaplastic carcinoma-CLOW	Other specify	Invasive Metaplastic Carcinoma	48	Stage IIIB	Metaplastic Breast Cancer	160	7.79	Negative	.	HISPANIC OR LATINO	0.1854	.	Metaplastic Carcinoma	No	Negative	2011	Peri (6-12 months since last menstrual period)	32	MBC	14.65	Negative	Negative	.	WHITE	Primary	Female	Breast	AC	0
TCGA-AO-A0JB	T3	5.54191	TCGA-AO-A0JB-01A	Invasive ductal carcinoma	normal-like	Tumor	Positive	Positive	Negative	No	-	Infiltrating Ductal Carcinoma	Not Applicable	50	Stage IIIA	Breast Invasive Ductal Carcinoma	1178	50.66	Positive	90-99%	NOT HISPANIC OR LATINO	0.4249	.	Infiltrating Ductal Carcinoma	No	Negative	2007	Pre (<6 months since LMP AND no prior bilateral ovariectomy AND not on estrogen replacement)	67	IDC	50.66	Negative	Positive	60-69%	WHITE	Primary	Female	Breast	AO	0
TCGA-GM-A2DB	T2	5.2785	TCGA-GM-A2DB-01A	Invasive ductal carcinoma	HER2E	Tumor	Negative	Negative	Negative	Yes	Invasive ductal carcinoma - Her2E	Infiltrating Ductal Carcinoma	Not Applicable	62	Stage IIA	Breast Invasive Ductal Carcinoma	1644	79.04	Negative	<10%	NOT HISPANIC OR LATINO	0.2286	Negative	Infiltrating Ductal Carcinoma	No	Negative	2006	Post (prior bilateral ovariectomy OR >12 mo since LMP with no prior hysterectomy)	81	IDC	79.04	Negative	Negative	<10%	WHITE	Primary	Female	Breast	GM	0
TCGA-A8-A08B	T2	5.17647	TCGA-A8-A08B-01A	Invasive ductal carcinoma	HER2E	Tumor	Positive	Negative	Positive	No	Invasive ductal carcinoma - Her2E	Infiltrating Ductal Carcinoma	Not Applicable	52	Stage IIA	Breast Invasive Ductal Carcinoma	759	37.98	Positive	.		0.3997	Positive	Infiltrating Ductal Carcinoma	No	Positive	2008	Pre (<6 months since LMP AND no prior bilateral ovariectomy AND not on estrogen replacement)	19	IDC	37.98	Negative	Negative	.		Primary	Female	Breast	A8	0
TCGA-A2-A4S1	T2	4.75536	TCGA-A2-A4S1-01A	Metaplastic carcinoma	CLOW	Tumor	Positive	Negative	Negative	No	Metaplastic carcinoma-CLOW	Other specify	Metaplastic	66	Stage IIA	Metaplastic Breast Cancer	282	26.94	Positive	<10%	NOT HISPANIC OR LATINO	0.3185	.	Metaplastic Carcinoma	No	Negative	2012	Post (prior bilateral ovariectomy OR >12 mo since LMP with no prior hysterectomy)	60	MBC	26.94	Negative	Negative	.	WHITE	Primary	Female	Breast	A2	0
TCGA-A8-A06R	T2	4.73665	TCGA-A8-A06R-01A	Invasive ductal carcinoma	LumB	Tumor	Positive	Negative	Positive	No	Invasive ductal carcinoma - LumB	Infiltrating Ductal Carcinoma	Not Applicable	69	Stage IIB	Breast Invasive Ductal Carcinoma	1184	17.97	Positive	.		0.5927	Positive	Infiltrating Ductal Carcinoma	No	Positive	2007	Post (prior bilateral ovariectomy OR >12 mo since LMP with no prior hysterectomy)	44	IDC	17.97	Negative	Negative	.		Primary	Female	Breast	A8	0
TCGA-GM-A2DA	T2	4.59556	TCGA-GM-A2DA-01A	Invasive ductal carcinoma	LumA	Tumor	Positive	Positive	Positive	No	Invasive ductal carcinoma - LumA	Infiltrating Ductal Carcinoma	Not Applicable	46	Stage IIB	Breast Invasive Ductal Carcinoma	6583	214.72	Positive	90-99%	NOT HISPANIC OR LATINO	0.1413	Positive	Infiltrating Ductal Carcinoma	No	Equivocal	1993	Post (prior bilateral ovariectomy OR >12 mo since LMP with no prior hysterectomy)	21	IDC	216.59	Negative	Positive	50-59%	WHITE	Primary	Female	Breast	GM	0
TCGA-E2-A1LH	T1	4.46505	TCGA-E2-A1LH-01A	Invasive ductal carcinoma	Basal	Tumor	Negative	Negative	Negative	Yes	Invasive ductal carcinoma - Basal	Infiltrating Ductal Carcinoma	Not Applicable	59	Stage I	Breast Invasive Ductal Carcinoma	2998	106.67	Negative	.	NOT HISPANIC OR LATINO	0.1889	.	Infiltrating Ductal Carcinoma	No	Negative	2002	Post (prior bilateral ovariectomy OR >12 mo since LMP with no prior hysterectomy)	116	IDC	106.67	Negative	Negative	.	WHITE	Primary	Female	Breast	E2	0
TCGA-GM-A2DO	T1	4.43478	TCGA-GM-A2DO-01A	Mixed	LumB	Tumor	Positive	Positive	Negative	No	Mixed	Infiltrating Lobular Carcinoma	Not Applicable	54	Stage I	Breast Invasive Lobular Carcinoma	1932	85.28	Positive	90-99%	NOT HISPANIC OR LATINO	0.0343	.	Infiltrating Lobular Carcinoma	No	Negative	2006	Post (prior bilateral ovariectomy OR >12 mo since LMP with no prior hysterectomy)	63	ILC	85.28	Negative	Positive	90-99%	BLACK OR AFRICAN AMERICAN	Primary	Female	Breast	GM	0
TCGA-OL-A5S0	T2	4.3359	TCGA-OL-A5S0-01A	Invasive ductal carcinoma	Basal	Tumor	Positive	Negative	Positive	No	Invasive ductal carcinoma - Basal	Infiltrating Ductal Carcinoma	Not Applicable	66	Stage IIB	Breast Invasive Ductal Carcinoma	279	20.37	Positive	30-39%	.	0.6208	Positive	Infiltrating Ductal Carcinoma	No	.	2012	Post (prior bilateral ovariectomy OR >12 mo since LMP with no prior hysterectomy)	28	IDC	20.37	Negative	Negative	.	BLACK OR AFRICAN AMERICAN	Primary	Female	Breast	OL	0
TCGA-LL-A5YL	T2	4.12976	TCGA-LL-A5YL-01A	Mixed	LumA	Tumor	Positive	Negative	Positive	No	Mixed	Infiltrating Lobular Carcinoma	Not Applicable	64	Stage IIB	Breast Invasive Lobular Carcinoma	84	17.05	Positive	90-99%	NOT HISPANIC OR LATINO	0.1994	Negative	Infiltrating Lobular Carcinoma	No	Positive	2012	Post (prior bilateral ovariectomy OR >12 mo since LMP with no prior hysterectomy)	52	ILC	17.05	Negative	Negative	<10%	WHITE	Primary	Female	Breast	LL	0
TCGA-E9-A5FL	T3	4.00533	TCGA-E9-A5FL-01A	Invasive ductal carcinoma	Basal	Tumor	Negative	Negative	Negative	Yes	Invasive ductal carcinoma - Basal	Metaplastic Carcinoma	Not Applicable	65	Stage IIB	Metaplastic Breast Cancer	73	0.79	Negative	.	NOT HISPANIC OR LATINO	0.3713	.	Metaplastic Carcinoma	No	Negative	2012	Post (prior bilateral ovariectomy OR >12 mo since LMP with no prior hysterectomy)	65	MBC	0.79	Negative	Negative	.	WHITE	Primary	Female	Breast	E9	0
TCGA-OL-A66L	T1	3.95597	TCGA-OL-A66L-01A	Invasive ductal carcinoma	LumA	Tumor	Positive	Positive	Negative	No	Invasive ductal carcinoma - LumA	Infiltrating Ductal Carcinoma	Not Applicable	71	Stage IA	Breast Invasive Ductal Carcinoma	952	42.74	Positive	90-99%	NOT HISPANIC OR LATINO	0.111	Negative	Infiltrating Ductal Carcinoma	No	.	2010	Post (prior bilateral ovariectomy OR >12 mo since LMP with no prior hysterectomy)	.	IDC	42.74	Negative	Positive	90-99%	BLACK OR AFRICAN AMERICAN	Primary	Female	Breast	OL	0
TCGA-AO-A0JL	T2	3.87753	TCGA-AO-A0JL-01A	Invasive ductal carcinoma	Basal	Tumor	Negative	Negative	Negative	Yes	Invasive ductal carcinoma - Basal	Infiltrating Ductal Carcinoma	Not Applicable	59	Stage IIIA	Breast Invasive Ductal Carcinoma	1332	55.29	Negative	<10%	NOT HISPANIC OR LATINO	0.631	Positive	Infiltrating Ductal Carcinoma	No	Negative	2006	Post (prior bilateral ovariectomy OR >12 mo since LMP with no prior hysterectomy)	48	IDC	55.29	Negative	Negative	<10%	WHITE	Primary	Female	Breast	AO	0
TCGA-OL-A66P	T2	3.83248	TCGA-OL-A66P-01A	Invasive ductal carcinoma	HER2E	Tumor	Negative	Negative	Negative	Yes	Invasive ductal carcinoma - Her2E	Infiltrating Ductal Carcinoma	Not Applicable	75	Stage IIA	Breast Invasive Ductal Carcinoma	98	14.06	Negative	.	NOT HISPANIC OR LATINO	0.1324	Negative	Infiltrating Ductal Carcinoma	No	.	2013	.		IDC	14.06	Negative	Negative	.	BLACK OR AFRICAN AMERICAN	Primary	Female	Breast	OL	0
TCGA-E2-A574	T2	3.67714	TCGA-E2-A574-01A	Invasive ductal carcinoma	Basal	Tumor	Negative	Negative	Negative	Yes	Invasive ductal carcinoma - Basal	Infiltrating Ductal Carcinoma	Not Applicable	44	Stage IIA	Breast Invasive Ductal Carcinoma	429	38.73	Negative	.	NOT HISPANIC OR LATINO	0.6276	Negative	Infiltrating Ductal Carcinoma	No	Equivocal	2011	Pre (<6 months since LMP AND no prior bilateral ovariectomy AND not on estrogen replacement)	74	IDC	38.73	Negative	Negative	.	BLACK OR AFRICAN AMERICAN	Primary	Female	Breast	E2	0
TCGA-E2-A570	T1	3.62053	TCGA-E2-A570-01A	Invasive ductal carcinoma	LumA	Tumor	Positive	Positive	Negative	No	Invasive ductal carcinoma - LumA	Infiltrating Ductal Carcinoma	Not Applicable	47	Stage IB	Breast Invasive Ductal Carcinoma	416	30.58	Positive	.	NOT HISPANIC OR LATINO	0.1371	Negative	Infiltrating Ductal Carcinoma	No	Equivocal	2011	Pre (<6 months since LMP AND no prior bilateral ovariectomy AND not on estrogen replacement)	22	IDC	30.58	Negative	Positive	.	BLACK OR AFRICAN AMERICAN	Primary	Female	Breast	E2	0
TCGA-GM-A4E0	T3	3.58486	TCGA-GM-A4E0-01A	Invasive lobular carcinoma	LumA	Tumor	Positive	Positive	Negative	No	Invasive lobular carcinoma - Luminal	Infiltrating Lobular Carcinoma	Not Applicable	67	Stage IIIC	Breast Invasive Lobular Carcinoma	1871	71.98	Positive	90-99%	NOT HISPANIC OR LATINO	0.0133	Negative	Infiltrating Lobular Carcinoma	No	.	2007	Post (prior bilateral ovariectomy OR >12 mo since LMP with no prior hysterectomy)	17	ILC	71.98	Negative	Positive	90-99%	WHITE	Primary	Female	Breast	GM	0
TCGA-5L-AAT1	T2	3.575	TCGA-5L-AAT1-01A	Invasive lobular carcinoma	LumA	Tumor	Positive	Positive	Negative	No	Invasive lobular carcinoma - Luminal	na	na	63	Stage IV	Breast Invasive Lobular Carcinoma	1259	48.32	Positive	80-89%	HISPANIC OR LATINO	0.0798	.	Infiltrating Lobular Carcinoma	Yes	Equivocal	2010	Post (prior bilateral ovariectomy OR >12 mo since LMP with no prior hysterectomy)	.	ILC	48.32	Negative	Positive	10-19%	WHITE	Primary	Female	Breast	5L	0
TCGA-AC-A62X	T2	3.45704	TCGA-AC-A62X-01A	Papillary neoplasm	Basal	Tumor	Positive	Negative	Negative	No	-	Infiltrating Ductal Carcinoma	Not Applicable	72	Stage IIA	Breast Invasive Ductal Carcinoma	70	13.7	Positive	<10%	NOT HISPANIC OR LATINO	0.5697	.	Infiltrating Ductal Carcinoma	Yes	.	2013	Post (prior bilateral ovariectomy OR >12 mo since LMP with no prior hysterectomy)	46	IDC	13.7	Negative	Negative	.	BLACK OR AFRICAN AMERICAN	Primary	Female	Breast	AC	0
TCGA-UU-A93S	T4	3.40137	TCGA-UU-A93S-01A	Invasive ductal carcinoma	HER2E	Tumor	Negative	Negative	Positive	No	Invasive ductal carcinoma - Her2E	Infiltrating Ductal Carcinoma	Not Applicable	63	Stage IV	Breast Invasive Ductal Carcinoma	22	.	Negative	.	NOT HISPANIC OR LATINO	0.5014	.	Infiltrating Ductal Carcinoma	No	Positive	2013	Post (prior bilateral ovariectomy OR >12 mo since LMP with no prior hysterectomy)	.	IDC	3.81	Positive	Negative	.	BLACK OR AFRICAN AMERICAN	Primary	Female	Breast	UU	0
TCGA-E9-A5FK	T2	3.28216	TCGA-E9-A5FK-01A	Invasive lobular carcinoma	LumA	Tumor	Positive	Positive	Negative	No	Invasive lobular carcinoma - Luminal	Infiltrating Lobular Carcinoma	Not Applicable	60	Stage IIIC	Breast Invasive Lobular Carcinoma	77	26.68	Positive	80-89%	NOT HISPANIC OR LATINO	0.0837	.	Infiltrating Lobular Carcinoma	No	Negative	2012	Post (prior bilateral ovariectomy OR >12 mo since LMP with no prior hysterectomy)	14	ILC	26.68	Negative	Positive	70-79%	WHITE	Primary	Female	Breast	E9	0
TCGA-GM-A2D9	T1	3.16268	TCGA-GM-A2D9-01A	Invasive ductal carcinoma	LumA	Tumor	Positive	Positive	Negative	No	Invasive ductal carcinoma - LumA	Infiltrating Ductal Carcinoma	Not Applicable	69	Stage I	Breast Invasive Ductal Carcinoma	1910	44.38	Positive	90-99%	NOT HISPANIC OR LATINO	0.1545	Negative	Infiltrating Ductal Carcinoma	No	.	2006	Post (prior bilateral ovariectomy OR >12 mo since LMP with no prior hysterectomy)	281	IDC	59.53	Negative	Positive	40-49%	WHITE	Primary	Female	Breast	GM	0
TCGA-A8-A09T	T1	3.15646	TCGA-A8-A09T-01A	Invasive lobular carcinoma	LumA	Tumor	Positive	Positive	Negative	No	Invasive lobular carcinoma - Luminal	Infiltrating Lobular Carcinoma	Not Applicable	68	.	Breast Invasive Lobular Carcinoma	394	19.02	Positive	.		0.093	Negative	Infiltrating Lobular Carcinoma	No	Negative	2009	Post (prior bilateral ovariectomy OR >12 mo since LMP with no prior hysterectomy)	24	ILC	19.02	Negative	Positive	.		Primary	Female	Breast	A8	0
TCGA-LL-A7SZ	T2	3.15323	TCGA-LL-A7SZ-01A	Mixed	LumA	Tumor	Positive	Positive	Negative	No	Mixed	Infiltrating Ductal Carcinoma	Not Applicable	49	Stage IIB	Breast Invasive Ductal Carcinoma	63	19.51	Positive	90-99%	NOT HISPANIC OR LATINO	0.2933	.	Infiltrating Ductal Carcinoma	No	Negative	2013	Pre (<6 months since LMP AND no prior bilateral ovariectomy AND not on estrogen replacement)	.	IDC	19.51	Negative	Positive	90-99%	BLACK OR AFRICAN AMERICAN	Primary	Female	Breast	LL	0
TCGA-E2-A14W	T2	3.07834	TCGA-E2-A14W-01A	Invasive ductal carcinoma	LumB	Tumor	Positive	Positive	Positive	No	Invasive ductal carcinoma - LumB	Infiltrating Ductal Carcinoma	Not Applicable	78	Stage IIA	Breast Invasive Ductal Carcinoma	716	32	Positive	.	NOT HISPANIC OR LATINO	0.3133	Positive	Infiltrating Ductal Carcinoma	No	.	2008	.	64	IDC	32	Negative	Positive	.	WHITE	Primary	Male	Breast	E2	0
TCGA-A7-A5ZW	T1	3.07134	TCGA-A7-A5ZW-01A	Tubular carcinoma	LumA	Tumor	Positive	Positive	Negative	No	-	Infiltrating Ductal Carcinoma	Not Applicable	47	Stage IIA	Breast Invasive Ductal Carcinoma	77	10.71	Positive	90-99%	NOT HISPANIC OR LATINO	0.0489	.	Infiltrating Ductal Carcinoma	No	Negative	2012	Peri (6-12 months since last menstrual period)	20	IDC	10.71	Negative	Positive	80-89%	BLACK OR AFRICAN AMERICAN	Primary	Female	Breast	A7	0
TCGA-AC-A3TM	T3	3.0565	TCGA-AC-A3TM-01A	Invasive ductal carcinoma	LumA	Tumor	Positive	Positive	Negative	No	Invasive ductal carcinoma - LumA	na	na	50	Stage IIIA	Breast Invasive Lobular Carcinoma	136	25.03	Positive	90-99%	NOT HISPANIC OR LATINO	0.1223	Equivocal	Infiltrating Lobular Carcinoma	No	Equivocal	2011	Peri (6-12 months since last menstrual period)	37	ILC	25.03	Negative	Positive	90-99%	WHITE	Primary	Female	Breast	AC	0
TCGA-A2-A4S3	T2	3.01029	TCGA-A2-A4S3-01A	Invasive ductal carcinoma	LumB	Tumor	Positive	Positive	Negative	No	Invasive ductal carcinoma - LumB	Infiltrating Ductal Carcinoma	Not Applicable	59	Stage IIB	Breast Invasive Ductal Carcinoma	147	21.88	Positive	90-99%	NOT HISPANIC OR LATINO	0.4494	.	Infiltrating Ductal Carcinoma	No	Negative	2012	Post (prior bilateral ovariectomy OR >12 mo since LMP with no prior hysterectomy)	47	IDC	21.88	Negative	Positive	90-99%	BLACK OR AFRICAN AMERICAN	Primary	Female	Breast	A2	0
TCGA-AO-A1KR	T2	3.00797	TCGA-AO-A1KR-01A	Invasive ductal carcinoma	Basal	Tumor	Negative	Negative	Negative	Yes	Invasive ductal carcinoma - Basal	Infiltrating Ductal Carcinoma	Not Applicable	51	Stage IIA	Breast Invasive Ductal Carcinoma	1932	82.56	Negative	.	NOT HISPANIC OR LATINO	0.4509	Negative	Infiltrating Ductal Carcinoma	No	Negative	2005	Pre (<6 months since LMP AND no prior bilateral ovariectomy AND not on estrogen replacement)	47	IDC	82.56	Negative	Negative	.	WHITE	Primary	Female	Breast	AO	0
TCGA-AC-A5XS	T2	2.99878	TCGA-AC-A5XS-01A	Invasive lobular carcinoma	LumA	Tumor	Positive	Positive	Negative	No	Invasive lobular carcinoma - Luminal	Infiltrating Lobular Carcinoma	Not Applicable	74	Stage IIA	Breast Invasive Lobular Carcinoma	127	19.32	Positive	.	NOT HISPANIC OR LATINO	0.2478	.	Infiltrating Lobular Carcinoma	Yes	Negative	2012	.	362	ILC	19.32	Negative	Positive	.	WHITE	Primary	Female	Breast	AC	0
TCGA-E2-A9RU	T2	2.95389	TCGA-E2-A9RU-01A	Invasive ductal carcinoma	LumB	Tumor	Positive	Negative	Negative	No	Invasive ductal carcinoma - LumB	Infiltrating Ductal Carcinoma	Not Applicable	90	Stage IIIC	Breast Invasive Ductal Carcinoma	188	17.67	Positive	70-79%	NOT HISPANIC OR LATINO	0.4619	Negative	Infiltrating Ductal Carcinoma	No	Equivocal	2013	Post (prior bilateral ovariectomy OR >12 mo since LMP with no prior hysterectomy)	.	IDC	17.67	Negative	Negative	.	BLACK OR AFRICAN AMERICAN	Primary	Female	Breast	E2	0
TCGA-E2-A14N	T2	2.93326	TCGA-E2-A14N-01A	Invasive ductal carcinoma	Basal	Tumor	Negative	Negative	Negative	Yes	Invasive ductal carcinoma - Basal	Infiltrating Ductal Carcinoma	Not Applicable	37	Stage IIB	Breast Invasive Ductal Carcinoma	1240	47.11	Negative	.	NOT HISPANIC OR LATINO	0.0848	.	Infiltrating Ductal Carcinoma	No	Negative	2007	Pre (<6 months since LMP AND no prior bilateral ovariectomy AND not on estrogen replacement)	41	IDC	47.11	Negative	Negative	.	WHITE	Primary	Female	Breast	E2	0
TCGA-C8-A12M	T2	2.91762	TCGA-C8-A12M-01A	Invasive ductal carcinoma	LumB	Tumor	Positive	Negative	Indeterminate	No	Invasive ductal carcinoma - LumB	Infiltrating Ductal Carcinoma	Not Applicable	70	Stage IIA	Breast Invasive Ductal Carcinoma	57	11.76	Positive	.	NOT HISPANIC OR LATINO	0.4491	.	Infiltrating Ductal Carcinoma	No	Negative	2010	Post (prior bilateral ovariectomy OR >12 mo since LMP with no prior hysterectomy)	45	IDC	11.76	Negative	Negative	.	ASIAN	Primary	Female	Breast	C8	0
TCGA-EW-A6SB	T2	2.85981	TCGA-EW-A6SB-01A	Invasive ductal carcinoma	Basal	Tumor	Negative	Negative	Negative	Yes	Invasive ductal carcinoma - Basal	na	na	62	Stage II	Breast Invasive Ductal Carcinoma	244	24.97	Negative	.	NOT HISPANIC OR LATINO	0.2153	.	Infiltrating Ductal Carcinoma	No	Negative	2012	.		IDC	24.97	Negative	Negative	.	BLACK OR AFRICAN AMERICAN	Primary	Female	Breast	EW	0
TCGA-AR-A5QQ	T3	2.82353	TCGA-AR-A5QQ-01A	Metaplastic carcinoma	Basal	Tumor	Negative	Negative	Negative	Yes	Metaplastic carcinoma	Other specify	Squamous (metaplastic) carcinoma	68	Stage IIIA	Metaplastic Breast Cancer	576	9.89	Negative	.	NOT HISPANIC OR LATINO	0.0004	.	Other, specify	No	Negative	2011	Post (prior bilateral ovariectomy OR >12 mo since LMP with no prior hysterectomy)	41	MBC	10.58	.	Negative	.	WHITE	Primary	Female	Breast	AR	0
TCGA-3C-AALJ	T2	2.82163	TCGA-3C-AALJ-01A	Invasive ductal carcinoma	LumB	Tumor	Positive	Positive	Indeterminate	No	Invasive ductal carcinoma - LumB	Infiltrating Ductal Carcinoma	Not Applicable	62	Stage IIB	Breast Invasive Ductal Carcinoma	1026	48.42	Positive	90-99%	NOT HISPANIC OR LATINO	0.534	.	Infiltrating Ductal Carcinoma	No	Indeterminate	2011	Post (prior bilateral ovariectomy OR >12 mo since LMP with no prior hysterectomy)	.	IDC	48.42	Negative	Positive	30-39%	BLACK OR AFRICAN AMERICAN	Primary	Female	Breast	3C	0
TCGA-A7-A4SB	T3	2.79045	TCGA-A7-A4SB-01A	Invasive lobular carcinoma	LumA	Tumor	Positive	Positive	Negative	No	Invasive lobular carcinoma - Luminal	Infiltrating Lobular Carcinoma	Not Applicable	56	Stage IIIA	Breast Invasive Lobular Carcinoma	75	13.73	Positive	70-79%	NOT HISPANIC OR LATINO	0.5065	.	Infiltrating Lobular Carcinoma	No	Negative	2012	Post (prior bilateral ovariectomy OR >12 mo since LMP with no prior hysterectomy)	30	ILC	13.73	Positive	Positive	50-59%	WHITE	Primary	Female	Breast	A7	0
TCGA-LL-A6FQ	T2	2.77764	TCGA-LL-A6FQ-01A	Invasive ductal carcinoma	LumA	Tumor	Positive	Positive	Negative	No	Invasive ductal carcinoma - LumA	Infiltrating Ductal Carcinoma	Not Applicable	77	Stage IIIA	Breast Invasive Ductal Carcinoma	128	2.63	Positive	90-99%	NOT HISPANIC OR LATINO	0.4664	.	Infiltrating Ductal Carcinoma	No	Negative	2013	Post (prior bilateral ovariectomy OR >12 mo since LMP with no prior hysterectomy)	.	IDC	2.63	Negative	Positive	80-89%	BLACK OR AFRICAN AMERICAN	Primary	Female	Breast	LL	0
TCGA-A7-A26J	T2	2.77648	TCGA-A7-A26J-01A	Invasive ductal carcinoma	LumA	Tumor	Positive	Positive	Negative	No	Invasive ductal carcinoma - LumA	Infiltrating Ductal Carcinoma	Not Applicable	49	Stage IIA	Breast Invasive Ductal Carcinoma	54	20.6	Positive	90-99%	NOT HISPANIC OR LATINO	0.3864	.	Infiltrating Ductal Carcinoma	No	Negative	2011	Pre (<6 months since LMP AND no prior bilateral ovariectomy AND not on estrogen replacement)	126	IDC	20.6	Negative	Positive	70-79%	WHITE	Primary	Female	Breast	A7	0
TCGA-AC-A62Y	T2	2.7706	TCGA-AC-A62Y-01A	Invasive lobular carcinoma	LumA	Tumor	Positive	Positive	Negative	No	Invasive lobular carcinoma - Luminal	Infiltrating Lobular Carcinoma	Not Applicable	79	Stage IIB	Breast Invasive Lobular Carcinoma	112	17.41	Positive	90-99%	NOT HISPANIC OR LATINO	0.4145	.	Infiltrating Lobular Carcinoma	No	Negative	2012	Post (prior bilateral ovariectomy OR >12 mo since LMP with no prior hysterectomy)	52	ILC	17.41	Positive	Positive	80-89%	WHITE	Primary	Female	Breast	AC	0
TCGA-E2-A1BC	T1	2.70845	TCGA-E2-A1BC-01A	Mixed	LumA	Tumor	Positive	Positive	Negative	No	Mixed	Infiltrating Ductal Carcinoma	Not Applicable	63	Stage IA	Breast Invasive Lobular Carcinoma	275	16.46	Positive	.		0.1381	.	Infiltrating Ductal Carcinoma	Yes	Negative	2010	Post (prior bilateral ovariectomy OR >12 mo since LMP with no prior hysterectomy)	24	ILC	16.46	Positive	Positive	.		Primary	Female	Breast	E2	0
TCGA-A2-A04P	T2	2.51499	TCGA-A2-A04P-01A	Invasive ductal carcinoma	Basal	Tumor	Negative	Negative	Negative	Yes	Invasive ductal carcinoma - Basal	Infiltrating Ductal Carcinoma	Not Applicable	36	Stage IIIC	Breast Invasive Ductal Carcinoma	2623	10.28	Negative	<10%	.	0.6407	Negative	Infiltrating Ductal Carcinoma	No	.	2003	Pre (<6 months since LMP AND no prior bilateral ovariectomy AND not on estrogen replacement)	87	IDC	18	Positive	Negative	<10%	BLACK OR AFRICAN AMERICAN	Primary	Female	Breast	A2	0
TCGA-A8-A09M	T2	2.50741	TCGA-A8-A09M-01A	Mixed	LumB	Tumor	Positive	Positive	Negative	No	Mixed	Infiltrating Ductal Carcinoma	Not Applicable	75	Stage IIIC	Breast Invasive Ductal Carcinoma	333	33.05	Positive	.		0.4565	Negative	Infiltrating Ductal Carcinoma	No	Negative	2009	Post (prior bilateral ovariectomy OR >12 mo since LMP with no prior hysterectomy)	68	IDC	33.05	Negative	Positive	.		Primary	Female	Breast	A8	0
TCGA-A2-A0YJ	T3	2.50579	TCGA-A2-A0YJ-01A	Invasive ductal carcinoma	Basal	Tumor	Positive	Negative	Negative	No	Invasive ductal carcinoma - Basal	Infiltrating Ductal Carcinoma	Not Applicable	39	Stage IIIA	Breast Invasive Ductal Carcinoma	264	18.36	Positive	<10%	NOT HISPANIC OR LATINO	0.5313	.	Infiltrating Ductal Carcinoma	No	Negative	2010	Pre (<6 months since LMP AND no prior bilateral ovariectomy AND not on estrogen replacement)	44	IDC	18.59	Negative	Negative	<10%	WHITE	Primary	Female	Breast	A2	0
TCGA-E9-A2JT	T2	2.50113	TCGA-E9-A2JT-01A	Invasive lobular carcinoma	LumA	Tumor	Not Evaluated	Not Evaluated	Negative	.	Invasive lobular carcinoma - Luminal	Infiltrating Lobular Carcinoma	Not Applicable	63	Stage IIA	Breast Invasive Lobular Carcinoma	94	9.46	.		NOT HISPANIC OR LATINO	0.0019	.	Infiltrating Lobular Carcinoma	No	.	2011	Post (prior bilateral ovariectomy OR >12 mo since LMP with no prior hysterectomy)	4	ILC	9.46	Negative	.		WHITE	Primary	Female	Breast	E9	0
TCGA-BH-A0DZ	T2	2.5	TCGA-BH-A0DZ-01A	Invasive ductal carcinoma	LumA	Tumor	Positive	Positive	Positive	No	Invasive ductal carcinoma - LumA	Infiltrating Ductal Carcinoma	Not Applicable	43	Stage IIB	Breast Invasive Ductal Carcinoma	308	16.26	Positive	50-59%	.	0.213	.	Infiltrating Ductal Carcinoma	No	Positive	2009	Pre (<6 months since LMP AND no prior bilateral ovariectomy AND not on estrogen replacement)	174	IDC	16.26	Negative	Positive	<10%	WHITE	Primary	Female	Breast	BH	0
TCGA-E2-A576	T1	2.49584	TCGA-E2-A576-01A	Invasive lobular carcinoma	LumA	Tumor	Positive	Positive	Negative	No	Invasive lobular carcinoma - Luminal	Infiltrating Lobular Carcinoma	Not Applicable	69	Stage IA	Breast Invasive Lobular Carcinoma	343	34.26	Positive	.	NOT HISPANIC OR LATINO	0.3103	Negative	Infiltrating Lobular Carcinoma	No	Equivocal	2011	Post (prior bilateral ovariectomy OR >12 mo since LMP with no prior hysterectomy)	.	ILC	34.26	Negative	Positive	.	BLACK OR AFRICAN AMERICAN	Primary	Female	Breast	E2	0
TCGA-B6-A0I5	T2	2.49508	TCGA-B6-A0I5-01A	Invasive ductal carcinoma	LumA	Tumor	Positive	Positive	Negative	No	Invasive ductal carcinoma - LumA	Infiltrating Ductal Carcinoma	Not Applicable	49	Stage IIB	Breast Invasive Ductal Carcinoma	7820	281.08	Positive	.	NOT HISPANIC OR LATINO	0.2451	.	Infiltrating Ductal Carcinoma	No	.	1988	Indeterminate (neither Pre or Postmenopausal)	17	IDC	281.08	Negative	Positive	.	WHITE	Primary	Female	Breast	B6	0
TCGA-AC-A7VC	T3	2.47491	TCGA-AC-A7VC-01A	Metaplastic carcinoma	CLOW	Tumor	Negative	Negative	Negative	Yes	Metaplastic carcinoma-CLOW	na	na	56	Stage IIB	Metaplastic Breast Cancer	63	0.03	Negative	.	NOT HISPANIC OR LATINO	0.2899	.	Metaplastic Carcinoma	No	Negative	2013	Post (prior bilateral ovariectomy OR >12 mo since LMP with no prior hysterectomy)	.	MBC	0.03	Negative	Negative	.	WHITE	Primary	Female	Breast	AC	0
TCGA-E2-A573	T1	2.46115	TCGA-E2-A573-01A	Invasive ductal carcinoma	Basal	Tumor	Negative	Negative	Negative	Yes	Invasive ductal carcinoma - Basal	Infiltrating Ductal Carcinoma	Not Applicable	48	Stage IA	Breast Invasive Ductal Carcinoma	595	34.89	Negative	.	NOT HISPANIC OR LATINO	0.3	Negative	Infiltrating Ductal Carcinoma	No	Equivocal	2011	Peri (6-12 months since last menstrual period)	40	IDC	34.89	Negative	Negative	.	BLACK OR AFRICAN AMERICAN	Primary	Female	Breast	E2	0
TCGA-E9-A1ND	T2	2.41824	TCGA-E9-A1ND-01A	Invasive ductal carcinoma	Basal	Tumor	Negative	Negative	Negative	Yes	Invasive ductal carcinoma - Basal	Infiltrating Ductal Carcinoma	Not Applicable	75	Stage IIB	Breast Invasive Ductal Carcinoma	37	41.59	Negative	.	NOT HISPANIC OR LATINO	0.1313	.	Infiltrating Ductal Carcinoma	No	Positive	2011	Post (prior bilateral ovariectomy OR >12 mo since LMP with no prior hysterectomy)	51	IDC	41.59	Negative	Negative	.	WHITE	Primary	Female	Breast	E9	0
TCGA-D8-A1JK	T2	2.36599	TCGA-D8-A1JK-01A	Invasive ductal carcinoma	Basal	Tumor	Negative	Positive	Negative	No	Invasive ductal carcinoma - Basal	Infiltrating Ductal Carcinoma	Not Applicable	90	Stage IIA	Breast Invasive Ductal Carcinoma	261	20.11	Negative	.	NOT HISPANIC OR LATINO	0.4906	.	Infiltrating Ductal Carcinoma	No	Negative	2010	Post (prior bilateral ovariectomy OR >12 mo since LMP with no prior hysterectomy)	128	IDC	20.11	Negative	Positive	<10%	WHITE	Primary	Female	Breast	D8	0
TCGA-AO-A03T	T2	2.36168	TCGA-AO-A03T-01A	Invasive ductal carcinoma	normal-like	Tumor	Positive	Positive	Negative	No	-	Infiltrating Ductal Carcinoma	Not Applicable	42	Stage IIB	Breast Invasive Ductal Carcinoma	1031	69.78	Positive	90-99%	NOT HISPANIC OR LATINO	0.2679	.	Infiltrating Ductal Carcinoma	No	Negative	2007	Pre (<6 months since LMP AND no prior bilateral ovariectomy AND not on estrogen replacement)	68	IDC	69.78	Negative	Positive	60-69%	WHITE	Primary	Female	Breast	AO	0
TCGA-A7-A4SD	T2	2.34566	TCGA-A7-A4SD-01A	Invasive ductal carcinoma	Basal	Tumor	Negative	Negative	Negative	Yes	Invasive ductal carcinoma - Basal	Infiltrating Ductal Carcinoma	Not Applicable	52	Stage IIA	Breast Invasive Ductal Carcinoma	63	14.49	Negative	.	NOT HISPANIC OR LATINO	0.3712	Negative	Infiltrating Ductal Carcinoma	No	Equivocal	2012	Post (prior bilateral ovariectomy OR >12 mo since LMP with no prior hysterectomy)	38	IDC	14.49	Negative	Negative	.	BLACK OR AFRICAN AMERICAN	Primary	Female	Breast	A7	0
TCGA-AO-A12B	T2	2.33943	TCGA-AO-A12B-01A	Invasive ductal carcinoma	LumA	Tumor	Positive	Positive	Negative	No	Invasive ductal carcinoma - LumA	Infiltrating Ductal Carcinoma	Not Applicable	63	Stage IIA	Breast Invasive Ductal Carcinoma	2365	98.19	Positive	90-99%	HISPANIC OR LATINO	0.1121	.	Infiltrating Ductal Carcinoma	No	Negative	2004	Post (prior bilateral ovariectomy OR >12 mo since LMP with no prior hysterectomy)	13	IDC	98.19	Negative	Positive	90-99%	WHITE	Primary	Female	Breast	AO	0
TCGA-A2-A4RW	T2	2.31393	TCGA-A2-A4RW-01A	Invasive lobular carcinoma	LumA	Tumor	Positive	Positive	Negative	No	Invasive lobular carcinoma - Luminal	Infiltrating Lobular Carcinoma	Not Applicable	49	Stage IIIC	Breast Invasive Lobular Carcinoma	567	7.29	Positive	80-89%	NOT HISPANIC OR LATINO	0.3425	.	Infiltrating Lobular Carcinoma	No	Negative	2011	Pre (<6 months since LMP AND no prior bilateral ovariectomy AND not on estrogen replacement)	85	ILC	7.29	Negative	Positive	90-99%	WHITE	Primary	Female	Breast	A2	0
TCGA-E9-A54X	T1	2.30952	TCGA-E9-A54X-01A	Mucinous carcinoma	LumB	Tumor	Positive	Positive	Negative	No	Mucinous carcinoma	Mucinous Carcinoma	Not Applicable	85	Stage IA	Breast Invasive Mixed Mucinous Carcinoma	78	23.88	Positive	90-99%	NOT HISPANIC OR LATINO	0.2207	.	Mucinous Carcinoma	No	Negative	2012	Post (prior bilateral ovariectomy OR >12 mo since LMP with no prior hysterectomy)	24	IMMC	23.88	Negative	Positive	90-99%	WHITE	Primary	Female	Breast	E9	0
TCGA-LL-A5YN	T2	2.30842	TCGA-LL-A5YN-01A	Invasive ductal carcinoma	LumA	Tumor	Positive	Positive	Positive	No	Invasive ductal carcinoma - LumA	Infiltrating Ductal Carcinoma	Not Applicable	46	Stage IIA	Breast Invasive Ductal Carcinoma	41	14.68	Positive	90-99%	NOT HISPANIC OR LATINO	0.1778	Positive	Infiltrating Ductal Carcinoma	No	Equivocal	2013	Post (prior bilateral ovariectomy OR >12 mo since LMP with no prior hysterectomy)	22	IDC	14.68	Negative	Positive	90-99%	BLACK OR AFRICAN AMERICAN	Primary	Female	Breast	LL	0
TCGA-AC-A62V	T2	2.29718	TCGA-AC-A62V-01A	Invasive lobular carcinoma	LumB	Tumor	Positive	Positive	Negative	No	Invasive lobular carcinoma - Luminal	Infiltrating Ductal Carcinoma	Not Applicable	58	Stage IV	Breast Invasive Ductal Carcinoma	38	.	Positive	90-99%	NOT HISPANIC OR LATINO	0.4895	.	Infiltrating Ductal Carcinoma	No	.	2013	.		IDC	11.43	Negative	Positive	<10%	BLACK OR AFRICAN AMERICAN	Primary	Male	Breast	AC	0
TCGA-C8-A12W	T4	2.29011	TCGA-C8-A12W-01A	Invasive micropapillary carcinoma	LumB	Tumor	Positive	Positive	Negative	No	Invasive micropapillary carcinoma	Infiltrating Ductal Carcinoma	Not Applicable	49	Stage IIIB	Breast Invasive Ductal Carcinoma	57	12.65	Positive	.	NOT HISPANIC OR LATINO	0.3504	.	Infiltrating Ductal Carcinoma	No	Negative	2010	Pre (<6 months since LMP AND no prior bilateral ovariectomy AND not on estrogen replacement)	34	IDC	12.65	Negative	Positive	.	ASIAN	Primary	Female	Breast	C8	0
TCGA-5L-AAT0	T2	2.2731	TCGA-5L-AAT0-01A	No Image	LumA	Tumor	Positive	Positive	Negative	No	-	na	na	42	Stage IIA	Breast Invasive Lobular Carcinoma	1320	48.52	Positive	70-79%	HISPANIC OR LATINO	0.0702	.	Infiltrating Lobular Carcinoma	Yes	Negative	2010	Post (prior bilateral ovariectomy OR >12 mo since LMP with no prior hysterectomy)	.	ILC	48.52	Positive	Positive	50-59%	WHITE	Primary	Female	Breast	5L	0
TCGA-AO-A03N	T2	2.2722	TCGA-AO-A03N-01B	Mixed	LumB	Tumor	Positive	Positive	Negative	No	Mixed	Infiltrating Ductal Carcinoma	Not Applicable	59	Stage IIB	Breast Invasive Ductal Carcinoma	1596	54.04	Positive	70-79%	NOT HISPANIC OR LATINO	0.4975	.	Infiltrating Ductal Carcinoma	No	Negative	2006	Post (prior bilateral ovariectomy OR >12 mo since LMP with no prior hysterectomy)	66	IDC	66.72	Negative	Positive	<10%	WHITE	Primary	Female	Breast	AO	0
TCGA-C8-A12Y	T2	2.22877	TCGA-C8-A12Y-01A	Invasive ductal carcinoma	LumA	Tumor	Not Evaluated	Not Evaluated	Negative	.	Invasive ductal carcinoma - LumA	Infiltrating Ductal Carcinoma	Not Applicable	44	Stage IIB	Breast Invasive Ductal Carcinoma	57	48.49	.		NOT HISPANIC OR LATINO	0.2329	.	Infiltrating Ductal Carcinoma	No	.	2010	Pre (<6 months since LMP AND no prior bilateral ovariectomy AND not on estrogen replacement)	21	IDC	48.49	Negative	.		ASIAN	Primary	Female	Breast	C8	0
TCGA-A8-A07Z	T2	2.22272	TCGA-A8-A07Z-01A	Invasive ductal carcinoma	LumA	Tumor	Positive	Positive	Negative	No	Invasive ductal carcinoma - LumA	Infiltrating Ductal Carcinoma	Not Applicable	85	Stage IIA	Breast Invasive Ductal Carcinoma	698	45.04	Positive	.		0.8203	Negative	Infiltrating Ductal Carcinoma	No	Negative	2008	Post (prior bilateral ovariectomy OR >12 mo since LMP with no prior hysterectomy)	19	IDC	45.04	Negative	Positive	.		Primary	Female	Breast	A8	0
TCGA-A7-A4SF	T2	2.21484	TCGA-A7-A4SF-01A	Invasive ductal carcinoma	HER2E	Tumor	Positive	Negative	Positive	No	Invasive ductal carcinoma - Her2E	Infiltrating Ductal Carcinoma	Not Applicable	54	Stage IIA	Breast Invasive Ductal Carcinoma	245	17.9	Positive	90-99%	NOT HISPANIC OR LATINO	0.596	.	Infiltrating Ductal Carcinoma	No	Positive	2012	Post (prior bilateral ovariectomy OR >12 mo since LMP with no prior hysterectomy)	51	IDC	17.9	Positive	Negative	.	BLACK OR AFRICAN AMERICAN	Primary	Female	Breast	A7	0
TCGA-EW-A1J6	T1	2.20369	TCGA-EW-A1J6-01A	Invasive ductal carcinoma	LumB	Tumor	Positive	Positive	Negative	No	Invasive ductal carcinoma - LumB	Infiltrating Ductal Carcinoma	Not Applicable	70	Stage I	Breast Invasive Ductal Carcinoma	528	28.75	Positive	90-99%	HISPANIC OR LATINO	0.9022	.	Infiltrating Ductal Carcinoma	No	Negative	2009	Post (prior bilateral ovariectomy OR >12 mo since LMP with no prior hysterectomy)	28	IDC	28.75	Negative	Positive	90-99%	WHITE	Primary	Female	Breast	EW	0
TCGA-GM-A3NY	T2	2.19847	TCGA-GM-A3NY-01A	Invasive lobular carcinoma	LumA	Tumor	Positive	Positive	Negative	No	Invasive lobular carcinoma - Luminal	Infiltrating Lobular Carcinoma	Not Applicable	72	Stage IIB	Breast Invasive Lobular Carcinoma	778	38.17	Positive	90-99%	NOT HISPANIC OR LATINO	0.1117	.	Infiltrating Lobular Carcinoma	No	Negative	2009	Post (prior bilateral ovariectomy OR >12 mo since LMP with no prior hysterectomy)	46	ILC	38.17	Negative	Positive	20-29%	WHITE	Primary	Female	Breast	GM	0
TCGA-A7-A13E	T2	2.18612	TCGA-A7-A13E-01A	Invasive ductal carcinoma	Basal	Tumor	Positive	Negative	Negative	No	Invasive ductal carcinoma - Basal	Infiltrating Ductal Carcinoma	Not Applicable	62	Stage IIB	Breast Invasive Ductal Carcinoma	220	18.27	Positive	20-29%	NOT HISPANIC OR LATINO	0.6513	Negative	Infiltrating Ductal Carcinoma	No	Equivocal	2010	Post (prior bilateral ovariectomy OR >12 mo since LMP with no prior hysterectomy)	115	IDC	20.17	Negative	Negative	<10%	WHITE	Primary	Female	Breast	A7	0
TCGA-A2-A0CP	T1	2.18219	TCGA-A2-A0CP-01A	Invasive ductal carcinoma	LumA	Tumor	Positive	Positive	Negative	No	Invasive ductal carcinoma - LumA	Infiltrating Ductal Carcinoma	Not Applicable	60	Stage IA	Breast Invasive Ductal Carcinoma	2445	92.41	Positive	90-99%	NOT HISPANIC OR LATINO	0.087	Negative	Infiltrating Ductal Carcinoma	No	.	2003	Post (prior bilateral ovariectomy OR >12 mo since LMP with no prior hysterectomy)	68	IDC	92.41	Negative	Positive	90-99%	WHITE	Primary	Female	Breast	A2	0
TCGA-Z7-A8R5	T3	2.16856	TCGA-Z7-A8R5-01A	Invasive lobular carcinoma	LumA	Tumor	Positive	Positive	Negative	No	Invasive lobular carcinoma - Luminal	Infiltrating Lobular Carcinoma	Not Applicable	61	Stage IIIA	Breast Invasive Lobular Carcinoma	2928	107.98	Positive	.	NOT HISPANIC OR LATINO	0.0452	.	Infiltrating Lobular Carcinoma	Yes	Negative	2005	Post (prior bilateral ovariectomy OR >12 mo since LMP with no prior hysterectomy)	.	ILC	107.98	Positive	Positive	.	WHITE	Primary	Female	Breast	Z7	0
TCGA-E2-A154	T1	2.15451	TCGA-E2-A154-01A	Invasive ductal carcinoma	LumA	Tumor	Positive	Positive	Negative	No	Invasive ductal carcinoma - LumA	Infiltrating Ductal Carcinoma	Not Applicable	68	Stage I	Breast Invasive Ductal Carcinoma	461	19.42	Positive	90-99%	NOT HISPANIC OR LATINO	0.3826	.	Infiltrating Ductal Carcinoma	No	Negative	2009	Post (prior bilateral ovariectomy OR >12 mo since LMP with no prior hysterectomy)	31	IDC	19.42	Negative	Positive	90-99%	WHITE	Primary	Female	Breast	E2	0
TCGA-E2-A1B6	T2	2.13228	TCGA-E2-A1B6-01A	Invasive ductal carcinoma	Basal	Tumor	Negative	Negative	Negative	Yes	Invasive ductal carcinoma - Basal	Infiltrating Ductal Carcinoma	Not Applicable	44	Stage IIA	Breast Invasive Ductal Carcinoma	729	28.48	Negative	.	NOT HISPANIC OR LATINO	0.0002	Negative	Infiltrating Ductal Carcinoma	No	Equivocal	2008	Pre (<6 months since LMP AND no prior bilateral ovariectomy AND not on estrogen replacement)	7	IDC	28.48	Negative	Negative	.	WHITE	Primary	Female	Breast	E2	0
TCGA-BH-A0E6	T1	2.13102	TCGA-BH-A0E6-01A	Invasive ductal carcinoma	Basal	Tumor	Negative	Negative	Negative	Yes	Invasive ductal carcinoma - Basal	Infiltrating Ductal Carcinoma	Not Applicable	69	Stage IA	Breast Invasive Ductal Carcinoma	134	9.63	Negative	.		0.617	Negative	Infiltrating Ductal Carcinoma	No	Equivocal	2009	Post (prior bilateral ovariectomy OR >12 mo since LMP with no prior hysterectomy)	42	IDC	9.63	Negative	Negative	.	WHITE	Primary	Female	Breast	BH	0
TCGA-A2-A4RX	T2	2.1263	TCGA-A2-A4RX-01A	Metaplastic carcinoma	Basal	Tumor	Positive	Positive	Negative	No	Metaplastic carcinoma	Other specify	Metaplastic	67	Stage IIA	Metaplastic Breast Cancer	210	24.38	Positive	<10%	NOT HISPANIC OR LATINO	0.3733	.	Metaplastic Carcinoma	No	Negative	2012	Post (prior bilateral ovariectomy OR >12 mo since LMP with no prior hysterectomy)	13	MBC	24.38	Negative	Positive	<10%	BLACK OR AFRICAN AMERICAN	Primary	Female	Breast	A2	0
TCGA-A2-A0CR	T3	2.11321	TCGA-A2-A0CR-01A	Invasive lobular carcinoma	LumA	Tumor	Positive	Positive	Negative	No	Invasive lobular carcinoma - Luminal	Infiltrating Lobular Carcinoma	Not Applicable	54	Stage IIB	Breast Invasive Lobular Carcinoma	2191	107.85	Positive	60-69%	NOT HISPANIC OR LATINO	0	Negative	Infiltrating Lobular Carcinoma	No	Negative	2004	Post (prior bilateral ovariectomy OR >12 mo since LMP with no prior hysterectomy)	91	ILC	107.85	Close	Positive	80-89%	ASIAN	Primary	Female	Breast	A2	0
TCGA-OL-A5RY	T1	2.09044	TCGA-OL-A5RY-01A	Invasive ductal carcinoma	normal-like	Tumor	Positive	Negative	Positive	No	-	Infiltrating Ductal Carcinoma	Not Applicable	52	Stage IIA	Breast Invasive Ductal Carcinoma	421	24.7	Positive	10-19%	.	0.0041	Positive	Infiltrating Ductal Carcinoma	No	.	2011	Post (prior bilateral ovariectomy OR >12 mo since LMP with no prior hysterectomy)	8	IDC	24.7	Positive	Negative	.	BLACK OR AFRICAN AMERICAN	Primary	Female	Breast	OL	0
TCGA-B6-A2IU	T2	2.08587	TCGA-B6-A2IU-01A	Invasive lobular carcinoma	LumA	Tumor	Positive	Positive	Negative	No	Invasive lobular carcinoma - Luminal	Infiltrating Lobular Carcinoma	Not Applicable	62	Stage IIA	Breast Invasive Lobular Carcinoma	4665	138.76	Positive	.	HISPANIC OR LATINO	0.2248	.	Infiltrating Lobular Carcinoma	No	.	1998	Indeterminate (neither Pre or Postmenopausal)	31	ILC	170.04	Negative	Positive	.	WHITE	Primary	Female	Breast	B6	0
TCGA-BH-A0HK	T2	2.05692	TCGA-BH-A0HK-01A	Invasive lobular carcinoma	LumA	Tumor	Positive	Negative	Negative	No	Invasive lobular carcinoma - Luminal	Infiltrating Ductal Carcinoma	Not Applicable	81	Stage IIB	Breast Invasive Ductal Carcinoma	35	5.85	Positive	70-79%	.	0.0924	.	Infiltrating Ductal Carcinoma	No	Negative	2010	Post (prior bilateral ovariectomy OR >12 mo since LMP with no prior hysterectomy)	78	IDC	5.85	Negative	Negative	<10%	WHITE	Primary	Female	Breast	BH	0
TCGA-GM-A5PX	T2	2.0527	TCGA-GM-A5PX-01A	No Image	LumA	Tumor	Positive	Positive	Negative	No	-	Infiltrating Lobular Carcinoma	Not Applicable	65	Stage IIB	Breast Invasive Lobular Carcinoma	616	18.1	Positive	90-99%	NOT HISPANIC OR LATINO	0.1005	Negative	Infiltrating Lobular Carcinoma	No	Negative	2011	Post (prior bilateral ovariectomy OR >12 mo since LMP with no prior hysterectomy)	21	ILC	18.1	Negative	Positive	90-99%	WHITE	Primary	Female	Breast	GM	0
TCGA-B6-A0IA	T2	2.03946	TCGA-B6-A0IA-01A	Cribriform carcinoma	LumA	Tumor	Positive	Positive	Negative	No	Cribriform carcinoma	Other specify	Ductal/Cribiform	51	Stage IIA	Breast Invasive Ductal Carcinoma	6664	275.66	Positive	.	NOT HISPANIC OR LATINO	0.2386	.	Other, specify	No	.	1992	Indeterminate (neither Pre or Postmenopausal)	41	IDC	275.66	Negative	Positive	.	WHITE	Primary	Female	Breast	B6	0
TCGA-AN-A0FT	T2	2.03924	TCGA-AN-A0FT-01A	Invasive micropapillary carcinoma	LumA	Tumor	Positive	Positive	Positive	No	Invasive micropapillary carcinoma	Infiltrating Ductal Carcinoma	Not Applicable	63	Stage IIB	Breast Invasive Ductal Carcinoma	44	7.03	Positive	90-99%	NOT HISPANIC OR LATINO	0.5805	.	Infiltrating Ductal Carcinoma	No	Positive	2010	Post (prior bilateral ovariectomy OR >12 mo since LMP with no prior hysterectomy)	67	IDC	7.03	Negative	Positive	90-99%	WHITE	Primary	Female	Breast	AN	0
TCGA-E2-A1IU	T1	2.03709	TCGA-E2-A1IU-01A	Invasive ductal carcinoma	LumA	Tumor	Positive	Positive	Negative	No	Invasive ductal carcinoma - LumA	Infiltrating Ductal Carcinoma	Not Applicable	60	Stage IA	Breast Invasive Ductal Carcinoma	136	11.07	Positive	.	NOT HISPANIC OR LATINO	0.0515	.	Infiltrating Ductal Carcinoma	No	Negative	2010	Post (prior bilateral ovariectomy OR >12 mo since LMP with no prior hysterectomy)	15	IDC	11.07	Negative	Positive	.	WHITE	Primary	Female	Breast	E2	0
TCGA-E2-A10C	T2	2.03571	TCGA-E2-A10C-01A	Invasive ductal carcinoma	LumB	Tumor	Positive	Positive	Negative	No	Invasive ductal carcinoma - LumB	Infiltrating Ductal Carcinoma	Not Applicable	54	Stage IIB	Breast Invasive Ductal Carcinoma	995	40.08	Positive	.	NOT HISPANIC OR LATINO	0.5337	.	Infiltrating Ductal Carcinoma	No	Negative	2008	Post (prior bilateral ovariectomy OR >12 mo since LMP with no prior hysterectomy)	253	IDC	40.08	Negative	Positive	.	WHITE	Primary	Female	Breast	E2	0
TCGA-EW-A2FS	T2	2.00437	TCGA-EW-A2FS-01A	Invasive ductal carcinoma	LumA	Tumor	Positive	Negative	Negative	No	Invasive ductal carcinoma - LumA	Infiltrating Ductal Carcinoma	Not Applicable	41	Stage IIB	Breast Invasive Ductal Carcinoma	1074	52.69	Positive	90-99%	NOT HISPANIC OR LATINO	0.1908	.	Infiltrating Ductal Carcinoma	No	Negative	2008	Pre (<6 months since LMP AND no prior bilateral ovariectomy AND not on estrogen replacement)	19	IDC	52.69	Negative	Negative	<10%	BLACK OR AFRICAN AMERICAN	Primary	Female	Breast	EW	0
TCGA-BH-A0BM	T2	1.99646	TCGA-BH-A0BM-01A	Mixed	LumA	Tumor	Positive	Negative	Negative	No	Mixed	Infiltrating Ductal Carcinoma	Not Applicable	54	Stage IIB	Breast Invasive Ductal Carcinoma	1080	61.63	Positive	.		0.0936	.	Infiltrating Ductal Carcinoma	No	Negative	2007	Post (prior bilateral ovariectomy OR >12 mo since LMP with no prior hysterectomy)	33	IDC	61.63	Negative	Negative	.	WHITE	Primary	Female	Breast	BH	0
TCGA-BH-A1FN	T2	1.9951	TCGA-BH-A1FN-01A	Invasive ductal carcinoma	LumB	Tumor	Positive	Positive	Negative	No	Invasive ductal carcinoma - LumB	Infiltrating Ductal Carcinoma	Not Applicable	34	Stage IIA	Breast Invasive Ductal Carcinoma	4838	.	Positive	.	NOT HISPANIC OR LATINO	0.5352	.	Infiltrating Ductal Carcinoma	No	.	1997	.	83	IDC	72.01	.	Positive	.	WHITE	Primary	Female	Breast	BH	0
TCGA-OL-A5RW	T1	1.98706	TCGA-OL-A5RW-01A	Invasive ductal carcinoma	Basal	Tumor	Negative	Negative	Negative	Yes	Invasive ductal carcinoma - Basal	Infiltrating Ductal Carcinoma	Not Applicable	40	Stage IIA	Breast Invasive Ductal Carcinoma	771	36.33	Negative	.		0.7465	Negative	Infiltrating Ductal Carcinoma	No	.	2010	Pre (<6 months since LMP AND no prior bilateral ovariectomy AND not on estrogen replacement)	121	IDC	36.33	Negative	Negative	.	BLACK OR AFRICAN AMERICAN	Primary	Female	Breast	OL	0
TCGA-C8-A1HL	T3	1.98678	TCGA-C8-A1HL-01A	Invasive micropapillary carcinoma	LumB	Tumor	Positive	Negative	Positive	No	Invasive micropapillary carcinoma	Other specify	Infiltrating Mucinous-papillary ductal carcinoma	38	Stage IIIA	Breast Invasive Mixed Mucinous Carcinoma	94	10.41	Positive	.	NOT HISPANIC OR LATINO	0.2376	.	Other, specify	Yes	Equivocal	2010	Pre (<6 months since LMP AND no prior bilateral ovariectomy AND not on estrogen replacement)	22	IMMC	10.41	Negative	Negative	.	ASIAN	Primary	Female	Breast	C8	0
TCGA-C8-A26X	T1	1.98647	TCGA-C8-A26X-01A	Invasive ductal carcinoma	HER2E	Tumor	Negative	Negative	Negative	Yes	Invasive ductal carcinoma - Her2E	Infiltrating Ductal Carcinoma	Not Applicable	58	Stage IIA	Breast Invasive Ductal Carcinoma	136	12.35	Negative	.	NOT HISPANIC OR LATINO	0.3564	.	Infiltrating Ductal Carcinoma	No	Negative	2010	Post (prior bilateral ovariectomy OR >12 mo since LMP with no prior hysterectomy)	38	IDC	12.35	Negative	Negative	.	ASIAN	Primary	Female	Breast	C8	0
TCGA-OL-A97C	T3	1.98305	TCGA-OL-A97C-01A	Phyllodes tumor	normal-like	Tumor	Negative	Negative	Negative	Yes	-	Other specify	malignant phyllodes	67	Stage IIB	Malignant Phyllodes Tumor of the Breast	216	9.03	Negative	.	NOT HISPANIC OR LATINO	0.2079	Negative	Other, specify	No	.	2013	Post (prior bilateral ovariectomy OR >12 mo since LMP with no prior hysterectomy)	.	MPT	8.9	.	Negative	.	BLACK OR AFRICAN AMERICAN	Primary	Female	Breast	OL	0
TCGA-B6-A0X4	T2	1.97442	TCGA-B6-A0X4-01A	Invasive ductal carcinoma	LumA	Tumor	Positive	Positive	Negative	No	Invasive ductal carcinoma - LumA	Infiltrating Ductal Carcinoma	Not Applicable	62	Stage IIB	Breast Invasive Ductal Carcinoma	5323	23.52	Positive	.	NOT HISPANIC OR LATINO	0.0305	.	Infiltrating Ductal Carcinoma	No	.	1996	Post (prior bilateral ovariectomy OR >12 mo since LMP with no prior hysterectomy)	15	IDC	28.25	Negative	Positive	.	WHITE	Primary	Female	Breast	B6	0
TCGA-GM-A2DD	T1	1.97247	TCGA-GM-A2DD-01A	Invasive ductal carcinoma	normal-like	Tumor	Negative	Negative	Negative	Yes	-	Infiltrating Ductal Carcinoma	Not Applicable	53	Stage I	Breast Invasive Ductal Carcinoma	1490	74.97	Negative	<10%	NOT HISPANIC OR LATINO	0.117	Negative	Infiltrating Ductal Carcinoma	Yes	Equivocal	2007	Post (prior bilateral ovariectomy OR >12 mo since LMP with no prior hysterectomy)	36	IDC	74.97	Negative	Negative	<10%	WHITE	Primary	Female	Breast	GM	0
TCGA-AR-A2LH	T3	1.96364	TCGA-AR-A2LH-01A	Invasive lobular carcinoma	normal-like	Tumor	Negative	Negative	Negative	Yes	-	Infiltrating Lobular Carcinoma	Not Applicable	55	Stage III	Breast Invasive Lobular Carcinoma	1661	14.26	Negative	.	NOT HISPANIC OR LATINO	0	Negative	Infiltrating Lobular Carcinoma	No	Equivocal	2007	Post (prior bilateral ovariectomy OR >12 mo since LMP with no prior hysterectomy)	18	ILC	20.24	Negative	Negative	.	WHITE	Primary	Female	Breast	AR	0
TCGA-A7-A4SA	T2	1.95762	TCGA-A7-A4SA-01A	Invasive lobular carcinoma	LumA	Tumor	Positive	Negative	Negative	No	Invasive lobular carcinoma - Luminal	Infiltrating Lobular Carcinoma	Not Applicable	40	Stage IIB	Breast Invasive Lobular Carcinoma	127	14.91	Positive	80-89%	NOT HISPANIC OR LATINO	0.3754	.	Infiltrating Lobular Carcinoma	No	Negative	2012	Pre (<6 months since LMP AND no prior bilateral ovariectomy AND not on estrogen replacement)	48	ILC	14.91	Negative	Negative	.	WHITE	Primary	Female	Breast	A7	0
TCGA-C8-A138	T2	1.94968	TCGA-C8-A138-01A	Invasive ductal carcinoma	HER2E	Tumor	Positive	Negative	Positive	No	Invasive ductal carcinoma - Her2E	Infiltrating Ductal Carcinoma	Not Applicable	54	Stage IIIA	Breast Invasive Ductal Carcinoma	93	12.48	Positive	.	NOT HISPANIC OR LATINO	0.3556	.	Infiltrating Ductal Carcinoma	No	Equivocal	2010	Post (prior bilateral ovariectomy OR >12 mo since LMP with no prior hysterectomy)	39	IDC	12.48	Negative	Negative	.	ASIAN	Primary	Female	Breast	C8	0
TCGA-E2-A14Y	T2	1.94085	TCGA-E2-A14Y-01A	Invasive ductal carcinoma	Basal	Tumor	Positive	Positive	Positive	No	Invasive ductal carcinoma - Basal	Infiltrating Ductal Carcinoma	Not Applicable	35	Stage IIA	Breast Invasive Ductal Carcinoma	597	69.28	Positive	.	NOT HISPANIC OR LATINO	0.2263	Positive	Infiltrating Ductal Carcinoma	No	Equivocal	2009	Pre (<6 months since LMP AND no prior bilateral ovariectomy AND not on estrogen replacement)	25	IDC	69.28	Negative	Positive	.	WHITE	Primary	Female	Breast	E2	0
TCGA-BH-A0W3	T1	1.92455	TCGA-BH-A0W3-01A	Invasive ductal carcinoma	LumB	Tumor	Positive	Positive	Negative	No	Invasive ductal carcinoma - LumB	Infiltrating Ductal Carcinoma	Not Applicable	58	Stage IIA	Breast Invasive Ductal Carcinoma	85	23.92	Positive	.	NOT HISPANIC OR LATINO	0.1333	Negative	Infiltrating Ductal Carcinoma	No	Equivocal	2010	Indeterminate (neither Pre or Postmenopausal)	13	IDC	23.92	.	Positive	.	WHITE	Primary	Female	Breast	BH	0
TCGA-B6-A0WT	T2	1.9137	TCGA-B6-A0WT-01A	Invasive ductal carcinoma	LumA	Tumor	Positive	Positive	Negative	No	Invasive ductal carcinoma - LumA	Infiltrating Ductal Carcinoma	Not Applicable	61	Stage IIB	Breast Invasive Ductal Carcinoma	5606	126.87	Positive	.	NOT HISPANIC OR LATINO	0.152	.	Infiltrating Ductal Carcinoma	No	.	1995	Post (prior bilateral ovariectomy OR >12 mo since LMP with no prior hysterectomy)	13	IDC	188.53	Negative	Positive	.	WHITE	Primary	Female	Breast	B6	0
TCGA-D8-A1XV	T2	1.90774	TCGA-D8-A1XV-01A	Mucinous carcinoma	LumA	Tumor	Positive	Positive	Negative	No	Mucinous carcinoma	Mucinous Carcinoma	Not Applicable	84	Stage IIA	Breast Invasive Mixed Mucinous Carcinoma	103	15.14	Positive	.	NOT HISPANIC OR LATINO	0.0342	Negative	Mucinous Carcinoma	No	Equivocal	2010	Post (prior bilateral ovariectomy OR >12 mo since LMP with no prior hysterectomy)	19	IMMC	15.14	Negative	Positive	.	WHITE	Primary	Female	Breast	D8	0
TCGA-E9-A1NI	T2	1.90326	TCGA-E9-A1NI-01A	Invasive ductal carcinoma	LumB	Tumor	Positive	Positive	Negative	No	Invasive ductal carcinoma - LumB	Mixed Histology (please specify)	Infiltrating ductal and lobular carcinoma	51	Stage IIA	Breast Mixed Ductal and Lobular Carcinoma	21	9.86	Positive	.	NOT HISPANIC OR LATINO	0.3954	.	Mixed Histology (please specify)	No	Negative	2011	Post (prior bilateral ovariectomy OR >12 mo since LMP with no prior hysterectomy)	123	MDLC	9.86	Negative	Positive	.	WHITE	Primary	Female	Breast	E9	0
TCGA-A2-A4S0	T2	1.90068	TCGA-A2-A4S0-01A	Mucinous carcinoma	LumA	Tumor	Positive	Positive	Negative	No	Mucinous carcinoma	Mucinous Carcinoma	Not Applicable	77	Stage IIA	Breast Invasive Mixed Mucinous Carcinoma	159	23.19	Positive	90-99%	NOT HISPANIC OR LATINO	0.0001	.	Mucinous Carcinoma	No	Negative	2012	Post (prior bilateral ovariectomy OR >12 mo since LMP with no prior hysterectomy)	6	IMMC	23.19	Negative	Positive	90-99%	WHITE	Primary	Female	Breast	A2	0
TCGA-A7-A4SC	T3	1.88298	TCGA-A7-A4SC-01A	Invasive lobular carcinoma	LumA	Tumor	Positive	Negative	Positive	No	Invasive lobular carcinoma - Luminal	Infiltrating Lobular Carcinoma	Not Applicable	62	Stage IIB	Breast Invasive Lobular Carcinoma	110	14.65	Positive	90-99%	NOT HISPANIC OR LATINO	.	Negative	Infiltrating Lobular Carcinoma	No	Equivocal	2012	Post (prior bilateral ovariectomy OR >12 mo since LMP with no prior hysterectomy)	32	ILC	14.65	Negative	Negative	.	WHITE	Primary	Female	Breast	A7	0
TCGA-AO-A126	T2	1.87324	TCGA-AO-A126-01A	Invasive ductal carcinoma	LumA	Tumor	Positive	Positive	Negative	No	Invasive ductal carcinoma - LumA	Infiltrating Ductal Carcinoma	Not Applicable	39	Stage IIA	Breast Invasive Ductal Carcinoma	3033	8.77	Positive	10-19%	NOT HISPANIC OR LATINO	0.1535	Negative	Infiltrating Ductal Carcinoma	No	Negative	2002	Pre (<6 months since LMP AND no prior bilateral ovariectomy AND not on estrogen replacement)	16	IDC	108.64	Negative	Positive	10-19%	ASIAN	Primary	Female	Breast	AO	0
TCGA-GM-A2DC	T1	1.86962	TCGA-GM-A2DC-01A	Invasive ductal carcinoma	LumA	Tumor	Positive	Positive	Negative	No	Invasive ductal carcinoma - LumA	Infiltrating Ductal Carcinoma	Not Applicable	57	Stage IIA	Breast Invasive Ductal Carcinoma	1820	83.28	Positive	90-99%	NOT HISPANIC OR LATINO	0.413	Negative	Infiltrating Ductal Carcinoma	No	.	2006	Post (prior bilateral ovariectomy OR >12 mo since LMP with no prior hysterectomy)	15	IDC	83.28	Negative	Positive	90-99%	WHITE	Primary	Female	Breast	GM	0
TCGA-BH-A0WA	T1	1.86918	TCGA-BH-A0WA-01A	Invasive carcinoma with medullary features	Basal	Tumor	Negative	Negative	Negative	Yes	Invasive carcinoma with medullary features	Not Available	Not Applicable	82	Stage I	Metaplastic Breast Cancer	724	23.03	Negative	.	NOT HISPANIC OR LATINO	0.606	.		No	Negative	2008	.	68	MBC	23.03	Negative	Negative	.	WHITE	Primary	Female	Breast	BH	0
TCGA-AO-A1KQ	T4	1.86483	TCGA-AO-A1KQ-01A	Invasive ductal carcinoma	LumB	Tumor	Positive	Positive	Negative	No	Invasive ductal carcinoma - LumB	Infiltrating Ductal Carcinoma	Not Applicable	84	Stage IIIB	Breast Invasive Ductal Carcinoma	1553	61.83	Positive	90-99%	NOT HISPANIC OR LATINO	0.5026	.	Infiltrating Ductal Carcinoma	No	Negative	2006	.		IDC	61.83	Negative	Positive	80-89%	WHITE	Primary	Male	Breast	AO	0
TCGA-GM-A2DK	T1	1.86218	TCGA-GM-A2DK-01A	Invasive ductal carcinoma	LumA	Tumor	Positive	Negative	Negative	No	Invasive ductal carcinoma - LumA	Infiltrating Ductal Carcinoma	Not Applicable	58	Stage I	Breast Invasive Ductal Carcinoma	2109	86.89	Positive	90-99%	NOT HISPANIC OR LATINO	0.1815	.	Infiltrating Ductal Carcinoma	No	Negative	2005	Post (prior bilateral ovariectomy OR >12 mo since LMP with no prior hysterectomy)	15	IDC	86.89	Negative	Negative	<10%	WHITE	Primary	Female	Breast	GM	0
TCGA-EW-A1OY	T2	1.83381	TCGA-EW-A1OY-01A	Invasive ductal carcinoma	LumB	Tumor	Positive	Positive	Negative	No	Invasive ductal carcinoma - LumB	Infiltrating Ductal Carcinoma	Not Applicable	63	Stage IIA	Breast Invasive Ductal Carcinoma	526	29.83	Positive	90-99%	HISPANIC OR LATINO	0.593	Negative	Infiltrating Ductal Carcinoma	No	Negative	2009	Post (prior bilateral ovariectomy OR >12 mo since LMP with no prior hysterectomy)	47	IDC	29.83	Negative	Positive	90-99%	WHITE	Primary	Female	Breast	EW	0
TCGA-A8-A07B	T2	1.83224	TCGA-A8-A07B-01A	Mixed	LumA	Tumor	Positive	Positive	Positive	No	Mixed	Infiltrating Ductal Carcinoma	Not Applicable	69	Stage IIA	Breast Invasive Ductal Carcinoma	880	42.97	Positive	.		0.3844	Positive	Infiltrating Ductal Carcinoma	No	Positive	2007	Post (prior bilateral ovariectomy OR >12 mo since LMP with no prior hysterectomy)	48	IDC	42.97	Negative	Positive	.		Primary	Female	Breast	A8	0
TCGA-E9-A6HE	T3	1.82806	TCGA-E9-A6HE-01A	Invasive lobular carcinoma	LumA	Tumor	Positive	Positive	Negative	No	Invasive lobular carcinoma - Luminal	Infiltrating Lobular Carcinoma	Not Applicable	45	Stage IIIC	Breast Invasive Lobular Carcinoma	203	27.83	Positive	90-99%	NOT HISPANIC OR LATINO	0.1661	Negative	Infiltrating Lobular Carcinoma	No	Negative	2012	Pre (<6 months since LMP AND no prior bilateral ovariectomy AND not on estrogen replacement)	.	ILC	27.83	Negative	Positive	90-99%	WHITE	Primary	Female	Breast	E9	0
TCGA-EW-A1OV	T2	1.82656	TCGA-EW-A1OV-01A	Invasive ductal carcinoma	HER2E	Tumor	Negative	Negative	Negative	Yes	Invasive ductal carcinoma - Her2E	Infiltrating Ductal Carcinoma	Not Applicable	56	Stage IIB	Breast Invasive Ductal Carcinoma	469	25.92	Negative	<10%	HISPANIC OR LATINO	0.3884	Negative	Infiltrating Ductal Carcinoma	No	Negative	2009	Post (prior bilateral ovariectomy OR >12 mo since LMP with no prior hysterectomy)	68	IDC	25.92	Close	Negative	<10%	WHITE	Primary	Female	Breast	EW	0
TCGA-B6-A0X5	T2	1.82278	TCGA-B6-A0X5-01A	Invasive ductal carcinoma	LumB	Tumor	Positive	Positive	Negative	No	Invasive ductal carcinoma - LumB	Infiltrating Ductal Carcinoma	Not Applicable	61	Stage IIB	Breast Invasive Ductal Carcinoma	5600	44.12	Positive	.	NOT HISPANIC OR LATINO	0.0827	.	Infiltrating Ductal Carcinoma	No	.	1995	Post (prior bilateral ovariectomy OR >12 mo since LMP with no prior hysterectomy)	19	IDC	68.89	Negative	Positive	.	BLACK OR AFRICAN AMERICAN	Primary	Female	Breast	B6	0
TCGA-BH-A0GZ	T1	1.82034	TCGA-BH-A0GZ-01A	Invasive ductal carcinoma	LumA	Tumor	Positive	Positive	Negative	No	Invasive ductal carcinoma - LumA	Infiltrating Ductal Carcinoma	Not Applicable	62	Stage IIA	Breast Invasive Ductal Carcinoma	206	10.78	Positive	90-99%	.	0.2724	Negative	Infiltrating Ductal Carcinoma	No	Equivocal	2009	Post (prior bilateral ovariectomy OR >12 mo since LMP with no prior hysterectomy)	21	IDC	10.78	Negative	Positive	80-89%	WHITE	Primary	Female	Breast	BH	0
TCGA-BH-A8FY	T1	1.79528	TCGA-BH-A8FY-01A	No Image	LumA	Tumor	Positive	Positive	Negative	No	-	Infiltrating Lobular Carcinoma	Not Applicable	87	Stage IA	Breast Invasive Lobular Carcinoma	477	.	Positive	.	NOT HISPANIC OR LATINO	0.1798	.	Infiltrating Lobular Carcinoma	Yes	Negative	2012	Post (prior bilateral ovariectomy OR >12 mo since LMP with no prior hysterectomy)	.	ILC	9.69	Negative	Positive	.	WHITE	Primary	Female	Breast	BH	0
TCGA-B6-A1KF	T2	1.78038	TCGA-B6-A1KF-01A	Invasive ductal carcinoma	Basal	Tumor	Negative	Negative	Positive	No	Invasive ductal carcinoma - Basal	Infiltrating Ductal Carcinoma	Not Applicable	68	Stage IIB	Breast Invasive Ductal Carcinoma	4536	101.45	Negative	.	NOT HISPANIC OR LATINO	0.5575	.	Infiltrating Ductal Carcinoma	No	Equivocal	1998	Post (prior bilateral ovariectomy OR >12 mo since LMP with no prior hysterectomy)	36	IDC	101.45	Negative	Negative	.	WHITE	Primary	Female	Breast	B6	0
TCGA-OL-A66H	T1	1.7779	TCGA-OL-A66H-01A	Mucinous carcinoma	LumA	Tumor	Positive	Positive	Negative	No	Mucinous carcinoma	Mucinous Carcinoma	Not Applicable	.	Stage IB	Breast Invasive Mixed Mucinous Carcinoma	441	.	Positive	90-99%	NOT HISPANIC OR LATINO	0.0587	Negative	Mucinous Carcinoma	No	.		Post (prior bilateral ovariectomy OR >12 mo since LMP with no prior hysterectomy)	18	IMMC	26.56	Negative	Positive	80-89%	BLACK OR AFRICAN AMERICAN	Primary	Female	Breast	OL	0
TCGA-E2-A56Z	T2	1.77709	TCGA-E2-A56Z-01A	Invasive ductal carcinoma	LumB	Tumor	Positive	Positive	Negative	No	Invasive ductal carcinoma - LumB	Infiltrating Ductal Carcinoma	Not Applicable	69	Stage IIB	Breast Invasive Ductal Carcinoma	254	8.28	Positive	10-19%	NOT HISPANIC OR LATINO	0.4799	Negative	Infiltrating Ductal Carcinoma	No	Equivocal	2012	Post (prior bilateral ovariectomy OR >12 mo since LMP with no prior hysterectomy)	40	IDC	8.28	Negative	Positive	<10%	BLACK OR AFRICAN AMERICAN	Primary	Female	Breast	E2	0
TCGA-EW-A1PG	T2	1.77532	TCGA-EW-A1PG-01A	Invasive lobular carcinoma	normal-like	Tumor	Positive	Positive	Negative	No	-	Infiltrating Lobular Carcinoma	Not Applicable	53	Stage IIB	Breast Invasive Lobular Carcinoma	829	34.53	Positive	90-99%	HISPANIC OR LATINO	0.0004	Negative	Infiltrating Lobular Carcinoma	No	Equivocal	2008	Post (prior bilateral ovariectomy OR >12 mo since LMP with no prior hysterectomy)	6	ILC	34.53	Negative	Positive	90-99%	WHITE	Primary	Female	Breast	EW	0
TCGA-AO-A125	T2	1.7701	TCGA-AO-A125-01A	Invasive ductal carcinoma	LumA	Tumor	Positive	Positive	Negative	No	Invasive ductal carcinoma - LumA	Other specify	Papillary Carcinoma	72	Stage IIA	Solid Papillary Carcinoma of the Breast	3193	113.53	Positive	50-59%	NOT HISPANIC OR LATINO	0.1154	Negative	Other, specify	No	Negative	2002	Post (prior bilateral ovariectomy OR >12 mo since LMP with no prior hysterectomy)	32	SPC	113.53	Negative	Positive	90-99%	BLACK OR AFRICAN AMERICAN	Primary	Female	Breast	AO	0
TCGA-E2-A1LA	T1	1.76283	TCGA-E2-A1LA-01A	Invasive ductal carcinoma	LumA	Tumor	Positive	Positive	Negative	No	Invasive ductal carcinoma - LumA	Infiltrating Ductal Carcinoma	Not Applicable	59	Stage IIA	Breast Invasive Ductal Carcinoma	581	24.57	Positive	.	NOT HISPANIC OR LATINO	0.3391	Negative	Infiltrating Ductal Carcinoma	No	Equivocal	2009	Post (prior bilateral ovariectomy OR >12 mo since LMP with no prior hysterectomy)	59	IDC	24.57	Negative	Positive	.		Primary	Female	Breast	E2	0
TCGA-OL-A66N	T3	1.7561	TCGA-OL-A66N-01A	Mixed	LumA	Tumor	Positive	Negative	Negative	No	Mixed	Infiltrating Lobular Carcinoma	Not Applicable	59	Stage IIIC	Breast Invasive Lobular Carcinoma	505	26.02	Positive	80-89%	NOT HISPANIC OR LATINO	0.2094	Negative	Infiltrating Lobular Carcinoma	No	.	2011	Post (prior bilateral ovariectomy OR >12 mo since LMP with no prior hysterectomy)	.	ILC	26.02	Negative	Negative	.	WHITE	Primary	Female	Breast	OL	0
TCGA-E2-A1IF	T1	1.75142	TCGA-E2-A1IF-01A	Invasive ductal carcinoma	LumA	Tumor	Positive	Positive	Negative	No	Invasive ductal carcinoma - LumA	Infiltrating Ductal Carcinoma	Not Applicable	74	Stage I	Breast Invasive Ductal Carcinoma	932	37.39	Positive	.	NOT HISPANIC OR LATINO	0.118	.	Infiltrating Ductal Carcinoma	No	Negative	2008	Post (prior bilateral ovariectomy OR >12 mo since LMP with no prior hysterectomy)	16	IDC	37.39	Negative	Positive	.	WHITE	Primary	Female	Breast	E2	0
TCGA-AN-A0XN	T2	1.73872	TCGA-AN-A0XN-01A	Mixed	LumA	Tumor	Negative	Positive	Negative	No	Mixed	Infiltrating Ductal Carcinoma	Not Applicable	68	Stage IIIA	Breast Invasive Ductal Carcinoma	163	0.33	Negative	.	NOT HISPANIC OR LATINO	0.5133	.	Infiltrating Ductal Carcinoma	No	Negative	2010	Post (prior bilateral ovariectomy OR >12 mo since LMP with no prior hysterectomy)	86	IDC	0.33	Negative	Positive	.	WHITE	Primary	Female	Breast	AN	0
TCGA-EW-A1P3	T2	1.73493	TCGA-EW-A1P3-01A	Invasive ductal carcinoma	LumA	Tumor	Positive	Positive	Negative	No	Invasive ductal carcinoma - LumA	Infiltrating Ductal Carcinoma	Not Applicable	48	Stage IIA	Breast Invasive Ductal Carcinoma	919	52.92	Positive	90-99%	NOT HISPANIC OR LATINO	0.2396	.	Infiltrating Ductal Carcinoma	Yes	Negative	2008	Pre (<6 months since LMP AND no prior bilateral ovariectomy AND not on estrogen replacement)	13	IDC	52.92	Negative	Positive	90-99%	WHITE	Primary	Female	Breast	EW	0
TCGA-E2-A1II	T1	1.72771	TCGA-E2-A1II-01A	Invasive ductal carcinoma	Basal	Tumor	Negative	Positive	Negative	No	Invasive ductal carcinoma - Basal	Infiltrating Ductal Carcinoma	Not Applicable	51	Stage I	Breast Invasive Ductal Carcinoma	854	33.67	Negative	.	NOT HISPANIC OR LATINO	0.5139	.	Infiltrating Ductal Carcinoma	No	Negative	2008	Post (prior bilateral ovariectomy OR >12 mo since LMP with no prior hysterectomy)	18	IDC	33.67	Negative	Positive	.	WHITE	Primary	Female	Breast	E2	0
TCGA-AO-A12D	T1	1.72396	TCGA-AO-A12D-01A	Invasive ductal carcinoma	HER2E	Tumor	Negative	Negative	Positive	No	Invasive ductal carcinoma - Her2E	Infiltrating Ductal Carcinoma	Not Applicable	43	Stage IIA	Breast Invasive Ductal Carcinoma	1948	82.62	Negative	<10%	NOT HISPANIC OR LATINO	0.325	Positive	Infiltrating Ductal Carcinoma	No	Positive	2005	Pre (<6 months since LMP AND no prior bilateral ovariectomy AND not on estrogen replacement)	24	IDC	82.62	Negative	Negative	<10%	WHITE	Primary	Female	Breast	AO	0
TCGA-A2-A0CY	T2	1.71304	TCGA-A2-A0CY-01A	Invasive ductal carcinoma	LumB	Tumor	Positive	Positive	Negative	No	Invasive ductal carcinoma - LumB	Infiltrating Ductal Carcinoma	Not Applicable	63	Stage IIB	Breast Invasive Ductal Carcinoma	1274	54.96	Positive	90-99%	NOT HISPANIC OR LATINO	.	Negative	Infiltrating Ductal Carcinoma	No	Negative	2006	Post (prior bilateral ovariectomy OR >12 mo since LMP with no prior hysterectomy)	.	IDC	54.96	Negative	Positive	10-19%	WHITE	Primary	Female	Breast	A2	0
TCGA-BH-A0DS	T2	1.70696	TCGA-BH-A0DS-01A	Invasive ductal carcinoma	LumA	Tumor	Positive	Positive	Negative	No	Invasive ductal carcinoma - LumA	Infiltrating Ductal Carcinoma	Not Applicable	71	Stage IIIA	Breast Invasive Ductal Carcinoma	79	2.56	Positive	70-79%	.	0.3395	.	Infiltrating Ductal Carcinoma	No	Negative	2010	Post (prior bilateral ovariectomy OR >12 mo since LMP with no prior hysterectomy)	23	IDC	2.56	Negative	Positive	70-79%	WHITE	Primary	Female	Breast	BH	0
TCGA-EW-A423	T2	1.70064	TCGA-EW-A423-01A	Mixed	LumA	Tumor	Positive	Positive	Negative	No	Mixed	Infiltrating Lobular Carcinoma	Not Applicable	75	Stage IIA	Breast Invasive Lobular Carcinoma	161	17.51	Positive	50-59%	HISPANIC OR LATINO	0.6939	.	Infiltrating Lobular Carcinoma	No	Negative	2012	Post (prior bilateral ovariectomy OR >12 mo since LMP with no prior hysterectomy)	42	ILC	17.51	Negative	Positive	<10%	WHITE	Primary	Female	Breast	EW	0
TCGA-B6-A409	T1	1.70033	TCGA-B6-A409-01A	No Image	Basal	Tumor	Negative	Negative	Negative	Yes	-	na	na	44	Stage IIIA	Breast Invasive Ductal Carcinoma	1480	14.98	Negative	<10%	NOT HISPANIC OR LATINO	0.5715	Negative	Infiltrating Ductal Carcinoma	No	Equivocal	2008	Pre (<6 months since LMP AND no prior bilateral ovariectomy AND not on estrogen replacement)	23	IDC	18.82	Negative	Negative	<10%	BLACK OR AFRICAN AMERICAN	Primary	Female	Breast	B6	0
TCGA-E9-A1N6	T2	1.69598	TCGA-E9-A1N6-01A	Invasive ductal carcinoma	LumB	Tumor	Positive	Positive	Positive	No	Invasive ductal carcinoma - LumB	Infiltrating Ductal Carcinoma	Not Applicable	52	Stage IIB	Breast Invasive Ductal Carcinoma	63	22.08	Positive	.	NOT HISPANIC OR LATINO	0.2459	.	Infiltrating Ductal Carcinoma	No	Positive	2010	Post (prior bilateral ovariectomy OR >12 mo since LMP with no prior hysterectomy)	.	IDC	22.27	Negative	Positive	.	WHITE	Primary	Female	Breast	E9	0
TCGA-BH-A0HA	T1	1.68638	TCGA-BH-A0HA-01A	Invasive ductal carcinoma	LumA	Tumor	Positive	Positive	Negative	No	Invasive ductal carcinoma - LumA	Infiltrating Ductal Carcinoma	Not Applicable	31	Stage I	Breast Invasive Ductal Carcinoma	675	52.92	Positive	.	NOT HISPANIC OR LATINO	0.0838	Negative	Infiltrating Ductal Carcinoma	No	.	2008	Pre (<6 months since LMP AND no prior bilateral ovariectomy AND not on estrogen replacement)	230	IDC	52.92	Negative	Positive	.	WHITE	Primary	Female	Breast	BH	0
TCGA-BH-A18P	T1	1.68278	TCGA-BH-A18P-01A	Mixed	HER2E	Tumor	Positive	Negative	Positive	No	Mixed	Infiltrating Ductal Carcinoma	Not Applicable	60	Stage I	Breast Invasive Ductal Carcinoma	2639	.	Positive	<10%	.	0.1673	Positive	Infiltrating Ductal Carcinoma	No	Positive	2003	.	216	IDC	30.26	Negative	Negative	.	WHITE	Primary	Female	Breast	BH	0
TCGA-BH-A0BT	T1	1.67583	TCGA-BH-A0BT-01A	Invasive ductal carcinoma	LumA	Tumor	Positive	Positive	Negative	No	Invasive ductal carcinoma - LumA	Infiltrating Ductal Carcinoma	Not Applicable	56	Stage IIA	Breast Invasive Ductal Carcinoma	1167	77.69	Positive	.	NOT HISPANIC OR LATINO	0.3749	.	Infiltrating Ductal Carcinoma	No	Negative	2007	.	28	IDC	77.69	Negative	Positive	.	WHITE	Primary	Female	Breast	BH	0
TCGA-GM-A5PV	T2	1.675	TCGA-GM-A5PV-01A	No Image	LumA	Tumor	Positive	Positive	Negative	No	-	Infiltrating Lobular Carcinoma	Not Applicable	63	Stage IIB	Breast Invasive Lobular Carcinoma	499	13.53	Positive	90-99%	NOT HISPANIC OR LATINO	0.0368	Negative	Infiltrating Lobular Carcinoma	No	.	2011	Post (prior bilateral ovariectomy OR >12 mo since LMP with no prior hysterectomy)	17	ILC	13.53	Negative	Positive	30-39%	WHITE	Primary	Female	Breast	GM	0
TCGA-E2-A1LK	T4	1.67414	TCGA-E2-A1LK-01A	Invasive ductal carcinoma	Basal	Tumor	Negative	Negative	Negative	Yes	Invasive ductal carcinoma - Basal	Infiltrating Ductal Carcinoma	Not Applicable	84	Stage IIIC	Breast Invasive Ductal Carcinoma	1051	5.09	Negative	.	NOT HISPANIC OR LATINO	0.3805	Negative	Infiltrating Ductal Carcinoma	No	Equivocal	2008	Post (prior bilateral ovariectomy OR >12 mo since LMP with no prior hysterectomy)	28	IDC	8.74	Negative	Negative	.	BLACK OR AFRICAN AMERICAN	Primary	Female	Breast	E2	0
TCGA-OL-A66O	T2	1.66864	TCGA-OL-A66O-01A	Invasive ductal carcinoma	LumA	Tumor	Positive	Positive	Negative	No	Invasive ductal carcinoma - LumA	Infiltrating Ductal Carcinoma	Not Applicable	39	Stage IIB	Breast Invasive Ductal Carcinoma	170	17.35	Positive	90-99%	NOT HISPANIC OR LATINO	0.1667	Negative	Infiltrating Ductal Carcinoma	No	.	2012	Pre (<6 months since LMP AND no prior bilateral ovariectomy AND not on estrogen replacement)	.	IDC	17.35	Negative	Positive	90-99%	BLACK OR AFRICAN AMERICAN	Primary	Female	Breast	OL	0
TCGA-AR-A2LN	T2	1.66744	TCGA-AR-A2LN-01A	Invasive lobular carcinoma	LumA	Tumor	Positive	Positive	Negative	No	Invasive lobular carcinoma - Luminal	Infiltrating Lobular Carcinoma	Not Applicable	65	Stage IIA	Breast Invasive Lobular Carcinoma	513	38.14	Positive	70-79%	NOT HISPANIC OR LATINO	0.0982	.	Infiltrating Lobular Carcinoma	No	Negative	2010	Post (prior bilateral ovariectomy OR >12 mo since LMP with no prior hysterectomy)	25	ILC	38.14	Negative	Positive	70-79%	WHITE	Primary	Female	Breast	AR	0
TCGA-BH-A18G	T1	1.66264	TCGA-BH-A18G-01A	Invasive ductal carcinoma	Basal	Tumor	Negative	Negative	Negative	Yes	Invasive ductal carcinoma - Basal	Infiltrating Ductal Carcinoma	Not Applicable	81	Stage IA	Breast Invasive Ductal Carcinoma	78	4.89	Negative	.	NOT HISPANIC OR LATINO	0.071	.	Infiltrating Ductal Carcinoma	No	Negative	2010	Post (prior bilateral ovariectomy OR >12 mo since LMP with no prior hysterectomy)	1044	IDC	4.89	Negative	Negative	.	WHITE	Primary	Female	Breast	BH	0
TCGA-B6-A0WW	T2	1.65903	TCGA-B6-A0WW-01A	Invasive ductal carcinoma	LumB	Tumor	Positive	Positive	Negative	No	Invasive ductal carcinoma - LumB	Infiltrating Ductal Carcinoma	Not Applicable	58	Stage X	Breast Invasive Ductal Carcinoma	4664	14.68	Positive	.	NOT HISPANIC OR LATINO	0.3127	.	Infiltrating Ductal Carcinoma	No	.	1997	Indeterminate (neither Pre or Postmenopausal)	27	IDC	18.33	Negative	Positive	.	BLACK OR AFRICAN AMERICAN	Primary	Female	Breast	B6	0
TCGA-BH-A0GY	T2	1.63566	TCGA-BH-A0GY-01A	Invasive ductal carcinoma	LumA	Tumor	Positive	Positive	Negative	No	Invasive ductal carcinoma - LumA	Infiltrating Ductal Carcinoma	Not Applicable	67	Stage IIA	Breast Invasive Ductal Carcinoma	745	30.32	Positive	40-49%	.	0.2656	.	Infiltrating Ductal Carcinoma	No	Negative	2008	Post (prior bilateral ovariectomy OR >12 mo since LMP with no prior hysterectomy)	41	IDC	30.32	Negative	Positive	90-99%	WHITE	Primary	Female	Breast	BH	0
TCGA-A7-A4SE	T2	1.62025	TCGA-A7-A4SE-01A	Invasive ductal carcinoma	Basal	Tumor	Negative	Negative	Negative	Yes	Invasive ductal carcinoma - Basal	Infiltrating Ductal Carcinoma	Not Applicable	54	Stage IIA	Breast Invasive Ductal Carcinoma	306	21.16	Negative	.	NOT HISPANIC OR LATINO	0.7743	.	Infiltrating Ductal Carcinoma	No	Negative	2011	Post (prior bilateral ovariectomy OR >12 mo since LMP with no prior hysterectomy)	74	IDC	21.16	Negative	Negative	.	BLACK OR AFRICAN AMERICAN	Primary	Female	Breast	A7	0
TCGA-E2-A14R	T2	1.61694	TCGA-E2-A14R-01A	Invasive ductal carcinoma	Basal	Tumor	Negative	Negative	Negative	Yes	Invasive ductal carcinoma - Basal	Infiltrating Ductal Carcinoma	Not Applicable	62	Stage IIA	Breast Invasive Ductal Carcinoma	910	31.9	Negative	.	NOT HISPANIC OR LATINO	0.7127	.	Infiltrating Ductal Carcinoma	No	Negative	2008	Post (prior bilateral ovariectomy OR >12 mo since LMP with no prior hysterectomy)	88	IDC	38.57	Negative	Negative	.	WHITE	Primary	Female	Breast	E2	0
TCGA-E2-A1IG	T2	1.60879	TCGA-E2-A1IG-01A	Invasive ductal carcinoma	LumA	Tumor	Positive	Positive	Indeterminate	No	Invasive ductal carcinoma - LumA	Infiltrating Ductal Carcinoma	Not Applicable	45	Stage IIB	Breast Invasive Ductal Carcinoma	679	70.3	Positive	.	NOT HISPANIC OR LATINO	0.1263	.	Infiltrating Ductal Carcinoma	No	Negative	2009	Pre (<6 months since LMP AND no prior bilateral ovariectomy AND not on estrogen replacement)	31	IDC	70.3	Negative	Positive	.	WHITE	Primary	Female	Breast	E2	0
TCGA-GM-A2DF	T1	1.60782	TCGA-GM-A2DF-01A	Invasive ductal carcinoma	Basal	Tumor	Negative	Negative	Negative	Yes	Invasive ductal carcinoma - Basal	Infiltrating Ductal Carcinoma	Not Applicable	53	Stage IIA	Breast Invasive Ductal Carcinoma	1372	70.8	Negative	<10%	NOT HISPANIC OR LATINO	0.1934	Negative	Infiltrating Ductal Carcinoma	No	Negative	2007	Post (prior bilateral ovariectomy OR >12 mo since LMP with no prior hysterectomy)	22	IDC	70.8	Negative	Negative	<10%	BLACK OR AFRICAN AMERICAN	Primary	Female	Breast	GM	0
TCGA-LL-A9Q3	T3	1.60764	TCGA-LL-A9Q3-01A	Invasive ductal carcinoma	LumA	Tumor	Positive	Positive	Positive	No	Invasive ductal carcinoma - LumA	Infiltrating Lobular Carcinoma	Not Applicable	69	Stage IIIC	Breast Invasive Lobular Carcinoma	80	17.48	Positive	90-99%	NOT HISPANIC OR LATINO	0.2749	.	Infiltrating Lobular Carcinoma	No	Positive	2013	Post (prior bilateral ovariectomy OR >12 mo since LMP with no prior hysterectomy)	.	ILC	17.48	Negative	Positive	<10%	WHITE	Primary	Female	Breast	LL	0
TCGA-BH-A5J0	T1	1.60529	TCGA-BH-A5J0-01A	Mixed	LumA	Tumor	Positive	Positive	Negative	No	Mixed	Infiltrating Ductal Carcinoma	Not Applicable	63	Stage IA	Breast Invasive Ductal Carcinoma	184	23.49	Positive	.	NOT HISPANIC OR LATINO	0.4572	.	Infiltrating Ductal Carcinoma	No	Negative	2012	Post (prior bilateral ovariectomy OR >12 mo since LMP with no prior hysterectomy)	50	IDC	23.49	Negative	Positive	.	BLACK OR AFRICAN AMERICAN	Primary	Female	Breast	BH	0
TCGA-BH-A0E0	T3	1.60523	TCGA-BH-A0E0-01A	Invasive ductal carcinoma	Basal	Tumor	Negative	Negative	Negative	Yes	Invasive ductal carcinoma - Basal	Infiltrating Ductal Carcinoma	Not Applicable	38	Stage IIIC	Breast Invasive Ductal Carcinoma	136	4.4	Negative	.		0.6731	.	Infiltrating Ductal Carcinoma	No	Negative	2009	Pre (<6 months since LMP AND no prior bilateral ovariectomy AND not on estrogen replacement)	25	IDC	4.4	Negative	Negative	.	WHITE	Primary	Female	Breast	BH	0
TCGA-B6-A0X1	T2	1.60221	TCGA-B6-A0X1-01A	Invasive ductal carcinoma	Basal	Tumor	Negative	Negative	Indeterminate	No	Invasive ductal carcinoma - Basal	Infiltrating Ductal Carcinoma	Not Applicable	48	.	Breast Invasive Ductal Carcinoma	6035	16.1	Negative	.	NOT HISPANIC OR LATINO	0.8331	.	Infiltrating Ductal Carcinoma	No	.	1994	Indeterminate (neither Pre or Postmenopausal)	45	IDC	244.91	Negative	Negative	.	WHITE	Primary	Female	Breast	B6	0
TCGA-A8-A06X	T3	1.60129	TCGA-A8-A06X-01A	Mixed	LumB	Tumor	Positive	Negative	Positive	No	Mixed	Infiltrating Ductal Carcinoma	Not Applicable	77	Stage IIB	Breast Invasive Ductal Carcinoma	1276	.	Positive	.		0.6033	Positive	Infiltrating Ductal Carcinoma	No	Positive	2006	Post (prior bilateral ovariectomy OR >12 mo since LMP with no prior hysterectomy)	143	IDC	30.98	Negative	Negative	.		Primary	Female	Breast	A8	0
TCGA-A7-A0CG	T2	1.60101	TCGA-A7-A0CG-01A	Invasive lobular carcinoma	LumA	Tumor	Positive	Negative	Negative	No	Invasive lobular carcinoma - Luminal	Mixed Histology (please specify)	Mixed infiltrating lobular and grade 1 ductal carcinoma	78	Stage IIA	Breast Mixed Ductal and Lobular Carcinoma	93	34.26	Positive	90-99%	NOT HISPANIC OR LATINO	0.1221	.	Mixed Histology (please specify)	No	Negative	2010	Post (prior bilateral ovariectomy OR >12 mo since LMP with no prior hysterectomy)	28	MDLC	34.26	Close	Negative	<10%	WHITE	Primary	Female	Breast	A7	0
TCGA-EW-A1P6	T2	1.59682	TCGA-EW-A1P6-01A	Invasive ductal carcinoma	LumA	Tumor	Positive	Positive	Negative	No	Invasive ductal carcinoma - LumA	Infiltrating Ductal Carcinoma	Not Applicable	64	Stage IIB	Breast Invasive Ductal Carcinoma	249	18.46	Positive	90-99%	HISPANIC OR LATINO	0.0919	.	Infiltrating Ductal Carcinoma	No	Negative	2010	Post (prior bilateral ovariectomy OR >12 mo since LMP with no prior hysterectomy)	17	IDC	18.46	Close	Positive	90-99%	WHITE	Primary	Female	Breast	EW	0
TCGA-E2-A15F	T1	1.59484	TCGA-E2-A15F-01A	Invasive ductal carcinoma	LumA	Tumor	Positive	Positive	Negative	No	Invasive ductal carcinoma - LumA	Infiltrating Ductal Carcinoma	Not Applicable	64	Stage I	Breast Invasive Ductal Carcinoma	360	21.62	Positive	90-99%	NOT HISPANIC OR LATINO	0.2419	.	Infiltrating Ductal Carcinoma	No	Negative	2009	Post (prior bilateral ovariectomy OR >12 mo since LMP with no prior hysterectomy)	19	IDC	21.62	Negative	Positive	90-99%	WHITE	Primary	Female	Breast	E2	0
TCGA-BH-A1F6	T4	1.59452	TCGA-BH-A1F6-01A	Invasive ductal carcinoma	Basal	Tumor	Negative	Negative	Negative	Yes	Invasive ductal carcinoma - Basal	Infiltrating Ductal Carcinoma	Not Applicable	51	.	Breast Invasive Ductal Carcinoma	5230	.	Negative	.	NOT HISPANIC OR LATINO	0.5787	.	Infiltrating Ductal Carcinoma	No	Negative	1996	.	42	IDC	97.4	.	Negative	.	WHITE	Primary	Female	Breast	BH	0
TCGA-E2-A1AZ	T2	1.59364	TCGA-E2-A1AZ-01A	Invasive ductal carcinoma	Basal	Tumor	Negative	Negative	Negative	Yes	Invasive ductal carcinoma - Basal	Infiltrating Ductal Carcinoma	Not Applicable	63	Stage IIB	Breast Invasive Ductal Carcinoma	2527	76.51	Negative	.	HISPANIC OR LATINO	0.2665	Negative	Infiltrating Ductal Carcinoma	No	Indeterminate	2004	Post (prior bilateral ovariectomy OR >12 mo since LMP with no prior hysterectomy)	37	IDC	76.51	Negative	Negative	.	WHITE	Primary	Female	Breast	E2	0
TCGA-AR-A5QP	T2	1.59347	TCGA-AR-A5QP-01A	Invasive lobular carcinoma	LumA	Tumor	Positive	Positive	Negative	No	Invasive lobular carcinoma - Luminal	Infiltrating Lobular Carcinoma	Not Applicable	54	Stage IIB	Breast Invasive Lobular Carcinoma	498	38.93	Positive	.	NOT HISPANIC OR LATINO	0.1282	.	Infiltrating Lobular Carcinoma	No	Equivocal	2011	Post (prior bilateral ovariectomy OR >12 mo since LMP with no prior hysterectomy)	22	ILC	38.93	.	Positive	.	WHITE	Primary	Female	Breast	AR	0
TCGA-D8-A1XB	T2	1.59282	TCGA-D8-A1XB-01A	Invasive ductal carcinoma	LumA	Tumor	Positive	Positive	Negative	No	Invasive ductal carcinoma - LumA	Infiltrating Ductal Carcinoma	Not Applicable	62	Stage IIB	Breast Invasive Ductal Carcinoma	251	18.13	Positive	.	NOT HISPANIC OR LATINO	0.217	.	Infiltrating Ductal Carcinoma	No	Negative	2010	Post (prior bilateral ovariectomy OR >12 mo since LMP with no prior hysterectomy)	22	IDC	18.13	Negative	Positive	.	WHITE	Primary	Female	Breast	D8	0
TCGA-BH-A0AW	T1	1.59096	TCGA-BH-A0AW-01A	Mixed	HER2E	Tumor	Positive	Negative	Positive	No	Mixed	Infiltrating Ductal Carcinoma	Not Applicable	56	Stage IIA	Breast Invasive Ductal Carcinoma	545	20.43	Positive	.		0.2907	.	Infiltrating Ductal Carcinoma	No	Positive	2008	Post (prior bilateral ovariectomy OR >12 mo since LMP with no prior hysterectomy)	105	IDC	20.43	Negative	Negative	.	WHITE	Primary	Female	Breast	BH	0
TCGA-A2-A3XU	T2	1.58879	TCGA-A2-A3XU-01A	Invasive ductal carcinoma	Basal	Tumor	Negative	Negative	Negative	Yes	Invasive ductal carcinoma - Basal	Infiltrating Ductal Carcinoma	Not Applicable	35	Stage IIB	Breast Invasive Ductal Carcinoma	2089	21.91	Negative	.	NOT HISPANIC OR LATINO	0.3244	Negative	Infiltrating Ductal Carcinoma	No	.	2006	Post (prior bilateral ovariectomy OR >12 mo since LMP with no prior hysterectomy)	17	IDC	29.96	Negative	Negative	.	BLACK OR AFRICAN AMERICAN	Primary	Female	Breast	A2	0
TCGA-AC-A5EH	T2	1.58343	TCGA-AC-A5EH-01A	Invasive ductal carcinoma	HER2E	Tumor	Positive	Negative	Negative	No	Invasive ductal carcinoma - Her2E	na	na	76	Stage IIB	Breast Invasive Ductal Carcinoma	86	16.79	Positive	20-29%	NOT HISPANIC OR LATINO	0.2183	.	Infiltrating Ductal Carcinoma	No	Negative	2012	.	102	IDC	16.79	Negative	Negative	.	BLACK OR AFRICAN AMERICAN	Primary	Female	Breast	AC	0
TCGA-LD-A66U	T2	1.58204	TCGA-LD-A66U-01A	Invasive lobular carcinoma	LumA	Tumor	Positive	Positive	Negative	No	Invasive lobular carcinoma - Luminal	Infiltrating Lobular Carcinoma	Not Applicable	44	Stage IIB	Breast Invasive Lobular Carcinoma	183	21.22	Positive	90-99%	NOT HISPANIC OR LATINO	0.2001	.	Infiltrating Lobular Carcinoma	No	Negative	2012	.		ILC	21.22	Negative	Positive	90-99%	WHITE	Primary	Female	Breast	LD	0
TCGA-GM-A3XG	T3	1.58103	TCGA-GM-A3XG-01A	Invasive lobular carcinoma	LumA	Tumor	Positive	Positive	Negative	No	Invasive lobular carcinoma - Luminal	Infiltrating Lobular Carcinoma	Not Applicable	46	Stage IIIA	Breast Invasive Lobular Carcinoma	899	43.69	Positive	90-99%	NOT HISPANIC OR LATINO	0	Negative	Infiltrating Lobular Carcinoma	No	Negative	2009	Pre (<6 months since LMP AND no prior bilateral ovariectomy AND not on estrogen replacement)	5	ILC	43.69	Negative	Positive	90-99%	WHITE	Primary	Female	Breast	GM	0
TCGA-E2-A1L7	T2	1.57937	TCGA-E2-A1L7-01A	Invasive ductal carcinoma	LumB	Tumor	Negative	Negative	Negative	Yes	Invasive ductal carcinoma - LumB	Infiltrating Ductal Carcinoma	Not Applicable	40	Stage IIIA	Breast Invasive Ductal Carcinoma	548	53.19	Negative	.	NOT HISPANIC OR LATINO	0.4586	.	Infiltrating Ductal Carcinoma	No	Negative	2009	Pre (<6 months since LMP AND no prior bilateral ovariectomy AND not on estrogen replacement)	54	IDC	60.32	Negative	Negative	.	WHITE	Primary	Female	Breast	E2	0
TCGA-BH-A0RX	T2	1.57749	TCGA-BH-A0RX-01A	Invasive carcinoma with medullary features	Basal	Tumor	Negative	Negative	Negative	Yes	Invasive carcinoma with medullary features	Infiltrating Ductal Carcinoma	Not Applicable	59	Stage IIA	Breast Invasive Ductal Carcinoma	63	5.58	Negative	<10%	.	0.095	.	Infiltrating Ductal Carcinoma	No	Negative	2010	Post (prior bilateral ovariectomy OR >12 mo since LMP with no prior hysterectomy)	14	IDC	5.58	Negative	Negative	<10%	WHITE	Primary	Female	Breast	BH	0
TCGA-AC-A3YJ	T2	1.57374	TCGA-AC-A3YJ-01A	Papillary neoplasm	LumA	Tumor	Positive	Positive	Negative	No	Papillary carcinoma - Luminal	Other specify	Invasive Papillary Carcinoma	66	Stage IIA	Solid Papillary Carcinoma of the Breast	114	24.77	Positive	.	NOT HISPANIC OR LATINO	0.0443	.	Other, specify	No	.	2012	Post (prior bilateral ovariectomy OR >12 mo since LMP with no prior hysterectomy)	19	SPC	24.77	Negative	Positive	.	WHITE	Primary	Female	Breast	AC	0
TCGA-S3-AA14	T1	1.56689	TCGA-S3-AA14-01A	Mixed	LumA	Tumor	Positive	Positive	Positive	No	Mixed	Infiltrating Ductal Carcinoma	Not Applicable	47	Stage I	Breast Invasive Ductal Carcinoma	127	17.38	Positive	70-79%	NOT HISPANIC OR LATINO	0.1821	.	Infiltrating Ductal Carcinoma	No	Positive	2013	Post (prior bilateral ovariectomy OR >12 mo since LMP with no prior hysterectomy)	.	IDC	17.38	Negative	Positive	70-79%	BLACK OR AFRICAN AMERICAN	Primary	Female	Breast	S3	0
TCGA-EW-A1OW	T2	1.56653	TCGA-EW-A1OW-01A	Invasive ductal carcinoma	Basal	Tumor	Negative	Negative	Negative	Yes	Invasive ductal carcinoma - Basal	Infiltrating Ductal Carcinoma	Not Applicable	58	Stage IIA	Basal Cell Carcinoma	444	22.8	Negative	<10%	NOT HISPANIC OR LATINO	0.4637	.	Infiltrating Ductal Carcinoma	No	Negative	2009	Post (prior bilateral ovariectomy OR >12 mo since LMP with no prior hysterectomy)	.	BCC	22.8	Negative	Negative	<10%	BLACK OR AFRICAN AMERICAN	Primary	Female	Breast	EW	0
TCGA-AO-A0J9	T2	1.56119	TCGA-AO-A0J9-01A	Invasive lobular carcinoma	LumA	Tumor	Positive	Positive	Negative	No	Invasive lobular carcinoma - Luminal	Infiltrating Lobular Carcinoma	Not Applicable	61	Stage IIIC	Breast Invasive Lobular Carcinoma	1207	35.02	Positive	90-99%	NOT HISPANIC OR LATINO	0.3623	Negative	Infiltrating Lobular Carcinoma	No	.	2007	Post (prior bilateral ovariectomy OR >12 mo since LMP with no prior hysterectomy)	72	ILC	52.99	Positive	Positive	30-39%	WHITE	Primary	Female	Breast	AO	0
TCGA-BH-A18M	T3	1.54972	TCGA-BH-A18M-01A	Invasive ductal carcinoma	LumA	Tumor	Positive	Positive	Positive	No	Invasive ductal carcinoma - LumA	Infiltrating Ductal Carcinoma	Not Applicable	39	Stage IIIA	Breast Invasive Ductal Carcinoma	3629	.	Positive	.	NOT HISPANIC OR LATINO	0.1771	Positive	Infiltrating Ductal Carcinoma	No	Positive	2001	.	11	IDC	72.5	Negative	Positive	.	WHITE	Primary	Female	Breast	BH	0
TCGA-GM-A2DI	T1	1.54971	TCGA-GM-A2DI-01A	Invasive ductal carcinoma	LumA	Tumor	Negative	Negative	Negative	Yes	Invasive ductal carcinoma - LumA	Infiltrating Ductal Carcinoma	Not Applicable	52	Stage I	Breast Invasive Ductal Carcinoma	2144	85.09	Negative	<10%	NOT HISPANIC OR LATINO	0.0143	Negative	Infiltrating Ductal Carcinoma	No	.	2005	Pre (<6 months since LMP AND no prior bilateral ovariectomy AND not on estrogen replacement)	20	IDC	85.09	Negative	Negative	<10%	WHITE	Primary	Female	Breast	GM	0
TCGA-C8-A131	T2	1.54779	TCGA-C8-A131-01A	Invasive ductal carcinoma	Basal	Tumor	Negative	Negative	Negative	Yes	Invasive ductal carcinoma - Basal	Infiltrating Ductal Carcinoma	Not Applicable	82	Stage IIIA	Breast Invasive Ductal Carcinoma	163	13.5	Negative	.	NOT HISPANIC OR LATINO	0.2303	.	Infiltrating Ductal Carcinoma	No	Negative	2010	Post (prior bilateral ovariectomy OR >12 mo since LMP with no prior hysterectomy)	44	IDC	13.5	Negative	Negative	.	ASIAN	Primary	Female	Breast	C8	0
TCGA-OL-A66J	T1	1.53929	TCGA-OL-A66J-01A	Mixed	LumA	Tumor	Positive	Positive	Negative	No	Mixed	Infiltrating Lobular Carcinoma	Not Applicable	80	Stage I	Breast Invasive Lobular Carcinoma	1645	65.57	Positive	90-99%	NOT HISPANIC OR LATINO	0.0664	Negative	Infiltrating Lobular Carcinoma	No	.	2008	Post (prior bilateral ovariectomy OR >12 mo since LMP with no prior hysterectomy)	45	ILC	65.57	Negative	Positive	50-59%	WHITE	Primary	Female	Breast	OL	0
TCGA-AO-A03R	T2	1.53622	TCGA-AO-A03R-01A	Invasive carcinoma with medullary features	normal-like	Tumor	Positive	Positive	Negative	No	Invasive carcinoma with medullary features	Infiltrating Ductal Carcinoma	Not Applicable	57	Stage IIB	Breast Invasive Ductal Carcinoma	1608	68.69	Positive	90-99%	NOT HISPANIC OR LATINO	0.2442	Negative	Infiltrating Ductal Carcinoma	No	Negative	2005	Post (prior bilateral ovariectomy OR >12 mo since LMP with no prior hysterectomy)	31	IDC	68.69	Negative	Positive	<10%	WHITE	Primary	Female	Breast	AO	0
TCGA-A2-A04W	T2	1.53362	TCGA-A2-A04W-01A	Carcinoma with apocrine differentiation/ lipid-rich pattern	HER2E	Tumor	Negative	Negative	Positive	No	-	Other specify	Apocrine	50	Stage IIB	Breast Invasive Ductal Carcinoma	1630	101.91	Negative	<10%	NOT HISPANIC OR LATINO	0.1065	Positive	Other, specify	No	Positive	2005	Pre (<6 months since LMP AND no prior bilateral ovariectomy AND not on estrogen replacement)	80	IDC	101.91	Negative	Negative	<10%	WHITE	Primary	Female	Breast	A2	0
TCGA-LL-A5YP	T2	1.5334	TCGA-LL-A5YP-01A	Invasive ductal carcinoma	Basal	Tumor	Positive	Negative	Negative	No	Invasive ductal carcinoma - Basal	Infiltrating Ductal Carcinoma	Not Applicable	49	Stage IIB	Breast Invasive Ductal Carcinoma	29	14.78	Positive	<10%	NOT HISPANIC OR LATINO	0.553	Positive	Infiltrating Ductal Carcinoma	Yes	Negative	2013	Post (prior bilateral ovariectomy OR >12 mo since LMP with no prior hysterectomy)	61	IDC	14.78	Negative	Negative	<10%	BLACK OR AFRICAN AMERICAN	Primary	Female	Breast	LL	0
TCGA-A8-A08P	T2	1.53275	TCGA-A8-A08P-01A	Invasive ductal carcinoma	LumB	Tumor	Positive	Positive	Positive	No	Invasive ductal carcinoma - LumB	Infiltrating Ductal Carcinoma	Not Applicable	70	Stage IIIA	Breast Invasive Ductal Carcinoma	819	30.98	Positive	.		0.5434	Positive	Infiltrating Ductal Carcinoma	No	Positive	2008	Post (prior bilateral ovariectomy OR >12 mo since LMP with no prior hysterectomy)	31	IDC	30.98	Negative	Positive	.		Primary	Female	Breast	A8	0
TCGA-LL-A7T0	T2	1.53244	TCGA-LL-A7T0-01A	Invasive ductal carcinoma	LumB	Tumor	Positive	Positive	Positive	No	Invasive ductal carcinoma - LumB	Infiltrating Ductal Carcinoma	Not Applicable	70	Stage IIB	Breast Invasive Ductal Carcinoma	70	12.35	Positive	90-99%	NOT HISPANIC OR LATINO	0.3326	.	Infiltrating Ductal Carcinoma	No	Positive	2013	Post (prior bilateral ovariectomy OR >12 mo since LMP with no prior hysterectomy)	.	IDC	12.35	Negative	Positive	<10%	BLACK OR AFRICAN AMERICAN	Primary	Female	Breast	LL	0
TCGA-AN-A0FJ	T2	1.53197	TCGA-AN-A0FJ-01A	Invasive ductal carcinoma	Basal	Tumor	Positive	Negative	Negative	No	Invasive ductal carcinoma - Basal	Infiltrating Ductal Carcinoma	Not Applicable	59	Stage IV	Breast Invasive Ductal Carcinoma	70	7.95	Positive	10-19%	NOT HISPANIC OR LATINO	0.6191	.	Infiltrating Ductal Carcinoma	No	Positive	2010	Peri (6-12 months since last menstrual period)	65	IDC	7.95	Negative	Negative	<10%	WHITE	Primary	Female	Breast	AN	0
TCGA-A2-A0T2	T3	1.53179	TCGA-A2-A0T2-01A	Invasive ductal carcinoma	Basal	Tumor	Negative	Negative	Negative	Yes	Invasive ductal carcinoma - Basal	Infiltrating Ductal Carcinoma	Not Applicable	66	Stage IV	Breast Invasive Ductal Carcinoma	261	.	Negative	<10%	NOT HISPANIC OR LATINO	0.9463	.	Infiltrating Ductal Carcinoma	No	Negative	2009	Post (prior bilateral ovariectomy OR >12 mo since LMP with no prior hysterectomy)	36	IDC	8.38	Close	Negative	<10%	WHITE	Primary	Female	Breast	A2	0
TCGA-LL-A6FP	T2	1.53077	TCGA-LL-A6FP-01A	Invasive lobular carcinoma	LumA	Tumor	Positive	Positive	Negative	No	Invasive lobular carcinoma - Luminal	Infiltrating Lobular Carcinoma	Not Applicable	90	Stage IIA	Breast Invasive Lobular Carcinoma	259	22.24	Positive	90-99%	NOT HISPANIC OR LATINO	0.4119	Negative	Infiltrating Lobular Carcinoma	No	Equivocal	2012	Post (prior bilateral ovariectomy OR >12 mo since LMP with no prior hysterectomy)	.	ILC	22.24	Negative	Positive	20-29%	WHITE	Primary	Female	Breast	LL	0
TCGA-UL-AAZ6	T2	1.53066	TCGA-UL-AAZ6-01A	Invasive ductal carcinoma	LumA	Tumor	Positive	Positive	Positive	No	Invasive ductal carcinoma - LumA	na	na	73	Stage IIA	Breast Invasive Ductal Carcinoma	187	17.02	Positive	90-99%	NOT HISPANIC OR LATINO	0.5875	.	Infiltrating Ductal Carcinoma	No	Positive	2013	Post (prior bilateral ovariectomy OR >12 mo since LMP with no prior hysterectomy)	.	IDC	17.02	.	Positive	<10%	BLACK OR AFRICAN AMERICAN	Primary	Female	Breast	UL	0
TCGA-E2-A14O	T3	1.52902	TCGA-E2-A14O-01A	Invasive ductal carcinoma	LumB	Tumor	Positive	Positive	Negative	No	Invasive ductal carcinoma - LumB	Infiltrating Ductal Carcinoma	Not Applicable	76	Stage IIIA	Breast Invasive Ductal Carcinoma	1064	44.65	Positive	.	NOT HISPANIC OR LATINO	0.7348	Negative	Infiltrating Ductal Carcinoma	No	Equivocal	2008	Post (prior bilateral ovariectomy OR >12 mo since LMP with no prior hysterectomy)	32	IDC	44.65	Negative	Positive	.	WHITE	Primary	Female	Breast	E2	0
TCGA-E2-A156	T1	1.52771	TCGA-E2-A156-01A	Invasive ductal carcinoma	LumA	Tumor	Positive	Positive	Negative	No	Invasive ductal carcinoma - LumA	Infiltrating Ductal Carcinoma	Not Applicable	61	Stage I	Breast Invasive Ductal Carcinoma	447	23.85	Positive	.	NOT HISPANIC OR LATINO	0.0482	.	Infiltrating Ductal Carcinoma	No	Negative	2009	Post (prior bilateral ovariectomy OR >12 mo since LMP with no prior hysterectomy)	17	IDC	23.85	Negative	Positive	.	WHITE	Primary	Female	Breast	E2	0
TCGA-C8-A135	T2	1.5273	TCGA-C8-A135-01A	Invasive ductal carcinoma	HER2E	Tumor	Negative	Negative	Positive	No	Invasive ductal carcinoma - Her2E	Infiltrating Ductal Carcinoma	Not Applicable	64	Stage IIB	Breast Invasive Ductal Carcinoma	162	12.91	Negative	.	NOT HISPANIC OR LATINO	0.2977	.	Infiltrating Ductal Carcinoma	No	Positive	2010	Post (prior bilateral ovariectomy OR >12 mo since LMP with no prior hysterectomy)	35	IDC	12.91	Negative	Negative	.	ASIAN	Primary	Female	Breast	C8	0
TCGA-E2-A1IK	T1	1.52062	TCGA-E2-A1IK-01A	Mixed	LumA	Tumor	Positive	Positive	Negative	No	Mixed	Infiltrating Ductal Carcinoma	Not Applicable	71	Stage IIA	Breast Invasive Ductal Carcinoma	423	59.13	Positive	.	NOT HISPANIC OR LATINO	0	.	Infiltrating Ductal Carcinoma	No	Negative	2009	Post (prior bilateral ovariectomy OR >12 mo since LMP with no prior hysterectomy)	9	IDC	59.13	Negative	Positive	.	WHITE	Primary	Female	Breast	E2	0
TCGA-D8-A1J8	T2	1.51925	TCGA-D8-A1J8-01A	Invasive ductal carcinoma	LumB	Tumor	Positive	Positive	Negative	No	Invasive ductal carcinoma - LumB	Infiltrating Ductal Carcinoma	Not Applicable	77	Stage IIB	Breast Invasive Ductal Carcinoma	272	14.16	Positive	70-79%	NOT HISPANIC OR LATINO	0.8977	.	Infiltrating Ductal Carcinoma	No	Negative	2010	Post (prior bilateral ovariectomy OR >12 mo since LMP with no prior hysterectomy)	543	IDC	14.16	Negative	Positive	70-79%	WHITE	Primary	Female	Breast	D8	0
TCGA-D8-A143	T2	1.51864	TCGA-D8-A143-01A	Papillary neoplasm	Basal	Tumor	Negative	Negative	Negative	Yes	-	Infiltrating Ductal Carcinoma	Not Applicable	51	Stage IIA	Breast Invasive Ductal Carcinoma	211	14.16	Negative	.	NOT HISPANIC OR LATINO	0.5356	.	Infiltrating Ductal Carcinoma	No	Negative	2010	Post (prior bilateral ovariectomy OR >12 mo since LMP with no prior hysterectomy)	35	IDC	14.16	Negative	Negative	.	WHITE	Primary	Female	Breast	D8	0
TCGA-AR-A1AP	T1	1.51762	TCGA-AR-A1AP-01A	Invasive ductal carcinoma	LumA	Tumor	Positive	Positive	Negative	No	Invasive ductal carcinoma - LumA	Infiltrating Ductal Carcinoma	Not Applicable	80	Stage I	Breast Invasive Ductal Carcinoma	1450	93.82	Positive	70-79%	NOT HISPANIC OR LATINO	0.2882	Negative	Infiltrating Ductal Carcinoma	No	Equivocal	2007	Post (prior bilateral ovariectomy OR >12 mo since LMP with no prior hysterectomy)	28	IDC	93.82	Positive	Positive	<10%	WHITE	Primary	Female	Breast	AR	0
TCGA-E2-A15E	T1	1.5163	TCGA-E2-A15E-01A	Invasive ductal carcinoma	LumA	Tumor	Positive	Positive	Positive	No	Invasive ductal carcinoma - LumA	Infiltrating Ductal Carcinoma	Not Applicable	40	Stage IIA	Breast Invasive Ductal Carcinoma	387	20.7	Positive	.	NOT HISPANIC OR LATINO	0.2998	Positive	Infiltrating Ductal Carcinoma	No	.	2009	Pre (<6 months since LMP AND no prior bilateral ovariectomy AND not on estrogen replacement)	23	IDC	20.7	Negative	Positive	.	WHITE	Primary	Female	Breast	E2	1
TCGA-AO-A12F	T2	1.50953	TCGA-AO-A12F-01A	Invasive ductal carcinoma	Basal	Tumor	Negative	Negative	Negative	Yes	Invasive ductal carcinoma - Basal	Infiltrating Ductal Carcinoma	Not Applicable	36	Stage IIA	Breast Invasive Ductal Carcinoma	1578	60.51	Negative	<10%	NOT HISPANIC OR LATINO	0.6214	.	Infiltrating Ductal Carcinoma	No	Negative	2006	Pre (<6 months since LMP AND no prior bilateral ovariectomy AND not on estrogen replacement)	26	IDC	60.51	Negative	Negative	<10%	WHITE	Primary	Female	Breast	AO	0
TCGA-D8-A1XC	T4	1.50575	TCGA-D8-A1XC-01A	Mucinous carcinoma	LumA	Tumor	Positive	Positive	Negative	No	Mucinous carcinoma	Mucinous Carcinoma	Not Applicable	85	Stage IIIB	Breast Invasive Mixed Mucinous Carcinoma	215	.	Positive	.	NOT HISPANIC OR LATINO	0.0566	.	Mucinous Carcinoma	No	Negative	2010	Post (prior bilateral ovariectomy OR >12 mo since LMP with no prior hysterectomy)	23	IMMC	12.39	Negative	Positive	.	WHITE	Primary	Female	Breast	D8	0
TCGA-OL-A6VQ	T2	1.50167	TCGA-OL-A6VQ-01A	Invasive ductal carcinoma	LumA	Tumor	Positive	Positive	Negative	No	Invasive ductal carcinoma - LumA	Infiltrating Lobular Carcinoma	Not Applicable	49	Stage IIA	Breast Invasive Lobular Carcinoma	278	19.71	Positive	90-99%	NOT HISPANIC OR LATINO	0.1319	Negative	Infiltrating Lobular Carcinoma	No	.	2012	Pre (<6 months since LMP AND no prior bilateral ovariectomy AND not on estrogen replacement)	.	ILC	19.71	Positive	Positive	10-19%	WHITE	Primary	Female	Breast	OL	0
TCGA-AC-A8OR	T1	1.49831	TCGA-AC-A8OR-01A	Mucinous carcinoma	LumA	Tumor	Positive	Positive	Negative	No	Mucinous carcinoma	Mucinous Carcinoma	Not Applicable	75	Stage IA	Breast Invasive Mixed Mucinous Carcinoma	98	1.31	Positive	90-99%	NOT HISPANIC OR LATINO	0.0328	.	Mucinous Carcinoma	No	Negative	2013	Post (prior bilateral ovariectomy OR >12 mo since LMP with no prior hysterectomy)	.	IMMC	1.31	Negative	Positive	90-99%	WHITE	Primary	Female	Breast	AC	0
TCGA-BH-A0DI	T2	1.49405	TCGA-BH-A0DI-01A	Mixed	LumA	Tumor	Positive	Positive	Negative	No	Mixed	Infiltrating Ductal Carcinoma	Not Applicable	63	Stage IIB	Breast Invasive Ductal Carcinoma	267	29.96	Positive	.	NOT HISPANIC OR LATINO	0.2622	.	Infiltrating Ductal Carcinoma	No	Negative	2009	Post (prior bilateral ovariectomy OR >12 mo since LMP with no prior hysterectomy)	22	IDC	29.96	Negative	Positive	.	WHITE	Primary	Female	Breast	BH	0
TCGA-A7-A0CH	T2	1.49268	TCGA-A7-A0CH-01A	Invasive ductal carcinoma	LumA	Tumor	Not Evaluated	Not Evaluated	Negative	.	Invasive ductal carcinoma - LumA	Infiltrating Ductal Carcinoma	Not Applicable	79	Stage IIA	Breast Invasive Ductal Carcinoma	121	35.45	.		NOT HISPANIC OR LATINO	0.0627	.	Infiltrating Ductal Carcinoma	No	.	2009	Post (prior bilateral ovariectomy OR >12 mo since LMP with no prior hysterectomy)	26	IDC	35.45	Negative	.		WHITE	Primary	Female	Breast	A7	0
TCGA-E2-A152	T1	1.49072	TCGA-E2-A152-01A	Invasive ductal carcinoma	HER2E	Tumor	Positive	Negative	Positive	No	Invasive ductal carcinoma - Her2E	Infiltrating Ductal Carcinoma	Not Applicable	56	Stage I	Breast Invasive Ductal Carcinoma	484	31.73	Positive	.	NOT HISPANIC OR LATINO	0.6421	.	Infiltrating Ductal Carcinoma	No	Positive	2009	Post (prior bilateral ovariectomy OR >12 mo since LMP with no prior hysterectomy)	91	IDC	69.91	Negative	Negative	.	WHITE	Primary	Female	Breast	E2	0
TCGA-AQ-A0Y5	T2	1.49063	TCGA-AQ-A0Y5-01A	Mixed	LumA	Tumor	Positive	Positive	Positive	No	Mixed	Infiltrating Ductal Carcinoma	Not Applicable	70	Stage IIIA	Breast Invasive Ductal Carcinoma	212	.	Positive	70-79%	NOT HISPANIC OR LATINO	0.4961	Positive	Infiltrating Ductal Carcinoma	Yes	Positive	2010	Post (prior bilateral ovariectomy OR >12 mo since LMP with no prior hysterectomy)	35	IDC	5.65	Negative	Positive	40-49%	WHITE	Primary	Female	Breast	AQ	0
TCGA-PL-A8LY	T3	1.48849	TCGA-PL-A8LY-01A	No Image	normal-like	Tumor	Not Evaluated	Not Evaluated	Negative	.	-	Infiltrating Ductal Carcinoma	Not Applicable	30	Stage IIB	Breast Invasive Ductal Carcinoma	129	0.26	.		NOT HISPANIC OR LATINO	0.0001	.	Infiltrating Ductal Carcinoma	No	.	2013	Pre (<6 months since LMP AND no prior bilateral ovariectomy AND not on estrogen replacement)	.	IDC	0.26	.		.	BLACK OR AFRICAN AMERICAN	Primary	Female	Breast	PL	0
TCGA-B6-A0IN	T1	1.48783	TCGA-B6-A0IN-01A	Mucinous carcinoma	LumB	Tumor	Positive	Negative	Indeterminate	No	Mucinous carcinoma	Other specify	Ductal with mucinous features	45	Stage X	Breast Invasive Ductal Carcinoma	5073	46.39	Positive	.	NOT HISPANIC OR LATINO	0.2325	.	Other, specify	No	.	1996	Indeterminate (neither Pre or Postmenopausal)	25	IDC	84.53	Positive	Negative	.	WHITE	Primary	Female	Breast	B6	0
TCGA-AN-A04D	T2	1.48765	TCGA-AN-A04D-01A	Invasive ductal carcinoma	Basal	Tumor	Negative	Negative	Negative	Yes	Invasive ductal carcinoma - Basal	Infiltrating Ductal Carcinoma	Not Applicable	58	Stage IIB	Breast Invasive Ductal Carcinoma	676	1.71	Negative	.	NOT HISPANIC OR LATINO	0.3686	.	Infiltrating Ductal Carcinoma	No	Negative	2008	Post (prior bilateral ovariectomy OR >12 mo since LMP with no prior hysterectomy)	71	IDC	1.71	Positive	Negative	.	WHITE	Primary	Female	Breast	AN	0
TCGA-BH-A0AY	T2	1.48689	TCGA-BH-A0AY-01A	Invasive ductal carcinoma	LumA	Tumor	Positive	Positive	Negative	No	Invasive ductal carcinoma - LumA	Infiltrating Ductal Carcinoma	Not Applicable	62	Stage IIA	Breast Invasive Ductal Carcinoma	587	25.53	Positive	.		0.2207	.	Infiltrating Ductal Carcinoma	No	Negative	2008	Post (prior bilateral ovariectomy OR >12 mo since LMP with no prior hysterectomy)	43	IDC	25.53	Negative	Positive	.	WHITE	Primary	Female	Breast	BH	0
TCGA-E2-A1B4	T1	1.48488	TCGA-E2-A1B4-01A	Invasive ductal carcinoma	LumA	Tumor	Positive	Positive	Negative	No	Invasive ductal carcinoma - LumA	Infiltrating Ductal Carcinoma	Not Applicable	74	Stage IIIA	Breast Invasive Ductal Carcinoma	798	.	Positive	.	NOT HISPANIC OR LATINO	0.0302	.	Infiltrating Ductal Carcinoma	No	Negative	2008	Post (prior bilateral ovariectomy OR >12 mo since LMP with no prior hysterectomy)	27	IDC	32.98	Negative	Positive	.	WHITE	Primary	Female	Breast	E2	0
TCGA-BH-A0B0	T1	1.48298	TCGA-BH-A0B0-01A	Mixed	LumA	Tumor	Positive	Positive	Negative	No	Mixed	Infiltrating Ductal Carcinoma	Not Applicable	56	Stage I	Breast Invasive Ductal Carcinoma	1223	81.37	Positive	.		0.2342	.	Infiltrating Ductal Carcinoma	No	Negative	2006	Peri (6-12 months since last menstrual period)	34	IDC	81.37	Negative	Positive	.	BLACK OR AFRICAN AMERICAN	Primary	Female	Breast	BH	0
TCGA-BH-A1ES	T2	1.4806	TCGA-BH-A1ES-01A	Invasive ductal carcinoma	LumA	Tumor	Positive	Positive	Negative	No	Invasive ductal carcinoma - LumA	Infiltrating Ductal Carcinoma	Not Applicable	35	Stage IIB	Breast Invasive Ductal Carcinoma	4242	.	Positive	.	NOT HISPANIC OR LATINO	0.2309	.	Infiltrating Ductal Carcinoma	No	Negative	1999	Pre (<6 months since LMP AND no prior bilateral ovariectomy AND not on estrogen replacement)	15	IDC	113.73	.	Positive	.	WHITE	Primary	Female	Breast	BH	1
TCGA-A8-A094	T2	1.47882	TCGA-A8-A094-01A	Invasive ductal carcinoma	HER2E	Tumor	Positive	Negative	Negative	No	Invasive ductal carcinoma - Her2E	Infiltrating Ductal Carcinoma	Not Applicable	75	Stage IIA	Breast Invasive Ductal Carcinoma	363	0	Positive	.		0.4871	Negative	Infiltrating Ductal Carcinoma	No	Negative	2009	Post (prior bilateral ovariectomy OR >12 mo since LMP with no prior hysterectomy)	131	IDC	0	Negative	Negative	.		Primary	Female	Breast	A8	0
TCGA-B6-A0I1	T2	1.4773	TCGA-B6-A0I1-01A	Invasive ductal carcinoma	Basal	Tumor	Negative	Negative	Indeterminate	No	Invasive ductal carcinoma - Basal	Infiltrating Ductal Carcinoma	Not Applicable	73	Stage IIA	Breast Invasive Ductal Carcinoma	4248	36.79	Negative	.	NOT HISPANIC OR LATINO	0.3742	.	Infiltrating Ductal Carcinoma	No	.	1998	Post (prior bilateral ovariectomy OR >12 mo since LMP with no prior hysterectomy)	37	IDC	77.56	Negative	Negative	.	BLACK OR AFRICAN AMERICAN	Primary	Female	Breast	B6	0
TCGA-AC-A3TN	T3	1.47437	TCGA-AC-A3TN-01A	Invasive lobular carcinoma	LumA	Tumor	Positive	Positive	Negative	No	Invasive lobular carcinoma - Luminal	Infiltrating Lobular Carcinoma	Not Applicable	75	Stage IIB	Breast Invasive Lobular Carcinoma	78	14.98	Positive	90-99%	NOT HISPANIC OR LATINO	0.071	Indeterminate	Infiltrating Lobular Carcinoma	No	Positive	2012	Post (prior bilateral ovariectomy OR >12 mo since LMP with no prior hysterectomy)	67	ILC	14.98	Negative	Positive	80-89%	WHITE	Primary	Female	Breast	AC	0
TCGA-E9-A1RG	T1	1.47235	TCGA-E9-A1RG-01A	Invasive ductal carcinoma	LumB	Tumor	Not Evaluated	Not Evaluated	Negative	.	Invasive ductal carcinoma - LumB	Infiltrating Ductal Carcinoma	Not Applicable	62	Stage IIIA	Breast Invasive Ductal Carcinoma	53	21.25	.		NOT HISPANIC OR LATINO	0.6107	.	Infiltrating Ductal Carcinoma	No	.	2011	Post (prior bilateral ovariectomy OR >12 mo since LMP with no prior hysterectomy)	32	IDC	21.25	Negative	.		WHITE	Primary	Female	Breast	E9	0
TCGA-A8-A06U	T2	1.47202	TCGA-A8-A06U-01A	Invasive ductal carcinoma	LumA	Tumor	Positive	Positive	Positive	No	Invasive ductal carcinoma - LumA	Infiltrating Ductal Carcinoma	Not Applicable	80	Stage IIB	Breast Invasive Ductal Carcinoma	759	.	Positive	.		0.6192	Positive	Infiltrating Ductal Carcinoma	Yes	Positive	2008	Post (prior bilateral ovariectomy OR >12 mo since LMP with no prior hysterectomy)	46	IDC	29.01	Negative	Positive	.		Primary	Female	Breast	A8	0
TCGA-A2-A0CQ	T1	1.47161	TCGA-A2-A0CQ-01A	Invasive ductal carcinoma	LumA	Tumor	Positive	Positive	Negative	No	Invasive ductal carcinoma - LumA	Infiltrating Ductal Carcinoma	Not Applicable	62	Stage IA	Breast Invasive Ductal Carcinoma	2310	88.53	Positive	90-99%	NOT HISPANIC OR LATINO	0.1198	Negative	Infiltrating Ductal Carcinoma	No	Equivocal	2003	Post (prior bilateral ovariectomy OR >12 mo since LMP with no prior hysterectomy)	24	IDC	88.53	Positive	Positive	90-99%	BLACK OR AFRICAN AMERICAN	Primary	Female	Breast	A2	0
TCGA-BH-A18F	T2	1.47138	TCGA-BH-A18F-01A	Invasive ductal carcinoma	LumA	Tumor	Positive	Positive	Negative	No	Invasive ductal carcinoma - LumA	Infiltrating Ductal Carcinoma	Not Applicable	50	Stage IIA	Breast Invasive Ductal Carcinoma	114	32.88	Positive	70-79%	NOT HISPANIC OR LATINO	0.2284	.	Infiltrating Ductal Carcinoma	No	Negative	2010	Peri (6-12 months since last menstrual period)	36	IDC	32.88	Negative	Positive	40-49%	WHITE	Primary	Female	Breast	BH	0
TCGA-A2-A4S2	T3	1.4709	TCGA-A2-A4S2-01A	Invasive lobular carcinoma	LumA	Tumor	Positive	Positive	Negative	No	Invasive lobular carcinoma - Luminal	Infiltrating Lobular Carcinoma	Not Applicable	62	Stage IIIA	Breast Invasive Lobular Carcinoma	112	21.12	Positive	90-99%	NOT HISPANIC OR LATINO	0.328	.	Infiltrating Lobular Carcinoma	No	Negative	2012	Post (prior bilateral ovariectomy OR >12 mo since LMP with no prior hysterectomy)	30	ILC	21.12	Negative	Positive	90-99%	WHITE	Primary	Female	Breast	A2	0
TCGA-B6-A402	T1	1.46139	TCGA-B6-A402-01A	No Image	Basal	Tumor	Negative	Negative	Negative	Yes	-	Infiltrating Ductal Carcinoma	Not Applicable	47	Stage I	Breast Invasive Ductal Carcinoma	1563	76.54	Negative	<10%	NOT HISPANIC OR LATINO	0.5552	.	Infiltrating Ductal Carcinoma	No	Negative	2008	.	34	IDC	74.93	Negative	Negative	<10%	BLACK OR AFRICAN AMERICAN	Primary	Female	Breast	B6	0
TCGA-PE-A5DC	T2	1.4568	TCGA-PE-A5DC-01A	Mixed	LumA	Tumor	Positive	Positive	Negative	No	Mixed	Infiltrating Lobular Carcinoma	Not Applicable	72	Stage IIIA	Breast Invasive Lobular Carcinoma	2858	.	Positive	.	NOT HISPANIC OR LATINO	0.3159	.	Infiltrating Lobular Carcinoma	No	Positive	2005	Post (prior bilateral ovariectomy OR >12 mo since LMP with no prior hysterectomy)	82	ILC	46.98	.	Positive	.	WHITE	Primary	Female	Breast	PE	0
TCGA-E9-A1NF	T2	1.45663	TCGA-E9-A1NF-01A	Invasive ductal carcinoma	LumB	Tumor	Positive	Positive	Negative	No	Invasive ductal carcinoma - LumB	Mixed Histology (please specify)	Infiltrating ductal and lobular carcinoma	60	Stage IIA	Breast Mixed Ductal and Lobular Carcinoma	31	2.96	Positive	.	NOT HISPANIC OR LATINO	0.4963	.	Mixed Histology (please specify)	No	Negative	2011	Post (prior bilateral ovariectomy OR >12 mo since LMP with no prior hysterectomy)	36	MDLC	35.22	Negative	Positive	.	WHITE	Primary	Female	Breast	E9	0
TCGA-A7-A5ZV	T2	1.45352	TCGA-A7-A5ZV-01A	Carcinoma with apocrine differentiation	Basal	Tumor	Negative	Negative	Negative	Yes	-	Infiltrating Carcinoma NOS	Not Applicable	62	Stage IIA	Breast Invasive Carcinoma, NOS	154	12.09	Negative	.	NOT HISPANIC OR LATINO	0.5955	Negative	Infiltrating Carcinoma NOS	No	Equivocal	2012	Post (prior bilateral ovariectomy OR >12 mo since LMP with no prior hysterectomy)	139	BRCNOS	12.09	Negative	Negative	.	BLACK OR AFRICAN AMERICAN	Primary	Female	Breast	A7	0
TCGA-E9-A1NC	T2	1.45254	TCGA-E9-A1NC-01A	Invasive ductal carcinoma	Basal	Tumor	Negative	Positive	Negative	No	Invasive ductal carcinoma - Basal	Mixed Histology (please specify)	Infiltrating ductal and lobular carcinoma	61	Stage IIB	Breast Mixed Ductal and Lobular Carcinoma	38	39.52	Negative	.	NOT HISPANIC OR LATINO	0.423	.	Mixed Histology (please specify)	No	Positive	2011	Post (prior bilateral ovariectomy OR >12 mo since LMP with no prior hysterectomy)	130	MDLC	39.52	Negative	Positive	.	WHITE	Primary	Female	Breast	E9	0
TCGA-B6-A0WX	T3	1.45137	TCGA-B6-A0WX-01A	Mixed	Basal	Tumor	Negative	Negative	Negative	Yes	Mixed	Other specify	Plemomorphic/lobular	40	Stage IIIA	Breast Invasive Lobular Carcinoma	4476	18.5	Negative	.	NOT HISPANIC OR LATINO	0.4622	.	Other, specify	No	.	1998	Pre (<6 months since LMP AND no prior bilateral ovariectomy AND not on estrogen replacement)	22	ILC	20.99	Negative	Negative	.	BLACK OR AFRICAN AMERICAN	Primary	Female	Breast	B6	0
TCGA-B6-A0RH	T2	1.4501	TCGA-B6-A0RH-01A	Invasive ductal carcinoma	HER2E	Tumor	Positive	Positive	Positive	No	Invasive ductal carcinoma - Her2E	Infiltrating Ductal Carcinoma	Not Applicable	51	Stage IIA	Breast Invasive Ductal Carcinoma	6821	71.12	Positive	.	NOT HISPANIC OR LATINO	0.2783	.	Infiltrating Ductal Carcinoma	No	.	1991	Indeterminate (neither Pre or Postmenopausal)	29	IDC	212.09	Positive	Positive	.	BLACK OR AFRICAN AMERICAN	Primary	Female	Breast	B6	0
TCGA-AC-A3YI	T1	1.44883	TCGA-AC-A3YI-01A	Invasive lobular carcinoma	normal-like	Tumor	Positive	Positive	Negative	No	-	Infiltrating Lobular Carcinoma	Not Applicable	74	Stage IIIC	Breast Invasive Lobular Carcinoma	87	23.23	Positive	90-99%	NOT HISPANIC OR LATINO	0.0325	.	Infiltrating Lobular Carcinoma	No	Positive	2012	Post (prior bilateral ovariectomy OR >12 mo since LMP with no prior hysterectomy)	12	ILC	23.23	Negative	Positive	20-29%	WHITE	Primary	Female	Breast	AC	0
TCGA-LL-A73Z	T1	1.4481	TCGA-LL-A73Z-01A	Invasive lobular carcinoma	normal-like	Tumor	Positive	Positive	Negative	No	-	Infiltrating Ductal Carcinoma	Not Applicable	55	Stage IV	Breast Invasive Ductal Carcinoma	40	6.31	Positive	10-19%	NOT HISPANIC OR LATINO	0.0598	Negative	Infiltrating Ductal Carcinoma	No	Equivocal	2013	Post (prior bilateral ovariectomy OR >12 mo since LMP with no prior hysterectomy)	.	IDC	7.46	Positive	Positive	<10%	BLACK OR AFRICAN AMERICAN	Primary	Female	Breast	LL	0
TCGA-AR-A0U3	T2	1.44014	TCGA-AR-A0U3-01A	Invasive ductal carcinoma	LumA	Tumor	Positive	Positive	Negative	No	Invasive ductal carcinoma - LumA	Infiltrating Ductal Carcinoma	Not Applicable	59	Stage IIB	Breast Invasive Ductal Carcinoma	2413	134.03	Positive	10-19%	HISPANIC OR LATINO	0.5081	.	Infiltrating Ductal Carcinoma	No	Negative	2004	Post (prior bilateral ovariectomy OR >12 mo since LMP with no prior hysterectomy)	26	IDC	134.03	Negative	Positive	.	WHITE	Primary	Female	Breast	AR	0
TCGA-W8-A86G	T2	1.43818	TCGA-W8-A86G-01A	Invasive lobular carcinoma	LumA	Tumor	Positive	Positive	Negative	No	Invasive lobular carcinoma - Luminal	Infiltrating Lobular Carcinoma	Not Applicable	66	Stage IIA	Breast Invasive Lobular Carcinoma	126	11.4	Positive	90-99%	NOT HISPANIC OR LATINO	0.0915	.	Infiltrating Lobular Carcinoma	Yes	Negative	2013	Post (prior bilateral ovariectomy OR >12 mo since LMP with no prior hysterectomy)	.	ILC	11.4	Negative	Positive	70-79%	WHITE	Primary	Female	Breast	W8	0
TCGA-LL-A5YO	T1	1.43695	TCGA-LL-A5YO-01A	Invasive ductal carcinoma	HER2E	Tumor	Negative	Negative	Negative	Yes	Invasive ductal carcinoma - Her2E	Infiltrating Ductal Carcinoma	Not Applicable	50	Stage IA	Breast Invasive Ductal Carcinoma	47	14.45	Negative	.	NOT HISPANIC OR LATINO	0.057	.	Infiltrating Ductal Carcinoma	No	Negative	2013	Pre (<6 months since LMP AND no prior bilateral ovariectomy AND not on estrogen replacement)	28	IDC	14.45	Negative	Negative	.	BLACK OR AFRICAN AMERICAN	Primary	Female	Breast	LL	0
TCGA-B6-A0RN	T1	1.43438	TCGA-B6-A0RN-01A	Mixed	LumA	Tumor	Negative	Negative	Negative	Yes	Mixed	Infiltrating Ductal Carcinoma	Not Applicable	60	Stage IA	Breast Invasive Ductal Carcinoma	6286	263.07	Negative	.	NOT HISPANIC OR LATINO	0.0741	.	Infiltrating Ductal Carcinoma	No	.	1993	Post (prior bilateral ovariectomy OR >12 mo since LMP with no prior hysterectomy)	27	IDC	263.07	Negative	Negative	.	WHITE	Primary	Female	Breast	B6	0
TCGA-BH-A0HN	T1	1.43353	TCGA-BH-A0HN-01A	Invasive ductal carcinoma	LumA	Tumor	Positive	Positive	Negative	No	Invasive ductal carcinoma - LumA	Infiltrating Ductal Carcinoma	Not Applicable	67	Stage IA	Breast Invasive Ductal Carcinoma	359	16.95	Positive	90-99%	.		Negative	Infiltrating Ductal Carcinoma	No	Equivocal	2009	Post (prior bilateral ovariectomy OR >12 mo since LMP with no prior hysterectomy)	20	IDC	16.95	Positive	Positive	90-99%	WHITE	Primary	Female	Breast	BH	0
TCGA-AO-A0JM	T2	1.43263	TCGA-AO-A0JM-01A	Invasive ductal carcinoma	LumB	Tumor	Positive	Positive	Positive	No	Invasive ductal carcinoma - LumB	Infiltrating Ductal Carcinoma	Not Applicable	40	Stage IIB	Breast Invasive Ductal Carcinoma	1828	71.75	Positive	90-99%	HISPANIC OR LATINO	0.3307	Positive	Infiltrating Ductal Carcinoma	No	Positive	2005	Pre (<6 months since LMP AND no prior bilateral ovariectomy AND not on estrogen replacement)	25	IDC	71.75	Negative	Positive	<10%	.	Primary	Female	Breast	AO	0
TCGA-B6-A0IE	T3	1.43206	TCGA-B6-A0IE-01A	Invasive lobular carcinoma	LumA	Tumor	Negative	Negative	Negative	Yes	Invasive lobular carcinoma - Luminal	Mixed Histology (please specify)	Lobular/Ductal	38	Stage IIIA	Breast Invasive Lobular Carcinoma	5557	27.4	Negative	.	NOT HISPANIC OR LATINO	0.349	.	Mixed Histology (please specify)	No	.	1995	Pre (<6 months since LMP AND no prior bilateral ovariectomy AND not on estrogen replacement)	27	ILC	65.47	Close	Negative	.	BLACK OR AFRICAN AMERICAN	Primary	Female	Breast	B6	0
TCGA-C8-A12X	T2	1.42982	TCGA-C8-A12X-01A	Mucinous carcinoma	LumA	Tumor	Positive	Positive	Negative	No	Mucinous carcinoma	Mucinous Carcinoma	Not Applicable	62	Stage IIB	Breast Invasive Mixed Mucinous Carcinoma	57	12.65	Positive	.	NOT HISPANIC OR LATINO	0.2971	.	Mucinous Carcinoma	No	Negative	2010	Post (prior bilateral ovariectomy OR >12 mo since LMP with no prior hysterectomy)	31	IMMC	12.65	Negative	Positive	.	ASIAN	Primary	Female	Breast	C8	0
TCGA-AN-A0AS	T2	1.42938	TCGA-AN-A0AS-01A	Invasive ductal carcinoma	LumA	Tumor	Positive	Negative	Negative	No	Invasive ductal carcinoma - LumA	Infiltrating Ductal Carcinoma	Not Applicable	70	Stage IIIA	Breast Invasive Ductal Carcinoma	33	0.33	Positive	.	NOT HISPANIC OR LATINO	0.2493	.	Infiltrating Ductal Carcinoma	No	Negative	2010	Post (prior bilateral ovariectomy OR >12 mo since LMP with no prior hysterectomy)	39	IDC	0.33	Negative	Negative	.	WHITE	Primary	Female	Breast	AN	0
TCGA-EW-A1P1	T2	1.42819	TCGA-EW-A1P1-01A	Invasive ductal carcinoma	normal-like	Tumor	Negative	Negative	Negative	Yes	-	Infiltrating Ductal Carcinoma	Not Applicable	68	Stage IIIC	Breast Invasive Ductal Carcinoma	850	33.31	Negative	<10%	HISPANIC OR LATINO	0.0008	Negative	Infiltrating Ductal Carcinoma	No	Equivocal	2008	Post (prior bilateral ovariectomy OR >12 mo since LMP with no prior hysterectomy)	1	IDC	39.75	Negative	Negative	<10%	WHITE	Primary	Female	Breast	EW	0
TCGA-BH-A0HB	T1	1.41747	TCGA-BH-A0HB-01A	Invasive ductal carcinoma	LumA	Tumor	Positive	Positive	Negative	No	Invasive ductal carcinoma - LumA	Infiltrating Ductal Carcinoma	Not Applicable	55	Stage IA	Breast Invasive Ductal Carcinoma	739	26.48	Positive	90-99%	.	0.2922	Negative	Infiltrating Ductal Carcinoma	No	Equivocal	2008	Post (prior bilateral ovariectomy OR >12 mo since LMP with no prior hysterectomy)	28	IDC	26.48	Negative	Positive	30-39%	WHITE	Primary	Female	Breast	BH	0
TCGA-BH-A42U	T2	1.41667	TCGA-BH-A42U-01A	Invasive lobular carcinoma	normal-like	Tumor	Negative	Negative	Negative	Yes	-	Infiltrating Ductal Carcinoma	Not Applicable	80	Stage IIA	Breast Invasive Lobular Carcinoma	3080	110.51	Negative	.	NOT HISPANIC OR LATINO	0	.	Infiltrating Lobular Carcinoma	No	Negative	2004	Post (prior bilateral ovariectomy OR >12 mo since LMP with no prior hysterectomy)	9	ILC	110.51	Negative	Negative	.	BLACK OR AFRICAN AMERICAN	Primary	Female	Breast	BH	0
TCGA-D8-A1Y3	T2	1.41335	TCGA-D8-A1Y3-01A	Invasive ductal carcinoma	LumB	Tumor	Positive	Positive	Negative	No	Invasive ductal carcinoma - LumB	Infiltrating Ductal Carcinoma	Not Applicable	61	Stage IIIA	Breast Invasive Ductal Carcinoma	62	14.13	Positive	.	NOT HISPANIC OR LATINO	0.612	Negative	Infiltrating Ductal Carcinoma	No	Indeterminate	2011	Post (prior bilateral ovariectomy OR >12 mo since LMP with no prior hysterectomy)	37	IDC	14.13	Negative	Positive	.	WHITE	Primary	Female	Breast	D8	0
TCGA-B6-A0IK	T4	1.40837	TCGA-B6-A0IK-01A	Invasive ductal carcinoma	HER2E	Tumor	Negative	Negative	Negative	Yes	Invasive ductal carcinoma - Her2E	Infiltrating Ductal Carcinoma	Not Applicable	63	Stage IIIB	Breast Invasive Ductal Carcinoma	5724	16.06	Negative	.	NOT HISPANIC OR LATINO	0.3518	.	Infiltrating Ductal Carcinoma	No	.	1994	Indeterminate (neither Pre or Postmenopausal)	105	IDC	18.76	Positive	Negative	.	WHITE	Primary	Female	Breast	B6	0
TCGA-C8-A8HP	T2	1.40745	TCGA-C8-A8HP-01A	Invasive ductal carcinoma	HER2E	Tumor	Negative	Negative	Positive	No	Invasive ductal carcinoma - Her2E	na	na	59	Stage IIIA	Metaplastic Breast Cancer	231	13.01	Negative	.	NOT HISPANIC OR LATINO	0.0419	.	Metaplastic Carcinoma	No	Positive	2013	Post (prior bilateral ovariectomy OR >12 mo since LMP with no prior hysterectomy)	.	MBC	13.01	Negative	Negative	.	ASIAN	Primary	Female	Breast	C8	0
TCGA-A7-A6VW	T2	1.40532	TCGA-A7-A6VW-01A	Invasive ductal carcinoma	Basal	Tumor	Negative	Negative	Negative	Yes	Invasive ductal carcinoma - Basal	Infiltrating Ductal Carcinoma	Not Applicable	48	Stage IIA	Breast Invasive Ductal Carcinoma	71	9.36	Negative	.	NOT HISPANIC OR LATINO	0.5937	.	Infiltrating Ductal Carcinoma	No	Negative	2013	Post (prior bilateral ovariectomy OR >12 mo since LMP with no prior hysterectomy)	.	IDC	9.36	Close	Negative	.	BLACK OR AFRICAN AMERICAN	Primary	Female	Breast	A7	0
TCGA-AR-A2LJ	T3	1.40262	TCGA-AR-A2LJ-01A	Invasive lobular carcinoma	LumA	Tumor	Positive	Positive	Positive	No	Invasive lobular carcinoma - Luminal	Infiltrating Lobular Carcinoma	Not Applicable	40	Stage IIIA	Breast Invasive Lobular Carcinoma	1382	86.47	Positive	70-79%	NOT HISPANIC OR LATINO	0.0874	Positive	Infiltrating Lobular Carcinoma	No	Positive	2007	Pre (<6 months since LMP AND no prior bilateral ovariectomy AND not on estrogen replacement)	11	ILC	86.47	Negative	Positive	70-79%	WHITE	Primary	Female	Breast	AR	0
TCGA-LL-A8F5	T2	1.40155	TCGA-LL-A8F5-01A	Metaplastic carcinoma	Basal	Tumor	Positive	Negative	Negative	No	Metaplastic carcinoma	Infiltrating Ductal Carcinoma	Not Applicable	61	Stage IIA	Breast Invasive Ductal Carcinoma	78	19.58	Positive	20-29%	NOT HISPANIC OR LATINO	0.6392	.	Infiltrating Ductal Carcinoma	No	Negative	2013	Post (prior bilateral ovariectomy OR >12 mo since LMP with no prior hysterectomy)	.	IDC	19.58	Negative	Negative	<10%	BLACK OR AFRICAN AMERICAN	Primary	Female	Breast	LL	0
TCGA-PL-A8LZ	T4	1.40131	TCGA-PL-A8LZ-01A	No Image	Basal	Tumor	Not Evaluated	Not Evaluated	Negative	.	-	Infiltrating Ductal Carcinoma	Not Applicable	29	Stage IIIB	Breast Invasive Ductal Carcinoma	157	9.92	.		NOT HISPANIC OR LATINO	0.1729	.	Infiltrating Ductal Carcinoma	No	.	2013	Pre (<6 months since LMP AND no prior bilateral ovariectomy AND not on estrogen replacement)	.	IDC	9.92	.		.	BLACK OR AFRICAN AMERICAN	Primary	Female	Breast	PL	0
TCGA-BH-A1FR	T4	1.40074	TCGA-BH-A1FR-01A	Mixed	LumA	Tumor	Positive	Positive	Negative	No	Mixed	Other specify	infiltrating ductal carcinoma with apocrine and clear cell along with microcalcifications	73	Stage IIIB	Breast Invasive Ductal Carcinoma	4876	.	Positive	.	NOT HISPANIC OR LATINO	0.0005	.	Other, specify	No	.	1997	.	12	IDC	53.94	.	Positive	.	WHITE	Primary	Female	Breast	BH	0
TCGA-OL-A66I	T1	1.3989	TCGA-OL-A66I-01A	Invasive ductal carcinoma	Basal	Tumor	Negative	Negative	Negative	Yes	Invasive ductal carcinoma - Basal	Infiltrating Ductal Carcinoma	Not Applicable	36	Stage IIA	Breast Invasive Ductal Carcinoma	1715	23.46	Negative	.	NOT HISPANIC OR LATINO	0.409	Negative	Infiltrating Ductal Carcinoma	No	.	2008	.	22	IDC	23.46	Negative	Negative	.	BLACK OR AFRICAN AMERICAN	Primary	Female	Breast	OL	0
TCGA-A8-A06Y	T2	1.39826	TCGA-A8-A06Y-01A	Invasive ductal carcinoma	LumA	Tumor	Positive	Positive	Negative	No	Invasive ductal carcinoma - LumA	Infiltrating Ductal Carcinoma	Not Applicable	66	Stage IIA	Breast Invasive Ductal Carcinoma	667	25.99	Positive	.		0.3042	Negative	Infiltrating Ductal Carcinoma	No	Negative	2008	Post (prior bilateral ovariectomy OR >12 mo since LMP with no prior hysterectomy)	24	IDC	25.99	Negative	Positive	.		Primary	Female	Breast	A8	0
TCGA-A2-A04U	T2	1.39821	TCGA-A2-A04U-01A	Invasive ductal carcinoma	Basal	Tumor	Negative	Negative	Negative	Yes	Invasive ductal carcinoma - Basal	Infiltrating Ductal Carcinoma	Not Applicable	47	Stage IIA	Breast Invasive Ductal Carcinoma	1924	87.19	Negative	<10%	NOT HISPANIC OR LATINO	0.6677	Positive	Infiltrating Ductal Carcinoma	No	Negative	2004	Peri (6-12 months since last menstrual period)	47	IDC	87.19	Negative	Negative	<10%	WHITE	Primary	Female	Breast	A2	0
TCGA-B6-A0WV	T2	1.39736	TCGA-B6-A0WV-01A	Invasive ductal carcinoma	LumB	Tumor	Positive	Positive	Negative	No	Invasive ductal carcinoma - LumB	Infiltrating Ductal Carcinoma	Not Applicable	67	Stage IIB	Breast Invasive Ductal Carcinoma	5531	.	Positive	.	NOT HISPANIC OR LATINO	0.4345	.	Infiltrating Ductal Carcinoma	No	.	1995	Post (prior bilateral ovariectomy OR >12 mo since LMP with no prior hysterectomy)	22	IDC	79.4	Negative	Positive	.	WHITE	Primary	Female	Breast	B6	0
TCGA-AN-A0FL	T2	1.39594	TCGA-AN-A0FL-01A	Papillary neoplasm	Basal	Tumor	Negative	Negative	Negative	Yes	-	Infiltrating Ductal Carcinoma	Not Applicable	62	Stage IIA	Breast Invasive Ductal Carcinoma	69	7.59	Negative	<10%	NOT HISPANIC OR LATINO	0.5381	.	Infiltrating Ductal Carcinoma	No	Positive	2010	Post (prior bilateral ovariectomy OR >12 mo since LMP with no prior hysterectomy)	135	IDC	7.59	Negative	Negative	<10%	WHITE	Primary	Female	Breast	AN	0
TCGA-A7-A5ZX	T2	1.39571	TCGA-A7-A5ZX-01A	Invasive lobular carcinoma	LumA	Tumor	Positive	Positive	Negative	No	Invasive lobular carcinoma - Luminal	Infiltrating Lobular Carcinoma	Not Applicable	48	Stage IIIC	Breast Invasive Lobular Carcinoma	76	11.04	Positive	.	NOT HISPANIC OR LATINO	0.0684	.	Infiltrating Lobular Carcinoma	Yes	Negative	2012	Pre (<6 months since LMP AND no prior bilateral ovariectomy AND not on estrogen replacement)	23	ILC	11.04	.	Positive	.	WHITE	Primary	Female	Breast	A7	0
TCGA-AC-A3QP	T2	1.39352	TCGA-AC-A3QP-01A	Invasive lobular carcinoma	LumA	Tumor	Positive	Positive	Negative	No	Invasive lobular carcinoma - Luminal	Infiltrating Lobular Carcinoma	Not Applicable	79	Stage IIB	Breast Invasive Lobular Carcinoma	184	22.17	Positive	70-79%	NOT HISPANIC OR LATINO	0.0716	Negative	Infiltrating Lobular Carcinoma	No	Equivocal	2011	Post (prior bilateral ovariectomy OR >12 mo since LMP with no prior hysterectomy)	23	ILC	22.17	Negative	Positive	90-99%	WHITE	Primary	Female	Breast	AC	0
TCGA-EW-A6SA	T2	1.38792	TCGA-EW-A6SA-01A	Invasive ductal carcinoma	LumB	Tumor	Positive	Negative	Negative	No	Invasive ductal carcinoma - LumB	na	na	59	Stage II	Breast Invasive Ductal Carcinoma	152	16.75	Positive	50-59%	NOT HISPANIC OR LATINO	0.5613	.	Infiltrating Ductal Carcinoma	No	Negative	2013	.		IDC	16.75	Negative	Negative	.	BLACK OR AFRICAN AMERICAN	Primary	Male	Breast	EW	0
TCGA-BH-A0BR	T1	1.38256	TCGA-BH-A0BR-01A	Invasive ductal carcinoma	LumA	Tumor	Positive	Positive	Negative	No	Invasive ductal carcinoma - LumA	Infiltrating Ductal Carcinoma	Not Applicable	59	Stage I	Breast Invasive Ductal Carcinoma	1170	76.54	Positive	.	NOT HISPANIC OR LATINO	0.4653	.	Infiltrating Ductal Carcinoma	No	Negative	2007	Post (prior bilateral ovariectomy OR >12 mo since LMP with no prior hysterectomy)	54	IDC	76.54	Negative	Positive	.	WHITE	Primary	Female	Breast	BH	0
TCGA-E2-A1LS	T1	1.38095	TCGA-E2-A1LS-01A	Mixed	Basal	Tumor	Negative	Negative	Negative	Yes	Mixed	Infiltrating Ductal Carcinoma	Not Applicable	46	Stage IA	Breast Invasive Ductal Carcinoma	176	52.69	Negative	.		.		Infiltrating Ductal Carcinoma	No	Negative	2010	Pre (<6 months since LMP AND no prior bilateral ovariectomy AND not on estrogen replacement)	58	IDC	52.69	Negative	Negative	.	WHITE	Primary	Female	Breast	E2	0
TCGA-EW-A1IZ	T2	1.38059	TCGA-EW-A1IZ-01A	Invasive lobular carcinoma	LumA	Tumor	Positive	Positive	Negative	No	Invasive lobular carcinoma - Luminal	Infiltrating Ductal Carcinoma	Not Applicable	53	Stage IIIA	Breast Invasive Ductal Carcinoma	194	18.2	Positive	90-99%	NOT HISPANIC OR LATINO	0.0078	.	Infiltrating Ductal Carcinoma	No	Negative	2010	Post (prior bilateral ovariectomy OR >12 mo since LMP with no prior hysterectomy)	230	IDC	18.2	Negative	Positive	90-99%	WHITE	Primary	Female	Breast	EW	0
TCGA-5T-A9QA	T2	1.37421	TCGA-5T-A9QA-01A	Invasive ductal carcinoma	LumB	Tumor	Positive	Negative	Negative	No	Invasive ductal carcinoma - LumB	Other specify	infiltrating ductal and mucinous	52	Stage IIA	Breast Invasive Ductal Carcinoma	31	9.95	Positive	70-79%	NOT HISPANIC OR LATINO	0.4133	Negative	Other, specify	No	Equivocal	2013	.		IDC	9.95	.	Negative	.	BLACK OR AFRICAN AMERICAN	Primary	Female	Breast	5T	0
TCGA-BH-A0EE	T3	1.37337	TCGA-BH-A0EE-01A	Papillary neoplasm	HER2E	Tumor	Negative	Negative	Positive	No	-	Infiltrating Ductal Carcinoma	Not Applicable	68	Stage IIB	Breast Invasive Ductal Carcinoma	946	30.98	Negative	.		0.4417	.	Infiltrating Ductal Carcinoma	No	Positive	2007	Post (prior bilateral ovariectomy OR >12 mo since LMP with no prior hysterectomy)	59	IDC	30.98	Negative	Negative	.	WHITE	Primary	Female	Breast	BH	0
TCGA-A2-A04Y	T2	1.37268	TCGA-A2-A04Y-01A	Invasive micropapillary carcinoma	LumB	Tumor	Positive	Positive	Negative	No	Invasive micropapillary carcinoma	Infiltrating Ductal Carcinoma	Not Applicable	53	Stage IIB	Breast Invasive Ductal Carcinoma	756	36.1	Positive	90-99%	.	0.147	Negative	Infiltrating Ductal Carcinoma	No	Negative	2008	Post (prior bilateral ovariectomy OR >12 mo since LMP with no prior hysterectomy)	44	IDC	36.1	Negative	Positive	10-19%	WHITE	Primary	Female	Breast	A2	0
TCGA-C8-A130	T3	1.36758	TCGA-C8-A130-01A	Mixed	LumB	Tumor	Positive	Positive	Indeterminate	No	Mixed	Infiltrating Ductal Carcinoma	Not Applicable	52	Stage IIIA	Breast Invasive Ductal Carcinoma	89	12.16	Positive	.	NOT HISPANIC OR LATINO	0.5081	.	Infiltrating Ductal Carcinoma	No	Equivocal	2010	Peri (6-12 months since last menstrual period)	21	IDC	12.16	Negative	Positive	.	ASIAN	Primary	Female	Breast	C8	0
TCGA-BH-A0AZ	T3	1.36751	TCGA-BH-A0AZ-01A	Invasive ductal carcinoma	LumA	Tumor	Positive	Positive	Negative	No	Invasive ductal carcinoma - LumA	Infiltrating Ductal Carcinoma	Not Applicable	47	Stage IIIA	Breast Invasive Ductal Carcinoma	575	63.04	Positive	.	NOT HISPANIC OR LATINO	0.2853	.	Infiltrating Ductal Carcinoma	No	Negative	2008	Pre (<6 months since LMP AND no prior bilateral ovariectomy AND not on estrogen replacement)	44	IDC	63.04	Negative	Positive	.	WHITE	Primary	Female	Breast	BH	0
TCGA-BH-A1FU	T1	1.3651	TCGA-BH-A1FU-01A	Invasive ductal carcinoma	normal-like	Tumor	Negative	Negative	Positive	No	-	Infiltrating Ductal Carcinoma	Not Applicable	44	Stage IA	Breast Invasive Ductal Carcinoma	5041	.	Negative	.	NOT HISPANIC OR LATINO	0.0641	.	Infiltrating Ductal Carcinoma	No	.	1997	.	20	IDC	55.45	.	Negative	.	WHITE	Primary	Female	Breast	BH	0
TCGA-S3-AA15	T2	1.36233	TCGA-S3-AA15-01A	Invasive ductal carcinoma	Basal	Tumor	Negative	Negative	Negative	Yes	Invasive ductal carcinoma - Basal	Infiltrating Ductal Carcinoma	Not Applicable	51	Stage IIB	Breast Invasive Ductal Carcinoma	93	17.25	Negative	.	NOT HISPANIC OR LATINO	0.0014	.	Infiltrating Ductal Carcinoma	No	Negative	2013	Post (prior bilateral ovariectomy OR >12 mo since LMP with no prior hysterectomy)	.	IDC	17.25	Negative	Negative	.	BLACK OR AFRICAN AMERICAN	Primary	Female	Breast	S3	0
TCGA-EW-A1OX	T2	1.36082	TCGA-EW-A1OX-01A	Mucinous carcinoma	LumB	Tumor	Positive	Positive	Negative	No	Mucinous carcinoma	Mucinous Carcinoma	Not Applicable	43	Stage IIA	Breast Invasive Ductal Carcinoma	550	29.93	Positive	90-99%	HISPANIC OR LATINO	0.0924	.	Mucinous Carcinoma	No	Negative	2009	Pre (<6 months since LMP AND no prior bilateral ovariectomy AND not on estrogen replacement)	14	IDC	29.93	Negative	Positive	90-99%	WHITE	Primary	Female	Breast	EW	0
TCGA-A2-A0EX	T3	1.35833	TCGA-A2-A0EX-01A	Invasive lobular carcinoma	LumA	Tumor	Positive	Positive	Negative	No	Invasive lobular carcinoma - Luminal	Infiltrating Lobular Carcinoma	Not Applicable	46	Stage IIB	Breast Invasive Lobular Carcinoma	468	24.7	Positive	60-69%	NOT HISPANIC OR LATINO	0.1003	Negative	Infiltrating Lobular Carcinoma	No	Negative	2009	Post (prior bilateral ovariectomy OR >12 mo since LMP with no prior hysterectomy)	25	ILC	24.7	Positive	Positive	90-99%	WHITE	Primary	Female	Breast	A2	0
TCGA-A2-A04N	T1	1.35281	TCGA-A2-A04N-01A	Invasive micropapillary carcinoma	LumA	Tumor	Positive	Positive	Negative	No	Invasive micropapillary carcinoma	Infiltrating Ductal Carcinoma	Not Applicable	66	Stage IA	Breast Invasive Ductal Carcinoma	2850	143.04	Positive	.	HISPANIC OR LATINO	0.0862	Negative	Infiltrating Ductal Carcinoma	No	.	2002	Post (prior bilateral ovariectomy OR >12 mo since LMP with no prior hysterectomy)	32	IDC	143.04	Negative	Positive	.	WHITE	Primary	Female	Breast	A2	0
TCGA-BH-A5IZ	T2	1.35167	TCGA-BH-A5IZ-01A	Invasive ductal carcinoma	Basal	Tumor	Positive	Negative	Negative	No	Invasive ductal carcinoma - Basal	Infiltrating Ductal Carcinoma	Not Applicable	51	Stage IIB	Breast Invasive Ductal Carcinoma	140	18.63	Positive	.	NOT HISPANIC OR LATINO	0.7932	Negative	Infiltrating Ductal Carcinoma	No	Negative	2012	Post (prior bilateral ovariectomy OR >12 mo since LMP with no prior hysterectomy)	58	IDC	18.63	Negative	Negative	.	BLACK OR AFRICAN AMERICAN	Primary	Female	Breast	BH	0
TCGA-A2-A04Q	T1	1.35091	TCGA-A2-A04Q-01A	Invasive ductal carcinoma	Basal	Tumor	Negative	Negative	Negative	Yes	Invasive ductal carcinoma - Basal	Infiltrating Ductal Carcinoma	Not Applicable	48	Stage IA	Breast Invasive Ductal Carcinoma	2260	78.35	Negative	<10%	.	0.0853	Negative	Infiltrating Ductal Carcinoma	No	Equivocal	2004	Post (prior bilateral ovariectomy OR >12 mo since LMP with no prior hysterectomy)	8	IDC	78.35	Negative	Negative	<10%	WHITE	Primary	Female	Breast	A2	0
TCGA-A8-A084	T2	1.35011	TCGA-A8-A084-01A	Mixed	LumB	Tumor	Positive	Negative	Negative	No	Mixed	Infiltrating Ductal Carcinoma	Not Applicable	81	Stage IIB	Breast Invasive Ductal Carcinoma	1033	15.05	Positive	.		0.4237	Negative	Infiltrating Ductal Carcinoma	Yes	Negative	2007	Post (prior bilateral ovariectomy OR >12 mo since LMP with no prior hysterectomy)	55	IDC	15.05	Positive	Negative	.		Primary	Female	Breast	A8	0
TCGA-AN-A03Y	T2	1.34694	TCGA-AN-A03Y-01A	Invasive lobular carcinoma	LumB	Tumor	Positive	Positive	Negative	No	Invasive lobular carcinoma - Luminal	Infiltrating Ductal Carcinoma	Not Applicable	66	Stage IIA	Breast Invasive Ductal Carcinoma	36	0.33	Positive	.	NOT HISPANIC OR LATINO	0.3773	.	Infiltrating Ductal Carcinoma	No	Negative	2010	Post (prior bilateral ovariectomy OR >12 mo since LMP with no prior hysterectomy)	21	IDC	0.33	Negative	Positive	.	WHITE	Primary	Female	Breast	AN	0
TCGA-A7-A3IY	T1	1.34378	TCGA-A7-A3IY-01A	Mucinous carcinoma	LumA	Tumor	Positive	Positive	Negative	No	Mucinous carcinoma	Mucinous Carcinoma	Not Applicable	71	Stage I	Breast Invasive Mixed Mucinous Carcinoma	143	11.33	Positive	90-99%	NOT HISPANIC OR LATINO	0.0079	.	Mucinous Carcinoma	No	Negative	2011	Post (prior bilateral ovariectomy OR >12 mo since LMP with no prior hysterectomy)	10	IMMC	11.33	Close	Positive	90-99%	WHITE	Primary	Female	Breast	A7	0
TCGA-E9-A22B	T1	1.34295	TCGA-E9-A22B-01A	Invasive ductal carcinoma	LumA	Tumor	Positive	Negative	Negative	No	Invasive ductal carcinoma - LumA	Mixed Histology (please specify)	Infiltrating ductal and lobular carcinoma	71	Stage IA	Breast Mixed Ductal and Lobular Carcinoma	59	38.34	Positive	10-19%	NOT HISPANIC OR LATINO	0.2412	.	Mixed Histology (please specify)	No	Negative	2011	Post (prior bilateral ovariectomy OR >12 mo since LMP with no prior hysterectomy)	39	MDLC	38.34	Negative	Negative	.	WHITE	Primary	Female	Breast	E9	0
TCGA-D8-A1XD	T1	1.34102	TCGA-D8-A1XD-01A	Invasive ductal carcinoma	LumA	Tumor	Positive	Positive	Negative	No	Invasive ductal carcinoma - LumA	Infiltrating Ductal Carcinoma	Not Applicable	36	Stage IIIA	Breast Invasive Ductal Carcinoma	188	17.15	Positive	.	NOT HISPANIC OR LATINO	0.148	.	Infiltrating Ductal Carcinoma	No	Negative	2010	Pre (<6 months since LMP AND no prior bilateral ovariectomy AND not on estrogen replacement)	.	IDC	17.15	Negative	Positive	.	WHITE	Primary	Female	Breast	D8	0
TCGA-E9-A295	T2	1.34059	TCGA-E9-A295-01A	Invasive lobular carcinoma	LumA	Tumor	Positive	Positive	Negative	No	Invasive lobular carcinoma - Luminal	Infiltrating Lobular Carcinoma	Not Applicable	71	Stage IIA	Breast Invasive Lobular Carcinoma	63	12.32	Positive	80-89%	NOT HISPANIC OR LATINO	0.4456	.	Infiltrating Lobular Carcinoma	No	Positive	2011	Post (prior bilateral ovariectomy OR >12 mo since LMP with no prior hysterectomy)	55	ILC	12.32	Negative	Positive	80-89%	WHITE	Primary	Female	Breast	E9	0
TCGA-BH-A8G0	T2	1.33682	TCGA-BH-A8G0-01A	No Image	LumA	Tumor	Positive	Positive	Negative	No	-	Infiltrating Lobular Carcinoma	Not Applicable	54	Stage IIB	Breast Invasive Lobular Carcinoma	436	21.75	Positive	.	NOT HISPANIC OR LATINO	0.0007	.	Infiltrating Lobular Carcinoma	No	Negative	2012	Peri (6-12 months since last menstrual period)	.	ILC	21.75	Negative	Positive	.	WHITE	Primary	Female	Breast	BH	0
TCGA-MS-A51U	T2	1.33333	TCGA-MS-A51U-01A	Invasive lobular carcinoma	LumA	Tumor	Positive	Positive	Negative	No	Invasive lobular carcinoma - Luminal	Infiltrating Lobular Carcinoma	Not Applicable	44	Stage IIB	Breast Invasive Lobular Carcinoma	129	22.37	Positive	90-99%	NOT HISPANIC OR LATINO	0.1797	Negative	Infiltrating Lobular Carcinoma	No	Negative	2012	.	11	ILC	22.37	Negative	Positive	20-29%	WHITE	Primary	Female	Breast	MS	0
TCGA-A2-A0SU	T2	1.33261	TCGA-A2-A0SU-01A	Invasive ductal carcinoma	LumA	Tumor	Positive	Positive	Negative	No	Invasive ductal carcinoma - LumA	Infiltrating Ductal Carcinoma	Not Applicable	66	Stage IIA	Breast Invasive Ductal Carcinoma	1317	54.6	Positive	90-99%	NOT HISPANIC OR LATINO	0.1178	.	Infiltrating Ductal Carcinoma	No	Negative	2006	Post (prior bilateral ovariectomy OR >12 mo since LMP with no prior hysterectomy)	16	IDC	54.6	Negative	Positive	<10%	WHITE	Primary	Female	Breast	A2	0
TCGA-BH-A0B4	T2	1.33142	TCGA-BH-A0B4-01A	Mixed	LumA	Tumor	Positive	Positive	Positive	No	Mixed	Infiltrating Ductal Carcinoma	Not Applicable	65	Stage IIIA	Breast Invasive Ductal Carcinoma	995	39.13	Positive	80-89%	.	0.3681	Positive	Infiltrating Ductal Carcinoma	No	Equivocal	2007	.	51	IDC	39.13	Negative	Positive	50-59%	WHITE	Primary	Male	Breast	BH	0
TCGA-B6-A0RO	T4	1.33119	TCGA-B6-A0RO-01A	Invasive ductal carcinoma	LumA	Tumor	Positive	Positive	Negative	No	Invasive ductal carcinoma - LumA	Infiltrating Ductal Carcinoma	Not Applicable	71	Stage IIIB	Breast Invasive Ductal Carcinoma	6035	161.93	Positive	.	NOT HISPANIC OR LATINO	0.4705	.	Infiltrating Ductal Carcinoma	No	.	1993	Post (prior bilateral ovariectomy OR >12 mo since LMP with no prior hysterectomy)	27	IDC	161.93	Negative	Positive	.	WHITE	Primary	Female	Breast	B6	0
TCGA-A2-A0T4	T2	1.3311	TCGA-A2-A0T4-01A	Invasive lobular carcinoma	LumA	Tumor	Positive	Positive	Negative	No	Invasive lobular carcinoma - Luminal	Infiltrating Lobular Carcinoma	Not Applicable	62	Stage IIA	Breast Invasive Lobular Carcinoma	303	20.5	Positive	90-99%	NOT HISPANIC OR LATINO	0.2209	Negative	Infiltrating Lobular Carcinoma	No	Equivocal	2009	Post (prior bilateral ovariectomy OR >12 mo since LMP with no prior hysterectomy)	26	ILC	20.5	Negative	Positive	60-69%	WHITE	Primary	Female	Breast	A2	0
TCGA-AO-A129	T2	1.32969	TCGA-AO-A129-01A	Invasive ductal carcinoma	Basal	Tumor	Negative	Negative	Negative	Yes	Invasive ductal carcinoma - Basal	Infiltrating Ductal Carcinoma	Not Applicable	29	Stage IIB	Breast Invasive Ductal Carcinoma	2915	107.95	Negative	<10%	NOT HISPANIC OR LATINO	0.3991	Negative	Infiltrating Ductal Carcinoma	No	Negative	2002	Pre (<6 months since LMP AND no prior bilateral ovariectomy AND not on estrogen replacement)	64	IDC	107.95	Negative	Negative	<10%	WHITE	Primary	Female	Breast	AO	0
TCGA-A2-A0EU	T1	1.32717	TCGA-A2-A0EU-01A	Invasive ductal carcinoma	LumA	Tumor	Positive	Positive	Negative	No	Invasive ductal carcinoma - LumA	Infiltrating Ductal Carcinoma	Not Applicable	79	Stage IA	Breast Invasive Ductal Carcinoma	644	34.26	Positive	90-99%	NOT HISPANIC OR LATINO	0.5175	Negative	Infiltrating Ductal Carcinoma	No	Negative	2008	Post (prior bilateral ovariectomy OR >12 mo since LMP with no prior hysterectomy)	33	IDC	34.26	Positive	Positive	90-99%	WHITE	Primary	Female	Breast	A2	0
TCGA-E2-A150	T2	1.324	TCGA-E2-A150-01A	Invasive carcinoma with medullary features	Basal	Tumor	Negative	Negative	Negative	Yes	Invasive carcinoma with medullary features	Infiltrating Ductal Carcinoma	Not Applicable	48	Stage IIA	Breast Invasive Ductal Carcinoma	506	63.57	Negative	.	NOT HISPANIC OR LATINO	0.671	.	Infiltrating Ductal Carcinoma	No	Negative	2009	Post (prior bilateral ovariectomy OR >12 mo since LMP with no prior hysterectomy)	34	IDC	63.57	Negative	Negative	.	WHITE	Primary	Female	Breast	E2	0
TCGA-AO-A03O	T2	1.3235	TCGA-AO-A03O-01A	Invasive carcinoma with medullary features	LumB	Tumor	Positive	Positive	Negative	No	Invasive carcinoma with medullary features	Infiltrating Ductal Carcinoma	Not Applicable	69	Stage IIA	Breast Invasive Ductal Carcinoma	2694	.	Positive	.	NOT HISPANIC OR LATINO	0.3537	Negative	Infiltrating Ductal Carcinoma	No	Negative	2002	Post (prior bilateral ovariectomy OR >12 mo since LMP with no prior hysterectomy)	54	IDC	81.57	Negative	Positive	.	BLACK OR AFRICAN AMERICAN	Primary	Female	Breast	AO	0
TCGA-A2-A0CK	T3	1.32248	TCGA-A2-A0CK-01A	Invasive lobular carcinoma	LumA	Tumor	Positive	Positive	Negative	No	Invasive lobular carcinoma - Luminal	Infiltrating Lobular Carcinoma	Not Applicable	60	Stage IIIA	Breast Invasive Lobular Carcinoma	3080	44.81	Positive	40-49%	NOT HISPANIC OR LATINO	0.1005	Negative	Infiltrating Lobular Carcinoma	No	Negative	2001	Post (prior bilateral ovariectomy OR >12 mo since LMP with no prior hysterectomy)	11	ILC	136.63	Positive	Positive	80-89%	WHITE	Primary	Female	Breast	A2	0
TCGA-LL-A73Y	T1	1.3208	TCGA-LL-A73Y-01A	Invasive ductal carcinoma	Basal	Tumor	Negative	Negative	Positive	No	Invasive ductal carcinoma - Basal	Infiltrating Ductal Carcinoma	Not Applicable	67	Stage IA	Breast Invasive Ductal Carcinoma	55	15.67	Negative	.	NOT HISPANIC OR LATINO	0.2373	.	Infiltrating Ductal Carcinoma	No	Negative	2013	Post (prior bilateral ovariectomy OR >12 mo since LMP with no prior hysterectomy)	.	IDC	15.67	Negative	Negative	.	BLACK OR AFRICAN AMERICAN	Primary	Female	Breast	LL	0
TCGA-C8-A1HG	T2	1.31988	TCGA-C8-A1HG-01A	Invasive ductal carcinoma	LumB	Tumor	Positive	Positive	Negative	No	Invasive ductal carcinoma - LumB	Infiltrating Ductal Carcinoma	Not Applicable	50	Stage IIA	Breast Invasive Ductal Carcinoma	122	11.33	Positive	.	NOT HISPANIC OR LATINO	0.3587	.	Infiltrating Ductal Carcinoma	No	Negative	2010	Pre (<6 months since LMP AND no prior bilateral ovariectomy AND not on estrogen replacement)	24	IDC	11.33	Negative	Positive	.	ASIAN	Primary	Female	Breast	C8	0
TCGA-BH-A0DQ	T2	1.31967	TCGA-BH-A0DQ-01A	Invasive ductal carcinoma	LumA	Tumor	Positive	Positive	Negative	No	Invasive ductal carcinoma - LumA	Infiltrating Ductal Carcinoma	Not Applicable	42	Stage IIB	Breast Invasive Ductal Carcinoma	190	3.22	Positive	60-69%	.	0.2833	.	Infiltrating Ductal Carcinoma	No	Negative	2009	Pre (<6 months since LMP AND no prior bilateral ovariectomy AND not on estrogen replacement)	21	IDC	3.22	Negative	Positive	70-79%	WHITE	Primary	Female	Breast	BH	0
TCGA-C8-A3M7	T4	1.31751	TCGA-C8-A3M7-01A	Invasive lobular carcinoma	LumA	Tumor	Negative	Negative	Negative	Yes	Invasive lobular carcinoma - Luminal	Infiltrating Lobular Carcinoma	Not Applicable	60	Stage IIIB	Breast Invasive Lobular Carcinoma	401	33.97	Negative	.	NOT HISPANIC OR LATINO	0.1781	.	Infiltrating Lobular Carcinoma	No	Negative	2010	Post (prior bilateral ovariectomy OR >12 mo since LMP with no prior hysterectomy)	109	ILC	33.97	Negative	Negative	.	ASIAN	Primary	Female	Breast	C8	0
TCGA-B6-A40B	T1	1.31595	TCGA-B6-A40B-01A	No Image	LumA	Tumor	Positive	Positive	Negative	No	-	Infiltrating Lobular Carcinoma	Not Applicable	76	Stage I	Breast Invasive Lobular Carcinoma	2467	103.55	Positive	90-99%	NOT HISPANIC OR LATINO	0.2049	.	Infiltrating Lobular Carcinoma	No	Negative	2005	Post (prior bilateral ovariectomy OR >12 mo since LMP with no prior hysterectomy)	39	ILC	103.55	Negative	Positive	90-99%	WHITE	Primary	Female	Breast	B6	0
TCGA-A2-A0EQ	T2	1.31459	TCGA-A2-A0EQ-01A	Invasive ductal carcinoma	HER2E	Tumor	Negative	Negative	Positive	No	Invasive ductal carcinoma - Her2E	Infiltrating Ductal Carcinoma	Not Applicable	64	Stage IIA	Breast Invasive Ductal Carcinoma	2038	79.7	Negative	<10%	NOT HISPANIC OR LATINO	0.2545	Negative	Infiltrating Ductal Carcinoma	No	Positive	2004	Post (prior bilateral ovariectomy OR >12 mo since LMP with no prior hysterectomy)	65	IDC	79.7	Positive	Negative	<10%	BLACK OR AFRICAN AMERICAN	Primary	Female	Breast	A2	0
TCGA-E9-A1NH	T2	1.31398	TCGA-E9-A1NH-01A	Invasive ductal carcinoma	LumA	Tumor	Positive	Positive	Negative	No	Invasive ductal carcinoma - LumA	Infiltrating Ductal Carcinoma	Not Applicable	71	Stage IIB	Breast Invasive Ductal Carcinoma	30	18.92	Positive	.	NOT HISPANIC OR LATINO	0.123	.	Infiltrating Ductal Carcinoma	No	Negative	2011	Post (prior bilateral ovariectomy OR >12 mo since LMP with no prior hysterectomy)	17	IDC	18.92	Negative	Positive	.	WHITE	Primary	Female	Breast	E9	0
TCGA-A2-A04X	T2	1.31302	TCGA-A2-A04X-01A	Invasive ductal carcinoma	HER2E	Tumor	Positive	Positive	Positive	No	Invasive ductal carcinoma - Her2E	Infiltrating Ductal Carcinoma	Not Applicable	34	Stage IIA	Breast Invasive Ductal Carcinoma	1390	55.39	Positive	80-89%	.	0.2434	Positive	Infiltrating Ductal Carcinoma	No	Positive	2006	Pre (<6 months since LMP AND no prior bilateral ovariectomy AND not on estrogen replacement)	18	IDC	55.39	Negative	Positive	50-59%	WHITE	Primary	Female	Breast	A2	0
TCGA-AC-A2BK	T2	1.31258	TCGA-AC-A2BK-01A	Invasive ductal carcinoma	Basal	Tumor	Negative	Negative	Negative	Yes	Invasive ductal carcinoma - Basal	Infiltrating Ductal Carcinoma	Not Applicable	78	Stage IIIA	Breast Invasive Ductal Carcinoma	1717	73	Negative	.		0.5065	.	Infiltrating Ductal Carcinoma	No	Negative	2006	Post (prior bilateral ovariectomy OR >12 mo since LMP with no prior hysterectomy)	59	IDC	73	Negative	Negative	.	BLACK OR AFRICAN AMERICAN	Primary	Female	Breast	AC	0
TCGA-E2-A14Z	T1	1.31257	TCGA-E2-A14Z-01A	Mixed	LumA	Tumor	Positive	Positive	Negative	No	Mixed	Infiltrating Ductal Carcinoma	Not Applicable	64	Stage I	Breast Invasive Ductal Carcinoma	519	6.18	Positive	.	NOT HISPANIC OR LATINO	0.4779	.	Infiltrating Ductal Carcinoma	No	Negative	2009	Post (prior bilateral ovariectomy OR >12 mo since LMP with no prior hysterectomy)	42	IDC	18.5	Negative	Positive	.	WHITE	Primary	Female	Breast	E2	0
TCGA-C8-A1HF	T2	1.31244	TCGA-C8-A1HF-01A	Invasive ductal carcinoma	HER2E	Tumor	Negative	Positive	Positive	No	Invasive ductal carcinoma - Her2E	Infiltrating Ductal Carcinoma	Not Applicable	48	Stage IIA	Breast Invasive Ductal Carcinoma	109	10.91	Negative	.	NOT HISPANIC OR LATINO	0.2475	.	Infiltrating Ductal Carcinoma	No	Positive	2010	Pre (<6 months since LMP AND no prior bilateral ovariectomy AND not on estrogen replacement)	21	IDC	10.91	Negative	Positive	.	ASIAN	Primary	Female	Breast	C8	0
TCGA-C8-A8HR	T3	1.31237	TCGA-C8-A8HR-01A	Invasive lobular carcinoma	normal-like	Tumor	Not Evaluated	Not Evaluated	Negative	.	-	na	na	49	Stage IIIA	Breast Invasive Lobular Carcinoma	162	13.4	.		NOT HISPANIC OR LATINO	0.012	.	Infiltrating Lobular Carcinoma	No	.	2013	Peri (6-12 months since last menstrual period)	.	ILC	13.4	Negative	.		ASIAN	Primary	Female	Breast	C8	0
TCGA-LD-A9QF	T1	1.3122	TCGA-LD-A9QF-01A	Invasive ductal carcinoma	normal-like	Tumor	Negative	Negative	Positive	No	-	Infiltrating Ductal Carcinoma	Not Applicable	73	Stage IA	Breast Invasive Ductal Carcinoma	85	10.61	Negative	.	NOT HISPANIC OR LATINO	0.0045	.	Infiltrating Ductal Carcinoma	No	Positive	2013	Post (prior bilateral ovariectomy OR >12 mo since LMP with no prior hysterectomy)	.	IDC	10.61	Negative	Negative	.	BLACK OR AFRICAN AMERICAN	Primary	Female	Breast	LD	0
TCGA-S3-A6ZF	T2	1.31192	TCGA-S3-A6ZF-01A	Invasive ductal carcinoma	LumB	Tumor	Positive	Positive	Negative	No	Invasive ductal carcinoma - LumB	Infiltrating Ductal Carcinoma	Not Applicable	64	Stage IIA	Breast Invasive Ductal Carcinoma	107	18.79	Positive	90-99%	NOT HISPANIC OR LATINO	0.602	Negative	Infiltrating Ductal Carcinoma	No	Equivocal	2013	Post (prior bilateral ovariectomy OR >12 mo since LMP with no prior hysterectomy)	.	IDC	18.79	Negative	Positive	40-49%	BLACK OR AFRICAN AMERICAN	Primary	Female	Breast	S3	0
TCGA-BH-A0B7	T2	1.30973	TCGA-BH-A0B7-01A	Invasive ductal carcinoma	HER2E	Tumor	Positive	Positive	Positive	No	Invasive ductal carcinoma - Her2E	Infiltrating Ductal Carcinoma	Not Applicable	42	Stage IIB	Breast Invasive Ductal Carcinoma	1391	84.07	Positive	.	NOT HISPANIC OR LATINO	0.1253	.	Infiltrating Ductal Carcinoma	No	Positive	2006	Pre (<6 months since LMP AND no prior bilateral ovariectomy AND not on estrogen replacement)	11	IDC	84.07	Negative	Positive	.	WHITE	Primary	Female	Breast	BH	0
TCGA-BH-A0DE	T2	1.30842	TCGA-BH-A0DE-01A	Mixed	LumA	Tumor	Positive	Positive	Negative	No	Mixed	Infiltrating Ductal Carcinoma	Not Applicable	62	Stage IIA	Breast Invasive Ductal Carcinoma	1130	77.92	Positive	.	NOT HISPANIC OR LATINO	0.1869	.	Infiltrating Ductal Carcinoma	No	Negative	2007	Post (prior bilateral ovariectomy OR >12 mo since LMP with no prior hysterectomy)	20	IDC	77.92	Negative	Positive	.	WHITE	Primary	Female	Breast	BH	0
TCGA-A8-A0A1	T2	1.30564	TCGA-A8-A0A1-01A	Invasive lobular carcinoma	LumA	Tumor	Positive	Positive	Negative	No	Invasive lobular carcinoma - Luminal	Infiltrating Lobular Carcinoma	Not Applicable	84	Stage IIA	Breast Invasive Lobular Carcinoma	241	11.99	Positive	.		0.117	Negative	Infiltrating Lobular Carcinoma	No	Negative	2009	Post (prior bilateral ovariectomy OR >12 mo since LMP with no prior hysterectomy)	28	ILC	11.99	Negative	Positive	.		Primary	Female	Breast	A8	0
TCGA-BH-A18K	T1	1.30497	TCGA-BH-A18K-01A	No Image	LumA	Tumor	Positive	Positive	Negative	No	-	Infiltrating Ductal Carcinoma	Not Applicable	46	Stage I	Breast Invasive Ductal Carcinoma	4011	.	Positive	.	NOT HISPANIC OR LATINO	0.4274	.	Infiltrating Ductal Carcinoma	No	Negative	1999	.	29	IDC	90.77	Negative	Positive	.	WHITE	Primary	Female	Breast	BH	0
TCGA-C8-A1HK	T2	1.3037	TCGA-C8-A1HK-01A	Invasive ductal carcinoma	HER2E	Tumor	Negative	Negative	Positive	No	Invasive ductal carcinoma - Her2E	Infiltrating Ductal Carcinoma	Not Applicable	53	Stage IIB	Breast Invasive Ductal Carcinoma	116	12.02	Negative	.	NOT HISPANIC OR LATINO	0.518	.	Infiltrating Ductal Carcinoma	No	Positive	2010	Peri (6-12 months since last menstrual period)	35	IDC	12.02	Negative	Negative	.	ASIAN	Primary	Female	Breast	C8	0
TCGA-A8-A0A6	T2	1.30263	TCGA-A8-A0A6-01A	No Image	LumA	Tumor	Positive	Positive	Negative	No	-	Infiltrating Lobular Carcinoma	Not Applicable	64	Stage IIIC	Breast Invasive Lobular Carcinoma	394	21.02	Positive	.		0.1429	Negative	Infiltrating Lobular Carcinoma	No	Negative	2009	Post (prior bilateral ovariectomy OR >12 mo since LMP with no prior hysterectomy)	1994	ILC	21.02	Negative	Positive	.		Primary	Female	Breast	A8	0
TCGA-A1-A0SG	T2	1.30262	TCGA-A1-A0SG-01A	No Image	LumA	Tumor	Positive	Positive	Negative	No	-	Other specify	micropapillary carcinoma invasive	61	Stage IIB	Invasive Breast Carcinoma	1581	14.26	Positive	90-99%	NOT HISPANIC OR LATINO	0.0969	.	Other, specify	No	Negative	2006	Post (prior bilateral ovariectomy OR >12 mo since LMP with no prior hysterectomy)	25	BRCA	14.26	Negative	Positive	90-99%	WHITE	Primary	Female	Breast	A1	0
TCGA-E9-A1R6	T2	1.30143	TCGA-E9-A1R6-01A	Invasive ductal carcinoma	LumA	Tumor	Not Evaluated	Not Evaluated	Negative	.	Invasive ductal carcinoma - LumA	Infiltrating Ductal Carcinoma	Not Applicable	63	Stage IIA	Breast Invasive Ductal Carcinoma	100	11.14	.		NOT HISPANIC OR LATINO	0.4507	.	Infiltrating Ductal Carcinoma	No	.	2010	Post (prior bilateral ovariectomy OR >12 mo since LMP with no prior hysterectomy)	19	IDC	11.14	Negative	.		WHITE	Primary	Female	Breast	E9	0
TCGA-B6-A0RG	T3	1.3	TCGA-B6-A0RG-01A	Invasive ductal carcinoma	LumA	Tumor	Negative	Negative	Negative	Yes	Invasive ductal carcinoma - LumA	Infiltrating Ductal Carcinoma	Not Applicable	26	Stage IIB	Breast Invasive Ductal Carcinoma	6869	68.4	Negative	.	NOT HISPANIC OR LATINO	0.3585	.	Infiltrating Ductal Carcinoma	No	.	1991	Indeterminate (neither Pre or Postmenopausal)	49	IDC	68.4	Negative	Negative	.	WHITE	Primary	Female	Breast	B6	0
TCGA-EW-A1P4	T2	1.29962	TCGA-EW-A1P4-01A	Invasive carcinoma with medullary features	Basal	Tumor	Negative	Negative	Negative	Yes	Invasive carcinoma with medullary features	Medullary Carcinoma	Not Applicable	43	Stage IIA	Breast Invasive Ductal Carcinoma	525	29.8	Negative	<10%	HISPANIC OR LATINO	0.4697	.	Medullary Carcinoma	No	Negative	2009	Pre (<6 months since LMP AND no prior bilateral ovariectomy AND not on estrogen replacement)	45	IDC	29.8	Negative	Negative	<10%	WHITE	Primary	Female	Breast	EW	0
TCGA-A2-A0ST	T1	1.29961	TCGA-A2-A0ST-01A	Invasive ductal carcinoma	Basal	Tumor	Negative	Negative	Negative	Yes	Invasive ductal carcinoma - Basal	Infiltrating Ductal Carcinoma	Not Applicable	62	Stage IIA	Breast Invasive Ductal Carcinoma	2597	99.11	Negative	.	NOT HISPANIC OR LATINO	0.0109	Negative	Infiltrating Ductal Carcinoma	No	.	2003	Post (prior bilateral ovariectomy OR >12 mo since LMP with no prior hysterectomy)	4	IDC	99.11	Negative	Negative	.	WHITE	Primary	Female	Breast	A2	0
TCGA-E2-A1LE	T2	1.29886	TCGA-E2-A1LE-01A	Invasive ductal carcinoma	HER2E	Tumor	Negative	Negative	Positive	No	Invasive ductal carcinoma - Her2E	Infiltrating Ductal Carcinoma	Not Applicable	71	Stage IIIC	Breast Invasive Ductal Carcinoma	986	11.86	Negative	.	NOT HISPANIC OR LATINO	0.4304	.	Infiltrating Ductal Carcinoma	No	Positive	2008	Post (prior bilateral ovariectomy OR >12 mo since LMP with no prior hysterectomy)	50	IDC	28.88	Negative	Negative	.	WHITE	Primary	Female	Breast	E2	0
TCGA-AN-A0XR	T2	1.29859	TCGA-AN-A0XR-01A	No Image	LumB	Tumor	Positive	Negative	Negative	No	-	Infiltrating Ductal Carcinoma	Not Applicable	55	Stage IIIA	Breast Invasive Ductal Carcinoma	155	0.33	Positive	.	NOT HISPANIC OR LATINO	0.1201	.	Infiltrating Ductal Carcinoma	No	Negative	2010	Post (prior bilateral ovariectomy OR >12 mo since LMP with no prior hysterectomy)	26	IDC	0.33	Negative	Negative	.	WHITE	Primary	Female	Breast	AN	0
TCGA-D8-A1JT	T2	1.29826	TCGA-D8-A1JT-01A	Papillary neoplasm	LumB	Tumor	Positive	Positive	Negative	No	Papillary carcinoma - Luminal	Other specify	ductal and papillary	70	Stage IIA	Breast Invasive Ductal Carcinoma	250	13.3	Positive	70-79%	NOT HISPANIC OR LATINO	0.4147	Negative	Other, specify	No	Equivocal	2010	Post (prior bilateral ovariectomy OR >12 mo since LMP with no prior hysterectomy)	23	IDC	13.3	Negative	Positive	70-79%	WHITE	Primary	Female	Breast	D8	0
TCGA-3C-AALK	T1	1.29787	TCGA-3C-AALK-01A	Invasive ductal carcinoma	LumA	Tumor	Positive	Positive	Positive	No	Invasive ductal carcinoma - LumA	Infiltrating Ductal Carcinoma	Not Applicable	52	Stage IA	Breast Invasive Ductal Carcinoma	1022	47.57	Positive	70-79%	NOT HISPANIC OR LATINO	0.0764	.	Infiltrating Ductal Carcinoma	No	Positive	2011	.		IDC	47.57	Close	Positive	80-89%	BLACK OR AFRICAN AMERICAN	Primary	Female	Breast	3C	0
TCGA-OL-A66K	T2	1.29745	TCGA-OL-A66K-01A	Invasive lobular carcinoma	LumA	Tumor	Positive	Positive	Negative	No	Invasive lobular carcinoma - Luminal	Infiltrating Lobular Carcinoma	Not Applicable	72	Stage IIA	Breast Invasive Lobular Carcinoma	981	.	Positive	70-79%	NOT HISPANIC OR LATINO	0.1883	Negative	Infiltrating Lobular Carcinoma	No	Equivocal	2010	Post (prior bilateral ovariectomy OR >12 mo since LMP with no prior hysterectomy)	20	ILC	41.89	Negative	Positive	90-99%	WHITE	Primary	Female	Breast	OL	0
TCGA-C8-A1HM	T2	1.29666	TCGA-C8-A1HM-01A	Invasive ductal carcinoma	LumB	Tumor	Positive	Positive	Negative	No	Invasive ductal carcinoma - LumB	Infiltrating Ductal Carcinoma	Not Applicable	74	Stage IIA	Breast Invasive Ductal Carcinoma	100	12.32	Positive	.	NOT HISPANIC OR LATINO	0.5116	.	Infiltrating Ductal Carcinoma	No	Negative	2010	Post (prior bilateral ovariectomy OR >12 mo since LMP with no prior hysterectomy)	221	IDC	12.32	Negative	Positive	.	ASIAN	Primary	Female	Breast	C8	0
TCGA-AO-A12G	T2	1.29282	TCGA-AO-A12G-01A	Invasive lobular carcinoma	LumA	Tumor	Positive	Positive	Negative	No	Invasive lobular carcinoma - Luminal	Other specify	pleomorphic infiltrating lobular carcinoma	75	Stage IIA	Breast Invasive Ductal Carcinoma	1415	53.84	Positive	90-99%	NOT HISPANIC OR LATINO	0.2741	Negative	Other, specify	No	Positive	2006	Post (prior bilateral ovariectomy OR >12 mo since LMP with no prior hysterectomy)	27	IDC	53.84	Negative	Positive	30-39%	WHITE	Primary	Female	Breast	AO	0
TCGA-D8-A73U	T2	1.29101	TCGA-D8-A73U-01A	Invasive lobular carcinoma	LumA	Tumor	Positive	Positive	Negative	No	Invasive lobular carcinoma - Luminal	Infiltrating Lobular Carcinoma	Not Applicable	88	Stage IIA	Breast Invasive Lobular Carcinoma	285	16.16	Positive	70-79%	NOT HISPANIC OR LATINO	0.0535	Negative	Infiltrating Lobular Carcinoma	No	Negative	2012	Post (prior bilateral ovariectomy OR >12 mo since LMP with no prior hysterectomy)	.	ILC	16.16	Negative	Positive	70-79%	WHITE	Primary	Female	Breast	D8	0
TCGA-D8-A1XY	T2	1.29055	TCGA-D8-A1XY-01A	Invasive ductal carcinoma	LumA	Tumor	Positive	Positive	Positive	No	Invasive ductal carcinoma - LumA	Infiltrating Ductal Carcinoma	Not Applicable	74	Stage IIA	Breast Invasive Ductal Carcinoma	135	16.52	Positive	.	NOT HISPANIC OR LATINO	0.3139	.	Infiltrating Ductal Carcinoma	No	Positive	2010	Post (prior bilateral ovariectomy OR >12 mo since LMP with no prior hysterectomy)	27	IDC	16.52	.	Positive	.	WHITE	Primary	Female	Breast	D8	0
TCGA-AN-A0XL	T2	1.29029	TCGA-AN-A0XL-01A	Mixed	LumA	Tumor	Positive	Positive	Negative	No	Mixed	Infiltrating Ductal Carcinoma	Not Applicable	61	Stage IIA	Breast Invasive Ductal Carcinoma	169	5.35	Positive	.	NOT HISPANIC OR LATINO	0.3332	.	Infiltrating Ductal Carcinoma	No	Negative	2010	Post (prior bilateral ovariectomy OR >12 mo since LMP with no prior hysterectomy)	19	IDC	5.35	Negative	Positive	.	WHITE	Primary	Female	Breast	AN	0
TCGA-AC-A23G	T1	1.28876	TCGA-AC-A23G-01A	Invasive lobular carcinoma	LumA	Tumor	Positive	Positive	Positive	No	Invasive lobular carcinoma - Luminal	Infiltrating Lobular Carcinoma	Not Applicable	76	Stage IIA	Breast Invasive Lobular Carcinoma	1590	73.85	Positive	90-99%	.	0.0984	Positive	Infiltrating Lobular Carcinoma	No	Positive	2006	Post (prior bilateral ovariectomy OR >12 mo since LMP with no prior hysterectomy)	18	ILC	73.85	Negative	Positive	80-89%	WHITE	Primary	Female	Breast	AC	0
TCGA-BH-A203	T2	1.28664	TCGA-BH-A203-01A	Invasive ductal carcinoma	HER2E	Tumor	Not Evaluated	Not Evaluated	Negative	.	Invasive ductal carcinoma - Her2E	Infiltrating Ductal Carcinoma	Not Applicable	78	Stage IIB	Breast Invasive Ductal Carcinoma	5418	.		.	NOT HISPANIC OR LATINO	0.3623	.	Infiltrating Ductal Carcinoma	No	.	1996	Post (prior bilateral ovariectomy OR >12 mo since LMP with no prior hysterectomy)	36	IDC	38.57	.		.	WHITE	Primary	Female	Breast	BH	0
TCGA-E2-A1LL	T3	1.28604	TCGA-E2-A1LL-01A	Metaplastic carcinoma	Basal	Tumor	Negative	Negative	Negative	Yes	Metaplastic carcinoma	Infiltrating Ductal Carcinoma	Not Applicable	73	Stage IIIA	Breast Invasive Ductal Carcinoma	988	42.81	Negative	.	NOT HISPANIC OR LATINO	0.3672	.	Infiltrating Ductal Carcinoma	No	Negative	2008	Post (prior bilateral ovariectomy OR >12 mo since LMP with no prior hysterectomy)	18	IDC	43	Negative	Negative	.	BLACK OR AFRICAN AMERICAN	Primary	Female	Breast	E2	0
TCGA-D8-A1XQ	T2	1.2849	TCGA-D8-A1XQ-01A	Invasive ductal carcinoma	Basal	Tumor	Negative	Negative	Negative	Yes	Invasive ductal carcinoma - Basal	Infiltrating Ductal Carcinoma	Not Applicable	69	Stage IIA	Breast Invasive Ductal Carcinoma	158	16.39	Negative	.	NOT HISPANIC OR LATINO	0.3387	.	Infiltrating Ductal Carcinoma	No	Negative	2010	Post (prior bilateral ovariectomy OR >12 mo since LMP with no prior hysterectomy)	548	IDC	16.39	Negative	Negative	<10%	WHITE	Primary	Female	Breast	D8	0
TCGA-BH-A0BG	T1	1.2845	TCGA-BH-A0BG-01A	Invasive ductal carcinoma	Basal	Tumor	Negative	Negative	Negative	Yes	Invasive ductal carcinoma - Basal	Infiltrating Ductal Carcinoma	Not Applicable	73	Stage I	Breast Invasive Ductal Carcinoma	798	61.47	Negative	.	NOT HISPANIC OR LATINO	0.4262	.	Infiltrating Ductal Carcinoma	No	Negative	2008	Post (prior bilateral ovariectomy OR >12 mo since LMP with no prior hysterectomy)	26	IDC	61.47	Negative	Negative	.	WHITE	Primary	Female	Breast	BH	0
TCGA-B6-A0RQ	T3	1.28435	TCGA-B6-A0RQ-01A	Invasive lobular carcinoma	normal-like	Tumor	Positive	Positive	Negative	No	-	Infiltrating Lobular Carcinoma	Not Applicable	68	Stage IIB	Breast Invasive Lobular Carcinoma	5890	.	Positive	.	NOT HISPANIC OR LATINO	0.0134	.	Infiltrating Lobular Carcinoma	No	.	1994	Post (prior bilateral ovariectomy OR >12 mo since LMP with no prior hysterectomy)	10	ILC	140.18	.	Positive	.	WHITE	Primary	Female	Breast	B6	0
TCGA-AC-A2BM	T2	1.28295	TCGA-AC-A2BM-01A	Invasive ductal carcinoma	LumB	Tumor	Positive	Positive	Negative	No	Invasive ductal carcinoma - LumB	Infiltrating Ductal Carcinoma	Not Applicable	41	Stage IIB	Breast Invasive Ductal Carcinoma	2164	99.28	Positive	60-69%	.	0.3919	Negative	Infiltrating Ductal Carcinoma	No	.	2005	.	16	IDC	99.28	Negative	Positive	10-19%	BLACK OR AFRICAN AMERICAN	Primary	Female	Breast	AC	0
TCGA-AO-A0JJ	T2	1.28288	TCGA-AO-A0JJ-01A	Invasive lobular carcinoma	LumA	Tumor	Positive	Positive	Negative	No	Invasive lobular carcinoma - Luminal	Infiltrating Lobular Carcinoma	Not Applicable	54	Stage IIB	Breast Invasive Lobular Carcinoma	1477	61.99	Positive	90-99%	NOT HISPANIC OR LATINO	0.1567	.	Infiltrating Lobular Carcinoma	No	Negative	2006	Post (prior bilateral ovariectomy OR >12 mo since LMP with no prior hysterectomy)	11	ILC	61.99	Negative	Positive	70-79%	WHITE	Primary	Female	Breast	AO	0
TCGA-GM-A2DN	T2	1.28049	TCGA-GM-A2DN-01A	Invasive ductal carcinoma	LumA	Tumor	Positive	Positive	Negative	No	Invasive ductal carcinoma - LumA	Infiltrating Ductal Carcinoma	Not Applicable	58	Stage IIA	Breast Invasive Ductal Carcinoma	2436	101.54	Positive	90-99%	NOT HISPANIC OR LATINO	0.0649	.	Infiltrating Ductal Carcinoma	No	Negative	2004	Post (prior bilateral ovariectomy OR >12 mo since LMP with no prior hysterectomy)	17	IDC	101.54	Negative	Positive	90-99%	WHITE	Primary	Female	Breast	GM	0
TCGA-E9-A1RA	T1	1.27956	TCGA-E9-A1RA-01A	Invasive ductal carcinoma	LumA	Tumor	Not Evaluated	Not Evaluated	Negative	.	Invasive ductal carcinoma - LumA	Infiltrating Ductal Carcinoma	Not Applicable	48	Stage IA	Breast Invasive Ductal Carcinoma	45	44.97	.		NOT HISPANIC OR LATINO	0.0886	.	Infiltrating Ductal Carcinoma	No	.	2011	Pre (<6 months since LMP AND no prior bilateral ovariectomy AND not on estrogen replacement)	12	IDC	44.97	Negative	.		WHITE	Primary	Female	Breast	E9	0
TCGA-A8-A09K	T1	1.27949	TCGA-A8-A09K-01A	Mixed	LumA	Tumor	Positive	Positive	Negative	No	Mixed	Infiltrating Ductal Carcinoma	Not Applicable	68	Stage IIA	Breast Invasive Ductal Carcinoma	788	29.96	Positive	.		0.5029	Negative	Infiltrating Ductal Carcinoma	Yes	Negative	2008	Post (prior bilateral ovariectomy OR >12 mo since LMP with no prior hysterectomy)	28	IDC	29.96	Negative	Positive	.		Primary	Female	Breast	A8	0
TCGA-B6-A0IO	T2	1.2794	TCGA-B6-A0IO-01A	Invasive ductal carcinoma	LumA	Tumor	Positive	Indeterminate	Negative	No	Invasive ductal carcinoma - LumA	Infiltrating Ductal Carcinoma	Not Applicable	66	Stage IIA	Breast Invasive Ductal Carcinoma	3278	165.64	Positive	.	NOT HISPANIC OR LATINO	0.327	.	Infiltrating Ductal Carcinoma	No	.	2001	Indeterminate (neither Pre or Postmenopausal)	50	IDC	165.64	Negative	Indeterminate	.	WHITE	Primary	Female	Breast	B6	0
TCGA-BH-A8FZ	T1	1.27935	TCGA-BH-A8FZ-01A	No Image	normal-like	Tumor	Positive	Positive	Negative	No	-	Infiltrating Lobular Carcinoma	Not Applicable	58	Stage IA	Breast Invasive Lobular Carcinoma	468	18.86	Positive	.	NOT HISPANIC OR LATINO	0.1891	.	Infiltrating Lobular Carcinoma	No	Equivocal	2012	Post (prior bilateral ovariectomy OR >12 mo since LMP with no prior hysterectomy)	.	ILC	18.86	Negative	Positive	.	WHITE	Primary	Female	Breast	BH	0
TCGA-GM-A2DL	T1	1.27835	TCGA-GM-A2DL-01A	Invasive ductal carcinoma	LumA	Tumor	Positive	Positive	Negative	No	Invasive ductal carcinoma - LumA	Infiltrating Ductal Carcinoma	Not Applicable	50	Stage I	Breast Invasive Ductal Carcinoma	2723	115.6	Positive	90-99%	NOT HISPANIC OR LATINO	0.1835	.	Infiltrating Ductal Carcinoma	No	Negative	2003	Peri (6-12 months since last menstrual period)	37	IDC	115.6	Negative	Positive	90-99%	WHITE	Primary	Female	Breast	GM	0
TCGA-AR-A1AS	T2	1.277	TCGA-AR-A1AS-01A	Invasive ductal carcinoma	LumA	Tumor	Positive	Positive	Negative	No	Invasive ductal carcinoma - LumA	Infiltrating Ductal Carcinoma	Not Applicable	54	Stage IIB	Breast Invasive Ductal Carcinoma	1331	37.78	Positive	70-79%	.	0.1378	.	Infiltrating Ductal Carcinoma	No	Negative	2007	Post (prior bilateral ovariectomy OR >12 mo since LMP with no prior hysterectomy)	28	IDC	37.78	Negative	Positive	70-79%	ASIAN	Primary	Female	Breast	AR	0
TCGA-AO-A03V	T1	1.27657	TCGA-AO-A03V-01A	Invasive ductal carcinoma	LumA	Tumor	Positive	Positive	Negative	No	Invasive ductal carcinoma - LumA	Infiltrating Ductal Carcinoma	Not Applicable	41	Stage I	Breast Invasive Ductal Carcinoma	670	44.38	Positive	90-99%	NOT HISPANIC OR LATINO	0.3132	.	Infiltrating Ductal Carcinoma	No	Negative	2008	Peri (6-12 months since last menstrual period)	46	IDC	44.38	Negative	Positive	80-89%	WHITE	Primary	Female	Breast	AO	0
TCGA-C8-A12V	T2	1.27601	TCGA-C8-A12V-01A	Invasive ductal carcinoma	Basal	Tumor	Negative	Negative	Negative	Yes	Invasive ductal carcinoma - Basal	Infiltrating Ductal Carcinoma	Not Applicable	55	Stage IIA	Breast Invasive Ductal Carcinoma	57	12.65	Negative	.	NOT HISPANIC OR LATINO	0.0027	.	Infiltrating Ductal Carcinoma	No	Negative	2010	Post (prior bilateral ovariectomy OR >12 mo since LMP with no prior hysterectomy)	13	IDC	12.65	.	Negative	.	ASIAN	Primary	Female	Breast	C8	0
TCGA-AO-A1KS	T2	1.27354	TCGA-AO-A1KS-01A	Mixed	LumB	Tumor	Positive	Positive	Negative	No	Mixed	Infiltrating Lobular Carcinoma	Not Applicable	69	Stage IIA	Breast Invasive Lobular Carcinoma	147	11.5	Positive	90-99%	NOT HISPANIC OR LATINO	0.4859	Negative	Infiltrating Lobular Carcinoma	No	Equivocal	2010	Post (prior bilateral ovariectomy OR >12 mo since LMP with no prior hysterectomy)	29	ILC	11.5	Negative	Positive	90-99%	WHITE	Primary	Female	Breast	AO	0
TCGA-BH-A1EY	T2	1.27312	TCGA-BH-A1EY-01A	Invasive ductal carcinoma	LumA	Tumor	Positive	Positive	Negative	No	Invasive ductal carcinoma - LumA	Infiltrating Ductal Carcinoma	Not Applicable	79	Stage IIA	Breast Invasive Ductal Carcinoma	3840	13.01	Positive	.	NOT HISPANIC OR LATINO	0.3632	.	Infiltrating Ductal Carcinoma	No	Negative	2000	Post (prior bilateral ovariectomy OR >12 mo since LMP with no prior hysterectomy)	29	IDC	17.67	.	Positive	.	WHITE	Primary	Female	Breast	BH	0
TCGA-A1-A0SM	T2	1.27254	TCGA-A1-A0SM-01A	Invasive ductal carcinoma	LumA	Tumor	Positive	Negative	Positive	No	Invasive ductal carcinoma - LumA	Infiltrating Ductal Carcinoma	Not Applicable	77	Stage IIA	Breast Invasive Ductal Carcinoma	1115	7.95	Positive	20-29%	NOT HISPANIC OR LATINO	0.1807	Positive	Infiltrating Ductal Carcinoma	No	Positive	2007	.	22	IDC	7.95	Negative	Negative	.	WHITE	Primary	Male	Breast	A1	0
TCGA-E2-A2P6	T2	1.2714	TCGA-E2-A2P6-01A	Invasive lobular carcinoma	LumA	Tumor	Positive	Positive	Negative	No	Invasive lobular carcinoma - Luminal	Infiltrating Lobular Carcinoma	Not Applicable	77	Stage IIB	Breast Invasive Lobular Carcinoma	174	34.53	Positive	.	HISPANIC OR LATINO	0.1405	Negative	Infiltrating Lobular Carcinoma	No	.	2011	Post (prior bilateral ovariectomy OR >12 mo since LMP with no prior hysterectomy)	93	ILC	34.53	Positive	Positive	.		Primary	Female	Breast	E2	0
TCGA-GM-A3NW	T2	1.27077	TCGA-GM-A3NW-01A	Invasive lobular carcinoma	LumA	Tumor	Negative	Positive	Negative	No	Invasive lobular carcinoma - Luminal	Infiltrating Lobular Carcinoma	Not Applicable	63	Stage IIA	Breast Invasive Lobular Carcinoma	3110	110.41	Negative	.	NOT HISPANIC OR LATINO	0.2472	Negative	Infiltrating Lobular Carcinoma	No	Equivocal	2003	Post (prior bilateral ovariectomy OR >12 mo since LMP with no prior hysterectomy)	57	ILC	110.41	Negative	Positive	20-29%	WHITE	Primary	Female	Breast	GM	0
TCGA-A2-A3XW	T2	1.27065	TCGA-A2-A3XW-01A	Invasive ductal carcinoma	normal-like	Tumor	Positive	Negative	Negative	No	-	Infiltrating Ductal Carcinoma	Not Applicable	42	Stage IIB	Breast Invasive Ductal Carcinoma	1148	56.24	Positive	90-99%	NOT HISPANIC OR LATINO	0.0011	Negative	Infiltrating Ductal Carcinoma	No	Negative	2009	Pre (<6 months since LMP AND no prior bilateral ovariectomy AND not on estrogen replacement)	3	IDC	56.24	Negative	Negative	.	BLACK OR AFRICAN AMERICAN	Primary	Female	Breast	A2	0
TCGA-BH-A0DP	T3	1.27003	TCGA-BH-A0DP-01A	Invasive lobular carcinoma	LumA	Tumor	Positive	Positive	Negative	No	Invasive lobular carcinoma - Luminal	Infiltrating Lobular Carcinoma	Not Applicable	60	Stage IIB	Breast Invasive Lobular Carcinoma	293	15.64	Positive	80-89%	.	0.2568	.	Infiltrating Lobular Carcinoma	No	Negative	2009	Post (prior bilateral ovariectomy OR >12 mo since LMP with no prior hysterectomy)	32	ILC	15.64	Negative	Positive	80-89%	WHITE	Primary	Female	Breast	BH	0
TCGA-B6-A0I2	T1	1.26887	TCGA-B6-A0I2-01A	Invasive ductal carcinoma	Basal	Tumor	Not Evaluated	Not Evaluated	Negative	.	Invasive ductal carcinoma - Basal	Infiltrating Ductal Carcinoma	Not Applicable	45	Stage IA	Breast Invasive Ductal Carcinoma	5305	143.27	.		NOT HISPANIC OR LATINO	0.8535	.	Infiltrating Ductal Carcinoma	No	.	1995	Indeterminate (neither Pre or Postmenopausal)	38	IDC	143.27	.		.	WHITE	Primary	Female	Breast	B6	0
TCGA-E2-A1B5	T2	1.26886	TCGA-E2-A1B5-01A	Invasive lobular carcinoma	LumA	Tumor	Positive	Positive	Negative	No	Invasive lobular carcinoma - Luminal	Infiltrating Lobular Carcinoma	Not Applicable	46	Stage IIA	Breast Invasive Lobular Carcinoma	783	32.33	Positive	.	NOT HISPANIC OR LATINO	0.0291	.	Infiltrating Lobular Carcinoma	No	Negative	2008	Pre (<6 months since LMP AND no prior bilateral ovariectomy AND not on estrogen replacement)	12	ILC	32.33	Negative	Positive	.	WHITE	Primary	Female	Breast	E2	0
TCGA-E9-A227	T2	1.26866	TCGA-E9-A227-01A	Invasive ductal carcinoma	LumA	Tumor	Positive	Positive	Negative	No	Invasive ductal carcinoma - LumA	Infiltrating Ductal Carcinoma	Not Applicable	42	Stage IIB	Breast Invasive Ductal Carcinoma	66	32.03	Positive	90-99%	NOT HISPANIC OR LATINO	0.0506	.	Infiltrating Ductal Carcinoma	No	Negative	2011	Pre (<6 months since LMP AND no prior bilateral ovariectomy AND not on estrogen replacement)	11	IDC	32.03	Positive	Positive	80-89%	WHITE	Primary	Female	Breast	E9	0
TCGA-AR-A1AT	T2	1.267	TCGA-AR-A1AT-01A	Mixed	HER2E	Tumor	Positive	Positive	Positive	No	Mixed	Infiltrating Lobular Carcinoma	Not Applicable	62	Stage IIA	Breast Invasive Lobular Carcinoma	1339	.	Positive	<10%	NOT HISPANIC OR LATINO	.		Infiltrating Lobular Carcinoma	No	Positive	2007	Post (prior bilateral ovariectomy OR >12 mo since LMP with no prior hysterectomy)	21	ILC	41.79	Negative	Positive	<10%	WHITE	Primary	Female	Breast	AR	0
TCGA-B6-A408	T2	1.26624	TCGA-B6-A408-01A	No Image	LumA	Tumor	Positive	Positive	Negative	No	-	Mixed Histology (please specify)	ductal and lobular	55	Stage IIIC	Breast Mixed Ductal and Lobular Carcinoma	1500	68.07	Positive	90-99%	NOT HISPANIC OR LATINO	0.2495	Negative	Mixed Histology (please specify)	No	Equivocal	2008	.	30	MDLC	68.07	Negative	Positive	60-69%	BLACK OR AFRICAN AMERICAN	Primary	Female	Breast	B6	0
TCGA-A8-A06T	T3	1.26616	TCGA-A8-A06T-01A	Invasive ductal carcinoma	LumA	Tumor	Positive	Positive	Positive	No	Invasive ductal carcinoma - LumA	Infiltrating Ductal Carcinoma	Not Applicable	75	Stage IIIA	Breast Invasive Ductal Carcinoma	941	53.02	Positive	.		0.7708	Positive	Infiltrating Ductal Carcinoma	Yes	Positive	2007	Post (prior bilateral ovariectomy OR >12 mo since LMP with no prior hysterectomy)	23	IDC	53.02	Negative	Positive	.		Primary	Female	Breast	A8	0
TCGA-C8-A12K	T2	1.26609	TCGA-C8-A12K-01A	Invasive ductal carcinoma	Basal	Tumor	Not Evaluated	Not Evaluated	Negative	.	Invasive ductal carcinoma - Basal	Infiltrating Ductal Carcinoma	Not Applicable	80	Stage IIB	Breast Invasive Ductal Carcinoma	57	0	.		NOT HISPANIC OR LATINO	0.4856	.	Infiltrating Ductal Carcinoma	No	.	2010	Post (prior bilateral ovariectomy OR >12 mo since LMP with no prior hysterectomy)	78	IDC	0	Negative	.		ASIAN	Primary	Female	Breast	C8	0
TCGA-AN-A04C	T2	1.26486	TCGA-AN-A04C-01A	No Image	HER2E	Tumor	Negative	Negative	Positive	No	-	Infiltrating Ductal Carcinoma	Not Applicable	51	Stage IIB	Breast Invasive Ductal Carcinoma	656	1.77	Negative	.	NOT HISPANIC OR LATINO	0.339	.	Infiltrating Ductal Carcinoma	No	Positive	2008	Post (prior bilateral ovariectomy OR >12 mo since LMP with no prior hysterectomy)	63	IDC	1.77	Positive	Negative	.	WHITE	Primary	Female	Breast	AN	0
TCGA-EW-A1P0	T2	1.26437	TCGA-EW-A1P0-01A	Mucinous carcinoma	LumB	Tumor	Positive	Negative	Negative	No	Mucinous carcinoma	Mixed Histology (please specify)	IDC+ mucinous carcinoma	55	Stage IIB	Breast Invasive Ductal Carcinoma	1142	35.94	Positive	90-99%	NOT HISPANIC OR LATINO	0.2439	.	Other, specify	No	Negative	2008	Post (prior bilateral ovariectomy OR >12 mo since LMP with no prior hysterectomy)	22	IDC	41.1	Negative	Negative	<10%	WHITE	Primary	Female	Breast	EW	0
TCGA-BH-A0H6	T1	1.26397	TCGA-BH-A0H6-01A	Invasive micropapillary carcinoma	LumA	Tumor	Positive	Positive	Negative	No	Invasive micropapillary carcinoma	Infiltrating Ductal Carcinoma	Not Applicable	82	Stage I	Breast Invasive Ductal Carcinoma	583	24.54	Positive	50-59%	.	0.0982	.	Infiltrating Ductal Carcinoma	No	Negative	2008	Post (prior bilateral ovariectomy OR >12 mo since LMP with no prior hysterectomy)	13	IDC	24.54	Negative	Positive	60-69%	WHITE	Primary	Female	Breast	BH	0
TCGA-BH-A0AU	T2	1.26285	TCGA-BH-A0AU-01A	Invasive ductal carcinoma	LumB	Tumor	Positive	Positive	Negative	No	Invasive ductal carcinoma - LumB	Infiltrating Ductal Carcinoma	Not Applicable	45	Stage IIA	Breast Invasive Ductal Carcinoma	583	62.88	Positive	.	NOT HISPANIC OR LATINO	0.4255	Negative	Infiltrating Ductal Carcinoma	No	Positive	2008	Pre (<6 months since LMP AND no prior bilateral ovariectomy AND not on estrogen replacement)	14	IDC	62.88	Negative	Positive	.	WHITE	Primary	Female	Breast	BH	0
TCGA-S3-AA11	T2	1.26151	TCGA-S3-AA11-01A	Invasive ductal carcinoma	LumA	Tumor	Positive	Positive	Negative	No	Invasive ductal carcinoma - LumA	Infiltrating Ductal Carcinoma	Not Applicable	67	Stage IIA	Breast Invasive Ductal Carcinoma	148	13.83	Positive	90-99%	NOT HISPANIC OR LATINO	0.056	Negative	Infiltrating Ductal Carcinoma	No	Equivocal	2013	Post (prior bilateral ovariectomy OR >12 mo since LMP with no prior hysterectomy)	.	IDC	13.83	Negative	Positive	60-69%	BLACK OR AFRICAN AMERICAN	Primary	Female	Breast	S3	0
TCGA-D8-A1JP	T1	1.26059	TCGA-D8-A1JP-01A	Invasive ductal carcinoma	LumA	Tumor	Positive	Positive	Negative	No	Invasive ductal carcinoma - LumA	Infiltrating Ductal Carcinoma	Not Applicable	73	Stage IA	Breast Invasive Ductal Carcinoma	292	20.99	Positive	.	NOT HISPANIC OR LATINO	0.4267	.	Infiltrating Ductal Carcinoma	No	Negative	2010	Post (prior bilateral ovariectomy OR >12 mo since LMP with no prior hysterectomy)	84	IDC	20.99	Negative	Positive	<10%	WHITE	Primary	Female	Breast	D8	0
TCGA-E2-A1LG	T2	1.25962	TCGA-E2-A1LG-01A	Invasive lobular carcinoma	Basal	Tumor	Negative	Negative	Negative	Yes	-	Infiltrating Lobular Carcinoma	Not Applicable	50	Stage IIA	Breast Invasive Lobular Carcinoma	252	50.03	Negative	.	NOT HISPANIC OR LATINO	0.5605	Negative	Infiltrating Lobular Carcinoma	Yes	Equivocal	2010	Peri (6-12 months since last menstrual period)	87	ILC	50.03	Negative	Negative	.	BLACK OR AFRICAN AMERICAN	Primary	Female	Breast	E2	0
TCGA-AC-A6IV	T2	1.25947	TCGA-AC-A6IV-01A	Invasive lobular carcinoma	LumA	Tumor	Positive	Positive	Negative	No	Invasive lobular carcinoma - Luminal	Infiltrating Lobular Carcinoma	Not Applicable	47	Stage IIB	Breast Invasive Lobular Carcinoma	289	18.66	Positive	90-99%	NOT HISPANIC OR LATINO	0.0215	.	Infiltrating Lobular Carcinoma	No	Equivocal	2012	.		ILC	18.66	Negative	Positive	60-69%	WHITE	Primary	Female	Breast	AC	0
TCGA-BH-A0BQ	T1	1.25825	TCGA-BH-A0BQ-01A	Invasive ductal carcinoma	LumA	Tumor	Positive	Positive	Negative	No	Invasive ductal carcinoma - LumA	Infiltrating Ductal Carcinoma	Not Applicable	39	Stage I	Breast Invasive Ductal Carcinoma	1197	56.14	Positive	.	NOT HISPANIC OR LATINO	0.1009	.	Infiltrating Ductal Carcinoma	No	Positive	2007	Pre (<6 months since LMP AND no prior bilateral ovariectomy AND not on estrogen replacement)	15	IDC	74.08	Negative	Positive	.	WHITE	Primary	Female	Breast	BH	0
TCGA-A2-A04V	T2	1.25778	TCGA-A2-A04V-01A	Invasive ductal carcinoma	LumA	Tumor	Positive	Positive	Negative	No	Invasive ductal carcinoma - LumA	Infiltrating Ductal Carcinoma	Not Applicable	39	Stage IIA	Breast Invasive Ductal Carcinoma	1812	48.29	Positive	90-99%	NOT HISPANIC OR LATINO	0.1132	Negative	Infiltrating Ductal Carcinoma	No	Equivocal	2005	Pre (<6 months since LMP AND no prior bilateral ovariectomy AND not on estrogen replacement)	24	IDC	63.07	Negative	Positive	10-19%	WHITE	Primary	Female	Breast	A2	0
TCGA-OL-A5DA	T2	1.25594	TCGA-OL-A5DA-01A	Invasive lobular carcinoma	LumA	Tumor	Positive	Positive	Negative	No	Invasive lobular carcinoma - Luminal	Infiltrating Lobular Carcinoma	Not Applicable	61	Stage IIA	Breast Invasive Lobular Carcinoma	1407	58.57	Positive	60-69%	NOT HISPANIC OR LATINO	0.2379	Negative	Infiltrating Lobular Carcinoma	No	.	2009	Post (prior bilateral ovariectomy OR >12 mo since LMP with no prior hysterectomy)	41	ILC	58.57	Negative	Positive	60-69%	WHITE	Primary	Female	Breast	OL	0
TCGA-B6-A0WZ	T2	1.25461	TCGA-B6-A0WZ-01A	Invasive ductal carcinoma	LumA	Tumor	Positive	Positive	Negative	No	Invasive ductal carcinoma - LumA	Infiltrating Ductal Carcinoma	Not Applicable	50	Stage II	Breast Invasive Ductal Carcinoma	5179	168.1	Positive	.	NOT HISPANIC OR LATINO	0.2496	.	Infiltrating Ductal Carcinoma	No	.	1996	Indeterminate (neither Pre or Postmenopausal)	22	IDC	206.7	Negative	Positive	.	BLACK OR AFRICAN AMERICAN	Primary	Female	Breast	B6	0
TCGA-BH-A0B9	T1	1.25433	TCGA-BH-A0B9-01A	Invasive ductal carcinoma	Basal	Tumor	Negative	Negative	Negative	Yes	Invasive ductal carcinoma - Basal	Infiltrating Ductal Carcinoma	Not Applicable	44	Stage IA	Breast Invasive Ductal Carcinoma	1391	51.64	Negative	.		0.307	.	Infiltrating Ductal Carcinoma	No	Negative	2006	Pre (<6 months since LMP AND no prior bilateral ovariectomy AND not on estrogen replacement)	31	IDC	51.64	Negative	Negative	.	WHITE	Primary	Female	Breast	BH	0
TCGA-BH-A0HU	T1	1.25367	TCGA-BH-A0HU-01A	Invasive ductal carcinoma	LumB	Tumor	Positive	Positive	Negative	No	Invasive ductal carcinoma - LumB	Infiltrating Ductal Carcinoma	Not Applicable	52	Stage IA	Breast Invasive Ductal Carcinoma	394	12.88	Positive	40-49%	.	0.3924	.	Infiltrating Ductal Carcinoma	No	Negative	2009	Peri (6-12 months since last menstrual period)	29	IDC	12.88	Negative	Positive	40-49%	WHITE	Primary	Female	Breast	BH	0
TCGA-E9-A1R5	T1	1.25258	TCGA-E9-A1R5-01A	Invasive ductal carcinoma	LumA	Tumor	Not Evaluated	Not Evaluated	Indeterminate	.	Invasive ductal carcinoma - LumA	Infiltrating Ductal Carcinoma	Not Applicable	63	Stage IA	Breast Invasive Ductal Carcinoma	58	3.02	.		NOT HISPANIC OR LATINO	0.2577	.	Infiltrating Ductal Carcinoma	No	.	2011	Post (prior bilateral ovariectomy OR >12 mo since LMP with no prior hysterectomy)	25	IDC	3.02	Negative	.		WHITE	Primary	Female	Breast	E9	0
TCGA-B6-A0IB	T3	1.25249	TCGA-B6-A0IB-01A	Invasive ductal carcinoma	LumB	Tumor	Positive	Positive	Negative	No	Invasive ductal carcinoma - LumB	Infiltrating Ductal Carcinoma	Not Applicable	64	Stage IV	Breast Invasive Ductal Carcinoma	6660	89.26	Positive	.	NOT HISPANIC OR LATINO	0.5461	.	Infiltrating Ductal Carcinoma	No	.	1992	Indeterminate (neither Pre or Postmenopausal)	49	IDC	129.47	Negative	Positive	.	WHITE	Primary	Female	Breast	B6	0
TCGA-AO-A12A	T2	1.25168	TCGA-AO-A12A-01A	Invasive ductal carcinoma	LumA	Tumor	Positive	Positive	Negative	No	Invasive ductal carcinoma - LumA	Infiltrating Ductal Carcinoma	Not Applicable	47	Stage IIA	Breast Invasive Ductal Carcinoma	2793	102.23	Positive	90-99%	NOT HISPANIC OR LATINO	0.1372	Negative	Infiltrating Ductal Carcinoma	No	Negative	2003	Pre (<6 months since LMP AND no prior bilateral ovariectomy AND not on estrogen replacement)	11	IDC	102.23	Close	Positive	90-99%	WHITE	Primary	Female	Breast	AO	0
TCGA-OL-A5RZ	T1	1.25083	TCGA-OL-A5RZ-01A	Invasive ductal carcinoma	HER2E	Tumor	Positive	Negative	Positive	No	Invasive ductal carcinoma - Her2E	Infiltrating Ductal Carcinoma	Not Applicable	57	Stage IA	Breast Invasive Ductal Carcinoma	343	22.31	Positive	30-39%	.	0.4698	Positive	Infiltrating Ductal Carcinoma	No	.	2012	Post (prior bilateral ovariectomy OR >12 mo since LMP with no prior hysterectomy)	77	IDC	22.31	Negative	Negative	<10%	BLACK OR AFRICAN AMERICAN	Primary	Female	Breast	OL	0
TCGA-EW-A1PH	T1	1.25029	TCGA-EW-A1PH-01A	Invasive ductal carcinoma	Basal	Tumor	Negative	Negative	Indeterminate	No	Invasive ductal carcinoma - Basal	Infiltrating Ductal Carcinoma	Not Applicable	52	Stage IIA	Breast Invasive Ductal Carcinoma	77	19.94	Negative	<10%	HISPANIC OR LATINO	0.4664	.	Infiltrating Ductal Carcinoma	No	Negative	2010	Post (prior bilateral ovariectomy OR >12 mo since LMP with no prior hysterectomy)	34	IDC	19.94	Negative	Negative	<10%	WHITE	Primary	Female	Breast	EW	0
TCGA-BH-A18Q	T2	1.24898	TCGA-BH-A18Q-01A	Invasive ductal carcinoma	Basal	Tumor	Negative	Negative	Negative	Yes	Invasive ductal carcinoma - Basal	Infiltrating Ductal Carcinoma	Not Applicable	56	Stage IIB	Breast Invasive Ductal Carcinoma	3417	.	Negative	.	NOT HISPANIC OR LATINO	0.7399	Negative	Infiltrating Ductal Carcinoma	No	Positive	2001	.	54	IDC	55.58	Negative	Negative	.	WHITE	Primary	Female	Breast	BH	0
TCGA-AQ-A04J	T2	1.24787	TCGA-AQ-A04J-01A	Invasive ductal carcinoma	Basal	Tumor	Negative	Negative	Negative	Yes	Invasive ductal carcinoma - Basal	Infiltrating Ductal Carcinoma	Not Applicable	45	Stage IIA	Breast Invasive Ductal Carcinoma	118	26.91	Negative	<10%	NOT HISPANIC OR LATINO	0.3431	.	Infiltrating Ductal Carcinoma	No	Negative	2009	Pre (<6 months since LMP AND no prior bilateral ovariectomy AND not on estrogen replacement)	44	IDC	26.91	Negative	Negative	<10%	WHITE	Primary	Female	Breast	AQ	0
TCGA-C8-A1HN	T2	1.24686	TCGA-C8-A1HN-01A	Invasive ductal carcinoma	LumB	Tumor	Positive	Positive	Negative	No	Invasive ductal carcinoma - LumB	Infiltrating Ductal Carcinoma	Not Applicable	56	Stage IIA	Breast Invasive Ductal Carcinoma	88	12.94	Positive	.	NOT HISPANIC OR LATINO	0.436	.	Infiltrating Ductal Carcinoma	No	Equivocal	2010	Post (prior bilateral ovariectomy OR >12 mo since LMP with no prior hysterectomy)	34	IDC	12.94	Negative	Positive	.	ASIAN	Primary	Female	Breast	C8	0
TCGA-AC-A3W6	T3	1.24641	TCGA-AC-A3W6-01A	Invasive lobular carcinoma	LumA	Tumor	Positive	Positive	Positive	No	Invasive lobular carcinoma - Luminal	Infiltrating Lobular Carcinoma	Not Applicable	90	Stage IIIA	Breast Invasive Lobular Carcinoma	101	19.78	Positive	90-99%	NOT HISPANIC OR LATINO	0.1051	.	Infiltrating Lobular Carcinoma	Yes	Negative	2012	Post (prior bilateral ovariectomy OR >12 mo since LMP with no prior hysterectomy)	150	ILC	19.78	Negative	Positive	20-29%	WHITE	Primary	Female	Breast	AC	0
TCGA-AC-A8OP	T1	1.24604	TCGA-AC-A8OP-01A	Mixed	LumA	Tumor	Positive	Positive	Negative	No	Mixed	Infiltrating Ductal Carcinoma	Not Applicable	72	Stage IA	Breast Invasive Ductal Carcinoma	921	20.17	Positive	90-99%	NOT HISPANIC OR LATINO	0.2658	.	Infiltrating Ductal Carcinoma	No	Indeterminate	2011	Post (prior bilateral ovariectomy OR >12 mo since LMP with no prior hysterectomy)	.	IDC	20.17	Negative	Positive	10-19%	BLACK OR AFRICAN AMERICAN	Primary	Female	Breast	AC	0
TCGA-AN-A0FN	T1	1.24587	TCGA-AN-A0FN-01A	Mixed	LumA	Tumor	Positive	Positive	Negative	No	Mixed	Infiltrating Ductal Carcinoma	Not Applicable	61	Stage IA	Breast Invasive Ductal Carcinoma	57	7.16	Positive	90-99%	NOT HISPANIC OR LATINO	0.0004	.	Infiltrating Lobular Carcinoma	No	Positive	2010	Post (prior bilateral ovariectomy OR >12 mo since LMP with no prior hysterectomy)	24	IDC	7.16	Negative	Positive	10-19%	WHITE	Primary	Female	Breast	AN	0
TCGA-E9-A22E	T2	1.24473	TCGA-E9-A22E-01A	Mixed	LumB	Tumor	Positive	Positive	Negative	No	Mixed	Infiltrating Ductal Carcinoma	Not Applicable	56	Stage IIIA	Breast Invasive Ductal Carcinoma	52	41.69	Positive	10-19%	NOT HISPANIC OR LATINO	0.4323	.	Infiltrating Ductal Carcinoma	No	Positive	2011	Post (prior bilateral ovariectomy OR >12 mo since LMP with no prior hysterectomy)	64	IDC	41.69	Negative	Positive	<10%	WHITE	Primary	Female	Breast	E9	0
TCGA-E2-A1LI	T2	1.24444	TCGA-E2-A1LI-01A	Invasive ductal carcinoma	Basal	Tumor	Negative	Negative	Negative	Yes	Invasive ductal carcinoma - Basal	Infiltrating Ductal Carcinoma	Not Applicable	57	Stage IIB	Breast Invasive Ductal Carcinoma	2815	102.53	Negative	.	NOT HISPANIC OR LATINO	0.4015	Negative	Infiltrating Ductal Carcinoma	No	Equivocal	2003	Post (prior bilateral ovariectomy OR >12 mo since LMP with no prior hysterectomy)	10	IDC	102.53	Close	Negative	.	WHITE	Primary	Female	Breast	E2	0
TCGA-BH-A0EB	T1	1.24393	TCGA-BH-A0EB-01A	Invasive ductal carcinoma	LumA	Tumor	Positive	Positive	Negative	No	Invasive ductal carcinoma - LumA	Infiltrating Ductal Carcinoma	Not Applicable	69	Stage IA	Breast Invasive Ductal Carcinoma	552	24.47	Positive	90-99%	.	0.1316	Negative	Infiltrating Ductal Carcinoma	No	Equivocal	2008	Post (prior bilateral ovariectomy OR >12 mo since LMP with no prior hysterectomy)	26	IDC	24.47	Negative	Positive	40-49%	WHITE	Primary	Female	Breast	BH	0
TCGA-D8-A27F	T2	1.24333	TCGA-D8-A27F-01A	Invasive ductal carcinoma	Basal	Tumor	Negative	Negative	Negative	Yes	Invasive ductal carcinoma - Basal	Infiltrating Ductal Carcinoma	Not Applicable	40	Stage IIA	Breast Invasive Ductal Carcinoma	166	16.03	Negative	.	NOT HISPANIC OR LATINO	0.6698	.	Infiltrating Ductal Carcinoma	No	Negative	2010	Pre (<6 months since LMP AND no prior bilateral ovariectomy AND not on estrogen replacement)	38	IDC	16.03	Negative	Negative	.	WHITE	Primary	Female	Breast	D8	0
TCGA-AN-A0XS	T2	1.24308	TCGA-AN-A0XS-01A	Invasive ductal carcinoma	LumA	Tumor	Negative	Positive	Negative	No	Invasive ductal carcinoma - LumA	Infiltrating Ductal Carcinoma	Not Applicable	63	Stage IIIA	Breast Invasive Ductal Carcinoma	120	0.33	Negative	.	NOT HISPANIC OR LATINO	0.0804	.	Infiltrating Ductal Carcinoma	No	Negative	2010	Post (prior bilateral ovariectomy OR >12 mo since LMP with no prior hysterectomy)	23	IDC	0.33	Negative	Positive	.	WHITE	Primary	Female	Breast	AN	0
TCGA-BH-A18H	T1	1.24296	TCGA-BH-A18H-01A	Invasive ductal carcinoma	LumA	Tumor	Positive	Positive	Negative	No	Invasive ductal carcinoma - LumA	Infiltrating Ductal Carcinoma	Not Applicable	63	Stage IA	Breast Invasive Ductal Carcinoma	16	21.42	Positive	.	NOT HISPANIC OR LATINO	0.263	Equivocal	Infiltrating Ductal Carcinoma	Yes	Positive	2010	Post (prior bilateral ovariectomy OR >12 mo since LMP with no prior hysterectomy)	21	IDC	21.42	Negative	Positive	.	WHITE	Primary	Female	Breast	BH	0
TCGA-AN-A0AK	T2	1.24252	TCGA-AN-A0AK-01A	Invasive ductal carcinoma	LumB	Tumor	Positive	Negative	Negative	No	Invasive ductal carcinoma - LumB	Infiltrating Ductal Carcinoma	Not Applicable	76	Stage IIA	Breast Invasive Ductal Carcinoma	58	7.36	Positive	80-89%	NOT HISPANIC OR LATINO	0.2818	.	Infiltrating Ductal Carcinoma	No	Positive	2010	Post (prior bilateral ovariectomy OR >12 mo since LMP with no prior hysterectomy)	915	IDC	7.36	Negative	Negative	<10%	WHITE	Primary	Female	Breast	AN	0
TCGA-GM-A3XN	T1	1.24246	TCGA-GM-A3XN-01A	Invasive lobular carcinoma	LumA	Tumor	Positive	Positive	Negative	No	Invasive lobular carcinoma - Luminal	Infiltrating Lobular Carcinoma	Not Applicable	44	Stage IIIA	Breast Invasive Lobular Carcinoma	1627	66.33	Positive	80-89%	NOT HISPANIC OR LATINO	0.1675	Negative	Infiltrating Lobular Carcinoma	No	Negative	2007	Post (prior bilateral ovariectomy OR >12 mo since LMP with no prior hysterectomy)	15	ILC	66.33	Negative	Positive	90-99%	WHITE	Primary	Female	Breast	GM	0
TCGA-A7-A6VX	T2	1.24199	TCGA-A7-A6VX-01A	Invasive ductal carcinoma	LumB	Tumor	Positive	Positive	Negative	No	Invasive ductal carcinoma - LumB	Infiltrating Ductal Carcinoma	Not Applicable	68	Stage IIA	Breast Invasive Ductal Carcinoma	73	10.41	Positive	90-99%	NOT HISPANIC OR LATINO	0.6347	.	Infiltrating Ductal Carcinoma	No	Negative	2013	Post (prior bilateral ovariectomy OR >12 mo since LMP with no prior hysterectomy)	.	IDC	10.41	Negative	Positive	.	BLACK OR AFRICAN AMERICAN	Primary	Female	Breast	A7	0
TCGA-B6-A401	T1	1.24114	TCGA-B6-A401-01A	No Image	LumA	Tumor	Positive	Positive	Negative	No	-	Infiltrating Ductal Carcinoma	Not Applicable	47	Stage IIA	Breast Invasive Ductal Carcinoma	1935	85.28	Positive	80-89%	NOT HISPANIC OR LATINO	0.3026	.	Infiltrating Ductal Carcinoma	No	Negative	2007	.	18	IDC	85.28	Negative	Positive	90-99%	BLACK OR AFRICAN AMERICAN	Primary	Female	Breast	B6	0
TCGA-D8-A1X5	T2	1.24049	TCGA-D8-A1X5-01A	Mixed	LumB	Tumor	Positive	Positive	Positive	No	Mixed	Infiltrating Ductal Carcinoma	Not Applicable	81	Stage IIIC	Breast Invasive Ductal Carcinoma	197	18.56	Positive	.	NOT HISPANIC OR LATINO	0.631	.	Infiltrating Ductal Carcinoma	No	Positive	2010	Post (prior bilateral ovariectomy OR >12 mo since LMP with no prior hysterectomy)	31	IDC	18.56	Negative	Positive	.	WHITE	Primary	Female	Breast	D8	0
TCGA-EW-A424	T3	1.23938	TCGA-EW-A424-01A	Invasive lobular carcinoma	LumA	Tumor	Positive	Positive	Negative	No	Invasive lobular carcinoma - Luminal	Infiltrating Lobular Carcinoma	Not Applicable	51	Stage IIIA	Breast Invasive Lobular Carcinoma	141	23.49	Positive	50-59%	HISPANIC OR LATINO	0.1872	.	Infiltrating Lobular Carcinoma	No	Positive	2012	.		ILC	23.49	Negative	Positive	.	WHITE	Primary	Female	Breast	EW	0
TCGA-BH-A0HW	T1	1.23819	TCGA-BH-A0HW-01A	Papillary neoplasm	LumB	Tumor	Positive	Negative	Negative	No	Papillary carcinoma - Luminal	Infiltrating Ductal Carcinoma	Not Applicable	62	Stage IA	Breast Invasive Ductal Carcinoma	1591	51.28	Positive	90-99%	.	0.23	Negative	Infiltrating Ductal Carcinoma	No	Equivocal	2006	Post (prior bilateral ovariectomy OR >12 mo since LMP with no prior hysterectomy)	29	IDC	51.28	Negative	Negative	<10%	ASIAN	Primary	Female	Breast	BH	0
TCGA-E2-A1LB	T2	1.23793	TCGA-E2-A1LB-01A	Invasive ductal carcinoma	HER2E	Tumor	Negative	Negative	Positive	No	Invasive ductal carcinoma - Her2E	Infiltrating Ductal Carcinoma	Not Applicable	41	Stage IIB	Breast Invasive Ductal Carcinoma	909	75.76	Negative	.	NOT HISPANIC OR LATINO	0.1072	.	Infiltrating Ductal Carcinoma	No	Positive	2008	Pre (<6 months since LMP AND no prior bilateral ovariectomy AND not on estrogen replacement)	31	IDC	75.76	Negative	Negative	.	BLACK OR AFRICAN AMERICAN	Primary	Female	Breast	E2	0
TCGA-AC-A5XU	T3	1.23791	TCGA-AC-A5XU-01A	Invasive ductal carcinoma	LumA	Tumor	Positive	Positive	Negative	No	Invasive ductal carcinoma - LumA	na	na	74	Stage IIB	Breast Invasive Ductal Carcinoma	44	14.95	Positive	90-99%	NOT HISPANIC OR LATINO	0.5906	.	Infiltrating Ductal Carcinoma	No	Negative	2013	.	39	IDC	14.95	Negative	Positive	60-69%	BLACK OR AFRICAN AMERICAN	Primary	Female	Breast	AC	0
TCGA-B6-A0X7	T1	1.23771	TCGA-B6-A0X7-01A	Invasive lobular carcinoma	LumA	Tumor	Positive	Positive	Negative	No	Invasive lobular carcinoma - Luminal	Mixed Histology (please specify)	Ductal/Lobular	62	Stage X	Breast Invasive Ductal Carcinoma	6002	36.27	Positive	.	NOT HISPANIC OR LATINO	0.1698	.	Mixed Histology (please specify)	No	.	1994	Post (prior bilateral ovariectomy OR >12 mo since LMP with no prior hysterectomy)	14	IDC	58.51	.	Positive	.	WHITE	Primary	Female	Breast	B6	0
TCGA-A8-A07G	T1	1.23754	TCGA-A8-A07G-01A	Mixed	LumA	Tumor	Positive	Positive	Negative	No	Mixed	Infiltrating Ductal Carcinoma	Not Applicable	65	Stage IIA	Breast Invasive Ductal Carcinoma	453	18.96	Positive	.		0.2875	Negative	Infiltrating Ductal Carcinoma	No	Negative	2009	Post (prior bilateral ovariectomy OR >12 mo since LMP with no prior hysterectomy)	40	IDC	18.96	Negative	Positive	.		Primary	Female	Breast	A8	0
TCGA-AN-A0AM	T2	1.23593	TCGA-AN-A0AM-01A	Invasive ductal carcinoma	LumB	Tumor	Positive	Negative	Negative	No	Invasive ductal carcinoma - LumB	Infiltrating Ductal Carcinoma	Not Applicable	56	Stage IIA	Breast Invasive Ductal Carcinoma	47	0.16	Positive	.	NOT HISPANIC OR LATINO	0.2787	.	Infiltrating Ductal Carcinoma	No	Negative	2010	Post (prior bilateral ovariectomy OR >12 mo since LMP with no prior hysterectomy)	40	IDC	0.16	Negative	Negative	.	WHITE	Primary	Female	Breast	AN	0
TCGA-BH-A2L8	T2	1.23548	TCGA-BH-A2L8-01A	Invasive lobular carcinoma	LumA	Tumor	Positive	Positive	Negative	No	Invasive lobular carcinoma - Luminal	Infiltrating Lobular Carcinoma	Not Applicable	45	Stage IIA	Breast Invasive Lobular Carcinoma	86	20.11	Positive	70-79%	NOT HISPANIC OR LATINO	0.0149	Negative	Infiltrating Lobular Carcinoma	No	Negative	2011	Pre (<6 months since LMP AND no prior bilateral ovariectomy AND not on estrogen replacement)	282	ILC	20.11	Negative	Positive	80-89%	WHITE	Primary	Female	Breast	BH	0
TCGA-E9-A247	T1	1.23542	TCGA-E9-A247-01A	Mixed	LumA	Tumor	Not Evaluated	Not Evaluated	Negative	.	Mixed	Infiltrating Ductal Carcinoma	Not Applicable	59	Stage IA	Breast Invasive Ductal Carcinoma	49	38.96	.		NOT HISPANIC OR LATINO	0.7006	.	Infiltrating Ductal Carcinoma	No	.	2011	Post (prior bilateral ovariectomy OR >12 mo since LMP with no prior hysterectomy)	24	IDC	38.96	Negative	.		WHITE	Primary	Female	Breast	E9	0
TCGA-PL-A8LV	T4	1.23344	TCGA-PL-A8LV-01A	No Image	Basal	Tumor	Not Evaluated	Not Evaluated	Negative	.	-	Medullary Carcinoma	Not Applicable	54	Stage IIIB	Breast Invasive Ductal Carcinoma	240	-0.23	.		NOT HISPANIC OR LATINO	0.7412	.	Medullary Carcinoma	No	.	2013	.		IDC	-0.23	.		.	BLACK OR AFRICAN AMERICAN	Primary	Female	Breast	PL	0
TCGA-A2-A0EO	T1	1.23291	TCGA-A2-A0EO-01A	Invasive ductal carcinoma	LumA	Tumor	Positive	Positive	Negative	No	Invasive ductal carcinoma - LumA	Infiltrating Ductal Carcinoma	Not Applicable	54	Stage IA	Breast Invasive Ductal Carcinoma	2331	80.22	Positive	.	NOT HISPANIC OR LATINO	0.2512	Negative	Infiltrating Ductal Carcinoma	No	Negative	2003	Peri (6-12 months since last menstrual period)	22	IDC	80.22	Close	Positive	.	WHITE	Primary	Female	Breast	A2	0
TCGA-BH-A0DG	T2	1.23085	TCGA-BH-A0DG-01A	Invasive ductal carcinoma	LumA	Tumor	Positive	Negative	Negative	No	Invasive ductal carcinoma - LumA	Infiltrating Ductal Carcinoma	Not Applicable	30	Stage IIA	Breast Invasive Ductal Carcinoma	972	67.05	Positive	.	NOT HISPANIC OR LATINO	0.1591	.	Infiltrating Ductal Carcinoma	No	Negative	2007	Pre (<6 months since LMP AND no prior bilateral ovariectomy AND not on estrogen replacement)	23	IDC	67.05	Negative	Negative	.	BLACK OR AFRICAN AMERICAN	Primary	Female	Breast	BH	0
TCGA-A2-A3Y0	T2	1.23068	TCGA-A2-A3Y0-01A	Invasive ductal carcinoma	Basal	Tumor	Positive	Negative	Negative	No	Invasive ductal carcinoma - Basal	Infiltrating Ductal Carcinoma	Not Applicable	57	Stage IIB	Breast Invasive Ductal Carcinoma	845	50.79	Positive	90-99%	NOT HISPANIC OR LATINO	0.4308	.	Infiltrating Ductal Carcinoma	No	Negative	2010	Post (prior bilateral ovariectomy OR >12 mo since LMP with no prior hysterectomy)	133	IDC	50.79	Close	Negative	.	BLACK OR AFRICAN AMERICAN	Primary	Female	Breast	A2	0
TCGA-C8-A12U	T2	1.23037	TCGA-C8-A12U-01A	Invasive ductal carcinoma	LumB	Tumor	Positive	Positive	Negative	No	Invasive ductal carcinoma - LumB	Infiltrating Ductal Carcinoma	Not Applicable	46	Stage IIB	Breast Invasive Ductal Carcinoma	57	12.65	Positive	.	NOT HISPANIC OR LATINO	0.5344	.	Infiltrating Ductal Carcinoma	No	Negative	2010	Pre (<6 months since LMP AND no prior bilateral ovariectomy AND not on estrogen replacement)	29	IDC	12.65	Negative	Positive	.	ASIAN	Primary	Female	Breast	C8	0
TCGA-E9-A1NG	T2	1.23036	TCGA-E9-A1NG-01A	Invasive ductal carcinoma	LumA	Tumor	Positive	Positive	Negative	No	Invasive ductal carcinoma - LumA	Infiltrating Ductal Carcinoma	Not Applicable	62	Stage IIA	Breast Invasive Ductal Carcinoma	30	.	Positive	.	NOT HISPANIC OR LATINO	0.0874	.	Infiltrating Ductal Carcinoma	No	Negative	2011	Post (prior bilateral ovariectomy OR >12 mo since LMP with no prior hysterectomy)	15	IDC	25.82	Negative	Positive	.	WHITE	Primary	Female	Breast	E9	0
TCGA-GM-A3XL	T2	1.22951	TCGA-GM-A3XL-01A	Invasive ductal carcinoma	Basal	Tumor	Negative	Negative	Negative	Yes	Invasive ductal carcinoma - Basal	Infiltrating Ductal Carcinoma	Not Applicable	49	Stage IIA	Breast Invasive Ductal Carcinoma	1779	69.25	Negative	<10%	NOT HISPANIC OR LATINO	0.4806	Negative	Infiltrating Ductal Carcinoma	No	.	2007	Post (prior bilateral ovariectomy OR >12 mo since LMP with no prior hysterectomy)	65	IDC	69.25	Negative	Negative	<10%	BLACK OR AFRICAN AMERICAN	Primary	Female	Breast	GM	0
TCGA-E9-A22G	T2	1.22934	TCGA-E9-A22G-01A	Invasive ductal carcinoma	Basal	Tumor	Negative	Negative	Negative	Yes	Invasive ductal carcinoma - Basal	Infiltrating Ductal Carcinoma	Not Applicable	47	Stage IIA	Breast Invasive Ductal Carcinoma	45	40.7	Negative	.	NOT HISPANIC OR LATINO	0.8768	.	Infiltrating Ductal Carcinoma	No	Positive	2011	Post (prior bilateral ovariectomy OR >12 mo since LMP with no prior hysterectomy)	74	IDC	40.7	Negative	Negative	.	WHITE	Primary	Female	Breast	E9	0
TCGA-A8-A06P	T1	1.22803	TCGA-A8-A06P-01A	Mixed	LumA	Tumor	Positive	Positive	Negative	No	Mixed	Infiltrating Ductal Carcinoma	Not Applicable	63	Stage IIIA	Breast Invasive Ductal Carcinoma	241	13.01	Positive	.		0.0945	Negative	Infiltrating Ductal Carcinoma	No	Negative	2009	Post (prior bilateral ovariectomy OR >12 mo since LMP with no prior hysterectomy)	37	IDC	13.01	Negative	Positive	.		Primary	Female	Breast	A8	0
TCGA-BH-A6R8	T2	1.22799	TCGA-BH-A6R8-01A	No Image	LumA	Tumor	Positive	Positive	Negative	No	-	Infiltrating Ductal Carcinoma	Not Applicable	46	Stage IIA	Breast Invasive Ductal Carcinoma	260	9.63	Positive	.	NOT HISPANIC OR LATINO	0.3293	Negative	Infiltrating Ductal Carcinoma	No	.	2012	.		IDC	9.63	Negative	Positive	.	BLACK OR AFRICAN AMERICAN	Primary	Female	Breast	BH	0
TCGA-EW-A6SD	T2	1.22794	TCGA-EW-A6SD-01A	Invasive ductal carcinoma	HER2E	Tumor	Negative	Negative	Positive	No	Invasive ductal carcinoma - Her2E	na	na	32	Stage IIB	Breast Invasive Ductal Carcinoma	441	33.18	Negative	<10%	HISPANIC OR LATINO	0.4194	.	Infiltrating Ductal Carcinoma	No	.	2012	.		IDC	33.18	Negative	Negative	<10%	BLACK OR AFRICAN AMERICAN	Primary	Female	Breast	EW	0
TCGA-C8-A1HI	T2	1.22774	TCGA-C8-A1HI-01A	Invasive ductal carcinoma	LumA	Tumor	Positive	Positive	Negative	No	Invasive ductal carcinoma - LumA	Infiltrating Ductal Carcinoma	Not Applicable	40	Stage IIIA	Breast Invasive Ductal Carcinoma	120	11.27	Positive	.	NOT HISPANIC OR LATINO	0.2579	.	Infiltrating Ductal Carcinoma	No	Negative	2010	Pre (<6 months since LMP AND no prior bilateral ovariectomy AND not on estrogen replacement)	24	IDC	11.27	Negative	Positive	.	ASIAN	Primary	Female	Breast	C8	0
TCGA-A8-A09G	T3	1.22698	TCGA-A8-A09G-01A	Mixed	HER2E	Tumor	Positive	Negative	Positive	No	Mixed	Infiltrating Ductal Carcinoma	Not Applicable	79	Stage IIIC	Breast Invasive Ductal Carcinoma	759	0	Positive	.		0.2213	Positive	Infiltrating Ductal Carcinoma	No	Positive	2008	Post (prior bilateral ovariectomy OR >12 mo since LMP with no prior hysterectomy)	190	IDC	0	Negative	Negative	.		Primary	Female	Breast	A8	0
TCGA-E2-A153	T2	1.2269	TCGA-E2-A153-01A	Invasive ductal carcinoma	LumA	Tumor	Positive	Positive	Negative	No	Invasive ductal carcinoma - LumA	Infiltrating Ductal Carcinoma	Not Applicable	51	Stage IIB	Breast Invasive Ductal Carcinoma	475	23.23	Positive	.	NOT HISPANIC OR LATINO	0.1942	.	Infiltrating Ductal Carcinoma	No	Negative	2009	Pre (<6 months since LMP AND no prior bilateral ovariectomy AND not on estrogen replacement)	18	IDC	23.23	Negative	Positive	.	WHITE	Primary	Female	Breast	E2	0
TCGA-A2-A0T0	T2	1.22594	TCGA-A2-A0T0-01A	Invasive ductal carcinoma	Basal	Tumor	Negative	Negative	Negative	Yes	Invasive ductal carcinoma - Basal	Infiltrating Ductal Carcinoma	Not Applicable	59	Stage IIB	Breast Invasive Ductal Carcinoma	268	17.51	Negative	<10%	NOT HISPANIC OR LATINO	0.4533	.	Infiltrating Ductal Carcinoma	No	Negative	2009	Post (prior bilateral ovariectomy OR >12 mo since LMP with no prior hysterectomy)	131	IDC	17.51	Negative	Negative	<10%	WHITE	Primary	Female	Breast	A2	0
TCGA-BH-A1EO	T1	1.22566	TCGA-BH-A1EO-01A	Invasive lobular carcinoma	LumA	Tumor	Positive	Positive	Negative	No	Invasive lobular carcinoma - Luminal	Other specify	infiltrating carcinoma with ductal and lobular features	68	Stage IIA	Breast Mixed Ductal and Lobular Carcinoma	4330	.	Positive	.	NOT HISPANIC OR LATINO	0.2619	.	Mixed Histology (please specify)	No	Negative	1999	Post (prior bilateral ovariectomy OR >12 mo since LMP with no prior hysterectomy)	27	MDLC	91.92	.	Positive	.	WHITE	Primary	Female	Breast	BH	0
TCGA-A2-A0CT	T2	1.22552	TCGA-A2-A0CT-01A	Mixed	LumA	Tumor	Positive	Negative	Negative	No	Mixed	Infiltrating Ductal Carcinoma	Not Applicable	71	Stage IIA	Breast Invasive Ductal Carcinoma	1931	75.2	Positive	90-99%	NOT HISPANIC OR LATINO	0.7056	Negative	Infiltrating Ductal Carcinoma	No	Equivocal	2005	Post (prior bilateral ovariectomy OR >12 mo since LMP with no prior hysterectomy)	56	IDC	75.2	Negative	Negative	<10%	WHITE	Primary	Female	Breast	A2	0
TCGA-D8-A1XL	T2	1.22498	TCGA-D8-A1XL-01A	Invasive ductal carcinoma	LumB	Tumor	Positive	Positive	Negative	No	Invasive ductal carcinoma - LumB	Infiltrating Ductal Carcinoma	Not Applicable	34	Stage IIB	Breast Invasive Ductal Carcinoma	282	19.91	Positive	.	NOT HISPANIC OR LATINO	0.5466	Negative	Infiltrating Ductal Carcinoma	No	Equivocal	2010	Pre (<6 months since LMP AND no prior bilateral ovariectomy AND not on estrogen replacement)	79	IDC	19.91	Negative	Positive	.	WHITE	Primary	Female	Breast	D8	0
TCGA-BH-A0E2	T2	1.22447	TCGA-BH-A0E2-01A	Invasive ductal carcinoma	LumA	Tumor	Positive	Positive	Negative	No	Invasive ductal carcinoma - LumA	Infiltrating Ductal Carcinoma	Not Applicable	49	Stage IIIA	Breast Invasive Ductal Carcinoma	210	14.29	Positive	90-99%	.	0.2837	.	Infiltrating Ductal Carcinoma	No	Negative	2009	Pre (<6 months since LMP AND no prior bilateral ovariectomy AND not on estrogen replacement)	30	IDC	14.29	Negative	Positive	<10%	BLACK OR AFRICAN AMERICAN	Primary	Female	Breast	BH	0
TCGA-A8-A07J	T2	1.22417	TCGA-A8-A07J-01A	Mixed	LumA	Tumor	Positive	Positive	Negative	No	Mixed	Infiltrating Ductal Carcinoma	Not Applicable	35	Stage IIB	Breast Invasive Ductal Carcinoma	241	11.99	Positive	.		0.1612	Negative	Infiltrating Ductal Carcinoma	No	Negative	2009	Pre (<6 months since LMP AND no prior bilateral ovariectomy AND not on estrogen replacement)	32	IDC	11.99	Negative	Positive	.		Primary	Female	Breast	A8	0
TCGA-AR-A0TY	T2	1.22327	TCGA-AR-A0TY-01A	Invasive ductal carcinoma	LumB	Tumor	Positive	Negative	Negative	No	Invasive ductal carcinoma - LumB	Infiltrating Ductal Carcinoma	Not Applicable	54	Stage IIA	Breast Invasive Ductal Carcinoma	2141	17.87	Positive	10-19%	NOT HISPANIC OR LATINO	0.3607	.	Infiltrating Ductal Carcinoma	No	Negative	2004	Post (prior bilateral ovariectomy OR >12 mo since LMP with no prior hysterectomy)	95	IDC	55.81	Negative	Negative	.	WHITE	Primary	Female	Breast	AR	0
TCGA-D8-A1JN	T3	1.22222	TCGA-D8-A1JN-01A	Invasive lobular carcinoma	LumA	Tumor	Positive	Positive	Negative	No	Invasive lobular carcinoma - Luminal	Infiltrating Lobular Carcinoma	Not Applicable	80	Stage IIIC	Breast Invasive Lobular Carcinoma	273	20.37	Positive	.	NOT HISPANIC OR LATINO	0.1263	Negative	Infiltrating Lobular Carcinoma	No	Indeterminate	2010	Post (prior bilateral ovariectomy OR >12 mo since LMP with no prior hysterectomy)	104	ILC	20.37	Negative	Positive	<10%	WHITE	Primary	Female	Breast	D8	0
TCGA-BH-A0B6	T1	1.22166	TCGA-BH-A0B6-01A	Invasive ductal carcinoma	LumA	Tumor	Positive	Positive	Negative	No	Invasive ductal carcinoma - LumA	Infiltrating Ductal Carcinoma	Not Applicable	47	Stage I	Breast Invasive Ductal Carcinoma	1405	81.57	Positive	.	NOT HISPANIC OR LATINO	0.1574	.	Infiltrating Ductal Carcinoma	Yes	Positive	2006	.	486	IDC	81.57	Negative	Positive	.	WHITE	Primary	Female	Breast	BH	0
TCGA-AO-A0JC	T2	1.22132	TCGA-AO-A0JC-01A	Invasive ductal carcinoma	LumA	Tumor	Positive	Positive	Negative	No	Invasive ductal carcinoma - LumA	Infiltrating Ductal Carcinoma	Not Applicable	64	Stage IIA	Breast Invasive Ductal Carcinoma	1522	50.82	Positive	90-99%	NOT HISPANIC OR LATINO	0.0001	.	Infiltrating Ductal Carcinoma	No	Negative	2006	Post (prior bilateral ovariectomy OR >12 mo since LMP with no prior hysterectomy)	7	IDC	50.82	Negative	Positive	50-59%	WHITE	Primary	Female	Breast	AO	0
TCGA-HN-A2OB	T2	1.2211	TCGA-HN-A2OB-01A	Invasive lobular carcinoma	LumA	Tumor	Positive	Positive	Negative	No	Invasive lobular carcinoma - Luminal	Infiltrating Lobular Carcinoma	Not Applicable	45	Stage IIB	Breast Invasive Lobular Carcinoma	.	54.96	Positive	.		0.0273	Negative	Infiltrating Lobular Carcinoma	No	Negative	.	Pre (<6 months since LMP AND no prior bilateral ovariectomy AND not on estrogen replacement)	9	ILC	62.42	Negative	Positive	.		Primary	Female	Breast	HN	0
TCGA-XX-A899	T1	1.22081	TCGA-XX-A899-01A	Invasive lobular carcinoma	LumA	Tumor	Positive	Positive	Negative	No	Invasive lobular carcinoma - Luminal	Infiltrating Lobular Carcinoma	Not Applicable	46	Stage IIIA	Breast Invasive Lobular Carcinoma	181	15.34	Positive	90-99%	NOT HISPANIC OR LATINO	0.0625	.	Infiltrating Lobular Carcinoma	No	Negative	2013	Post (prior bilateral ovariectomy OR >12 mo since LMP with no prior hysterectomy)	.	ILC	15.34	Negative	Positive	70-79%	WHITE	Primary	Female	Breast	XX	0
TCGA-A1-A0SB	T1	1.22054	TCGA-A1-A0SB-01A	Adenoid cystic carcinoma	normal-like	Tumor	Positive	Negative	Negative	No	-	Other specify	Adenoid Cystic Carcinoma	70	Stage I	Adenoid Cystic Breast Cancer	764	8.51	Positive	70-79%	NOT HISPANIC OR LATINO	0.0008	.	Other, specify	No	Negative	2008	Post (prior bilateral ovariectomy OR >12 mo since LMP with no prior hysterectomy)	16	ACBC	8.51	Negative	Negative	.	WHITE	Primary	Female	Breast	A1	0
TCGA-BH-A42T	T2	1.22035	TCGA-BH-A42T-01A	Invasive lobular carcinoma	LumB	Tumor	Positive	Positive	Indeterminate	No	Invasive lobular carcinoma - Luminal	Infiltrating Lobular Carcinoma	Not Applicable	75	Stage IIA	Breast Invasive Lobular Carcinoma	80	.	Positive	.	NOT HISPANIC OR LATINO	0.401	Equivocal	Infiltrating Lobular Carcinoma	No	Positive	2012	Post (prior bilateral ovariectomy OR >12 mo since LMP with no prior hysterectomy)	23	ILC	10.51	Negative	Positive	.	BLACK OR AFRICAN AMERICAN	Primary	Female	Breast	BH	0
TCGA-S3-AA17	T2	1.21919	TCGA-S3-AA17-01A	Mixed	LumB	Tumor	Positive	Positive	Negative	No	Mixed	Infiltrating Ductal Carcinoma	Not Applicable	64	Stage IIB	Breast Invasive Ductal Carcinoma	92	13.93	Positive	90-99%	NOT HISPANIC OR LATINO	0.346	Negative	Infiltrating Ductal Carcinoma	Yes	Equivocal	2013	Post (prior bilateral ovariectomy OR >12 mo since LMP with no prior hysterectomy)	.	IDC	13.93	Negative	Positive	70-79%	BLACK OR AFRICAN AMERICAN	Primary	Female	Breast	S3	0
TCGA-A1-A0SJ	T3	1.21798	TCGA-A1-A0SJ-01A	Invasive ductal carcinoma	LumA	Tumor	Positive	Positive	Negative	No	Invasive ductal carcinoma - LumA	Infiltrating Ductal Carcinoma	Not Applicable	39	Stage IIIA	Breast Invasive Ductal Carcinoma	1399	13.67	Positive	70-79%	NOT HISPANIC OR LATINO	0.46	Negative	Infiltrating Ductal Carcinoma	No	Equivocal	2006	.	26	IDC	13.67	Negative	Positive	10-19%	BLACK OR AFRICAN AMERICAN	Primary	Female	Breast	A1	0
TCGA-AR-A1AX	T1	1.21777	TCGA-AR-A1AX-01A	Invasive ductal carcinoma	LumA	Tumor	Positive	Positive	Positive	No	Invasive ductal carcinoma - LumA	Infiltrating Ductal Carcinoma	Not Applicable	64	Stage I	Breast Invasive Ductal Carcinoma	1140	86.37	Positive	.	NOT HISPANIC OR LATINO	0.0366	.	Infiltrating Ductal Carcinoma	No	Positive	2007	Post (prior bilateral ovariectomy OR >12 mo since LMP with no prior hysterectomy)	12	IDC	86.37	Negative	Positive	70-79%	WHITE	Primary	Female	Breast	AR	0
TCGA-AC-A8OQ	T2	1.21624	TCGA-AC-A8OQ-01A	Invasive ductal carcinoma	Basal	Tumor	Negative	Negative	Negative	Yes	Invasive ductal carcinoma - Basal	Infiltrating Ductal Carcinoma	Not Applicable	72	Stage IIB	Breast Invasive Ductal Carcinoma	742	1.12	Negative	.	NOT HISPANIC OR LATINO	0.2666	.	Infiltrating Ductal Carcinoma	No	Indeterminate	2011	Post (prior bilateral ovariectomy OR >12 mo since LMP with no prior hysterectomy)	.	IDC	1.12	Negative	Negative	.	BLACK OR AFRICAN AMERICAN	Primary	Female	Breast	AC	0
TCGA-A1-A0SF	T2	1.21594	TCGA-A1-A0SF-01A	Invasive ductal carcinoma	LumA	Tumor	Positive	Positive	Negative	No	Invasive ductal carcinoma - LumA	Infiltrating Ductal Carcinoma	Not Applicable	54	Stage IIA	Breast Invasive Ductal Carcinoma	1648	48.06	Positive	90-99%	NOT HISPANIC OR LATINO	0.2015	.	Infiltrating Ductal Carcinoma	No	Negative	2006	Pre (<6 months since LMP AND no prior bilateral ovariectomy AND not on estrogen replacement)	32	IDC	48.06	Negative	Positive	90-99%	WHITE	Primary	Female	Breast	A1	0
TCGA-A8-A06N	T4	1.21515	TCGA-A8-A06N-01A	Invasive ductal carcinoma	LumB	Tumor	Positive	Negative	Negative	No	Invasive ductal carcinoma - LumB	Infiltrating Ductal Carcinoma	Not Applicable	66	Stage IIIB	Breast Invasive Ductal Carcinoma	241	0	Positive	.		0.5584	Negative	Infiltrating Ductal Carcinoma	No	Negative	2009	Post (prior bilateral ovariectomy OR >12 mo since LMP with no prior hysterectomy)	26	IDC	0	Negative	Negative	.		Primary	Female	Breast	A8	0
TCGA-AC-A6NO	T2	1.21481	TCGA-AC-A6NO-01A	Invasive ductal carcinoma	LumA	Tumor	Positive	Positive	Negative	No	Invasive ductal carcinoma - LumA	Infiltrating Ductal Carcinoma	Not Applicable	43	Stage IIB	Breast Invasive Ductal Carcinoma	605	1.68	Positive	.	NOT HISPANIC OR LATINO	0.1481	.	Infiltrating Ductal Carcinoma	No	Negative	2011	.		IDC	1.68	Negative	Positive	.	BLACK OR AFRICAN AMERICAN	Primary	Female	Breast	AC	0
TCGA-GM-A2DM	T2	1.21341	TCGA-GM-A2DM-01A	Papillary neoplasm	LumA	Tumor	Positive	Positive	Negative	No	Papillary carcinoma - Luminal	Infiltrating Ductal Carcinoma	Not Applicable	57	Stage IIA	Breast Invasive Ductal Carcinoma	2464	105.98	Positive	40-49%	HISPANIC OR LATINO	0.0055	.	Infiltrating Ductal Carcinoma	No	Negative	2004	Post (prior bilateral ovariectomy OR >12 mo since LMP with no prior hysterectomy)	17	IDC	105.98	Negative	Positive	30-39%	WHITE	Primary	Female	Breast	GM	0
TCGA-BH-A209	T1	1.21012	TCGA-BH-A209-01A	Invasive carcinoma with medullary features	LumB	Tumor	Positive	Positive	Negative	No	Invasive carcinoma with medullary features	Medullary Carcinoma	Not Applicable	77	Stage I	Breast Invasive Ductal Carcinoma	5392	.	Positive	.	NOT HISPANIC OR LATINO	0.3066	.	Medullary Carcinoma	No	.	1996	Post (prior bilateral ovariectomy OR >12 mo since LMP with no prior hysterectomy)	54	IDC	130.06	.	Positive	.	BLACK OR AFRICAN AMERICAN	Primary	Female	Breast	BH	0
TCGA-E2-A14Q	T2	1.20986	TCGA-E2-A14Q-01A	Invasive ductal carcinoma	LumA	Tumor	Positive	Positive	Negative	No	Invasive ductal carcinoma - LumA	Infiltrating Ductal Carcinoma	Not Applicable	50	Stage IIB	Breast Invasive Ductal Carcinoma	960	38.21	Positive	.	NOT HISPANIC OR LATINO	0.1835	.	Infiltrating Ductal Carcinoma	No	Negative	2008	Pre (<6 months since LMP AND no prior bilateral ovariectomy AND not on estrogen replacement)	17	IDC	38.21	Negative	Positive	.	WHITE	Primary	Female	Breast	E2	0
TCGA-AO-A124	T2	1.20911	TCGA-AO-A124-01A	Invasive ductal carcinoma	Basal	Tumor	Negative	Negative	Negative	Yes	Invasive ductal carcinoma - Basal	Other specify	mucinous & NOS	38	Stage IIA	Breast Invasive Ductal Carcinoma	3213	115.18	Negative	<10%	NOT HISPANIC OR LATINO	0.7327	.	Other, specify	No	Negative	2002	Pre (<6 months since LMP AND no prior bilateral ovariectomy AND not on estrogen replacement)	113	IDC	115.18	Negative	Negative	<10%	WHITE	Primary	Female	Breast	AO	0
TCGA-C8-A12N	T2	1.20905	TCGA-C8-A12N-01A	Invasive ductal carcinoma	LumA	Tumor	Positive	Positive	Negative	No	Invasive ductal carcinoma - LumA	Infiltrating Ductal Carcinoma	Not Applicable	58	Stage IIA	Breast Invasive Ductal Carcinoma	57	11.76	Positive	.	NOT HISPANIC OR LATINO	0.0757	.	Infiltrating Ductal Carcinoma	No	Negative	2010	Post (prior bilateral ovariectomy OR >12 mo since LMP with no prior hysterectomy)	15	IDC	11.76	Negative	Positive	.	ASIAN	Primary	Female	Breast	C8	0
TCGA-E2-A10B	T2	1.20903	TCGA-E2-A10B-01A	Invasive ductal carcinoma	LumA	Tumor	Positive	Positive	Negative	No	Invasive ductal carcinoma - LumA	Infiltrating Ductal Carcinoma	Not Applicable	67	Stage IIB	Breast Invasive Ductal Carcinoma	1065	6.41	Positive	.	NOT HISPANIC OR LATINO	0.2365	Negative	Infiltrating Ductal Carcinoma	No	Equivocal	2007	Post (prior bilateral ovariectomy OR >12 mo since LMP with no prior hysterectomy)	29	IDC	37.48	Close	Positive	.	WHITE	Primary	Female	Breast	E2	0
TCGA-A2-A0CS	T4	1.2085	TCGA-A2-A0CS-01A	Invasive ductal carcinoma	LumA	Tumor	Positive	Positive	Negative	No	Invasive ductal carcinoma - LumA	Infiltrating Ductal Carcinoma	Not Applicable	73	Stage IV	Breast Invasive Ductal Carcinoma	2030	.	Positive	80-89%	NOT HISPANIC OR LATINO	0.1967	Negative	Infiltrating Ductal Carcinoma	No	Equivocal	2004	Post (prior bilateral ovariectomy OR >12 mo since LMP with no prior hysterectomy)	24	IDC	77.14	Positive	Positive	80-89%	WHITE	Primary	Female	Breast	A2	0
TCGA-E2-A106	T1	1.2085	TCGA-E2-A106-01A	Invasive ductal carcinoma	LumA	Tumor	Positive	Positive	Negative	No	Invasive ductal carcinoma - LumA	Infiltrating Ductal Carcinoma	Not Applicable	34	Stage IB	Breast Invasive Ductal Carcinoma	1495	83.48	Positive	90-99%	NOT HISPANIC OR LATINO	.	Negative	Infiltrating Ductal Carcinoma	No	Equivocal	2006	Pre (<6 months since LMP AND no prior bilateral ovariectomy AND not on estrogen replacement)	.	IDC	83.48	Close	Positive	80-89%	ASIAN	Primary	Female	Breast	E2	0
TCGA-OL-A6VO	T1	1.20842	TCGA-OL-A6VO-01A	Invasive ductal carcinoma	Basal	Tumor	Negative	Negative	Negative	Yes	Invasive ductal carcinoma - Basal	Infiltrating Ductal Carcinoma	Not Applicable	43	Stage IA	Breast Invasive Ductal Carcinoma	507	28.19	Negative	.	NOT HISPANIC OR LATINO	0.4348	Negative	Infiltrating Ductal Carcinoma	No	Negative	2012	.		IDC	28.19	Negative	Negative	.	BLACK OR AFRICAN AMERICAN	Primary	Female	Breast	OL	0
TCGA-D8-A4Z1	T1	1.20829	TCGA-D8-A4Z1-01A	Invasive lobular carcinoma	LumA	Tumor	Positive	Positive	Negative	No	Invasive lobular carcinoma - Luminal	Infiltrating Lobular Carcinoma	Not Applicable	68	Stage IA	Breast Invasive Lobular Carcinoma	114	21.65	Positive	70-79%	NOT HISPANIC OR LATINO	0.0031	.	Infiltrating Lobular Carcinoma	No	Negative	2012	Post (prior bilateral ovariectomy OR >12 mo since LMP with no prior hysterectomy)	8	ILC	21.65	Negative	Positive	10-19%	WHITE	Primary	Female	Breast	D8	0
TCGA-A8-A0A7	T2	1.20821	TCGA-A8-A0A7-01A	Invasive lobular carcinoma	HER2E	Tumor	Negative	Negative	Positive	No	-	Infiltrating Lobular Carcinoma	Not Applicable	57	Stage IIB	Breast Invasive Lobular Carcinoma	302	0.99	Negative	.		0.0491	Positive	Infiltrating Lobular Carcinoma	No	Positive	2009	Post (prior bilateral ovariectomy OR >12 mo since LMP with no prior hysterectomy)	70	ILC	0.99	Negative	Negative	.		Primary	Female	Breast	A8	0
TCGA-A2-A0EV	T1	1.20815	TCGA-A2-A0EV-01A	Invasive ductal carcinoma	LumA	Tumor	Positive	Positive	Negative	No	Invasive ductal carcinoma - LumA	Infiltrating Ductal Carcinoma	Not Applicable	80	Stage IA	Breast Invasive Ductal Carcinoma	590	31.8	Positive	90-99%	NOT HISPANIC OR LATINO	0.2086	Negative	Infiltrating Ductal Carcinoma	No	Negative	2008	Post (prior bilateral ovariectomy OR >12 mo since LMP with no prior hysterectomy)	49	IDC	31.8	Negative	Positive	90-99%	WHITE	Primary	Female	Breast	A2	0
TCGA-A2-A0CL	T3	1.20768	TCGA-A2-A0CL-01A	Invasive ductal carcinoma	normal-like	Tumor	Positive	Positive	Negative	No	-	Infiltrating Ductal Carcinoma	Not Applicable	37	Stage IIIA	Breast Invasive Ductal Carcinoma	1552	99.05	Positive	20-29%	NOT HISPANIC OR LATINO	0.0591	Negative	Infiltrating Ductal Carcinoma	No	Negative	2006	Pre (<6 months since LMP AND no prior bilateral ovariectomy AND not on estrogen replacement)	15	IDC	99.05	Positive	Positive	<10%	BLACK OR AFRICAN AMERICAN	Primary	Female	Breast	A2	0
TCGA-AC-A2FO	T2	1.20708	TCGA-AC-A2FO-01A	Invasive lobular carcinoma	LumA	Tumor	Positive	Negative	Negative	No	Invasive lobular carcinoma - Luminal	Infiltrating Lobular Carcinoma	Not Applicable	65	Stage IIB	Breast Invasive Lobular Carcinoma	2051	74.08	Positive	90-99%	NOT HISPANIC OR LATINO	0.1185	Indeterminate	Infiltrating Lobular Carcinoma	No	Negative	2005	Post (prior bilateral ovariectomy OR >12 mo since LMP with no prior hysterectomy)	21	ILC	74.08	Negative	Negative	.	WHITE	Primary	Female	Breast	AC	0
TCGA-C8-A12Q	T1	1.20705	TCGA-C8-A12Q-01A	Invasive ductal carcinoma	HER2E	Tumor	Negative	Negative	Positive	No	Invasive ductal carcinoma - Her2E	Infiltrating Ductal Carcinoma	Not Applicable	78	Stage IIIA	Breast Invasive Ductal Carcinoma	57	.	Negative	.	NOT HISPANIC OR LATINO	0.4088	.	Infiltrating Ductal Carcinoma	No	Positive	2010	Post (prior bilateral ovariectomy OR >12 mo since LMP with no prior hysterectomy)	73	IDC	12.65	Negative	Negative	.	ASIAN	Primary	Female	Breast	C8	0
TCGA-D8-A27H	T2	1.20607	TCGA-D8-A27H-01A	Invasive ductal carcinoma	Basal	Tumor	Negative	Negative	Negative	Yes	Invasive ductal carcinoma - Basal	Infiltrating Ductal Carcinoma	Not Applicable	72	Stage IIA	Breast Invasive Ductal Carcinoma	84	13.04	Negative	.	NOT HISPANIC OR LATINO	0.4824	.	Infiltrating Ductal Carcinoma	No	Negative	2011	Post (prior bilateral ovariectomy OR >12 mo since LMP with no prior hysterectomy)	91	IDC	13.04	Negative	Negative	.	WHITE	Primary	Female	Breast	D8	0
TCGA-A8-A0A4	T2	1.20588	TCGA-A8-A0A4-01A	Invasive lobular carcinoma	LumA	Tumor	Positive	Positive	Negative	No	Invasive lobular carcinoma - Luminal	Infiltrating Lobular Carcinoma	Not Applicable	73	Stage IIA	Breast Invasive Lobular Carcinoma	272	13.01	Positive	.		0.2609	Negative	Infiltrating Lobular Carcinoma	No	Negative	2009	Post (prior bilateral ovariectomy OR >12 mo since LMP with no prior hysterectomy)	23	ILC	13.01	Negative	Positive	.		Primary	Female	Breast	A8	0
TCGA-3C-AALI	T2	1.20489	TCGA-3C-AALI-01A	Invasive ductal carcinoma	HER2E	Tumor	Positive	Positive	Positive	No	Invasive ductal carcinoma - Her2E	Infiltrating Ductal Carcinoma	Not Applicable	50	Stage IIB	Breast Invasive Ductal Carcinoma	3772	131.57	Positive	<10%	NOT HISPANIC OR LATINO	0.7164	.	Infiltrating Ductal Carcinoma	No	Positive	2003	Post (prior bilateral ovariectomy OR >12 mo since LMP with no prior hysterectomy)	.	IDC	131.57	Negative	Positive	<10%	BLACK OR AFRICAN AMERICAN	Primary	Female	Breast	3C	0
TCGA-B6-A0WY	T3	1.20435	TCGA-B6-A0WY-01A	Invasive ductal carcinoma	LumA	Tumor	Positive	Negative	Negative	No	Invasive ductal carcinoma - LumA	Infiltrating Ductal Carcinoma	Not Applicable	40	Stage IIIA	Breast Invasive Ductal Carcinoma	5294	66.06	Positive	.	NOT HISPANIC OR LATINO	0.0836	.	Infiltrating Ductal Carcinoma	No	.	1996	Pre (<6 months since LMP AND no prior bilateral ovariectomy AND not on estrogen replacement)	12	IDC	113.7	Negative	Negative	.	WHITE	Primary	Female	Breast	B6	0
TCGA-OL-A5D6	T2	1.20414	TCGA-OL-A5D6-01A	Invasive ductal carcinoma	normal-like	Tumor	Negative	Negative	Negative	Yes	-	Infiltrating Ductal Carcinoma	Not Applicable	71	Stage IIA	Breast Invasive Ductal Carcinoma	1378	.	Negative	.	NOT HISPANIC OR LATINO	0.1517	Negative	Infiltrating Ductal Carcinoma	No	.	2009	Post (prior bilateral ovariectomy OR >12 mo since LMP with no prior hysterectomy)	28	IDC	36.27	Negative	Negative	.	BLACK OR AFRICAN AMERICAN	Primary	Female	Breast	OL	0
TCGA-E9-A1R2	T2	1.20368	TCGA-E9-A1R2-01A	Invasive ductal carcinoma	LumA	Tumor	Positive	Negative	Negative	No	Invasive ductal carcinoma - LumA	Infiltrating Ductal Carcinoma	Not Applicable	51	Stage IIIC	Breast Invasive Ductal Carcinoma	64	34.92	Positive	90-99%	NOT HISPANIC OR LATINO	0.3226	Negative	Infiltrating Ductal Carcinoma	No	Equivocal	2011	Post (prior bilateral ovariectomy OR >12 mo since LMP with no prior hysterectomy)	43	IDC	34.92	Positive	Negative	.	WHITE	Primary	Female	Breast	E9	0
TCGA-A2-A0T1	T3	1.20361	TCGA-A2-A0T1-01A	Invasive ductal carcinoma	HER2E	Tumor	Negative	Negative	Positive	No	Invasive ductal carcinoma - Her2E	Infiltrating Ductal Carcinoma	Not Applicable	55	Stage IIIC	Breast Invasive Ductal Carcinoma	233	17.12	Negative	<10%	NOT HISPANIC OR LATINO	0.1868	.	Infiltrating Ductal Carcinoma	No	Positive	2009	Post (prior bilateral ovariectomy OR >12 mo since LMP with no prior hysterectomy)	12	IDC	17.12	Negative	Negative	<10%	AMERICAN INDIAN OR ALASKA NATIVE	Primary	Female	Breast	A2	0
TCGA-E9-A2JS	T2	1.20305	TCGA-E9-A2JS-01A	Invasive lobular carcinoma	LumB	Tumor	Not Evaluated	Not Evaluated	Indeterminate	.	Invasive lobular carcinoma - Luminal	Infiltrating Lobular Carcinoma	Not Applicable	72	Stage IIB	Breast Invasive Lobular Carcinoma	79	17.21	.		NOT HISPANIC OR LATINO	0.6188	.	Infiltrating Lobular Carcinoma	No	.	2011	Post (prior bilateral ovariectomy OR >12 mo since LMP with no prior hysterectomy)	47	ILC	29.7	Negative	.		WHITE	Primary	Female	Breast	E9	0
TCGA-AR-A0TU	T2	1.20223	TCGA-AR-A0TU-01A	Invasive ductal carcinoma	Basal	Tumor	Negative	Negative	Negative	Yes	Invasive ductal carcinoma - Basal	Infiltrating Ductal Carcinoma	Not Applicable	35	Stage IIA	Breast Invasive Ductal Carcinoma	1633	23.29	Negative	.		.		Infiltrating Ductal Carcinoma	No	Negative	2006	Pre (<6 months since LMP AND no prior bilateral ovariectomy AND not on estrogen replacement)	53	IDC	23.29	Negative	Negative	.		Primary	Female	Breast	AR	0
TCGA-LD-A74U	T3	1.20214	TCGA-LD-A74U-01A	Invasive lobular carcinoma	LumA	Tumor	Positive	Negative	Negative	No	Invasive lobular carcinoma - Luminal	Infiltrating Lobular Carcinoma	Not Applicable	79	Stage IIIC	Breast Invasive Lobular Carcinoma	59	13.21	Positive	<10%	NOT HISPANIC OR LATINO	0.0661	.	Other, specify	Yes	Negative	2013	.		ILC	13.21	Negative	Negative	<10%	WHITE	Primary	Female	Breast	LD	0
TCGA-AN-A0FD	T2	1.20148	TCGA-AN-A0FD-01A	Invasive ductal carcinoma	LumA	Tumor	Positive	Positive	Positive	No	Invasive ductal carcinoma - LumA	Infiltrating Ductal Carcinoma	Not Applicable	71	Stage IIA	Breast Invasive Ductal Carcinoma	84	6.44	Positive	80-89%	NOT HISPANIC OR LATINO	0.171	Positive	Infiltrating Ductal Carcinoma	No	Positive	2010	Post (prior bilateral ovariectomy OR >12 mo since LMP with no prior hysterectomy)	31	IDC	6.44	Negative	Positive	10-19%	WHITE	Primary	Female	Breast	AN	0
TCGA-A2-A0EN	T2	1.20105	TCGA-A2-A0EN-01A	Invasive lobular carcinoma	LumA	Tumor	Positive	Positive	Negative	No	Invasive lobular carcinoma - Luminal	Infiltrating Lobular Carcinoma	Not Applicable	70	Stage IIA	Breast Invasive Lobular Carcinoma	2348	134.3	Positive	.	NOT HISPANIC OR LATINO	0.2206	Negative	Infiltrating Lobular Carcinoma	No	Equivocal	2003	Post (prior bilateral ovariectomy OR >12 mo since LMP with no prior hysterectomy)	27	ILC	134.3	Negative	Positive	50-59%	WHITE	Primary	Female	Breast	A2	0
TCGA-A8-A09X	T2	1.20044	TCGA-A8-A09X-01A	Invasive lobular carcinoma	HER2E	Tumor	Negative	Negative	Negative	Yes	-	Infiltrating Lobular Carcinoma	Not Applicable	62	Stage IIIC	Breast Invasive Lobular Carcinoma	302	.	Negative	.		0.1791	Negative	Infiltrating Lobular Carcinoma	No	Negative	2009	Post (prior bilateral ovariectomy OR >12 mo since LMP with no prior hysterectomy)	46	ILC	13.99	.	Negative	.		Primary	Female	Breast	A8	0
TCGA-AR-A24V	T2	1.20021	TCGA-AR-A24V-01A	Invasive ductal carcinoma	LumA	Tumor	Positive	Positive	Negative	No	Invasive ductal carcinoma - LumA	Infiltrating Ductal Carcinoma	Not Applicable	52	Stage IIB	Breast Invasive Ductal Carcinoma	1720	105.22	Positive	80-89%	NOT HISPANIC OR LATINO	0.2671	.	Infiltrating Ductal Carcinoma	No	Negative	2006	Peri (6-12 months since last menstrual period)	16	IDC	105.22	Negative	Positive	<10%	WHITE	Primary	Female	Breast	AR	0
TCGA-C8-A134	T2	1.2	TCGA-C8-A134-01A	Invasive ductal carcinoma	Basal	Tumor	Negative	Negative	Negative	Yes	Invasive ductal carcinoma - Basal	Infiltrating Ductal Carcinoma	Not Applicable	52	Stage IIA	Breast Invasive Ductal Carcinoma	162	12.58	Negative	.	NOT HISPANIC OR LATINO	0.4432	.	Infiltrating Ductal Carcinoma	No	Equivocal	2010	Peri (6-12 months since last menstrual period)	70	IDC	12.58	Negative	Negative	.	ASIAN	Primary	Female	Breast	C8	0
TCGA-E9-A1N9	T2	1.2	TCGA-E9-A1N9-01A	Invasive ductal carcinoma	Basal	Tumor	Negative	Positive	Negative	No	Invasive ductal carcinoma - Basal	Mixed Histology (please specify)	Infiltrating ductal and lobular carcinoma	58	Stage IIA	Breast Mixed Ductal and Lobular Carcinoma	44	36.17	Negative	.	NOT HISPANIC OR LATINO	0.4243	.	Mixed Histology (please specify)	No	Positive	2011	Post (prior bilateral ovariectomy OR >12 mo since LMP with no prior hysterectomy)	39	MDLC	36.17	Negative	Positive	.	WHITE	Primary	Female	Breast	E9	0
TCGA-D8-A73X	T2	1.19935	TCGA-D8-A73X-01A	Mixed	LumA	Tumor	Positive	Positive	Negative	No	Mixed	Other specify	tubular carcinoma	53	Stage IIA	Breast Invasive Ductal Carcinoma	140	25.2	Positive	70-79%	NOT HISPANIC OR LATINO	0.0989	Negative	Other, specify	No	Negative	2013	Post (prior bilateral ovariectomy OR >12 mo since LMP with no prior hysterectomy)	.	IDC	25.2	Negative	Positive	70-79%	WHITE	Primary	Female	Breast	D8	0
TCGA-BH-A0B1	T2	1.19922	TCGA-BH-A0B1-01A	Invasive ductal carcinoma	LumA	Tumor	Positive	Positive	Negative	No	Invasive ductal carcinoma - LumA	Infiltrating Ductal Carcinoma	Not Applicable	66	Stage IIB	Breast Invasive Ductal Carcinoma	1071	37.71	Positive	90-99%	.		.	Infiltrating Ductal Carcinoma	No	Negative	2007	Post (prior bilateral ovariectomy OR >12 mo since LMP with no prior hysterectomy)	44	IDC	37.71	Negative	Positive	40-49%	WHITE	Primary	Female	Breast	BH	0
TCGA-E2-A1BD	T2	1.1992	TCGA-E2-A1BD-01A	Invasive ductal carcinoma	LumA	Tumor	Positive	Positive	Negative	No	Invasive ductal carcinoma - LumA	Infiltrating Ductal Carcinoma	Not Applicable	53	Stage IIA	Breast Invasive Ductal Carcinoma	260	37.22	Positive	.	NOT HISPANIC OR LATINO	0.4632	Negative	Infiltrating Ductal Carcinoma	No	Equivocal	2010	Post (prior bilateral ovariectomy OR >12 mo since LMP with no prior hysterectomy)	23	IDC	37.22	Negative	Positive	.	WHITE	Primary	Female	Breast	E2	0
TCGA-D8-A1Y2	T2	1.19896	TCGA-D8-A1Y2-01A	Invasive ductal carcinoma	LumB	Tumor	Positive	Positive	Negative	No	Invasive ductal carcinoma - LumB	Infiltrating Ductal Carcinoma	Not Applicable	71	Stage IIA	Breast Invasive Ductal Carcinoma	65	14.22	Positive	.	NOT HISPANIC OR LATINO	0.3094	Negative	Infiltrating Ductal Carcinoma	No	Indeterminate	2011	Post (prior bilateral ovariectomy OR >12 mo since LMP with no prior hysterectomy)	16	IDC	14.22	Negative	Positive	<10%	WHITE	Primary	Female	Breast	D8	0
TCGA-LD-A7W6	T2	1.19775	TCGA-LD-A7W6-01A	Invasive lobular carcinoma	LumA	Tumor	Positive	Positive	Negative	No	Invasive lobular carcinoma - Luminal	Infiltrating Lobular Carcinoma	Not Applicable	54	Stage IIB	Breast Invasive Lobular Carcinoma	91	13.27	Positive	90-99%	NOT HISPANIC OR LATINO	0.127	.	Other, specify	No	Negative	2013	Post (prior bilateral ovariectomy OR >12 mo since LMP with no prior hysterectomy)	.	ILC	13.27	Negative	Positive	.	WHITE	Primary	Female	Breast	LD	0
TCGA-C8-A26Z	T2	1.19752	TCGA-C8-A26Z-01A	Cribriform carcinoma	LumA	Tumor	Positive	Positive	Negative	No	Cribriform carcinoma	Infiltrating Ductal Carcinoma	Not Applicable	59	Stage IIA	Breast Invasive Ductal Carcinoma	125	15.44	Positive	.	NOT HISPANIC OR LATINO	0.5299	.	Infiltrating Ductal Carcinoma	No	Negative	2010	Post (prior bilateral ovariectomy OR >12 mo since LMP with no prior hysterectomy)	33	IDC	15.44	Negative	Positive	.	ASIAN	Primary	Female	Breast	C8	0
TCGA-E2-A15O	T1	1.197	TCGA-E2-A15O-01A	Invasive ductal carcinoma	LumA	Tumor	Positive	Positive	Negative	No	Invasive ductal carcinoma - LumA	Infiltrating Ductal Carcinoma	Not Applicable	89	Stage I	Breast Invasive Ductal Carcinoma	273	39.75	Positive	.	NOT HISPANIC OR LATINO	0.2935	Negative	Infiltrating Ductal Carcinoma	Yes	Equivocal	2010	Post (prior bilateral ovariectomy OR >12 mo since LMP with no prior hysterectomy)	26	IDC	50.76	Negative	Positive	.	BLACK OR AFRICAN AMERICAN	Primary	Female	Breast	E2	0
TCGA-AR-A2LL	T3	1.19691	TCGA-AR-A2LL-01A	Invasive lobular carcinoma	LumB	Tumor	Positive	Positive	Negative	No	Invasive lobular carcinoma - Luminal	Infiltrating Lobular Carcinoma	Not Applicable	70	Stage IIB	Breast Invasive Lobular Carcinoma	1315	66.1	Positive	70-79%	NOT HISPANIC OR LATINO	0.3178	Negative	Infiltrating Lobular Carcinoma	Yes	Equivocal	2007	Post (prior bilateral ovariectomy OR >12 mo since LMP with no prior hysterectomy)	25	ILC	66.1	Negative	Positive	70-79%	WHITE	Primary	Female	Breast	AR	0
TCGA-EW-A2FV	T3	1.19628	TCGA-EW-A2FV-01A	Invasive micropapillary carcinoma	LumA	Tumor	Positive	Positive	Negative	No	Invasive micropapillary carcinoma	Other specify	invasive micropapillary ductal carcinoma	39	Stage IIIC	Invasive Breast Carcinoma	133	25.89	Positive	90-99%	HISPANIC OR LATINO	0.1508	.	Other, specify	No	Negative	2011	Pre (<6 months since LMP AND no prior bilateral ovariectomy AND not on estrogen replacement)	17	BRCA	25.89	Negative	Positive	90-99%	WHITE	Primary	Female	Breast	EW	0
TCGA-LL-A440	T1	1.19622	TCGA-LL-A440-01A	Invasive lobular carcinoma	LumA	Tumor	Positive	Positive	Negative	No	Invasive lobular carcinoma - Luminal	Infiltrating Lobular Carcinoma	Not Applicable	61	Stage IA	Breast Invasive Lobular Carcinoma	32	24.93	Positive	90-99%	NOT HISPANIC OR LATINO	0.0068	Negative	Infiltrating Lobular Carcinoma	Yes	Equivocal	2012	Post (prior bilateral ovariectomy OR >12 mo since LMP with no prior hysterectomy)	6	ILC	24.93	Negative	Positive	90-99%	WHITE	Primary	Female	Breast	LL	0
TCGA-EW-A1PB	T3	1.19586	TCGA-EW-A1PB-01A	Invasive ductal carcinoma	Basal	Tumor	Negative	Negative	Negative	Yes	Invasive ductal carcinoma - Basal	Infiltrating Ductal Carcinoma	Not Applicable	70	Stage IIIA	Breast Invasive Ductal Carcinoma	569	19.97	Negative	<10%	NOT HISPANIC OR LATINO	0.1579	.	Infiltrating Ductal Carcinoma	No	Negative	2009	Post (prior bilateral ovariectomy OR >12 mo since LMP with no prior hysterectomy)	105	IDC	19.97	Negative	Negative	<10%	BLACK OR AFRICAN AMERICAN	Primary	Female	Breast	EW	0
TCGA-EW-A6SC	T2	1.19581	TCGA-EW-A6SC-01A	Invasive lobular carcinoma	LumA	Tumor	Positive	Positive	Negative	No	Invasive lobular carcinoma - Luminal	na	na	60	Stage IIA	Breast Invasive Lobular Carcinoma	350	31.27	Positive	50-59%	NOT HISPANIC OR LATINO	0.1298	.	Infiltrating Lobular Carcinoma	No	Negative	2012	.		ILC	31.27	Negative	Positive	40-49%	BLACK OR AFRICAN AMERICAN	Primary	Female	Breast	EW	0
TCGA-A8-A08J	T4	1.19565	TCGA-A8-A08J-01A	Invasive ductal carcinoma	HER2E	Tumor	Positive	Negative	Negative	No	Invasive ductal carcinoma - Her2E	Infiltrating Ductal Carcinoma	Not Applicable	52	Stage IV	Paget Disease of the Nipple	1733	.	Positive	.		0.4491	Negative	Infiltrating Ductal Carcinoma	No	Negative	2005	Post (prior bilateral ovariectomy OR >12 mo since LMP with no prior hysterectomy)	27	PD	37.02	Positive	Negative	.		Primary	Female	Breast	A8	0
TCGA-AQ-A04L	T2	1.1953	TCGA-AQ-A04L-01B	Invasive ductal carcinoma	LumA	Tumor	Positive	Negative	Positive	No	Invasive ductal carcinoma - LumA	Infiltrating Ductal Carcinoma	Not Applicable	48	Stage IIA	Breast Invasive Ductal Carcinoma	3403	129.99	Positive	60-69%	NOT HISPANIC OR LATINO	0.5876	.	Infiltrating Ductal Carcinoma	No	Positive	2001	Peri (6-12 months since last menstrual period)	33	IDC	129.99	Negative	Negative	.	WHITE	Primary	Female	Breast	AQ	0
TCGA-E9-A1RF	T2	1.19498	TCGA-E9-A1RF-01A	Mixed	LumA	Tumor	Not Evaluated	Not Evaluated	Negative	.	Mixed	Infiltrating Ductal Carcinoma	Not Applicable	68	Stage IIIA	Breast Invasive Ductal Carcinoma	56	6.57	.		NOT HISPANIC OR LATINO	0.4068	.	Infiltrating Ductal Carcinoma	No	.	2011	Post (prior bilateral ovariectomy OR >12 mo since LMP with no prior hysterectomy)	97	IDC	6.57	Negative	.		WHITE	Primary	Female	Breast	E9	0
TCGA-BH-A0W7	T1	1.19487	TCGA-BH-A0W7-01A	Invasive ductal carcinoma	LumA	Tumor	Positive	Positive	Negative	No	Invasive ductal carcinoma - LumA	Infiltrating Ductal Carcinoma	Not Applicable	49	Stage I	Breast Invasive Ductal Carcinoma	869	44.78	Positive	.	NOT HISPANIC OR LATINO	0.3048	.	Infiltrating Ductal Carcinoma	No	Negative	2008	.	113	IDC	44.78	Negative	Positive	.	WHITE	Primary	Female	Breast	BH	0
TCGA-A7-A0D9	T2	1.19483	TCGA-A7-A0D9-01A	Invasive ductal carcinoma	LumA	Tumor	Positive	Negative	Negative	No	Invasive ductal carcinoma - LumA	Infiltrating Ductal Carcinoma	Not Applicable	37	Stage IIA	Breast Invasive Ductal Carcinoma	173	37.42	Positive	90-99%	NOT HISPANIC OR LATINO	0.1867	.	Infiltrating Ductal Carcinoma	No	Negative	2009	Pre (<6 months since LMP AND no prior bilateral ovariectomy AND not on estrogen replacement)	21	IDC	37.42	Negative	Negative	<10%	WHITE	Primary	Female	Breast	A7	0
TCGA-A7-A0CD	T1	1.19481	TCGA-A7-A0CD-01A	Invasive ductal carcinoma	LumA	Tumor	Positive	Positive	Negative	No	Invasive ductal carcinoma - LumA	Infiltrating Ductal Carcinoma	Not Applicable	66	Stage I	Breast Invasive Ductal Carcinoma	157	38.27	Positive	90-99%	NOT HISPANIC OR LATINO	0.5843	Negative	Infiltrating Ductal Carcinoma	Yes	Equivocal	2009	Indeterminate (neither Pre or Postmenopausal)	25	IDC	38.27	Negative	Positive	70-79%	WHITE	Primary	Female	Breast	A7	0
TCGA-A1-A0SD	T2	1.1945	TCGA-A1-A0SD-01A	Invasive ductal carcinoma	LumA	Tumor	Positive	Positive	Negative	No	Invasive ductal carcinoma - LumA	Infiltrating Ductal Carcinoma	Not Applicable	59	Stage IIA	Breast Invasive Ductal Carcinoma	1697	14.36	Positive	90-99%	NOT HISPANIC OR LATINO	0.2474	.	Infiltrating Ductal Carcinoma	No	Negative	2005	.	24	IDC	14.36	Positive	Positive	90-99%	WHITE	Primary	Female	Breast	A1	0
TCGA-BH-A0DL	T2	1.19397	TCGA-BH-A0DL-01A	Metaplastic carcinoma	Basal	Tumor	Positive	Negative	Negative	No	Metaplastic carcinoma	Other specify	Infiltrating ductal carcinoma with metaplastic carcinoma and focal apocrine features	64	Stage IIA	Metaplastic Breast Cancer	1074	78.22	Positive	.	NOT HISPANIC OR LATINO	0.2605	.	Other, specify	No	Negative	2007	Post (prior bilateral ovariectomy OR >12 mo since LMP with no prior hysterectomy)	34	MBC	78.22	Negative	Negative	.	WHITE	Primary	Female	Breast	BH	0
TCGA-D8-A1XR	T2	1.19397	TCGA-D8-A1XR-01A	Invasive ductal carcinoma	LumB	Tumor	Positive	Positive	Negative	No	Invasive ductal carcinoma - LumB	Infiltrating Ductal Carcinoma	Not Applicable	56	Stage IIB	Breast Invasive Ductal Carcinoma	162	15.83	Positive	.	NOT HISPANIC OR LATINO	0.2173	.	Infiltrating Ductal Carcinoma	No	Negative	2010	Post (prior bilateral ovariectomy OR >12 mo since LMP with no prior hysterectomy)	21	IDC	15.83	Negative	Positive	.	WHITE	Primary	Female	Breast	D8	0
TCGA-A8-A075	T2	1.19374	TCGA-A8-A075-01A	Invasive ductal carcinoma	LumB	Tumor	Positive	Positive	Positive	No	Invasive ductal carcinoma - LumB	Infiltrating Ductal Carcinoma	Not Applicable	42	Stage IIB	Breast Invasive Ductal Carcinoma	394	17.02	Positive	.		0.5033	Positive	Infiltrating Ductal Carcinoma	No	Positive	2009	Pre (<6 months since LMP AND no prior bilateral ovariectomy AND not on estrogen replacement)	55	IDC	17.02	Negative	Positive	.		Primary	Female	Breast	A8	0
TCGA-BH-A0DH	T2	1.19355	TCGA-BH-A0DH-01A	Invasive micropapillary carcinoma	LumA	Tumor	Positive	Positive	Negative	No	Invasive micropapillary carcinoma	Infiltrating Ductal Carcinoma	Not Applicable	63	Stage IIB	Breast Invasive Ductal Carcinoma	968	37.98	Positive	90-99%	.	0.2305	.	Infiltrating Ductal Carcinoma	No	Negative	2007	Post (prior bilateral ovariectomy OR >12 mo since LMP with no prior hysterectomy)	32	IDC	37.98	Positive	Positive	40-49%	WHITE	Primary	Female	Breast	BH	0
TCGA-A8-A090	T2	1.19331	TCGA-A8-A090-01A	Mixed	LumA	Tumor	Positive	Positive	Positive	No	Mixed	Infiltrating Ductal Carcinoma	Not Applicable	74	Stage IIA	Breast Invasive Ductal Carcinoma	667	0	Positive	.		0.2863	Positive	Infiltrating Ductal Carcinoma	No	Positive	2008	Post (prior bilateral ovariectomy OR >12 mo since LMP with no prior hysterectomy)	26	IDC	0	Negative	Positive	.		Primary	Female	Breast	A8	0
TCGA-E9-A1N5	T2	1.19323	TCGA-E9-A1N5-01A	Invasive ductal carcinoma	LumA	Tumor	Positive	Positive	Negative	No	Invasive ductal carcinoma - LumA	Mixed Histology (please specify)	Infiltrating ductal and lobular carcinoma	45	Stage IIB	Breast Mixed Ductal and Lobular Carcinoma	63	36.79	Positive	.	NOT HISPANIC OR LATINO	0.1846	.	Mixed Histology (please specify)	No	Positive	2010	Post (prior bilateral ovariectomy OR >12 mo since LMP with no prior hysterectomy)	22	MDLC	36.79	Negative	Positive	.	WHITE	Primary	Female	Breast	E9	0
TCGA-EW-A1P7	T2	1.19315	TCGA-EW-A1P7-01A	Invasive ductal carcinoma	normal-like	Tumor	Negative	Negative	Negative	Yes	-	Infiltrating Ductal Carcinoma	Not Applicable	59	Stage IIA	Breast Invasive Ductal Carcinoma	604	23.95	Negative	<10%	HISPANIC OR LATINO	0.0027	Negative	Infiltrating Ductal Carcinoma	No	Equivocal	2009	Post (prior bilateral ovariectomy OR >12 mo since LMP with no prior hysterectomy)	6	IDC	30.06	Negative	Negative	<10%	WHITE	Primary	Female	Breast	EW	0
TCGA-XX-A89A	T3	1.1931	TCGA-XX-A89A-01A	Invasive lobular carcinoma	LumA	Tumor	Positive	Positive	Negative	No	Invasive lobular carcinoma - Luminal	Infiltrating Lobular Carcinoma	Not Applicable	68	Stage IIB	Breast Invasive Lobular Carcinoma	174	16.03	Positive	70-79%	NOT HISPANIC OR LATINO	0.1764	.	Infiltrating Lobular Carcinoma	No	Negative	2013	Post (prior bilateral ovariectomy OR >12 mo since LMP with no prior hysterectomy)	.	ILC	16.03	Negative	Positive	70-79%	WHITE	Primary	Female	Breast	XX	0
TCGA-E2-A1L6	T1	1.19269	TCGA-E2-A1L6-01A	Tubular carcinoma	LumA	Tumor	Positive	Positive	Negative	No	-	Infiltrating Ductal Carcinoma	Not Applicable	44	Stage IIA	Breast Invasive Ductal Carcinoma	1325	54.14	Positive	.	NOT HISPANIC OR LATINO	0.1288	.	Infiltrating Ductal Carcinoma	No	Negative	2007	Pre (<6 months since LMP AND no prior bilateral ovariectomy AND not on estrogen replacement)	14	IDC	54.14	Negative	Positive	.	WHITE	Primary	Female	Breast	E2	0
TCGA-AC-A3BB	T3	1.19162	TCGA-AC-A3BB-01A	Invasive lobular carcinoma	LumA	Tumor	Positive	Positive	Negative	No	Invasive lobular carcinoma - Luminal	Infiltrating Lobular Carcinoma	Not Applicable	46	Stage IIIA	Breast Invasive Lobular Carcinoma	106	32.42	Positive	90-99%	NOT HISPANIC OR LATINO	0.1171	.	Infiltrating Lobular Carcinoma	No	Negative	2011	.	58	ILC	32.42	Negative	Positive	90-99%	BLACK OR AFRICAN AMERICAN	Primary	Female	Breast	AC	0
TCGA-AO-A12H	T2	1.19115	TCGA-AO-A12H-01A	Mucinous carcinoma	LumA	Tumor	Positive	Positive	Negative	No	Mucinous carcinoma	Mixed Histology (please specify)	Mucinous & papillary	69	Stage IIA	Breast Invasive Ductal Carcinoma	1017	40.54	Positive	90-99%	NOT HISPANIC OR LATINO	0	.	Other, specify	No	Negative	2008	Pre (<6 months since LMP AND no prior bilateral ovariectomy AND not on estrogen replacement)	16	IDC	40.54	Negative	Positive	<10%	BLACK OR AFRICAN AMERICAN	Primary	Female	Breast	AO	0
TCGA-A8-A07P	T2	1.19102	TCGA-A8-A07P-01A	Invasive ductal carcinoma	LumA	Tumor	Positive	Positive	Positive	No	Invasive ductal carcinoma - LumA	Infiltrating Ductal Carcinoma	Not Applicable	68	Stage IIB	Breast Invasive Ductal Carcinoma	210	10.97	Positive	.		0.283	Positive	Infiltrating Ductal Carcinoma	No	Positive	2009	Post (prior bilateral ovariectomy OR >12 mo since LMP with no prior hysterectomy)	37	IDC	10.97	Negative	Positive	.		Primary	Female	Breast	A8	0
TCGA-AN-A049	T2	1.19067	TCGA-AN-A049-01A	No Image	LumA	Tumor	Positive	Positive	Negative	No	-	Infiltrating Ductal Carcinoma	Not Applicable	62	Stage IIA	Breast Invasive Ductal Carcinoma	769	0.62	Positive	.	NOT HISPANIC OR LATINO	0.3796	.	Infiltrating Ductal Carcinoma	No	Negative	2008	Post (prior bilateral ovariectomy OR >12 mo since LMP with no prior hysterectomy)	26	IDC	0.62	Positive	Positive	.	WHITE	Primary	Female	Breast	AN	0
TCGA-D8-A146	T2	1.19028	TCGA-D8-A146-01A	Invasive ductal carcinoma	LumA	Tumor	Positive	Positive	Negative	No	Invasive ductal carcinoma - LumA	Infiltrating Ductal Carcinoma	Not Applicable	57	Stage IIA	Breast Invasive Ductal Carcinoma	221	21.12	Positive	.	NOT HISPANIC OR LATINO	0.164	.	Infiltrating Ductal Carcinoma	Yes	Negative	2010	Post (prior bilateral ovariectomy OR >12 mo since LMP with no prior hysterectomy)	26	IDC	21.12	Negative	Positive	.	WHITE	Primary	Female	Breast	D8	0
TCGA-PL-A8LX	T4	1.19027	TCGA-PL-A8LX-01A	No Image	LumA	Tumor	Not Evaluated	Not Evaluated	Negative	.	-	Infiltrating Ductal Carcinoma	Not Applicable	35	Stage IV	Breast Invasive Ductal Carcinoma	74	0.16	.		NOT HISPANIC OR LATINO	0.1356	.	Infiltrating Ductal Carcinoma	No	.	2013	Pre (<6 months since LMP AND no prior bilateral ovariectomy AND not on estrogen replacement)	.	IDC	0.16	.		.	BLACK OR AFRICAN AMERICAN	Primary	Female	Breast	PL	0
TCGA-A8-A09A	T2	1.18991	TCGA-A8-A09A-01A	Invasive ductal carcinoma	LumA	Tumor	Positive	Positive	Negative	No	Invasive ductal carcinoma - LumA	Infiltrating Ductal Carcinoma	Not Applicable	40	Stage X	Breast Invasive Ductal Carcinoma	180	9.99	Positive	.		0.426	Negative	Infiltrating Ductal Carcinoma	No	Negative	2009	Pre (<6 months since LMP AND no prior bilateral ovariectomy AND not on estrogen replacement)	76	IDC	9.99	Positive	Positive	.		Primary	Female	Breast	A8	0
TCGA-AN-A0AJ	T3	1.18904	TCGA-AN-A0AJ-01A	Invasive ductal carcinoma	LumB	Tumor	Positive	Positive	Positive	No	Invasive ductal carcinoma - LumB	Infiltrating Ductal Carcinoma	Not Applicable	79	Stage IIB	Breast Mixed Ductal and Lobular Carcinoma	63	9.95	Positive	80-89%	NOT HISPANIC OR LATINO	0.6855	.	Infiltrating Ductal Carcinoma	No	Positive	2010	Post (prior bilateral ovariectomy OR >12 mo since LMP with no prior hysterectomy)	54	MDLC	9.95	Negative	Positive	40-49%	WHITE	Primary	Female	Breast	AN	0
TCGA-AN-A04A	T2	1.18862	TCGA-AN-A04A-01A	No Image	LumA	Tumor	Positive	Positive	Negative	No	-	Infiltrating Ductal Carcinoma	Not Applicable	36	Stage IIIA	Breast Invasive Ductal Carcinoma	743	2.96	Positive	.	NOT HISPANIC OR LATINO	0.5374	.	Infiltrating Ductal Carcinoma	No	Negative	2008	Peri (6-12 months since last menstrual period)	17	IDC	2.96	Positive	Positive	.	WHITE	Primary	Female	Breast	AN	0
TCGA-BH-A0DK	T2	1.18841	TCGA-BH-A0DK-01A	Invasive ductal carcinoma	LumA	Tumor	Positive	Positive	Negative	No	Invasive ductal carcinoma - LumA	Infiltrating Ductal Carcinoma	Not Applicable	49	Stage IIA	Breast Invasive Ductal Carcinoma	254	13.9	Positive	.		0.2171	.	Infiltrating Ductal Carcinoma	No	Negative	2009	Pre (<6 months since LMP AND no prior bilateral ovariectomy AND not on estrogen replacement)	67	IDC	13.9	Negative	Positive	.	WHITE	Primary	Female	Breast	BH	0
TCGA-A2-A0CZ	T2	1.18808	TCGA-A2-A0CZ-01A	Invasive ductal carcinoma	normal-like	Tumor	Positive	Positive	Negative	No	-	Infiltrating Ductal Carcinoma	Not Applicable	46	Stage IIA	Breast Invasive Ductal Carcinoma	1204	53.09	Positive	90-99%	NOT HISPANIC OR LATINO	.	Negative	Infiltrating Ductal Carcinoma	No	Negative	2007	Peri (6-12 months since last menstrual period)	14	IDC	53.09	Positive	Positive	20-29%	WHITE	Primary	Female	Breast	A2	0
TCGA-A2-A0ET	T2	1.18756	TCGA-A2-A0ET-01A	Invasive ductal carcinoma	LumA	Tumor	Positive	Positive	Negative	No	Invasive ductal carcinoma - LumA	Infiltrating Ductal Carcinoma	Not Applicable	58	Stage IIIA	Breast Invasive Ductal Carcinoma	674	35.02	Positive	90-99%	NOT HISPANIC OR LATINO	0.5078	Negative	Infiltrating Ductal Carcinoma	No	Equivocal	2008	Post (prior bilateral ovariectomy OR >12 mo since LMP with no prior hysterectomy)	22	IDC	35.02	Negative	Positive	70-79%	WHITE	Primary	Female	Breast	A2	0
TCGA-BH-A0HF	T1	1.18656	TCGA-BH-A0HF-01A	Invasive ductal carcinoma	LumA	Tumor	Positive	Positive	Negative	No	Invasive ductal carcinoma - LumA	Infiltrating Ductal Carcinoma	Not Applicable	77	Stage IA	Breast Invasive Ductal Carcinoma	549	23.88	Positive	90-99%	.		.	Infiltrating Ductal Carcinoma	No	Negative	2008	Post (prior bilateral ovariectomy OR >12 mo since LMP with no prior hysterectomy)	557	IDC	23.88	Negative	Positive	<10%	WHITE	Primary	Female	Breast	BH	0
TCGA-A2-A0EW	T1	1.18653	TCGA-A2-A0EW-01A	Mixed	LumA	Tumor	Positive	Positive	Negative	No	Mixed	Infiltrating Lobular Carcinoma	Not Applicable	53	Stage IIIC	Breast Invasive Lobular Carcinoma	542	44.45	Positive	90-99%	NOT HISPANIC OR LATINO	0.0724	Negative	Infiltrating Lobular Carcinoma	No	Negative	2008	Post (prior bilateral ovariectomy OR >12 mo since LMP with no prior hysterectomy)	11	ILC	61.89	Positive	Positive	10-19%	WHITE	Primary	Female	Breast	A2	0
TCGA-E9-A3HO	T2	1.1853	TCGA-E9-A3HO-01A	Mixed	LumB	Tumor	Not Evaluated	Not Evaluated	Negative	.	Mixed	Infiltrating Lobular Carcinoma	Not Applicable	49	Stage IIA	Breast Invasive Lobular Carcinoma	245	38.04	.		NOT HISPANIC OR LATINO	0.4019	.	Infiltrating Lobular Carcinoma	No	.	2011	Pre (<6 months since LMP AND no prior bilateral ovariectomy AND not on estrogen replacement)	57	ILC	38.04	Negative	.		WHITE	Primary	Female	Breast	E9	0
TCGA-AO-A1KT	T1	1.18529	TCGA-AO-A1KT-01A	Invasive ductal carcinoma	LumB	Tumor	Positive	Positive	Negative	No	Invasive ductal carcinoma - LumB	Infiltrating Ductal Carcinoma	Not Applicable	78	Stage IIA	Breast Invasive Ductal Carcinoma	617	17.77	Positive	90-99%	NOT HISPANIC OR LATINO	0.3513	Negative	Infiltrating Ductal Carcinoma	.	Equivocal	2009	Post (prior bilateral ovariectomy OR >12 mo since LMP with no prior hysterectomy)	27	IDC	17.77	Negative	Positive	40-49%	WHITE	Primary	Female	Breast	AO	0
TCGA-JL-A3YX	T2	1.18465	TCGA-JL-A3YX-01A	Invasive lobular carcinoma	LumA	Tumor	Positive	Positive	Positive	No	Invasive lobular carcinoma - Luminal	Infiltrating Lobular Carcinoma	Not Applicable	46	Stage IIA	Breast Invasive Lobular Carcinoma	306	11.56	Positive	30-39%	NOT HISPANIC OR LATINO	0.2097	.	Infiltrating Lobular Carcinoma	No	Positive	2011	Post (prior bilateral ovariectomy OR >12 mo since LMP with no prior hysterectomy)	27	ILC	11.56	Negative	Positive	30-39%	ASIAN	Primary	Female	Breast	JL	0
TCGA-A8-A06O	T1	1.18424	TCGA-A8-A06O-01A	Invasive ductal carcinoma	LumB	Tumor	Positive	Positive	Negative	No	Invasive ductal carcinoma - LumB	Infiltrating Ductal Carcinoma	Not Applicable	60	Stage I	Breast Invasive Ductal Carcinoma	272	13.01	Positive	.		0.3914	Negative	Infiltrating Ductal Carcinoma	No	Negative	2009	Post (prior bilateral ovariectomy OR >12 mo since LMP with no prior hysterectomy)	54	IDC	13.01	Negative	Positive	.		Primary	Female	Breast	A8	0
TCGA-LL-A740	T1	1.18351	TCGA-LL-A740-01A	Invasive ductal carcinoma	LumA	Tumor	Negative	Negative	Negative	Yes	Invasive ductal carcinoma - LumA	Infiltrating Ductal Carcinoma	Not Applicable	61	Stage IA	Breast Invasive Ductal Carcinoma	37	14.49	Negative	.	NOT HISPANIC OR LATINO	0.1924	Negative	Infiltrating Ductal Carcinoma	No	Equivocal	2013	Post (prior bilateral ovariectomy OR >12 mo since LMP with no prior hysterectomy)	.	IDC	14.49	Negative	Negative	.	BLACK OR AFRICAN AMERICAN	Primary	Female	Breast	LL	0
TCGA-C8-A12T	T2	1.18333	TCGA-C8-A12T-01A	Invasive ductal carcinoma	HER2E	Tumor	Positive	Positive	Positive	No	Invasive ductal carcinoma - Her2E	Infiltrating Ductal Carcinoma	Not Applicable	43	Stage IIA	Breast Invasive Ductal Carcinoma	51	0	Positive	.	NOT HISPANIC OR LATINO	0.2311	.	Infiltrating Ductal Carcinoma	No	Positive	2010	Pre (<6 months since LMP AND no prior bilateral ovariectomy AND not on estrogen replacement)	120	IDC	0	Negative	Positive	.	ASIAN	Primary	Female	Breast	C8	0
TCGA-A2-A0EP	T1	1.1833	TCGA-A2-A0EP-01A	Invasive lobular carcinoma	LumA	Tumor	Positive	Negative	Negative	No	Invasive lobular carcinoma - Luminal	Infiltrating Lobular Carcinoma	Not Applicable	56	Stage I	Breast Invasive Lobular Carcinoma	2198	118.36	Positive	80-89%	NOT HISPANIC OR LATINO	0	Negative	Infiltrating Lobular Carcinoma	No	Negative	2004	Post (prior bilateral ovariectomy OR >12 mo since LMP with no prior hysterectomy)	3	ILC	118.36	Negative	Negative	.	WHITE	Primary	Female	Breast	A2	0
TCGA-BH-A0H3	T1	1.18267	TCGA-BH-A0H3-01A	Invasive ductal carcinoma	LumA	Tumor	Positive	Positive	Negative	No	Invasive ductal carcinoma - LumA	Infiltrating Ductal Carcinoma	Not Applicable	46	Stage I	Breast Invasive Ductal Carcinoma	773	63.34	Positive	.	NOT HISPANIC OR LATINO	0.0606	Negative	Infiltrating Ductal Carcinoma	No	.	2008	Pre (<6 months since LMP AND no prior bilateral ovariectomy AND not on estrogen replacement)	14	IDC	63.34	Negative	Positive	.	WHITE	Primary	Female	Breast	BH	0
TCGA-E2-A10A	T3	1.18172	TCGA-E2-A10A-01A	Invasive ductal carcinoma	LumA	Tumor	Positive	Positive	Negative	No	Invasive ductal carcinoma - LumA	Infiltrating Ductal Carcinoma	Not Applicable	41	Stage IIB	Breast Invasive Ductal Carcinoma	1096	3.02	Positive	.	NOT HISPANIC OR LATINO	0.2109	Negative	Infiltrating Ductal Carcinoma	No	Positive	2007	Pre (<6 months since LMP AND no prior bilateral ovariectomy AND not on estrogen replacement)	14	IDC	40.37	Negative	Positive	.	WHITE	Primary	Female	Breast	E2	0
TCGA-AR-A0TV	T2	1.18164	TCGA-AR-A0TV-01A	Invasive ductal carcinoma	LumB	Tumor	Positive	Positive	Negative	No	Invasive ductal carcinoma - LumB	Infiltrating Ductal Carcinoma	Not Applicable	66	Stage IIA	Breast Invasive Ductal Carcinoma	1716	75.16	Positive	90-99%	.	0.3859	Negative	Infiltrating Ductal Carcinoma	No	Equivocal	2005	Post (prior bilateral ovariectomy OR >12 mo since LMP with no prior hysterectomy)	.	IDC	75.16	Negative	Positive	.		Primary	Female	Breast	AR	0
TCGA-AR-A0U4	T2	1.18152	TCGA-AR-A0U4-01A	Invasive ductal carcinoma	Basal	Tumor	Negative	Negative	Negative	Yes	Invasive ductal carcinoma - Basal	Infiltrating Ductal Carcinoma	Not Applicable	54	Stage IIA	Breast Invasive Ductal Carcinoma	1517	107.13	Negative	.	NOT HISPANIC OR LATINO	0.4452	.	Infiltrating Ductal Carcinoma	No	Negative	2006	Pre (<6 months since LMP AND no prior bilateral ovariectomy AND not on estrogen replacement)	.	IDC	107.13	Negative	Negative	.	WHITE	Primary	Female	Breast	AR	0
TCGA-JL-A3YW	T2	1.18146	TCGA-JL-A3YW-01A	Mixed	HER2E	Tumor	Positive	Positive	Negative	No	Mixed	Infiltrating Lobular Carcinoma	Not Applicable	49	Stage IIB	Breast Invasive Lobular Carcinoma	312	11.83	Positive	30-39%	NOT HISPANIC OR LATINO	0.1167	.	Infiltrating Lobular Carcinoma	No	Positive	2011	Post (prior bilateral ovariectomy OR >12 mo since LMP with no prior hysterectomy)	64	ILC	11.83	Negative	Positive	30-39%	ASIAN	Primary	Female	Breast	JL	0
TCGA-AR-A2LK	T3	1.18122	TCGA-AR-A2LK-01A	Invasive lobular carcinoma	LumB	Tumor	Positive	Positive	Negative	No	Invasive lobular carcinoma - Luminal	Infiltrating Lobular Carcinoma	Not Applicable	62	Stage III	Breast Invasive Lobular Carcinoma	1340	42.84	Positive	70-79%	NOT HISPANIC OR LATINO	0.6563	Negative	Infiltrating Lobular Carcinoma	No	Equivocal	2007	Post (prior bilateral ovariectomy OR >12 mo since LMP with no prior hysterectomy)	28	ILC	54.17	Positive	Positive	.	WHITE	Primary	Female	Breast	AR	0
TCGA-A8-A09Q	T4	1.18065	TCGA-A8-A09Q-01A	Invasive ductal carcinoma	LumB	Tumor	Positive	Positive	Negative	No	Invasive ductal carcinoma - LumB	Infiltrating Ductal Carcinoma	Not Applicable	83	Stage IIIB	Breast Invasive Ductal Carcinoma	637	25	Positive	.		0.5959	Negative	Infiltrating Ductal Carcinoma	No	Negative	2008	Post (prior bilateral ovariectomy OR >12 mo since LMP with no prior hysterectomy)	72	IDC	25	Positive	Positive	.		Primary	Female	Breast	A8	0
TCGA-PE-A5DE	T2	1.18033	TCGA-PE-A5DE-01A	Mixed	LumA	Tumor	Positive	Positive	Negative	No	Mixed	Infiltrating Lobular Carcinoma	Not Applicable	41	Stage IIA	Breast Invasive Lobular Carcinoma	2066	86.89	Positive	.		0.5284	.	Infiltrating Lobular Carcinoma	No	Negative	2007	Pre (<6 months since LMP AND no prior bilateral ovariectomy AND not on estrogen replacement)	270	ILC	86.89	.	Positive	.	WHITE	Primary	Female	Breast	PE	0
TCGA-AN-A0XV	T2	1.18028	TCGA-AN-A0XV-01A	No Image	LumA	Tumor	Positive	Positive	Negative	No	-	Infiltrating Ductal Carcinoma	Not Applicable	67	Stage IIIA	Breast Invasive Ductal Carcinoma	121	5.32	Positive	90-99%	NOT HISPANIC OR LATINO	0.0851	Negative	Infiltrating Ductal Carcinoma	No	Positive	2010	Post (prior bilateral ovariectomy OR >12 mo since LMP with no prior hysterectomy)	22	IDC	5.32	Negative	Positive	30-39%	WHITE	Primary	Female	Breast	AN	0
TCGA-E9-A249	T2	1.18	TCGA-E9-A249-01A	Invasive ductal carcinoma	LumB	Tumor	Not Evaluated	Not Evaluated	Negative	.	Invasive ductal carcinoma - LumB	Infiltrating Ductal Carcinoma	Not Applicable	45	Stage IIA	Breast Invasive Ductal Carcinoma	59	7.13	.		NOT HISPANIC OR LATINO	0.4018	.	Infiltrating Ductal Carcinoma	No	.	2011	Pre (<6 months since LMP AND no prior bilateral ovariectomy AND not on estrogen replacement)	9	IDC	7.13	Negative	.		WHITE	Primary	Female	Breast	E9	0
TCGA-AR-A1AY	T1	1.17938	TCGA-AR-A1AY-01A	Invasive ductal carcinoma	Basal	Tumor	Negative	Negative	Negative	Yes	Invasive ductal carcinoma - Basal	Infiltrating Ductal Carcinoma	Not Applicable	65	Stage I	Breast Invasive Ductal Carcinoma	1085	33.71	Negative	.	NOT HISPANIC OR LATINO	0.5101	.	Infiltrating Ductal Carcinoma	No	Negative	2008	Post (prior bilateral ovariectomy OR >12 mo since LMP with no prior hysterectomy)	39	IDC	33.71	Negative	Negative	.	WHITE	Primary	Female	Breast	AR	0
TCGA-OL-A6VR	T1	1.1793	TCGA-OL-A6VR-01A	No Image	LumA	Tumor	Positive	Positive	Negative	No	-	Infiltrating Ductal Carcinoma	Not Applicable	48	Stage IA	Breast Invasive Ductal Carcinoma	869	40.08	Positive	30-39%	NOT HISPANIC OR LATINO	0.1111	Negative	Infiltrating Ductal Carcinoma	No	Negative	2011	.		IDC	40.08	Negative	Positive	90-99%	BLACK OR AFRICAN AMERICAN	Primary	Female	Breast	OL	0
TCGA-BH-A1EW	T2	1.1792	TCGA-BH-A1EW-01A	Invasive ductal carcinoma	LumA	Tumor	Negative	Negative	Negative	Yes	Invasive ductal carcinoma - LumA	Infiltrating Ductal Carcinoma	Not Applicable	38	Stage IIA	Breast Invasive Ductal Carcinoma	4230	.	Negative	.	NOT HISPANIC OR LATINO	0.3453	.	Infiltrating Ductal Carcinoma	No	Negative	1999	Pre (<6 months since LMP AND no prior bilateral ovariectomy AND not on estrogen replacement)	9	IDC	55.65	.	Negative	.	WHITE	Primary	Female	Breast	BH	0
TCGA-A8-A06Q	T3	1.17902	TCGA-A8-A06Q-01A	Invasive ductal carcinoma	LumB	Tumor	Positive	Positive	Negative	No	Invasive ductal carcinoma - LumB	Infiltrating Ductal Carcinoma	Not Applicable	63	Stage IIIA	Breast Invasive Ductal Carcinoma	1184	1.02	Positive	.		0.6549	Negative	Infiltrating Ductal Carcinoma	No	Negative	2007	Post (prior bilateral ovariectomy OR >12 mo since LMP with no prior hysterectomy)	165	IDC	1.02	Negative	Positive	.		Primary	Female	Breast	A8	0
TCGA-GI-A2C9	T3	1.17888	TCGA-GI-A2C9-01A	Invasive ductal carcinoma	Basal	Tumor	Negative	Negative	Negative	Yes	Invasive ductal carcinoma - Basal	Infiltrating Ductal Carcinoma	Not Applicable	58	Stage IIB	Breast Invasive Ductal Carcinoma	2979	109.79	Negative	.	NOT HISPANIC OR LATINO	0.5638	.	Infiltrating Ductal Carcinoma	No	Negative	2003	Post (prior bilateral ovariectomy OR >12 mo since LMP with no prior hysterectomy)	98	IDC	109.79	Negative	Negative	.	BLACK OR AFRICAN AMERICAN	Primary	Female	Breast	GI	0
TCGA-A7-A6VV	T2	1.17857	TCGA-A7-A6VV-01A	Invasive ductal carcinoma	Basal	Tumor	Negative	Negative	Negative	Yes	Invasive ductal carcinoma - Basal	Infiltrating Ductal Carcinoma	Not Applicable	51	Stage IIA	Breast Invasive Ductal Carcinoma	85	10.28	Negative	.	NOT HISPANIC OR LATINO	0.6645	.	Infiltrating Ductal Carcinoma	No	Negative	2013	Peri (6-12 months since last menstrual period)	.	IDC	10.28	Negative	Negative	.	BLACK OR AFRICAN AMERICAN	Primary	Female	Breast	A7	0
TCGA-EW-A2FW	T2	1.17857	TCGA-EW-A2FW-01A	Cribriform carcinoma	LumB	Tumor	Positive	Positive	Negative	No	Cribriform carcinoma	Other specify	invasive papillary carcinoma	52	Stage IIA	Breast Invasive Ductal Carcinoma	99	22.08	Positive	90-99%	HISPANIC OR LATINO	0.2122	.	Other, specify	No	Negative	2011	Post (prior bilateral ovariectomy OR >12 mo since LMP with no prior hysterectomy)	18	IDC	22.08	Negative	Positive	90-99%	WHITE	Primary	Female	Breast	EW	0
TCGA-AR-A0TT	T2	1.17829	TCGA-AR-A0TT-01A	Invasive ductal carcinoma	LumB	Tumor	Positive	Negative	Negative	No	Invasive ductal carcinoma - LumB	Infiltrating Ductal Carcinoma	Not Applicable	53	Stage IIIA	Breast Invasive Ductal Carcinoma	1567	108.94	Positive	10-19%	.	0.3875	.	Infiltrating Ductal Carcinoma	No	Negative	2006	Pre (<6 months since LMP AND no prior bilateral ovariectomy AND not on estrogen replacement)	.	IDC	108.94	Negative	Negative	.	BLACK OR AFRICAN AMERICAN	Primary	Female	Breast	AR	0
TCGA-A2-A3XT	T2	1.17817	TCGA-A2-A3XT-01A	Invasive ductal carcinoma	Basal	Tumor	Negative	Negative	Negative	Yes	Invasive ductal carcinoma - Basal	Infiltrating Ductal Carcinoma	Not Applicable	45	Stage IIB	Breast Invasive Ductal Carcinoma	2164	91	Negative	.	NOT HISPANIC OR LATINO	0.4752	Negative	Infiltrating Ductal Carcinoma	No	Negative	2006	Pre (<6 months since LMP AND no prior bilateral ovariectomy AND not on estrogen replacement)	62	IDC	91	Negative	Negative	.	BLACK OR AFRICAN AMERICAN	Primary	Female	Breast	A2	0
TCGA-AR-A2LQ	T3	1.17807	TCGA-AR-A2LQ-01A	Invasive lobular carcinoma	normal-like	Tumor	Positive	Positive	Negative	No	-	Infiltrating Lobular Carcinoma	Not Applicable	59	Stage IIB	Breast Invasive Lobular Carcinoma	449	40.51	Positive	70-79%	NOT HISPANIC OR LATINO	0	.	Infiltrating Lobular Carcinoma	No	Negative	2010	Post (prior bilateral ovariectomy OR >12 mo since LMP with no prior hysterectomy)	5	ILC	40.51	Negative	Positive	<10%	WHITE	Primary	Female	Breast	AR	0
TCGA-BH-A0H9	T2	1.17801	TCGA-BH-A0H9-01A	Invasive ductal carcinoma	LumA	Tumor	Positive	Positive	Negative	No	Invasive ductal carcinoma - LumA	Infiltrating Ductal Carcinoma	Not Applicable	69	Stage IIA	Breast Invasive Ductal Carcinoma	1088	40.97	Positive	90-99%	.	0.3068	Negative	Infiltrating Ductal Carcinoma	No	Equivocal	2007	Post (prior bilateral ovariectomy OR >12 mo since LMP with no prior hysterectomy)	31	IDC	40.97	Negative	Positive	30-39%	WHITE	Primary	Female	Breast	BH	0
TCGA-AR-A2LR	T1	1.17797	TCGA-AR-A2LR-01A	Metaplastic carcinoma	Basal	Tumor	Negative	Negative	Negative	Yes	Metaplastic carcinoma	Other specify	Metaplastic carcinoma	49	Stage I	Metaplastic Breast Cancer	447	57.23	Negative	.	NOT HISPANIC OR LATINO	0.4915	.	Metaplastic Carcinoma	Yes	Negative	2010	Post (prior bilateral ovariectomy OR >12 mo since LMP with no prior hysterectomy)	45	MBC	57.23	Negative	Negative	.	WHITE	Primary	Female	Breast	AR	0
TCGA-AR-A5QM	T2	1.17787	TCGA-AR-A5QM-01A	Invasive lobular carcinoma	LumA	Tumor	Positive	Positive	Negative	No	Invasive lobular carcinoma - Luminal	Infiltrating Lobular Carcinoma	Not Applicable	62	Stage IIA	Breast Invasive Lobular Carcinoma	1541	31.8	Positive	.	NOT HISPANIC OR LATINO	0.3151	.	Infiltrating Lobular Carcinoma	Yes	Equivocal	2008	Post (prior bilateral ovariectomy OR >12 mo since LMP with no prior hysterectomy)	20	ILC	73.29	.	Positive	.	WHITE	Primary	Female	Breast	AR	0
TCGA-BH-A0HX	T2	1.17782	TCGA-BH-A0HX-01A	Invasive ductal carcinoma	LumA	Tumor	Positive	Positive	Negative	No	Invasive ductal carcinoma - LumA	Infiltrating Ductal Carcinoma	Not Applicable	54	Stage IIB	Breast Invasive Ductal Carcinoma	672	27.23	Positive	80-89%	.	0.5678	.	Infiltrating Ductal Carcinoma	No	Negative	2008	Post (prior bilateral ovariectomy OR >12 mo since LMP with no prior hysterectomy)	43	IDC	27.23	Negative	Positive	50-59%	WHITE	Primary	Female	Breast	BH	0
TCGA-EW-A2FR	T1	1.17733	TCGA-EW-A2FR-01A	Invasive ductal carcinoma	HER2E	Tumor	Negative	Negative	Positive	No	Invasive ductal carcinoma - Her2E	Infiltrating Ductal Carcinoma	Not Applicable	59	Stage IIIC	Breast Invasive Ductal Carcinoma	1015	54.96	Negative	<10%	NOT HISPANIC OR LATINO	0.0742	Positive	Infiltrating Ductal Carcinoma	No	Equivocal	2008	Post (prior bilateral ovariectomy OR >12 mo since LMP with no prior hysterectomy)	39	IDC	54.96	Negative	Negative	<10%	BLACK OR AFRICAN AMERICAN	Primary	Female	Breast	EW	0
TCGA-E2-A105	T2	1.17722	TCGA-E2-A105-01A	Invasive ductal carcinoma	LumA	Tumor	Positive	Positive	Indeterminate	No	Invasive ductal carcinoma - LumA	Infiltrating Ductal Carcinoma	Not Applicable	79	Stage IIA	Breast Invasive Ductal Carcinoma	1171	42.97	Positive	.	NOT HISPANIC OR LATINO	0.1353	.	Infiltrating Ductal Carcinoma	No	Equivocal	2007	Post (prior bilateral ovariectomy OR >12 mo since LMP with no prior hysterectomy)	45	IDC	42.97	Negative	Positive	.	WHITE	Primary	Female	Breast	E2	0
TCGA-EW-A6S9	T1	1.17704	TCGA-EW-A6S9-01A	Invasive ductal carcinoma	LumA	Tumor	Positive	Positive	Positive	No	Invasive ductal carcinoma - LumA	na	na	34	Stage IIA	Breast Invasive Ductal Carcinoma	139	15.21	Positive	50-59%	NOT HISPANIC OR LATINO	0.1839	.	Infiltrating Ductal Carcinoma	No	Positive	2013	.		IDC	15.21	.	Positive	.	BLACK OR AFRICAN AMERICAN	Primary	Female	Breast	EW	0
TCGA-OK-A5Q2	T2	1.17703	TCGA-OK-A5Q2-01A	Invasive lobular carcinoma	LumA	Tumor	Positive	Positive	Negative	No	Invasive lobular carcinoma - Luminal	Infiltrating Lobular Carcinoma	Not Applicable	59	Stage II	Breast Invasive Lobular Carcinoma	149	2.1	Positive	90-99%	.	0.0911	.	Infiltrating Lobular Carcinoma	No	Negative	2012	.	24	ILC	2.1	Negative	Positive	20-29%	.	Primary	Female	Breast	OK	0
TCGA-C8-A12P	T2	1.17673	TCGA-C8-A12P-01A	Invasive ductal carcinoma	HER2E	Tumor	Negative	Negative	Positive	No	Invasive ductal carcinoma - Her2E	Infiltrating Ductal Carcinoma	Not Applicable	55	Stage IIB	Breast Invasive Ductal Carcinoma	57	11.76	Negative	.	NOT HISPANIC OR LATINO	0.3385	.	Infiltrating Ductal Carcinoma	No	Positive	2010	Post (prior bilateral ovariectomy OR >12 mo since LMP with no prior hysterectomy)	109	IDC	11.76	Negative	Negative	.	ASIAN	Primary	Female	Breast	C8	0
TCGA-A2-A0CU	T2	1.17647	TCGA-A2-A0CU-01A	Invasive ductal carcinoma	LumA	Tumor	Positive	Positive	Negative	No	Invasive ductal carcinoma - LumA	Infiltrating Ductal Carcinoma	Not Applicable	73	Stage IIA	Breast Invasive Ductal Carcinoma	1911	.	Positive	90-99%	NOT HISPANIC OR LATINO	0.4388	Negative	Infiltrating Ductal Carcinoma	No	Equivocal	2005	Post (prior bilateral ovariectomy OR >12 mo since LMP with no prior hysterectomy)	38	IDC	5.19	Close	Positive	<10%	WHITE	Primary	Female	Breast	A2	0
TCGA-PE-A5DD	T2	1.17623	TCGA-PE-A5DD-01A	Invasive lobular carcinoma	LumA	Tumor	Positive	Negative	Positive	No	Invasive lobular carcinoma - Luminal	Infiltrating Lobular Carcinoma	Not Applicable	64	Stage IIA	Breast Invasive Lobular Carcinoma	2411	64.16	Positive	.	NOT HISPANIC OR LATINO	0.2365	Positive	Infiltrating Lobular Carcinoma	No	Positive	2006	Post (prior bilateral ovariectomy OR >12 mo since LMP with no prior hysterectomy)	42	ILC	64.16	Negative	Negative	.	ASIAN	Primary	Female	Breast	PE	0
TCGA-EW-A1PA	T2	1.17593	TCGA-EW-A1PA-01A	Invasive ductal carcinoma	LumA	Tumor	Positive	Positive	Negative	No	Invasive ductal carcinoma - LumA	Infiltrating Ductal Carcinoma	Not Applicable	59	Stage IIB	Breast Invasive Ductal Carcinoma	220	18.89	Positive	90-99%	HISPANIC OR LATINO	0.3026	.	Infiltrating Ductal Carcinoma	No	Negative	2010	Post (prior bilateral ovariectomy OR >12 mo since LMP with no prior hysterectomy)	24	IDC	18.89	Negative	Positive	90-99%	WHITE	Primary	Female	Breast	EW	0
TCGA-A2-A4RY	T3	1.17588	TCGA-A2-A4RY-01A	Invasive lobular carcinoma	normal-like	Tumor	Positive	Positive	Negative	No	-	Infiltrating Lobular Carcinoma	Not Applicable	46	Stage IIIC	Breast Invasive Lobular Carcinoma	149	21.29	Positive	90-99%	NOT HISPANIC OR LATINO	0.004	.	Infiltrating Lobular Carcinoma	No	Negative	2012	Pre (<6 months since LMP AND no prior bilateral ovariectomy AND not on estrogen replacement)	10	ILC	21.29	Negative	Positive	90-99%	WHITE	Primary	Female	Breast	A2	0
TCGA-A2-A1FZ	T2	1.17579	TCGA-A2-A1FZ-01A	Invasive ductal carcinoma	LumA	Tumor	Positive	Positive	Negative	No	Invasive ductal carcinoma - LumA	Infiltrating Ductal Carcinoma	Not Applicable	63	Stage IIA	Breast Invasive Ductal Carcinoma	335	22.44	Positive	90-99%	NOT HISPANIC OR LATINO	0.1009	.	Infiltrating Ductal Carcinoma	No	Negative	2010	Post (prior bilateral ovariectomy OR >12 mo since LMP with no prior hysterectomy)	23	IDC	22.44	Negative	Positive	90-99%	WHITE	Primary	Female	Breast	A2	0
TCGA-LQ-A4E4	T3	1.17518	TCGA-LQ-A4E4-01A	Invasive lobular carcinoma	LumA	Tumor	Positive	Positive	Negative	No	Invasive lobular carcinoma - Luminal	Infiltrating Lobular Carcinoma	Not Applicable	73	Stage IIIA	Breast Invasive Lobular Carcinoma	414	22.37	Positive	90-99%	NOT HISPANIC OR LATINO	0.1878	Negative	Infiltrating Lobular Carcinoma	No	.	2011	Post (prior bilateral ovariectomy OR >12 mo since LMP with no prior hysterectomy)	63	ILC	27.89	Positive	Positive	90-99%	WHITE	Primary	Female	Breast	LQ	0
TCGA-EW-A1IY	T1	1.175	TCGA-EW-A1IY-01A	Invasive ductal carcinoma	LumB	Tumor	Positive	Positive	Negative	No	Invasive ductal carcinoma - LumB	Infiltrating Ductal Carcinoma	Not Applicable	38	Stage I	Breast Invasive Ductal Carcinoma	590	8.48	Positive	90-99%	NOT HISPANIC OR LATINO	0.0644	.	Infiltrating Ductal Carcinoma	No	Negative	2009	Pre (<6 months since LMP AND no prior bilateral ovariectomy AND not on estrogen replacement)	19	IDC	8.48	Negative	Positive	90-99%	ASIAN	Primary	Female	Breast	EW	0
TCGA-D8-A3Z5	T2	1.17475	TCGA-D8-A3Z5-01A	Invasive lobular carcinoma	LumA	Tumor	Positive	Positive	Negative	No	Invasive lobular carcinoma - Luminal	Infiltrating Lobular Carcinoma	Not Applicable	54	Stage IIIC	Breast Invasive Lobular Carcinoma	418	33.34	Positive	.	NOT HISPANIC OR LATINO	0.1265	.	Infiltrating Lobular Carcinoma	No	Negative	2011	Post (prior bilateral ovariectomy OR >12 mo since LMP with no prior hysterectomy)	13	ILC	33.34	Negative	Positive	.	WHITE	Primary	Female	Breast	D8	0
TCGA-E9-A243	T2	1.17472	TCGA-E9-A243-01A	Invasive ductal carcinoma	Basal	Tumor	Not Evaluated	Not Evaluated	Negative	.	Invasive ductal carcinoma - Basal	Infiltrating Ductal Carcinoma	Not Applicable	52	Stage IIA	Breast Invasive Ductal Carcinoma	94	10.02	.		NOT HISPANIC OR LATINO	0.1011	.	Infiltrating Ductal Carcinoma	No	.	2011	Peri (6-12 months since last menstrual period)	47	IDC	20.11	Negative	.		WHITE	Primary	Female	Breast	E9	0
TCGA-BH-A0DO	T1	1.17452	TCGA-BH-A0DO-01B	Invasive ductal carcinoma	LumA	Tumor	Positive	Positive	Negative	No	Invasive ductal carcinoma - LumA	Infiltrating Ductal Carcinoma	Not Applicable	78	Stage I	Breast Invasive Ductal Carcinoma	454	54.01	Positive	.	NOT HISPANIC OR LATINO	0.1608	.	Infiltrating Ductal Carcinoma	Yes	Negative	2009	Post (prior bilateral ovariectomy OR >12 mo since LMP with no prior hysterectomy)	15	IDC	54.01	Negative	Positive	.	WHITE	Primary	Female	Breast	BH	0
TCGA-D8-A1XU	T1	1.17318	TCGA-D8-A1XU-01A	Invasive ductal carcinoma	LumA	Tumor	Positive	Positive	Negative	No	Invasive ductal carcinoma - LumA	Infiltrating Ductal Carcinoma	Not Applicable	56	Stage IA	Breast Invasive Ductal Carcinoma	102	12.98	Positive	.	NOT HISPANIC OR LATINO	0.9465	.	Infiltrating Ductal Carcinoma	No	Negative	2010	Post (prior bilateral ovariectomy OR >12 mo since LMP with no prior hysterectomy)	15	IDC	12.98	Negative	Positive	.	WHITE	Primary	Female	Breast	D8	0
TCGA-AN-A0AT	T2	1.17317	TCGA-AN-A0AT-01A	Invasive ductal carcinoma	Basal	Tumor	Negative	Negative	Negative	Yes	Invasive ductal carcinoma - Basal	Infiltrating Ductal Carcinoma	Not Applicable	62	Stage IIA	Breast Invasive Ductal Carcinoma	28	0.33	Negative	.	NOT HISPANIC OR LATINO	0.4552	.	Infiltrating Ductal Carcinoma	No	Negative	2010	Post (prior bilateral ovariectomy OR >12 mo since LMP with no prior hysterectomy)	87	IDC	0.33	Negative	Negative	.	WHITE	Primary	Female	Breast	AN	0
[truncated: 525 more rows]
