# Supplementary material for: Epigenetic deprogramming by disruption of CIZ1-RNA nuclear assemblies in early-stage breast cancers
Source: J Cell Biol. 2025 Mar 11;224(5):e202409123. doi: 10.1083/jcb.202409123 (PMC11895699; doi:10.1083/jcb.202409123)
Supplement: Data S5 — shows gene expression in BRCA group A compared with C. [file jcb_202409123_datas5.xlsx]

## Sheet: Gene expression
genes	chr	stpos	endpos	gene_type	strand	log2FC_A_C	FDR q	Sig.
MIR1302-2HG	chr1	29553	31109	lncRNA	+	0.0187021	0.99	k			k is not significant
FAM138A	chr1	34553	36081	lncRNA	-	-0.121774	0.99	k			r is UP
OR4F5	chr1	65418	71585	protein_coding	+	-0.000472733	0.99	k			b is DN
RP11-34P13.7	chr1	89294	133723	lncRNA	-	-0.2349	0.00059393	k
RP11-34P13.8	chr1	89550	91105	lncRNA	-	-0.164416	1.2865e-05	k
RP11-34P13.14	chr1	139789	140339	lncRNA	-	-0.104339	0.99	k
RP11-34P13.13	chr1	141473	173862	lncRNA	-	-0.461498	0.000579442	k
RP11-34P13.9	chr1	160445	161525	lncRNA	+	-0.280108	0.99	k
AP006222.3	chr1	266854	268655	lncRNA	+	0.254938	0.181383	k
RP4-669L17.2	chr1	358856	366052	lncRNA	+	-0.000393576	0.99	k
OR4F29	chr1	450739	451678	protein_coding	-	-0.0112356	0.99	k
RP5-857K21.2	chr1	587628	594768	lncRNA	+	0.0465785	0.99	k
OR4F16	chr1	685678	686673	protein_coding	-	-0.0191563	0.99	k
RP11-206L10.4	chr1	760910	761989	lncRNA	+	-0.0586584	0.99	k
LINC01409	chr1	778746	810065	lncRNA	+	-0.488152	4.32301e-06	k
FAM87B	chr1	817370	819837	lncRNA	+	-0.0973643	0.00011251	k
LINC01128	chr1	825137	859446	lncRNA	+	-0.416197	7.36998e-07	k
LINC00115	chr1	826205	827522	lncRNA	-	0.111793	2.89589e-06	k
RP11-206L10.19	chr1	860225	868202	lncRNA	+	-0.251728	5.21306e-08	k
FAM41C	chr1	868070	876903	lncRNA	-	-0.10198	0.449176	k
RP11-54O7.16	chr1	904833	915976	lncRNA	+	0.475854	0.000525191	k
RP11-54O7.1	chr1	911434	914948	lncRNA	+	0.10638	0.727419	k
RP11-54O7.2	chr1	914170	914971	lncRNA	+	0.282497	6.10111e-06	k
LINC02593	chr1	916864	921016	lncRNA	-	0.721306	0.99	k
SAMD11	chr1	923922	944575	protein_coding	+	0.471874	0.00120236	k
NOC2L	chr1	944202	959309	protein_coding	-	0.18311	0.0062338	k
KLHL17	chr1	960583	965719	protein_coding	+	0.159624	5.09459e-12	k
PLEKHN1	chr1	966481	975865	protein_coding	+	0.256089	7.50117e-09	k
PERM1	chr1	975203	982093	protein_coding	-	1.01415	0.99	k
RP11-54O7.17	chr1	995965	998051	lncRNA	-	0.29038	1.46841e-05	k
HES4	chr1	998961	1000172	protein_coding	-	0.993393	3.95858e-14	k
ISG15	chr1	1001137	1014540	protein_coding	+	1.20973	3.45922e-12	r
RP11-54O7.11	chr1	1011996	1013193	lncRNA	-	-0.0453628	0.0904556	k
AGRN	chr1	1020119	1056118	protein_coding	+	0.10007	0.00353128	k
RP11-54O7.14	chr1	1055032	1056116	lncRNA	+	1.27467	0.99	k
RP11-54O7.18	chr1	1062207	1063288	lncRNA	-	-0.0428057	0.850268	k
RNF223	chr1	1070966	1074306	protein_coding	-	-0.00504025	0.0126529	k
C1orf159	chr1	1081817	1116361	protein_coding	-	0.151	1.35037e-11	k
RP11-465B22.9	chr1	1097584	1104598	lncRNA	+	-0.273782	2.51958e-07	k
LINC01342	chr1	1137016	1144056	lncRNA	+	0.0285455	0.438088	k
RP11-465B22.8	chr1	1169356	1170343	lncRNA	+	0.795663	8.15136e-12	k
TTLL10-AS1	chr1	1173055	1179555	lncRNA	-	-0.00928141	0.0651907	k
TTLL10	chr1	1173879	1197936	protein_coding	+	0.0809075	0.000473525	k
TNFRSF18	chr1	1203507	1206592	protein_coding	-	1.02148	2.06595e-10	r
TNFRSF4	chr1	1211339	1214153	protein_coding	-	0.581016	1.44331e-13	k
SDF4	chr1	1216908	1232067	protein_coding	-	-0.17524	6.14996e-06	k
B3GALT6	chr1	1232236	1235041	protein_coding	+	0.272308	1.12818e-17	k
C1QTNF12	chr1	1242445	1246722	protein_coding	-	1.00083	1.37232e-06	r
RP5-902P8.12	chr1	1249776	1251334	lncRNA	-	0.0852657	5.71316e-08	k
UBE2J2	chr1	1253908	1273864	protein_coding	-	-0.0881223	1.3035e-09	k
LINC01786	chr1	1275222	1280420	lncRNA	+	0.0561598	2.59367e-05	k
SCNN1D	chr1	1280435	1292029	protein_coding	+	0.352755	1.39154e-13	k
ACAP3	chr1	1292389	1309609	protein_coding	-	-0.0714359	5.33277e-07	k
PUSL1	chr1	1308596	1311677	protein_coding	+	0.320421	8.71065e-17	k
INTS11	chr1	1311584	1324687	protein_coding	-	-0.00329482	1.73153e-08	k
RP5-890O3.9	chr1	1317580	1318689	lncRNA	-	-0.0928253	3.81449e-06	k
CPTP	chr1	1324755	1328896	protein_coding	+	0.243678	1.24698e-16	k
TAS1R3	chr1	1331279	1335314	protein_coding	+	-0.186436	0.202549	k
DVL1	chr1	1335275	1349418	protein_coding	-	0.0336003	3.11033e-11	k
MXRA8	chr1	1352688	1361777	protein_coding	-	0.432319	0.356546	k
AURKAIP1	chr1	1373729	1375495	protein_coding	-	1.02559	1.33022e-33	r
CCNL2	chr1	1385710	1399335	protein_coding	-	0.144772	3.32156e-12	k
MRPL20-AS1	chr1	1399519	1402046	lncRNA	+	0.318858	1.20281e-22	k
MRPL20	chr1	1401908	1407293	protein_coding	-	0.303881	5.34294e-18	k
MRPL20-DT	chr1	1409095	1410618	lncRNA	+	-0.0879275	7.02376e-06	k
ANKRD65	chr1	1418419	1421769	protein_coding	-	0.210115	2.54762e-05	k
RP4-758J18.7	chr1	1420244	1422691	lncRNA	+	-0.062087	0.221803	k
TMEM88B	chr1	1425870	1430255	protein_coding	+	-0.0749764	5.60968e-05	k
LINC01770	chr1	1430538	1434573	lncRNA	-	0.462428	2.41538e-11	k
VWA1	chr1	1434860	1442882	protein_coding	+	0.193391	1.51918e-09	k
ATAD3C	chr1	1449688	1470163	protein_coding	+	0.433072	4.78899e-06	k
ATAD3B	chr1	1471764	1497848	protein_coding	+	0.473843	1.60917e-23	k
ATAD3A	chr1	1512161	1534685	protein_coding	+	0.214747	6.1761e-11	k
TMEM240	chr1	1534777	1540624	protein_coding	-	0.424499	8.95277e-14	k
SSU72	chr1	1541672	1574863	protein_coding	-	0.158968	7.35933e-15	k
RP5-832C2.5	chr1	1574101	1577075	lncRNA	+	-0.0703314	0.99	k
FNDC10	chr1	1598011	1600135	protein_coding	-	0.395424	5.31929e-10	k
RP11-345P4.12	chr1	1600313	1602703	lncRNA	+	0.0802035	3.72699e-05	k
RP11-345P4.9	chr1	1613757	1615795	lncRNA	-	-0.188875	0.000211952	k
MIB2	chr1	1615453	1630605	protein_coding	+	0.637374	3.82853e-10	k
MMP23B	chr1	1632162	1635263	protein_coding	+	1.12542	2.16358e-10	r
CDK11B	chr1	1635224	1659012	protein_coding	-	-0.182964	6.28062e-09	k
RP11-345P4.10	chr1	1659324	1662602	lncRNA	+	0.305255	0.99	k
SLC35E2B	chr1	1659528	1692795	protein_coding	-	-0.72474	9.38801e-06	k
CDK11A	chr1	1702378	1724357	protein_coding	-	0.541319	0.000142947	k
RP1-283E3.8	chr1	1702735	1737688	lncRNA	-	-0.563099	4.38685e-08	k
NADK	chr1	1751231	1780457	protein_coding	-	-0.316067	8.1146e-09	k
GNB1	chr1	1785284	1891117	protein_coding	-	-0.78914	8.58934e-12	k
RP1-140A9.1	chr1	1891470	1892658	lncRNA	+	0.102079	0.00134521	k
CALML6	chr1	1915107	1917296	protein_coding	+	0.70475	0.99	k
TMEM52	chr1	1917589	1919279	protein_coding	-	0.199649	5.04635e-05	k
CFAP74	chr1	1921950	2003837	protein_coding	-	-0.158832	0.0172288	k
RP11-547D24.1	chr1	2013212	2015639	lncRNA	-	-0.0378592	0.00170507	k
GABRD	chr1	2019328	2030758	protein_coding	+	-0.0598933	0.0402692	k
RP11-547D24.3	chr1	2049202	2050070	lncRNA	-	0.201107	0.99	k
PRKCZ	chr1	2050410	2185395	protein_coding	+	-0.0814132	5.20696e-13	k
RP5-892K4.1	chr1	2141083	2145279	lncRNA	-	-0.104956	0.000511999	k
PRKCZ-AS1	chr1	2181793	2184389	lncRNA	-	-0.0634456	3.8904e-05	k
FAAP20	chr1	2184460	2212720	protein_coding	-	0.891471	2.61295e-26	k
RP11-181G12.4	chr1	2212522	2220738	lncRNA	+	0.0802921	0.99	k
SKI	chr1	2228318	2310213	protein_coding	+	-0.805053	6.48625e-13	k
RP11-181G12.8	chr1	2315039	2323085	lncRNA	+	0.180827	5.74224e-09	k
MORN1	chr1	2321252	2391707	protein_coding	-	-0.176636	4.43765e-05	k
RP4-713A8.1	chr1	2326200	2326693	lncRNA	-	0.163416	0.99	k
RP4-740C4.7	chr1	2363060	2363628	lncRNA	-	0.242802	3.73332e-08	k
RER1	chr1	2391774	2405442	protein_coding	+	-0.327745	8.09046e-08	k
PEX10	chr1	2403963	2413797	protein_coding	-	-0.126258	2.67892e-08	k
PLCH2	chr1	2425979	2505532	protein_coding	+	-0.215699	0.00083884	k
RP3-395M20.2	chr1	2492299	2493258	lncRNA	-	-0.123065	0.99	k
RP3-395M20.3	chr1	2493436	2494479	lncRNA	-	-0.131413	0.99	k
PANK4	chr1	2508536	2526597	protein_coding	-	-0.284121	2.51085e-07	k
HES5	chr1	2528744	2530263	protein_coding	-	0.0487735	0.00081958	k
RP3-395M20.12	chr1	2530063	2547460	lncRNA	+	0.579669	3.84782e-11	k
TNFRSF14-AS1	chr1	2549919	2557031	lncRNA	-	0.205226	5.0653e-07	k
TNFRSF14	chr1	2555638	2565382	protein_coding	+	0.274659	1.68361e-08	k
RP3-395M20.7	chr1	2566409	2569888	TEC	+	-0.031667	0.99	k
RP3-395M20.9	chr1	2581559	2584533	lncRNA	+	0.123986	0.0084636	k
PRXL2B	chr1	2586490	2591469	protein_coding	+	-0.270501	0.129511	k
MMEL1	chr1	2590638	2633016	protein_coding	-	0.55967	4.17799e-10	k
MMEL1-AS1	chr1	2632567	2636620	lncRNA	+	0.062434	0.99	k
TTC34	chr1	2635975	2801717	protein_coding	-	-0.0765755	0.0493328	k
ABC14-1188822O7.2	chr1	2768090	2784733	lncRNA	+	0.0288709	0.99	k
ABC14-1188822O7.1	chr1	2773602	2776473	lncRNA	+	-0.045036	0.99	k
RP11-740P5.2	chr1	2811849	2812692	lncRNA	-	-0.000630166	0.99	k
RP11-740P5.4	chr1	2814055	2817767	lncRNA	+	-0.176033	0.99	k
RP11-740P5.3	chr1	2814431	2814998	lncRNA	-	-0.0145383	0.99	k
RP5-907A6.1	chr1	2960657	2968707	lncRNA	-	-0.0010326	0.99	k
ACTRT2	chr1	3021466	3022903	protein_coding	+	-0.000770166	0.99	k
PRDM16-DT	chr1	3059614	3068437	lncRNA	-	0.187932	2.79776e-07	k
PRDM16	chr1	3069167	3438621	protein_coding	+	-0.251121	0.0131292	k
RP1-163G9.2	chr1	3132926	3133709	lncRNA	-	0.0501457	0.99	k
RP11-193J6.1	chr1	3205987	3208664	TEC	+	-0.0122356	0.99	k
RP11-22L13.1	chr1	3306635	3310096	lncRNA	-	-0.0140426	0.99	k
RP4-785P20.3	chr1	3313051	3323149	lncRNA	-	0.0426223	0.00762848	k
RP4-785P20.2	chr1	3367814	3373928	lncRNA	-	0.00564652	0.99	k
ARHGEF16	chr1	3454664	3481113	protein_coding	+	-0.0440628	0.165155	k
RP11-168F9.2	chr1	3487245	3487627	lncRNA	+	0.0390352	0.465499	k
MEGF6	chr1	3487950	3611508	protein_coding	-	0.0903438	0.0649147	k
RP11-46F15.2	chr1	3623189	3624743	lncRNA	-	0.42174	1.2999e-17	k
TPRG1L	chr1	3625014	3630127	protein_coding	+	-0.337429	7.36034e-06	k
WRAP73	chr1	3630766	3652761	protein_coding	-	-0.200125	4.07948e-09	k
TP73	chr1	3652515	3736201	protein_coding	+	-0.476531	0.267048	k
TP73-AS3	chr1	3658937	3668772	lncRNA	-	0.0471903	0.99	k
TP73-AS2	chr1	3712199	3714298	lncRNA	-	-0.0236745	0.99	k
CCDC27	chr1	3746459	3771645	protein_coding	+	-0.0481783	0.99	k
SMIM1	chr1	3772748	3775982	protein_coding	+	0.589939	3.89224e-12	k
LRRC47	chr1	3778558	3796498	protein_coding	-	-0.709391	6.00824e-10	k
RP1-286D6.5	chr1	3785007	3785538	lncRNA	+	0.128329	0.000197519	k
CEP104	chr1	3812085	3857396	protein_coding	-	-0.702522	1.26005e-31	k
DFFB	chr1	3857266	3885429	protein_coding	+	-0.110058	1.50134e-08	k
C1orf174	chr1	3889124	3900293	protein_coding	-	-0.403176	2.5778e-08	k
LINC01134	chr1	3900351	3917225	lncRNA	+	-0.0767604	0.00136224	k
LINC01346	chr1	3940485	3955262	lncRNA	+	-0.0693973	0.99	k
LINC01345	chr1	3944546	3949024	lncRNA	-	-0.00637399	0.99	k
LINC02780	chr1	3976132	4012704	lncRNA	+	-0.0498401	0.00468872	k
RP11-718D19.2	chr1	4012920	4019508	lncRNA	-	-0.0546491	0.000350416	k
LINC01777	chr1	4412026	4424689	lncRNA	+	-0.0228792	0.99	k
RP5-1166F10.2	chr1	4479130	4484375	lncRNA	-	-0.0317981	0.99	k
RP1-37J18.1	chr1	4551734	4552145	lncRNA	-	-0.000770166	0.99	k
LINC01646	chr1	4571480	4594016	lncRNA	+	0.00183852	0.99	k
AJAP1	chr1	4654608	4792534	protein_coding	+	-0.239265	0.0161864	k
RP1-77N19.1	chr1	4730210	4734992	lncRNA	-	-0.0450143	2.73464e-07	k
RP4-603B14.2	chr1	4963953	4973298	lncRNA	-	-0.00195961	0.99	k
LINC02781	chr1	4973380	4981568	lncRNA	+	3.4642e-05	0.99	k
LINC02782	chr1	5086458	5090899	lncRNA	-	-0.0327307	0.99	k
RP4-703E10.1	chr1	5301927	5307394	lncRNA	-	-0.000105999	0.99	k
RP1-58B11.2	chr1	5478735	5493057	lncRNA	-	0.00771178	0.99	k
RP1-58B11.3	chr1	5480786	5482028	lncRNA	-	0.00672137	0.99	k
RP1-58B11.1	chr1	5492977	5494674	lncRNA	+	-0.00356978	0.99	k
RP11-154H17.1	chr1	5561708	5668295	lncRNA	-	-0.117045	0.000912279	k
NPHP4	chr1	5862810	5992473	protein_coding	-	-0.611766	7.09302e-28	k
KCNAB2	chr1	5990926	6101193	protein_coding	+	-0.35516	0.30492	k
CHD5	chr1	6101786	6180321	protein_coding	-	-0.0806053	0.606062	k
RP1-120G22.12	chr1	6159429	6197757	protein_coding	-	0.00311427	0.99	k
RPL22	chr1	6185019	6209389	protein_coding	-	-0.0644315	1.58537e-09	k
RNF207-AS1	chr1	6204839	6205780	lncRNA	-	0.0535612	0.00146169	k
RNF207	chr1	6205474	6221299	protein_coding	+	-0.238299	3.38423e-06	k
ICMT	chr1	6221192	6235972	protein_coding	-	-0.845096	3.88665e-14	k
LINC00337	chr1	6234691	6239444	lncRNA	+	-0.0145759	0.000391073	k
HES3	chr1	6244178	6245578	protein_coding	+	-2.16064e-06	0.99	k
GPR153	chr1	6247352	6261098	protein_coding	-	-0.239567	0.407985	k
ACOT7	chr1	6264268	6393767	protein_coding	-	-0.107236	0.00140846	k
RP1-202O8.3	chr1	6393554	6394391	lncRNA	+	0.2189	1.55003e-09	k
HES2	chr1	6412417	6424670	protein_coding	-	-0.296028	0.252193	k
ESPN	chr1	6424775	6461367	protein_coding	+	0.0975338	0.138096	k
RP1-202O8.2	chr1	6443033	6447006	lncRNA	-	-0.337407	0.0381474	k
TNFRSF25	chr1	6460785	6466175	protein_coding	-	0.276374	3.71483e-07	k
PLEKHG5	chr1	6467121	6520074	protein_coding	-	-0.21254	0.0693313	k
NOL9	chr1	6521346	6554513	protein_coding	-	-0.583254	2.97141e-09	k
TAS1R1	chr1	6555306	6579755	protein_coding	+	-0.0265307	0.99	k
ZBTB48	chr1	6579993	6589280	protein_coding	+	0.703014	1.4482e-15	k
KLHL21	chr1	6590723	6614607	protein_coding	-	-0.644365	0.000203309	k
PHF13	chr1	6613730	6624030	protein_coding	+	-0.622539	5.22297e-11	k
THAP3	chr1	6624865	6635586	protein_coding	+	0.644829	1.00951e-27	k
DNAJC11	chr1	6634167	6701924	protein_coding	-	-0.746481	8.17787e-14	k
LINC01672	chr1	6724636	6730012	lncRNA	+	-0.136826	0.000859699	k
RP11-242F24.2	chr1	6767953	6770038	lncRNA	+	-0.0188054	0.99	k
CAMTA1-DT	chr1	6783891	6784843	lncRNA	-	0.307159	1.16474e-08	k
CAMTA1	chr1	6785453	7769706	protein_coding	+	0.25364	2.56899e-14	k
RP11-334N17.1	chr1	7008375	7014279	lncRNA	-	0.00325817	0.99	k
CAMTA1-IT1	chr1	7368941	7370270	lncRNA	+	0.107035	0.99	k
CAMTA1-AS2	chr1	7382486	7389754	lncRNA	-	0.0222186	0.99	k
CAMTA1-AS1	chr1	7441095	7441554	lncRNA	-	0.0252195	0.99	k
RP11-338N10.1	chr1	7693123	7694844	lncRNA	-	0.0150115	0.0462447	k
RP11-338N10.2	chr1	7698302	7698872	lncRNA	-	0.057222	0.0628257	k
RP11-338N10.3	chr1	7700703	7700970	lncRNA	-	0.213255	0.99	k
VAMP3	chr1	7771295	7781432	protein_coding	+	-0.617462	5.06109e-10	k
RP3-467L1.6	chr1	7776382	7776775	lncRNA	+	-0.377212	5.77625e-05	k
PER3	chr1	7784290	7845177	protein_coding	+	-1.12051	4.31321e-17	b
RP3-467L1.4	chr1	7810241	7827342	lncRNA	-	-0.103164	0.0407289	k
UTS2	chr1	7843082	7853512	protein_coding	-	-0.0388315	0.99	k
TNFRSF9	chr1	7915870	7943165	protein_coding	-	-0.405045	0.014993	k
PARK7	chr1	7954290	7985505	protein_coding	+	0.169011	1.20412e-17	k
CTA-215D11.6	chr1	7991133	8005312	lncRNA	+	-0.0652951	0.000153693	k
CTA-215D11.5	chr1	7998186	7999934	lncRNA	-	-0.116259	0.000789733	k
ERRFI1	chr1	8004403	8026309	protein_coding	-	-0.754663	0.000692989	k
RP11-431K24.1	chr1	8026737	8122702	lncRNA	+	-0.0511988	0.00520239	k
LINC01714	chr1	8201517	8215210	lncRNA	+	0.00231117	0.99	k
RP11-431K24.4	chr1	8218189	8220529	lncRNA	-	0.00201958	0.99	k
SLC45A1	chr1	8318113	8344167	protein_coding	+	-0.0118276	2.36636e-05	k
RERE	chr1	8352396	8848921	protein_coding	-	-0.779555	2.90263e-22	k
RERE-AS1	chr1	8424644	8435013	lncRNA	+	0.0524029	0.99	k
RP4-633I8.4	chr1	8805859	8807051	lncRNA	-	-0.00856383	0.99	k
ENO1	chr1	8860999	8879190	protein_coding	-	-0.0181967	0.0049982	k
ENO1-AS1	chr1	8878834	8879894	lncRNA	+	0.157659	8.77164e-05	k
CA6	chr1	8945866	8975092	protein_coding	+	-0.15195	0.928209	k
SLC2A7	chr1	9002972	9026423	protein_coding	-	0.0425823	0.99	k
SLC2A5	chr1	9035105	9088478	protein_coding	-	-0.347987	0.358953	k
GPR157	chr1	9100304	9129102	protein_coding	-	-0.88434	9.51349e-08	k
MIR34AHG	chr1	9148010	9198906	lncRNA	-	-0.159125	0.00100546	k
LNCTAM34A	chr1	9182003	9196284	lncRNA	+	0.128678	2.47368e-06	k
H6PD	chr1	9234773	9271337	protein_coding	+	-0.846617	1.30769e-08	k
SPSB1	chr1	9292893	9369532	protein_coding	+	-0.507386	0.527026	k
CTD-2510L9.2	chr1	9421097	9422862	lncRNA	-	-0.0554142	0.0320609	k
LINC02606	chr1	9425093	9440564	lncRNA	-	-0.350036	4.65365e-05	k
RP13-392I16.1	chr1	9501091	9503471	lncRNA	-	-0.0731326	0.99	k
SLC25A33	chr1	9539464	9585173	protein_coding	+	-0.0932522	0.000230126	k
TMEM201	chr1	9588910	9614877	protein_coding	+	-0.362421	8.23903e-05	k
PIK3CD	chr1	9651730	9729114	protein_coding	+	-0.360756	0.507159	k
PIK3CD-AS1	chr1	9652609	9654586	lncRNA	-	-0.00968586	1	k
PIK3CD-AS2	chr1	9672425	9687555	lncRNA	-	0.411325	6.27698e-08	k
CLSTN1	chr1	9728925	9823984	protein_coding	-	-0.212883	3.86956e-31	k
RP11-84A14.7	chr1	9826288	9828271	TEC	-	0.0105069	0.99	k
CTNNBIP1	chr1	9848275	9910336	protein_coding	-	-0.0881661	0.0121711	k
RP11-84A14.5	chr1	9848317	9850154	lncRNA	+	0.0435524	0.99	k
RP11-84A14.8	chr1	9900613	9908034	lncRNA	+	-0.00921699	0.99	k
LZIC	chr1	9922112	9943407	protein_coding	-	-0.721416	8.46834e-11	k
RP11-84A14.4	chr1	9942922	9949974	lncRNA	+	-0.171107	0.000840371	k
NMNAT1	chr1	9943427	9985501	protein_coding	+	-0.528086	4.42312e-07	k
RP11-807G9.2	chr1	9983140	9984568	lncRNA	+	0.992308	0.99	k
RBP7	chr1	9997205	10016021	protein_coding	+	0.090463	0.00442479	k
UBE4B	chr1	10032831	10181239	protein_coding	+	-0.847094	1.51852e-22	k
KIF1B	chr1	10210569	10381603	protein_coding	+	-1.13667	1.98524e-25	b
RP4-736L20.4	chr1	10381905	10387150	lncRNA	-	-0.187503	0.000328952	k
RP4-736L20.5	chr1	10395415	10397432	lncRNA	+	-0.070861	0.00242843	k
PGD	chr1	10398591	10420511	protein_coding	+	-0.410377	0.477801	k
RP4-736L20.3	chr1	10429880	10430677	lncRNA	-	0.0179125	0.99	k
CENPS-CORT	chr1	10430101	10452153	protein_coding	+	-0.0691351	0.0684314	k
CENPS	chr1	10430432	10442808	protein_coding	+	-0.190852	4.85409e-07	k
CORT	chr1	10450030	10451998	protein_coding	+	0.28817	9.80081e-09	k
DFFA	chr1	10456521	10472529	protein_coding	-	-0.48327	1.18067e-06	k
RP5-1113E3.3	chr1	10458554	10459338	lncRNA	+	0.00144559	0.99	k
PEX14	chr1	10472287	10630758	protein_coding	+	-0.00696284	6.94463e-12	k
RP4-734G22.4	chr1	10612221	10616452	lncRNA	-	-0.0554645	2.3396e-14	k
CASZ1	chr1	10636603	10796650	protein_coding	-	-0.511527	7.8148e-13	k
RP4-734G22.3	chr1	10639240	10654333	lncRNA	+	-0.0750571	0.00338022	k
C1orf127	chr1	10946470	10982037	protein_coding	-	0.190199	0.0391551	k
TARDBP	chr1	11012343	11030528	protein_coding	+	-0.388324	4.4605e-11	k
MASP2	chr1	11026522	11047239	protein_coding	-	-0.430432	1.02373e-20	k
SRM	chr1	11054583	11060020	protein_coding	-	0.621803	2.67118e-10	k
EXOSC10	chr1	11066617	11099869	protein_coding	-	-0.260894	6.39168e-16	k
RP4-635E18.7	chr1	11068470	11073097	lncRNA	+	-0.105734	0.0239786	k
EXOSC10-AS1	chr1	11099674	11102100	lncRNA	+	0.243395	3.64352e-08	k
MTOR	chr1	11106534	11262551	protein_coding	-	-0.680683	1.86639e-13	k
MTOR-AS1	chr1	11143897	11149537	lncRNA	+	-0.0091328	0.99	k
ANGPTL7	chr1	11189354	11195981	protein_coding	+	-0.304686	0.99	k
UBIAD1	chr1	11273197	11296049	protein_coding	+	-0.670128	6.58785e-10	k
RP4-796F18.3	chr1	11311733	11319093	lncRNA	-	-0.00564111	0.99	k
DISP3	chr1	11479154	11537551	protein_coding	+	-0.138099	0.554659	k
RP11-149P14.2	chr1	11500802	11502016	lncRNA	-	-0.00498452	0.99	k
LINC01647	chr1	11609467	11613358	lncRNA	+	-0.0522228	0.0927564	k
RP3-330O12.5	chr1	11623557	11643416	lncRNA	+	-0.0410663	0.0026538	k
FBXO2	chr1	11637017	11655785	protein_coding	-	0.415873	9.20652e-05	k
FBXO44	chr1	11654374	11663327	protein_coding	+	0.103809	2.52137e-10	k
FBXO6	chr1	11664199	11674354	protein_coding	+	-0.0274488	5.31064e-07	k
MAD2L2	chr1	11674479	11691650	protein_coding	-	0.323748	4.94567e-14	k
DRAXIN	chr1	11691709	11725857	protein_coding	+	-0.107254	0.462485	k
AGTRAP	chr1	11736083	11754802	protein_coding	+	0.272358	2.66559e-17	k
C1orf167	chr1	11761786	11789585	protein_coding	+	1.1624	1.07376e-05	r
C1orf167-AS1	chr1	11777076	11779619	lncRNA	-	-0.00522771	0.355676	k
MTHFR	chr1	11785722	11806455	protein_coding	-	-0.713412	8.38598e-05	k
CLCN6	chr1	11806095	11848079	protein_coding	+	-0.685474	1.85306e-10	k
NPPA	chr1	11845708	11848345	protein_coding	-	0.0476382	0.99	k
NPPB	chr1	11857463	11858945	protein_coding	-	0.11944	0.99	k
RP5-934G17.7	chr1	11907939	11914298	lncRNA	+	0.0778619	2.33013e-07	k
KIAA2013	chr1	11919590	11926428	protein_coding	-	0.0313282	4.37294e-12	k
PLOD1	chr1	11934204	11975538	protein_coding	+	0.243546	0.0768908	k
RP5-1077B9.6	chr1	11979532	11980127	lncRNA	-	0.0556998	0.99	k
MFN2	chr1	11980180	12015211	protein_coding	+	-0.478363	1.0986e-46	k
MIIP	chr1	12019465	12032045	protein_coding	+	0.793351	1.46996e-16	k
TNFRSF8	chr1	12063302	12144207	protein_coding	+	0.0416272	0.100991	k
RP11-426M1.3	chr1	12088440	12092264	lncRNA	-	-0.0721571	5.82399e-07	k
TNFRSF1B	chr1	12166990	12209228	protein_coding	+	-0.284672	1.54944e-19	k
VPS13D	chr1	12230029	12512047	protein_coding	+	-0.621123	7.82512e-07	k
LINC02766	chr1	12527723	12528420	lncRNA	+	-0.0624327	0.99	k
DHRS3	chr1	12567909	12618210	protein_coding	-	0.10663	2.9417e-06	k
RP11-474O21.5	chr1	12618899	12619244	lncRNA	-	-0.240261	0.000654092	k
AADACL4	chr1	12644084	12667076	protein_coding	+	0.000618141	0.99	k
AADACL3	chr1	12716109	12728760	protein_coding	+	0.0012504	0.99	k
C1orf158	chr1	12746199	12763699	protein_coding	+	0.209517	0.0250915	k
PRAMEF12	chr1	12773737	12777906	protein_coding	+	0.00900282	0.99	k
PRAMEF1	chr1	12791396	12796628	protein_coding	+	0.00548076	0.99	k
LINC01784	chr1	12822685	12823159	lncRNA	-	0.00250662	0.99	k
PRAMEF11	chr1	12824604	12831410	protein_coding	-	0.00183452	0.99	k
HNRNPCL1	chr1	12847376	12848720	protein_coding	-	0.000742543	0.99	k
PRAMEF2	chr1	12857085	12861909	protein_coding	+	0.000569253	0.99	k
PRAMEF4	chr1	12879211	12886201	protein_coding	-	0.00424476	0.99	k
PRAMEF10	chr1	12892895	12898270	protein_coding	-	-0.00105012	0.99	k
PRAMEF7	chr1	12916609	12920482	protein_coding	+	-0.0114326	0.99	k
PRAMEF6	chr1	12938471	12947580	protein_coding	-	0.00298709	0.99	k
PRAMEF27	chr1	13049475	13056575	protein_coding	-	-0.00124219	0.99	k
HNRNPCL3	chr1	13060768	13062878	protein_coding	+	-0.00177481	0.99	k
PRAMEF25	chr1	13068676	13077884	protein_coding	+	0.00522372	0.99	k
HNRNPCL2	chr1	13115487	13116854	protein_coding	-	-0.0052053	0.99	k
RP13-221M14.2	chr1	13146980	13147460	lncRNA	-	0	0.99	k
PRAMEF26	chr1	13148904	13155961	protein_coding	-	-0.000980139	0.99	k
HNRNPCL4	chr1	13163913	13165631	protein_coding	-	0.00727554	0.99	k
PRAMEF9	chr1	13171847	13179459	protein_coding	+	-0.00213312	0.99	k
PRAMEF13	chr1	13196187	13201409	protein_coding	-	-0.0035359	0.99	k
PRAMEF18	chr1	13222704	13226106	protein_coding	-	-0.00230518	0.99	k
PRAMEF5	chr1	13254211	13263314	protein_coding	+	-0.000779064	0.99	k
PRAMEF8	chr1	13281034	13285174	protein_coding	-	0.0390832	0.99	k
PRAMEF33	chr1	13303538	13308907	protein_coding	+	0.00112788	0.99	k
PRAMEF15	chr1	13315580	13322598	protein_coding	+	-0.00280598	0.99	k
RP11-219C24.10	chr1	13324038	13324518	lncRNA	+	-0.000700167	0.99	k
PRAMEF14	chr1	13341891	13347134	protein_coding	-	-0.00664045	0.99	k
PRAMEF19	chr1	13369066	13371900	protein_coding	-	-0.000709037	0.99	k
PRAMEF17	chr1	13389631	13392629	protein_coding	+	-0.00179246	0.99	k
PRAMEF20	chr1	13416350	13421328	protein_coding	+	-0.00194103	0.99	k
LRRC38	chr1	13474972	13514003	protein_coding	-	0.0229985	0.99	k
RP4-597A16.2	chr1	13513219	13516270	lncRNA	+	-0.00269303	0.99	k
PDPN	chr1	13583464	13617957	protein_coding	+	-0.553721	0.0537786	k
CTA-520D8.2	chr1	13657310	13659910	lncRNA	-	0.00013979	0.99	k
PRDM2	chr1	13700197	13825079	protein_coding	+	-0.880712	7.74518e-14	k
KAZN	chr1	13892791	15118043	protein_coding	+	-0.729618	0.000115997	k
RP11-344F13.1	chr1	14221886	14304445	lncRNA	-	-0.0389867	0.99	k
KAZN-AS1	chr1	14338824	14419973	lncRNA	-	-0.396723	0.99	k
RP5-864I18.1	chr1	14774468	14777727	lncRNA	-	-0.0395578	0.00358504	k
TMEM51-AS1	chr1	15111814	15153618	lncRNA	-	-0.214675	0.00067623	k
TMEM51	chr1	15152531	15220478	protein_coding	+	-0.246195	0.000726236	k
C1orf195	chr1	15164343	15171317	lncRNA	-	-0.0731104	0.99	k
FHAD1	chr1	15236520	15400283	protein_coding	+	-0.205409	0.00566705	k
FHAD1-AS1	chr1	15326679	15343876	lncRNA	-	-0.0212757	0.0155653	k
RP3-467K16.7	chr1	15334165	15335464	lncRNA	-	-0.00845628	0.466734	k
RP3-467K16.4	chr1	15402978	15409433	lncRNA	-	-0.0343707	0.000629988	k
EFHD2	chr1	15409887	15430339	protein_coding	+	0.423365	1.3329e-17	k
CTRC	chr1	15438441	15449242	protein_coding	+	0.138989	0.00107884	k
CELA2A	chr1	15456727	15472091	protein_coding	+	-0.0615661	0.99	k
CELA2B	chr1	15465908	15491395	protein_coding	+	-0.161052	0.99	k
CASP9	chr1	15490831	15526534	protein_coding	-	-0.307512	2.33347e-07	k
DNAJC16	chr1	15526812	15592379	protein_coding	+	-0.994081	6.79293e-18	k
RP4-680D5.8	chr1	15565610	15565956	lncRNA	-	0.0184599	0.99	k
AGMAT	chr1	15571698	15585051	protein_coding	-	-0.246079	0.00114927	k
RP4-680D5.2	chr1	15586135	15603626	lncRNA	-	-0.0454756	0.00129544	k
DDI2	chr1	15617457	15669044	protein_coding	+	-1.02868	6.4922e-21	b
RSC1A1	chr1	15659868	15661722	protein_coding	+	-1.40812	1.01211e-20	b
RP4-680D5.9	chr1	15682872	15683128	lncRNA	-	0.0616265	0.99	k
PLEKHM2	chr1	15684319	15734769	protein_coding	+	-0.310955	7.02507e-06	k
RP11-288I21.1	chr1	15720311	15736896	lncRNA	-	-0.325885	8.15187e-10	k
SLC25A34	chr1	15736257	15741392	protein_coding	+	0.0567599	2.14121e-06	k
SLC25A34-AS1	chr1	15740050	15749896	lncRNA	-	0.14052	0.99	k
TMEM82	chr1	15742498	15747982	protein_coding	+	0.184881	0.99	k
FBLIM1	chr1	15756606	15786594	protein_coding	+	-0.160224	0.0328628	k
UQCRHL	chr1	15807168	15809348	protein_coding	-	0.0618561	1.1747e-06	k
FLJ37453	chr1	15834473	15848147	lncRNA	-	-0.0560343	1.32102e-06	k
SPEN	chr1	15836094	15940456	protein_coding	+	-0.768526	1.32202e-37	k
ZBTB17	chr1	15941868	15976132	protein_coding	-	0.614347	5.85461e-31	k
SRARP	chr1	16004235	16008807	protein_coding	+	-0.133529	0.691385	k
RP11-5P18.5	chr1	16006159	16006671	lncRNA	-	0.448851	0.620073	k
HSPB7	chr1	16014027	16019594	protein_coding	-	-0.0686659	1	k
CLCNKA	chr1	16018874	16034050	protein_coding	+	0.042944	1.7082e-08	k
CLCNKB	chr1	16040251	16057311	protein_coding	+	0.423199	0.99	k
FAM131C	chr1	16057768	16073651	protein_coding	-	0.183262	0.229604	k
EPHA2	chr1	16124336	16156069	protein_coding	-	-0.203785	0.617043	k
RP11-276H7.2	chr1	16155210	16157329	lncRNA	+	-0.0193492	0.99	k
RP11-276H7.3	chr1	16159265	16161883	lncRNA	+	-0.110513	0.99	k
ARHGEF19	chr1	16197853	16212652	protein_coding	-	0.13507	0.008359	k
ARHGEF19-AS1	chr1	16197853	16198357	lncRNA	+	0.00848433	0.99	k
RP4-733M16.8	chr1	16228673	16231335	lncRNA	-	-0.455123	3.13862e-06	k
CPLANE2	chr1	16231691	16237183	protein_coding	-	-0.607186	1.1384e-05	k
FBXO42	chr1	16246839	16352480	protein_coding	-	-0.528724	4.31096e-09	k
SZRD1	chr1	16352574	16398145	protein_coding	+	-0.59133	2.33667e-09	k
SPATA21	chr1	16387116	16437424	protein_coding	-	0.00278877	0.0187955	k
NECAP2	chr1	16440720	16460078	protein_coding	+	-0.285349	6.10721e-08	k
LINC01772	chr1	16460947	16468481	lncRNA	+	-0.267	4.14011e-06	k
RP4-798A10.7	chr1	16514644	16515754	lncRNA	+	0.0997572	4.3567e-06	k
RP4-798A10.8	chr1	16515033	16521788	lncRNA	+	-0.091717	0.0848797	k
RP4-798A10.4	chr1	16520693	16521796	lncRNA	+	-0.00236933	0.99	k
LINC01783	chr1	16533885	16535649	lncRNA	-	-0.0884481	1.55828e-05	k
NBPF1	chr1	16562318	16613562	protein_coding	-	-0.930067	1.2438e-07	k
RP5-1182A14.5	chr1	16617390	16617729	lncRNA	+	0.305518	0.99	k
RP1-163M9.8	chr1	16656878	16667524	lncRNA	+	0.0792952	0.99	k
RP1-163M9.7	chr1	16701545	16705594	lncRNA	+	-0.0199981	0.99	k
RP5-1182A14.7	chr1	16739937	16750589	lncRNA	-	-0.339174	0.99	k
CROCC	chr1	16740272	16972964	protein_coding	+	0.281085	2.48971e-12	k
RP11-108M9.1	chr1	16851256	16853129	lncRNA	-	-0.0510194	0.99	k
RP11-108M9.3	chr1	16870944	16883659	lncRNA	+	-0.325568	6.59558e-09	k
RP11-108M9.4	chr1	16887576	16889706	lncRNA	-	0.42382	5.33659e-07	k
RP11-108M9.6	chr1	16904338	16904776	lncRNA	-	0.092585	0.99	k
MFAP2	chr1	16974501	16980632	protein_coding	-	0.410193	1.09344e-05	k
RP1-37C10.7	chr1	16976301	16977792	lncRNA	+	0.166841	0.99	k
RP1-37C10.3	chr1	16978925	17005091	lncRNA	+	-0.0334505	0.99	k
ATP13A2	chr1	16985957	17011928	protein_coding	-	-0.174753	5.25275e-06	k
RP1-37C10.8	chr1	17005067	17011757	protein_coding	-	-0.0864211	0.99	k
SDHB	chr1	17018721	17054032	protein_coding	-	-0.211902	1.55755e-07	k
PADI2	chr1	17066760	17119451	protein_coding	-	-0.27735	0.406104	k
LINC02783	chr1	17189782	17197617	lncRNA	+	0.0221997	0.99	k
RP11-380J14.4	chr1	17193231	17201733	lncRNA	-	-0.0108856	0.99	k
PADI1	chr1	17205127	17246007	protein_coding	+	0.0972882	0.99	k
PADI3	chr1	17249097	17284233	protein_coding	+	0.18625	0.896396	k
PADI4	chr1	17308194	17364004	protein_coding	+	-0.149461	0.000736526	k
PADI6	chr1	17372195	17401699	protein_coding	+	-0.00255976	0.99	k
RCC2	chr1	17406759	17439677	protein_coding	-	-0.434008	1.47519e-05	k
RCC2-AS1	chr1	17406759	17407382	lncRNA	+	5.37315	0.99	k
ARHGEF10L	chr1	17539697	17697874	protein_coding	+	-0.184075	0.122589	k
LINC02810	chr1	17717624	17749978	lncRNA	+	-0.00143245	0.99	k
ACTL8	chr1	17755332	17827063	protein_coding	+	-0.103546	0.0387453	k
RP11-658E23.1	chr1	18015711	18045612	lncRNA	+	0.000253313	0.99	k
LINC01654	chr1	18065656	18074412	lncRNA	+	0.000174662	0.99	k
IGSF21	chr1	18107797	18378483	protein_coding	+	0.0784983	0.145862	k
RP11-174G17.3	chr1	18109388	18115861	TEC	+	0.0432894	0.99	k
IGSF21-AS1	chr1	18166928	18179346	lncRNA	-	-0.0113035	0.99	k
RP11-422P22.1	chr1	18385828	18388514	lncRNA	+	-0.00277295	0.99	k
KLHDC7A	chr1	18480929	18485974	protein_coding	+	-0.916382	0.114186	k
PAX7	chr1	18630845	18748866	protein_coding	+	-0.366387	0.99	k
TAS1R2	chr1	18839598	18859682	protein_coding	-	-0.00580629	0.99	k
ALDH4A1	chr1	18871429	18902724	protein_coding	-	-0.375188	0.971895	k
IFFO2	chr1	18904279	18956676	protein_coding	-	-0.48482	0.0063216	k
RP5-1126H10.2	chr1	19072109	19075511	lncRNA	-	0.0726276	1.87829e-09	k
UBR4	chr1	19074509	19210266	protein_coding	-	0.265931	1.15463e-10	k
EMC1-AS1	chr1	19210500	19240704	lncRNA	+	0.0925527	2.20577e-06	k
EMC1	chr1	19215659	19251527	protein_coding	-	-0.729369	4.86074e-13	k
MRTO4	chr1	19251804	19260128	protein_coding	+	-0.0627325	3.15234e-10	k
AKR7L	chr1	19265981	19274194	polymorphic_pseudogene	-	-0.211961	0.0752857	k
AKR7A3	chr1	19282572	19288770	protein_coding	-	-0.598461	1	k
AKR7A2	chr1	19303964	19312144	protein_coding	-	-0.193326	0.0152301	k
SLC66A1	chr1	19312325	19329300	protein_coding	+	0.120304	1.36465e-14	k
CAPZB	chr1	19338774	19485539	protein_coding	-	-0.157127	4.45582e-11	k
MICOS10	chr1	19484402	19629821	protein_coding	+	0.392745	0.00417818	k
RP5-1056L3.1	chr1	19591801	19596832	lncRNA	-	-0.126112	0.99	k
NBL1	chr1	19596978	19658456	protein_coding	+	-0.0740257	0.0855525	k
MICOS10-NBL1	chr1	19597066	19656927	protein_coding	+	-0.042967	0.00670693	k
HTR6	chr1	19664874	19680966	protein_coding	+	-0.0314165	0.657489	k
TMCO4	chr1	19682239	19799945	protein_coding	-	-0.184188	9.10585e-13	k
RNF186	chr1	19814028	19815283	protein_coding	-	0.0987247	0.99	k
RP11-91K11.2	chr1	19814366	19819502	lncRNA	+	0.012181	0.99	k
OTUD3	chr1	19882394	19912945	protein_coding	+	-0.75379	4.87352e-14	k
PLA2G2E	chr1	19920008	19923617	protein_coding	-	0.000837823	0.99	k
PLA2G2A	chr1	19975430	19980416	protein_coding	-	0.458173	0.479233	k
PLA2G5	chr1	20028178	20091911	protein_coding	+	0.202158	0.0956918	k
PLA2G2D	chr1	20111938	20119566	protein_coding	-	0.0403446	1	k
PLA2G2F	chr1	20139322	20150381	protein_coding	+	0.0381037	0.99	k
RP3-340N1.2	chr1	20154170	20160568	lncRNA	+	-0.121095	0.0166901	k
PLA2G2C	chr1	20161252	20186518	protein_coding	-	0.295485	0.144644	k
UBXN10	chr1	20186095	20196050	protein_coding	+	-0.837049	0.00787167	k
LINC01757	chr1	20243094	20244664	lncRNA	+	-3.60548e-05	0.99	k
RP3-340N1.7	chr1	20272017	20275005	lncRNA	+	-0.00238683	0.99	k
VWA5B1	chr1	20290874	20359518	protein_coding	+	-0.0550269	0.0247196	k
RP4-745E8.2	chr1	20294210	20323187	lncRNA	-	0.0191022	0.99	k
LINC01141	chr1	20360578	20431234	lncRNA	-	-0.0242409	0.0067486	k
RP4-749H3.2	chr1	20412303	20413253	lncRNA	-	-0.00126006	0.99	k
RP4-749H3.4	chr1	20476221	20478937	lncRNA	+	-0.00332873	0.99	k
RP4-749H3.3	chr1	20478778	20480397	lncRNA	-	-0.00158342	0.99	k
CAMK2N1	chr1	20482390	20486210	protein_coding	-	-0.641945	0.0949379	k
MUL1	chr1	20499447	20508151	protein_coding	-	-0.47406	8.99984e-08	k
FAM43B	chr1	20552572	20555020	protein_coding	+	0.142298	1.15274e-05	k
CDA	chr1	20589085	20618903	protein_coding	+	0.846553	2.3685e-06	k
PINK1	chr1	20633457	20651511	protein_coding	+	-0.101803	2.15371e-06	k
PINK1-AS	chr1	20642656	20652193	lncRNA	-	-0.508756	3.61972e-07	k
DDOST	chr1	20651766	20661544	protein_coding	-	-0.282902	2.10897e-07	k
KIF17	chr1	20664013	20718017	protein_coding	-	-0.0759947	0.000111557	k
SH2D5	chr1	20719730	20732837	protein_coding	-	-0.0394939	0.99	k
RP5-930J4.2	chr1	20732879	20733952	lncRNA	+	-0.0100111	0.99	k
HP1BP3	chr1	20740265	20787323	protein_coding	-	-1.11895	2.60219e-18	b
EIF4G3	chr1	20806291	21176888	protein_coding	-	-0.6068	5.40607e-09	k
RP3-329E20.3	chr1	21177053	21178164	lncRNA	+	-0.0529772	0.00210484	k
ECE1	chr1	21217246	21345572	protein_coding	-	-0.801833	0.000404227	k
RP3-329E20.2	chr1	21266081	21267251	lncRNA	+	-0.0470859	0.99	k
ECE1-AS1	chr1	21293289	21299874	lncRNA	+	0.00780998	0.0284431	k
RP11-293F5.1	chr1	21415897	21417492	lncRNA	+	-0.00296766	0.99	k
NBPF3	chr1	21440127	21485005	protein_coding	+	-0.948245	5.86084e-13	k
ALPL	chr1	21509396	21578410	protein_coding	+	0.871713	0.6749	k
LINC02596	chr1	21586471	21591187	lncRNA	+	0.0140773	0.99	k
RAP1GAP	chr1	21596214	21669363	protein_coding	-	-0.877146	0.0169807	k
USP48	chr1	21678297	21783606	protein_coding	-	-0.81517	2.45033e-16	k
LDLRAD2	chr1	21812264	21825225	protein_coding	+	2.5627	1.8727e-08	r
HSPG2	chr1	21822243	21937310	protein_coding	-	-0.0831442	5.2077e-16	k
CELA3B	chr1	21977021	21998642	protein_coding	+	-0.110365	0.99	k
RP1-224A6.11	chr1	21983605	22030617	lncRNA	+	0.000635304	0.99	k
CELA3A	chr1	22001656	22012542	protein_coding	+	0.00966766	0.99	k
LINC01635	chr1	22023989	22026048	lncRNA	-	0.0246227	0.99	k
LINC00339	chr1	22024557	22031223	lncRNA	+	-0.262433	6.40135e-08	k
CDC42	chr1	22025510	22101360	protein_coding	+	-0.663417	8.40785e-12	k
CDC42-AS1	chr1	22028316	22052927	lncRNA	-	-0.0182478	0.000137617	k
CDC42-IT1	chr1	22059196	22064199	lncRNA	+	-0.022885	0.99	k
WNT4	chr1	22117312	22143969	protein_coding	-	-0.141769	0.270554	k
RP1-163O16.1	chr1	22142849	22157401	lncRNA	+	0.0276915	0.0305821	k
RP11-415K20.2	chr1	22364629	22366482	TEC	-	0.00270496	0.99	k
ZBTB40	chr1	22428837	22531157	protein_coding	+	-0.859196	1.99725e-17	k
ZBTB40-IT1	chr1	22517473	22519708	lncRNA	+	-0.534044	0.99	k
EPHA8	chr1	22563488	22603595	protein_coding	+	0.407001	0.677247	k
C1QA	chr1	22636627	22639678	protein_coding	+	0.354139	3.54299e-05	k
C1QC	chr1	22643632	22648110	protein_coding	+	-0.244719	0.653182	k
C1QB	chr1	22652761	22661637	protein_coding	+	-0.163708	0.451651	k
EPHB2	chr1	22710838	22921500	protein_coding	+	-0.814224	3.24596e-06	k
RP11-69E9.1	chr1	22835712	22836849	lncRNA	-	0.000124822	0.99	k
LACTBL1	chr1	22953042	22965338	protein_coding	-	0.00243663	0.99	k
TEX46	chr1	23010833	23015852	protein_coding	-	0.0999515	0.99	k
KDM1A	chr1	23019442	23083689	protein_coding	+	-0.327875	1.79149e-06	k
RP1-184J9.2	chr1	23020146	23088058	lncRNA	-	-0.00658127	0.99	k
LUZP1	chr1	23084022	23177808	protein_coding	-	-1.134	3.30601e-29	b
HTR1D	chr1	23191894	23217502	protein_coding	-	-0.338301	0.00285709	k
LINC01355	chr1	23281306	23287488	lncRNA	-	0.192476	2.00281e-08	k
RP5-1057J7.8	chr1	23297796	23302866	lncRNA	+	-0.230175	0.000440262	k
HNRNPR	chr1	23303770	23344336	protein_coding	-	-0.654205	2.92714e-39	k
ZNF436	chr1	23359447	23369836	protein_coding	-	-0.772943	4.59077e-17	k
ZNF436-AS1	chr1	23368996	23371839	lncRNA	+	0.559654	6.52927e-11	k
RP5-1057J7.7	chr1	23378379	23379029	lncRNA	-	0.218096	6.28866e-06	k
TCEA3	chr1	23380908	23424748	protein_coding	-	-0.184028	0.169344	k
ASAP3	chr1	23428562	23484568	protein_coding	-	-0.276526	0.248133	k
E2F2	chr1	23506437	23531233	protein_coding	-	-0.5108	0.214675	k
RP1-150O5.3	chr1	23549138	23550915	lncRNA	-	0.166392	0.160004	k
ID3	chr1	23557925	23559501	protein_coding	-	0.302033	4.9427e-06	k
RP1-150O5.4	chr1	23576435	23593621	lncRNA	-	-0.100155	1.63517e-07	k
MDS2	chr1	23581494	23640568	lncRNA	+	0.0442857	0.00799078	k
RPL11	chr1	23691741	23696835	protein_coding	+	0.205925	1.16464e-24	k
ELOA-AS1	chr1	23706900	23778296	lncRNA	-	-0.411605	2.0726e-05	k
ELOA	chr1	23743154	23762059	protein_coding	+	-0.851231	4.64289e-15	k
PITHD1	chr1	23778417	23788232	protein_coding	+	-0.107186	4.794e-11	k
LYPLA2	chr1	23791144	23795539	protein_coding	+	0.16633	1.54916e-17	k
GALE	chr1	23795598	23800781	protein_coding	-	0.400711	8.26911e-13	k
HMGCL	chr1	23801884	23838620	protein_coding	-	0.0359402	1.64066e-10	k
FUCA1	chr1	23845076	23868290	protein_coding	-	-0.481791	0.315514	k
CNR2	chr1	23870514	23913362	protein_coding	-	0.0727312	0.271756	k
RP11-4M23.3	chr1	23907110	23907885	lncRNA	+	-0.0631945	0.99	k
PNRC2	chr1	23956838	23963462	protein_coding	+	-0.643423	4.39035e-10	k
SRSF10	chr1	23964346	23980927	protein_coding	-	-0.865387	3.32672e-14	k
RP11-293P20.2	chr1	24040834	24086799	lncRNA	+	0.0239479	0.99	k
MYOM3	chr1	24056034	24112135	protein_coding	-	-0.174473	0.00222431	k
MYOM3-AS1	chr1	24066773	24083565	lncRNA	+	-0.0163347	0.99	k
IL22RA1	chr1	24119770	24143140	protein_coding	-	-0.0670152	0.295979	k
IFNLR1	chr1	24154167	24187959	protein_coding	-	-0.40907	0.00111037	k
LINC02800	chr1	24200239	24211693	lncRNA	+	-0.0121097	0.00347594	k
GRHL3-AS1	chr1	24307555	24321901	lncRNA	-	-0.0877815	0.99	k
GRHL3	chr1	24319356	24364482	protein_coding	+	-0.562376	0.00164788	k
STPG1	chr1	24356998	24416934	protein_coding	-	-0.453985	2.34955e-07	k
NIPAL3	chr1	24415801	24472976	protein_coding	+	-0.898891	3.21267e-10	k
RCAN3AS	chr1	24496253	24535400	lncRNA	-	0.21123	0.99	k
RCAN3	chr1	24502350	24541040	protein_coding	+	-0.70811	5.84857e-08	k
NCMAP-DT	chr1	24538801	24556024	lncRNA	-	-0.160539	0.99	k
NCMAP	chr1	24556086	24609328	protein_coding	+	-0.218427	0.807015	k
SRRM1	chr1	24631715	24673281	protein_coding	+	-1.00926	1.74049e-14	b
RP11-373M8.2	chr1	24704893	24717596	lncRNA	+	0.00307289	0.99	k
CLIC4	chr1	24745381	24844321	protein_coding	+	-0.850905	5.82609e-10	k
RUNX3	chr1	24899510	24965121	protein_coding	-	-0.305786	0.474035	k
RUNX3-AS1	chr1	24961344	24963097	lncRNA	+	-0.0915581	0.99	k
RP11-84D1.2	chr1	24968422	24970865	lncRNA	-	0.0217926	0.99	k
LINC02793	chr1	25041135	25047404	lncRNA	+	-0.000901143	0.99	k
RP4-799D16.1	chr1	25043706	25113120	lncRNA	-	0.0379186	0.99	k
RP4-706G24.1	chr1	25208138	25209437	lncRNA	+	-0.0508667	0.99	k
SYF2	chr1	25222275	25232502	protein_coding	-	-0.146025	2.11581e-11	k
RP3-465N24.7	chr1	25232585	25234775	lncRNA	+	-0.0512991	0.000390632	k
RP3-465N24.8	chr1	25239493	25240253	lncRNA	+	-0.0367748	0.99	k
RSRP1	chr1	25242248	25338213	protein_coding	-	0.413265	1.25896e-20	k
RP3-465N24.6	chr1	25247836	25248321	lncRNA	+	0.185708	8.13402e-07	k
RHD	chr1	25272392	25330445	protein_coding	+	-0.0504928	0.000196098	k
TMEM50A	chr1	25338316	25362361	protein_coding	+	-0.191425	2.25337e-09	k
RHCE	chr1	25362248	25430192	protein_coding	-	0.34886	2.78298e-09	k
MACO1	chr1	25430857	25500209	protein_coding	+	-0.666305	1.67848e-09	k
LDLRAP1	chr1	25543605	25568886	protein_coding	+	-0.333289	0.000336205	k
RP11-70P17.1	chr1	25581477	25590356	lncRNA	+	0.187117	2.9578e-08	k
MAN1C1	chr1	25616790	25786206	protein_coding	+	-0.578343	0.0011425	k
RP1-187B23.1	chr1	25644543	25659111	lncRNA	-	-0.00398819	0.00533902	k
SELENON	chr1	25800192	25818221	protein_coding	+	-0.789777	3.8837e-11	k
RP1-317E23.6	chr1	25811469	25823744	protein_coding	+	-0.0124428	0.99	k
RP1-317E23.3	chr1	25816748	25820797	lncRNA	-	0.157041	1.63973e-07	k
MTFR1L	chr1	25818639	25832942	protein_coding	+	-0.371444	6.2265e-09	k
AUNIP	chr1	25831912	25859458	protein_coding	-	-0.380988	0.416458	k
RP1-317E23.7	chr1	25831912	25832134	lncRNA	-	0.21529	0.99	k
RP1-125I3.2	chr1	25859612	25863420	lncRNA	+	-0.129934	0.99	k
PAQR7	chr1	25861483	25875708	protein_coding	-	-0.312216	0.000197267	k
STMN1	chr1	25884180	25906991	protein_coding	-	-0.510698	0.849234	k
PAFAH2	chr1	25959766	25998117	protein_coding	-	-0.844014	7.55498e-10	k
EXTL1	chr1	26019883	26036464	protein_coding	+	-0.126467	0.228002	k
SLC30A2	chr1	26037251	26046118	protein_coding	-	-0.0800829	0.896658	k
RP11-96L14.9	chr1	26046664	26049099	lncRNA	+	-0.0302036	0.99	k
TRIM63	chr1	26051300	26068436	protein_coding	-	-0.016246	0.945501	k
PDIK1L	chr1	26111164	26125555	protein_coding	+	-0.797092	7.09511e-13	k
FAM110D	chr1	26159078	26163962	protein_coding	+	0.187065	2.30305e-06	k
C1orf232	chr1	26164100	26168963	protein_coding	-	0.0150134	0.99	k
ZNF593OS	chr1	26169515	26171831	protein_coding	-	-0.015254	0.00550627	k
ZNF593	chr1	26169907	26170873	protein_coding	+	1.01022	7.73684e-32	r
CNKSR1	chr1	26177483	26189884	protein_coding	+	-0.240521	0.0830482	k
CATSPER4	chr1	26190560	26202968	protein_coding	+	0.0100289	0.99	k
CEP85	chr1	26234199	26278808	protein_coding	+	-0.858227	8.35449e-32	k
SH3BGRL3	chr1	26280085	26281522	protein_coding	+	0.435712	5.56817e-18	k
UBXN11	chr1	26281327	26318363	protein_coding	-	0.48504	1.42918e-15	k
CD52	chr1	26317957	26320523	protein_coding	+	0.31116	0.0652462	k
CRYBG2	chr1	26321697	26360080	protein_coding	-	0.848935	0.594207	k
ZNF683	chr1	26361633	26374522	protein_coding	-	-0.201863	0.709385	k
LIN28A	chr1	26410816	26429728	protein_coding	+	-0.184115	0.915502	k
DHDDS	chr1	26432281	26471306	protein_coding	+	-0.687436	3.53325e-09	k
DHDDS-AS1	chr1	26462755	26468014	lncRNA	-	-0.211679	0.000422127	k
HMGN2	chr1	26472439	26476642	protein_coding	+	-0.339084	4.02855e-08	k
RPS6KA1	chr1	26529760	26575030	protein_coding	+	-0.155354	2.63572e-06	k
RP5-968P14.2	chr1	26692131	26694131	lncRNA	-	-0.126621	0.00230807	k
ARID1A	chr1	26693235	26782104	protein_coding	+	-1.31998	2.45281e-47	b
PIGV	chr1	26787053	26800659	protein_coding	+	-0.594958	2.08043e-24	k
ZDHHC18	chr1	26826687	26857604	protein_coding	+	-0.895545	2.88996e-12	k
SFN	chr1	26863148	26864456	protein_coding	+	1.22768	2.9082e-06	r
GPN2	chr1	26876131	26890283	protein_coding	-	-0.180648	7.34972e-08	k
RP1-50O24.6	chr1	26876132	26878245	lncRNA	+	0.564742	0.99	k
GPATCH3	chr1	26890487	26900467	protein_coding	-	0.411311	2.04645e-13	k
NUDC	chr1	26900237	26946871	protein_coding	+	0.265068	4.73066e-18	k
NR0B2	chr1	26911488	26913975	protein_coding	-	-0.0875885	0.99	k
KDF1	chr1	26949561	26960468	protein_coding	-	-0.208336	0.390989	k
TRNP1	chr1	26993691	27000886	protein_coding	+	-0.158273	0.0423895	k
TENT5B	chr1	27005019	27012850	protein_coding	-	0.157709	0.00988026	k
SLC9A1	chr1	27098808	27166981	protein_coding	-	0.0117125	5.39023e-37	k
RP11-40H20.4	chr1	27229105	27234352	lncRNA	-	-0.0296827	0.99	k
WDTC1	chr1	27234631	27308636	protein_coding	+	-0.912876	7.12735e-17	k
TMEM222	chr1	27322144	27336400	protein_coding	+	0.0749939	8.41498e-14	k
SYTL1	chr1	27342019	27353937	protein_coding	+	0.854057	0.000218956	k
MAP3K6	chr1	27354066	27366961	protein_coding	-	1.09211	2.38358e-33	r
FCN3	chr1	27369109	27374824	protein_coding	-	0.24806	1.59626e-08	k
CD164L2	chr1	27379175	27383333	protein_coding	-	0.325414	0.00144645	k
GPR3	chr1	27392621	27395814	protein_coding	+	-0.007571	0.0275551	k
WASF2	chr1	27404229	27490167	protein_coding	-	-1.09454	2.36121e-22	b
RP4-752I6.1	chr1	27457197	27459582	lncRNA	+	0.040428	0.99	k
RP1-159A19.4	chr1	27525804	27530561	lncRNA	+	0.0483665	0.99	k
AHDC1	chr1	27534034	27604431	protein_coding	-	-0.537275	0.0445607	k
FGR	chr1	27612063	27635185	protein_coding	-	-0.402775	0.601532	k
LINC02574	chr1	27660327	27666279	lncRNA	-	0.251603	0.000641214	k
IFI6	chr1	27666063	27672212	protein_coding	-	0.474251	0.000125191	k
RP11-288L9.4	chr1	27669467	27703063	lncRNA	+	-0.676079	5.01578e-07	k
RP3-426I6.8	chr1	27724821	27725756	lncRNA	-	-0.00425296	0.99	k
FAM76A	chr1	27725960	27763116	protein_coding	+	-0.639708	3.11164e-09	k
STX12	chr1	27773218	27824443	protein_coding	+	-0.782254	4.56554e-13	k
RP3-426I6.5	chr1	27773857	27774041	lncRNA	+	0.480134	0.99	k
RP3-426I6.6	chr1	27819982	27820341	lncRNA	+	0.130667	0.99	k
RP3-426I6.7	chr1	27827811	27831209	lncRNA	-	-0.00532205	0.99	k
PPP1R8	chr1	27830781	27851676	protein_coding	+	-0.692717	1.65125e-13	k
THEMIS2	chr1	27872542	27886685	protein_coding	+	-0.191247	0.198525	k
RPA2	chr1	27891523	27914746	protein_coding	-	-0.343242	7.32921e-09	k
SMPDL3B	chr1	27934999	27959157	protein_coding	+	0.0621424	0.0141169	k
RP11-460I13.2	chr1	27938874	27960193	lncRNA	-	-0.056404	0.99	k
XKR8	chr1	27959587	27968093	protein_coding	+	-0.00197743	1.64034e-11	k
EYA3	chr1	27970343	28088637	protein_coding	-	-0.825232	2.44047e-16	k
PTAFR	chr1	28147165	28193936	protein_coding	-	-0.746877	0.000652594	k
DNAJC8	chr1	28199455	28233029	protein_coding	-	-0.236515	1.14342e-09	k
ATP5IF1	chr1	28236108	28246906	protein_coding	+	0.75849	1.37933e-31	k
RP5-1092A3.4	chr1	28239508	28241453	lncRNA	-	0.267641	1.12935e-07	k
RP5-1092A3.5	chr1	28247143	28247568	lncRNA	+	0.000945667	0.99	k
SESN2	chr1	28259517	28282491	protein_coding	+	-0.268754	8.22768e-05	k
MED18	chr1	28329001	28335965	protein_coding	+	-0.419247	2.43048e-08	k
PHACTR4	chr1	28369581	28500364	protein_coding	+	-0.645369	3.98831e-42	k
RCC1	chr1	28505942	28539300	protein_coding	+	-0.398741	0.641618	k
SNHG3	chr1	28505979	28510892	lncRNA	+	-0.0184211	4.71906e-07	k
RP4-669K10.8	chr1	28544459	28546542	TEC	+	-0.136861	0.99	k
TRNAU1AP	chr1	28553084	28578545	protein_coding	+	-0.0812893	8.09696e-07	k
SNHG12	chr1	28578537	28583132	lncRNA	-	0.434591	4.97686e-17	k
TAF12	chr1	28589322	28643085	protein_coding	-	-0.188704	1.29394e-08	k
RAB42	chr1	28592199	28595449	protein_coding	+	-0.5964	0.000181305	k
LINC01715	chr1	28643227	28648581	lncRNA	+	0.0273225	9.73695e-05	k
RNU11	chr1	28648599	28648730	lncRNA	+	2.23233	0.99	k
RNU11	chr1	28648599	28648733	snRNA	+	2.23233	0.99	k
GMEB1	chr1	28668777	28719353	protein_coding	+	-0.830976	2.11297e-14	k
YTHDF2	chr1	28736620	28769775	protein_coding	+	-0.595878	3.23928e-10	k
OPRD1	chr1	28812141	28871267	protein_coding	+	-0.410605	0.0704224	k
RP1-212P9.3	chr1	28870482	28877336	lncRNA	-	0.0644219	0.99	k
EPB41	chr1	28887090	29120046	protein_coding	+	-1.3598	8.14902e-43	b
TMEM200B	chr1	29119428	29123903	protein_coding	-	0.324618	6.87854e-06	k
RP11-242O24.3	chr1	29144493	29146994	lncRNA	-	-0.0130604	0.99	k
SRSF4	chr1	29147742	29181900	protein_coding	-	-0.288829	4.02692e-09	k
MECR	chr1	29192656	29230942	protein_coding	-	0.053325	4.06726e-09	k
RP11-467D18.2	chr1	29223932	29224816	lncRNA	+	-0.185176	0.99	k
PTPRU	chr1	29236515	29326813	protein_coding	+	-0.344825	0.254537	k
LINC01756	chr1	29329619	29350114	lncRNA	-	-0.00511693	0.99	k
RP4-656G21.1	chr1	29708850	29709547	lncRNA	-	0.0066924	0.99	k
RP11-179G8.2	chr1	29755174	29790597	lncRNA	+	-0.00711212	0.99	k
LINC01648	chr1	30013951	30037612	lncRNA	-	-0.0183096	0.99	k
RP5-893G23.1	chr1	30140262	30141607	lncRNA	+	0.00485516	0.99	k
RP4-591L5.1	chr1	30409559	30411638	lncRNA	-	0.0119955	0.99	k
RP4-591L5.2	chr1	30415824	30421108	lncRNA	+	-0.0065449	0.99	k
MATN1	chr1	30711276	30723585	protein_coding	-	-0.0188915	0.0208355	k
MATN1-AS1	chr1	30718503	30726827	lncRNA	+	0.0442962	8.98903e-06	k
RP5-1166H10.4	chr1	30731692	30733427	lncRNA	+	-0.0341245	0.99	k
LAPTM5	chr1	30732468	30757774	protein_coding	-	-0.345935	0.647153	k
RP5-1125N11.1	chr1	30810377	30815553	lncRNA	-	0.0370869	0.99	k
LINC01778	chr1	30824216	30834864	lncRNA	+	8.63039e-05	0.99	k
RP1-65J11.5	chr1	30858157	30860254	lncRNA	+	-0.0387605	0.00127955	k
SDC3	chr1	30869465	30908758	protein_coding	-	-0.398102	0.966483	k
PUM1	chr1	30931505	31065991	protein_coding	-	-0.975441	4.79278e-21	k
NKAIN1	chr1	31179744	31239887	protein_coding	-	-0.818184	0.302364	k
SNRNP40	chr1	31259567	31296788	protein_coding	-	-0.182137	2.18406e-14	k
ZCCHC17	chr1	31296981	31364953	protein_coding	+	-0.232719	7.72418e-10	k
RP11-266K22.2	chr1	31333066	31346799	lncRNA	-	-0.0491608	0.99	k
FABP3	chr1	31365252	31376850	protein_coding	-	-0.438741	0.178731	k
SERINC2	chr1	31409564	31434680	protein_coding	+	-0.0251331	0.000410915	k
LINC01226	chr1	31506225	31583306	lncRNA	+	-0.201349	0.000741383	k
RP11-73M7.1	chr1	31571584	31577898	lncRNA	-	-0.263218	0.99	k
TINAGL1	chr1	31576484	31587686	protein_coding	+	-0.104619	0.000369261	k
HCRTR1	chr1	31617685	31632518	protein_coding	+	-0.0281574	0.99	k
PEF1	chr1	31629865	31644896	protein_coding	-	-0.152213	9.08497e-12	k
PEF1-AS1	chr1	31644048	31660162	lncRNA	+	-0.114521	0.99	k
RP11-73M7.9	chr1	31644693	31649371	lncRNA	+	-0.0599706	0.99	k
COL16A1	chr1	31652262	31704319	protein_coding	-	0.484647	0.402759	k
ADGRB2	chr1	31727116	31764893	protein_coding	-	-0.0642903	3.54948e-06	k
RP11-84A19.3	chr1	31789129	31791322	lncRNA	+	0.10432	0.99	k
SPOCD1	chr1	31790421	31816051	protein_coding	-	0.098528	0.0257405	k
RP11-84A19.2	chr1	31842018	31855568	lncRNA	-	0.0997936	2.46526e-07	k
RP11-84A19.4	chr1	31851912	31921841	lncRNA	-	-0.208304	2.01012e-06	k
PTP4A2	chr1	31906420	31944856	protein_coding	-	-0.825866	0.151505	k
RP4-534N18.5	chr1	31919562	31919628	protein_coding	-	0	0.99	k
RP4-534N18.2	chr1	31933019	31933975	lncRNA	+	-0.261143	5.41425e-06	k
RP4-534N18.4	chr1	31972188	31987034	lncRNA	-	-0.0480418	0.000954966	k
KHDRBS1	chr1	32013867	32060850	protein_coding	+	-0.551717	5.30024e-12	k
RP11-277A4.4	chr1	32052290	32073474	lncRNA	-	-0.0589424	0.00664811	k
TMEM39B	chr1	32072030	32102866	protein_coding	+	0.0221688	2.26319e-11	k
KPNA6	chr1	32108055	32176563	protein_coding	+	-0.984739	8.37052e-21	k
RP4-622L5.2	chr1	32170732	32176568	lncRNA	+	1.08713	0.99	k
TXLNA	chr1	32179674	32198285	protein_coding	+	-0.659685	1.81806e-10	k
CCDC28B	chr1	32200594	32205453	protein_coding	+	0.731449	1.11601e-16	k
RP4-622L5.7	chr1	32204768	32206814	lncRNA	-	0.192967	8.85309e-05	k
IQCC	chr1	32205670	32208682	protein_coding	+	-0.296706	3.49232e-05	k
DCDC2B	chr1	32209088	32216192	protein_coding	+	0.0029595	0.99	k
TMEM234	chr1	32214471	32222359	protein_coding	-	0.165536	3.06917e-13	k
EIF3I	chr1	32221076	32245397	protein_coding	+	-0.121034	6.69272e-10	k
FAM167B	chr1	32247221	32248856	protein_coding	+	0.5378	8.13036e-16	k
LCK	chr1	32251238	32286165	protein_coding	+	-0.0518775	0.587306	k
HDAC1	chr1	32292082	32333635	protein_coding	+	-0.415795	5.15765e-06	k
MARCKSL1	chr1	32333838	32336233	protein_coding	-	-0.0653666	0.000177821	k
RP4-811H24.9	chr1	32349193	32350663	lncRNA	-	-0.00231117	0.99	k
TSSK3	chr1	32351520	32364312	protein_coding	+	-0.546031	9.68444e-08	k
FAM229A	chr1	32361269	32364278	protein_coding	-	0.675787	7.44337e-24	k
BSDC1	chr1	32364632	32394731	protein_coding	-	-0.806244	9.30773e-13	k
RP1-27O5.3	chr1	32465056	32600792	protein_coding	+	-0.0999802	1.47172e-07	k
ZBTB8B	chr1	32465071	32496686	protein_coding	+	-0.0626624	0.000235238	k
ZBTB8A	chr1	32539426	32605941	protein_coding	+	-0.807205	2.94631e-15	k
ZBTB8OS	chr1	32600171	32650903	protein_coding	-	0.185446	4.01439e-15	k
RBBP4	chr1	32651141	32686211	protein_coding	+	-1.10674	1.39501e-22	b
SYNC	chr1	32679905	32703596	protein_coding	-	0.161013	1.12185e-10	k
RP11-114B7.6	chr1	32717733	32725237	lncRNA	-	0.0957168	0.99	k
KIAA1522	chr1	32741829	32774970	protein_coding	+	-0.71391	0.000339019	k
YARS1	chr1	32775236	32817380	protein_coding	-	-0.458423	0.0693676	k
S100PBP	chr1	32816766	32858875	protein_coding	+	-0.560284	2.8977e-09	k
FNDC5	chr1	32862267	32872482	protein_coding	-	-0.0509366	6.70377e-10	k
HPCA	chr1	32885993	32898441	protein_coding	+	-0.133058	0.000131581	k
TMEM54	chr1	32894593	32901438	protein_coding	-	0.512748	4.08229e-11	k
RP5-1174N9.3	chr1	32925453	32951638	lncRNA	+	-0.256346	3.48236e-05	k
RNF19B	chr1	32936444	32964809	protein_coding	-	-0.716721	4.44055e-08	k
RP5-1174N9.2	chr1	32973552	32974463	TEC	+	0.14149	0.99	k
RP1-117O3.2	chr1	32987074	33032469	lncRNA	+	-0.0194459	0.99	k
AK2	chr1	33007939	33080996	protein_coding	-	-0.159132	1.62296e-08	k
AZIN2	chr1	33081103	33123492	protein_coding	+	-0.188554	0.000121177	k
RP11-131M11.2	chr1	33141870	33143230	TEC	-	-0.143207	0.99	k
TRIM62	chr1	33145398	33182059	protein_coding	-	-0.631003	6.3998e-07	k
RP11-131M11.3	chr1	33162850	33166298	TEC	+	-0.116929	0.99	k
RP11-131M11.4	chr1	33194787	33200353	lncRNA	+	-0.0251802	0.000294919	k
ZNF362	chr1	33256491	33300719	protein_coding	+	-0.368499	2.18051e-08	k
RP11-415J8.7	chr1	33261211	33261680	lncRNA	+	-0.320746	0.00221355	k
A3GALT2	chr1	33306765	33321098	protein_coding	-	-0.0225054	0.99	k
RP11-415J8.3	chr1	33307347	33349245	lncRNA	+	-0.564477	1.76752e-07	k
PHC2	chr1	33323622	33431095	protein_coding	-	-0.321229	2.18424e-08	k
PHC2-AS1	chr1	33350351	33363245	lncRNA	+	-0.0957529	0.99	k
ZSCAN20	chr1	33472644	33501643	protein_coding	+	-0.670749	6.8763e-14	k
CSMD2	chr1	33513997	34165842	protein_coding	-	-0.261082	0.00633771	k
HMGB4	chr1	33860474	33864791	protein_coding	+	0.00242847	0.99	k
CSMD2-AS1	chr1	33868952	33893726	lncRNA	+	-0.00295499	0.99	k
C1orf94	chr1	34166882	34219131	protein_coding	+	0.157863	0.99	k
RP4-651I17.1	chr1	34640156	34685732	lncRNA	-	-0.0142745	0.99	k
SMIM12	chr1	34712736	34859755	protein_coding	-	-0.249724	4.77171e-05	k
GJB5	chr1	34755046	34758512	protein_coding	+	0.373033	0.215796	k
GJB4	chr1	34759739	34762327	protein_coding	+	0.131438	0.99	k
RP1-34M23.5	chr1	34761425	34788097	lncRNA	-	0.0128983	0.99	k
GJB3	chr1	34781213	34786369	protein_coding	+	0.363785	0.126864	k
GJA4	chr1	34792998	34795747	protein_coding	+	0.140381	3.94547e-05	k
RP5-997D16.2	chr1	34850693	34851555	lncRNA	+	0.000757944	0.99	k
DLGAP3	chr1	34865435	34929650	protein_coding	-	-0.459608	0.0864154	k
RP11-244H3.5	chr1	34974355	34985313	protein_coding	-	-0.090141	0.000402609	k
RP11-244H3.4	chr1	34981532	35031741	protein_coding	-	-1.11647	1.39539e-47	b
TMEM35B	chr1	34981534	34985353	protein_coding	-	-0.152436	4.62046e-07	k
ZMYM6	chr1	34986164	35031945	protein_coding	-	-0.640442	6.24568e-12	k
ZMYM1	chr1	35032171	35115859	protein_coding	+	-0.954418	4.78127e-27	k
RP11-181E22.4	chr1	35141514	35146435	lncRNA	-	-0.0234808	0.0176373	k
SFPQ	chr1	35176377	35193145	protein_coding	-	-0.244983	2.29709e-09	k
ZMYM4	chr1	35268708	35422058	protein_coding	+	-1.08738	6.05371e-26	b
ZMYM4-AS1	chr1	35358821	35366077	lncRNA	-	-0.0907739	0.99	k
KIAA0319L	chr1	35433491	35557950	protein_coding	-	-0.919275	5.47791e-11	k
NCDN	chr1	35557472	35567274	protein_coding	+	-0.60695	0.0662934	k
TFAP2E-AS1	chr1	35569812	35577729	lncRNA	-	0.145744	0.00012558	k
TFAP2E	chr1	35573313	35595328	protein_coding	+	-0.0349012	0.710104	k
PSMB2	chr1	35599540	35641526	protein_coding	-	-0.106245	0.000188924	k
C1orf216	chr1	35713876	35718894	protein_coding	-	-0.511167	3.0321e-07	k
CLSPN	chr1	35720217	35769978	protein_coding	-	-1.13168	3.28885e-10	b
RP11-435D7.3	chr1	35739388	35743576	lncRNA	+	-0.0201585	0.99	k
AGO4	chr1	35808015	35857890	protein_coding	+	-1.08171	9.83283e-23	b
AGO1	chr1	35869807	35930532	protein_coding	+	-0.93493	6.25806e-20	k
RP4-789D17.6	chr1	35908979	35910872	lncRNA	-	-0.0453521	0.000948439	k
RP4-789D17.5	chr1	35929719	35930115	lncRNA	-	0.00475157	0.99	k
AGO3	chr1	35930717	36072500	protein_coding	+	-0.75289	3.65591e-13	k
RP4-665N4.8	chr1	35992108	36013630	lncRNA	-	0.0968766	0.99	k
TEKT2	chr1	36084093	36088275	protein_coding	+	0.205276	0.00755235	k
ADPRS	chr1	36088891	36093932	protein_coding	+	0.00731925	1.59451e-12	k
COL8A2	chr1	36095238	36125222	protein_coding	-	-0.592254	0.100567	k
TRAPPC3	chr1	36136569	36156053	protein_coding	-	-0.124229	2.45719e-11	k
MAP7D1	chr1	36155578	36180849	protein_coding	+	-0.132432	1.76821e-12	k
THRAP3	chr1	36224431	36305357	protein_coding	+	-1.07323	3.04745e-24	b
SH3D21	chr1	36306367	36329340	protein_coding	+	-0.232411	0.129471	k
EVA1B	chr1	36322029	36324154	protein_coding	-	1.002	6.59972e-14	r
RP11-268J15.6	chr1	36329629	36335406	lncRNA	+	-0.707134	0.434989	k
STK40	chr1	36339623	36385924	protein_coding	-	-0.603793	0.00547326	k
LSM10	chr1	36391237	36397908	protein_coding	-	0.312277	1.01505e-19	k
OSCP1	chr1	36415826	36450451	protein_coding	-	-0.260349	0.274	k
MRPS15	chr1	36455717	36464384	protein_coding	-	0.42425	2.16816e-18	k
CSF3R	chr1	36466042	36483278	protein_coding	-	-0.330765	0.806682	k
RP11-251B9.1	chr1	36703952	36710582	lncRNA	+	-0.00870857	0.0228173	k
RP4-614N24.3	chr1	36768121	36769725	lncRNA	-	-0.142933	0.99	k
RP4-614N24.1	chr1	36769811	36775768	lncRNA	+	0.00146532	0.99	k
GRIK3	chr1	36795526	37034515	protein_coding	-	-1.09168	0.000350161	b
RP3-406M12.1	chr1	37133488	37136146	lncRNA	+	-0.0507958	0.00668356	k
RP5-1180C18.1	chr1	37154760	37325100	lncRNA	-	-0.0288579	0.00463219	k
LINC01137	chr1	37350933	37474411	lncRNA	-	0.16905	1.63045e-10	k
ZC3H12A	chr1	37474579	37484377	protein_coding	+	-0.107956	0.120335	k
MEAF6	chr1	37489992	37514766	protein_coding	-	-0.742393	4.07824e-10	k
SNIP1	chr1	37534448	37554293	protein_coding	-	-0.760234	3.77411e-11	k
DNALI1	chr1	37556918	37566857	protein_coding	+	0.0257794	0.133268	k
GNL2	chr1	37566815	37595937	protein_coding	-	0.431865	8.52747e-07	k
RP11-566C13.2	chr1	37596125	37607336	lncRNA	+	-0.0344818	0.99	k
RSPO1	chr1	37611349	37634892	protein_coding	-	-0.509528	0.0350777	k
C1orf109	chr1	37681569	37692249	protein_coding	-	-0.941391	4.64247e-10	k
CDCA8	chr1	37692480	37709719	protein_coding	+	-0.808149	0.00923586	k
EPHA10	chr1	37713879	37765133	protein_coding	-	-0.521988	0.00205056	k
MANEAL	chr1	37793846	37801137	protein_coding	+	-0.953674	0.000314977	k
RP11-109P14.9	chr1	37799719	37800879	lncRNA	-	0.0456091	0.99	k
YRDC	chr1	37802944	37808208	protein_coding	-	-0.607945	2.04368e-07	k
C1orf122	chr1	37806978	37809454	protein_coding	+	0.510317	2.80172e-15	k
MTF1	chr1	37809573	37859592	protein_coding	-	-1.01094	6.52993e-29	b
INPP5B	chr1	37860696	37947057	protein_coding	-	-0.695424	1.09498e-10	k
RP11-109P14.10	chr1	37860696	37861580	lncRNA	+	2.74559	0.99	k
SF3A3	chr1	37956974	37990075	protein_coding	-	-0.62174	7.23258e-08	k
FHL3	chr1	37996769	38005606	protein_coding	-	0.25161	0.0342434	k
UTP11	chr1	38009257	38024820	protein_coding	+	-0.454968	7.06289e-10	k
POU3F1	chr1	38043828	38046793	protein_coding	-	-0.218074	0.383033	k
MIR3659HG	chr1	38047313	38119025	lncRNA	+	-0.113591	0.99	k
LINC02786	chr1	38129463	38140593	lncRNA	-	-0.00557636	0.99	k
RP11-214L19.3	chr1	38149543	38162545	lncRNA	+	-0.0499393	0.99	k
RP11-214L19.2	chr1	38193618	38210340	lncRNA	+	-0.00939637	0.99	k
LINC01343	chr1	38209033	38214806	lncRNA	-	-0.00257301	0.99	k
LINC01685	chr1	38474824	38516520	lncRNA	+	-0.00111691	0.99	k
RP11-334L9.2	chr1	38754215	38815979	lncRNA	-	0.0479215	0.99	k
RRAGC	chr1	38838197	38859772	protein_coding	-	-0.766063	1.1051e-12	k
RP5-864K19.7	chr1	38839332	38874494	lncRNA	-	-0.0125846	0.99	k
RP5-864K19.4	chr1	38859911	38965038	lncRNA	+	-0.132463	0.000341418	k
MYCBP	chr1	38862492	38873368	protein_coding	-	-0.457842	1.0512e-06	k
RP5-864K19.6	chr1	38864500	38881617	protein_coding	-	0.111143	0.0762984	k
GJA9	chr1	38874068	38881587	protein_coding	-	-0.00973385	0.0699697	k
RHBDL2	chr1	38885806	38941830	protein_coding	-	-0.121802	0.0626021	k
AKIRIN1	chr1	38991275	39006059	protein_coding	+	-0.89702	4.31791e-16	k
NDUFS5	chr1	39026317	39034636	protein_coding	+	0.585261	1.84196e-26	k
MACF1	chr1	39081315	39487177	protein_coding	+	-0.641893	2.50819e-07	k
RP11-416A14.2	chr1	39226669	39238620	lncRNA	-	-0.0197006	0.00369379	k
RP11-420K8.1	chr1	39249837	39257649	lncRNA	-	-0.040477	0.99	k
BMP8A	chr1	39491635	39529869	protein_coding	+	-0.534687	0.000534107	k
PABPC4	chr1	39560708	39576790	protein_coding	-	0.105745	0.00218618	k
PABPC4-AS1	chr1	39565051	39573860	lncRNA	+	-0.278507	1.67063e-06	k
HEYL	chr1	39623434	39639643	protein_coding	-	-0.458313	0.0064217	k
RP1-144F13.3	chr1	39633415	39633903	lncRNA	+	0.0123126	0.99	k
NT5C1A	chr1	39651228	39672107	protein_coding	-	-0.0266043	0.000780576	k
HPCAL4	chr1	39678647	39691485	protein_coding	-	-0.0214085	0.99	k
PPIE	chr1	39692181	39763914	protein_coding	+	-0.0191899	2.07678e-10	k
BMP8B	chr1	39757181	39788865	protein_coding	-	-0.594798	0.00411037	k
OXCT2	chr1	39769522	39771348	protein_coding	-	0.105623	0.000598278	k
BMP8B-AS1	chr1	39779968	39781418	lncRNA	+	-0.0493323	0.00427175	k
RP1-118J21.25	chr1	39788975	39790171	lncRNA	+	0.0641326	0.99	k
RP1-118J21.27	chr1	39799421	39809450	lncRNA	+	0.0800411	0.00249049	k
LINC02811	chr1	39801413	39817460	lncRNA	-	-0.0362777	0.99	k
TRIT1	chr1	39838109	39883511	protein_coding	-	-0.475307	1.41613e-06	k
MYCL	chr1	39895425	39902256	protein_coding	-	-0.462223	0.150768	k
MYCL-AS1	chr1	39897744	39899098	lncRNA	+	-0.0313066	0.99	k
MFSD2A	chr1	39955111	39969968	protein_coding	+	-0.515625	0.617855	k
CAP1	chr1	40040232	40072649	protein_coding	+	-0.912857	4.37176e-13	k
PPT1	chr1	40072709	40097260	protein_coding	-	-0.579323	0.0160445	k
RLF	chr1	40161386	40240921	protein_coding	+	-0.940773	2.51622e-25	k
TMCO2	chr1	40245946	40251684	protein_coding	+	0.0109632	0.99	k
RP1-39G22.7	chr1	40256426	40257967	lncRNA	-	-0.293278	4.80357e-06	k
ZMPSTE24	chr1	40258040	40294180	protein_coding	+	-0.876793	8.18658e-15	k
COL9A2	chr1	40300488	40317813	protein_coding	-	-0.212735	0.00282384	k
SMAP2	chr1	40344849	40423326	protein_coding	+	-0.561713	2.52672e-06	k
RP1-228H13.6	chr1	40436198	40450039	lncRNA	-	0.0123031	0.99	k
ZFP69B	chr1	40450101	40463718	protein_coding	+	-0.773677	1.31483e-17	k
RP1-228H13.5	chr1	40464318	40466767	lncRNA	+	-0.498357	1.5056e-07	k
RP11-656D10.7	chr1	40473054	40474059	TEC	+	-0.144175	0.99	k
ZFP69	chr1	40477289	40496343	protein_coding	+	-0.247233	3.60251e-06	k
RP11-656D10.3	chr1	40493156	40508661	lncRNA	-	-0.0129813	0.0251993	k
EXO5	chr1	40508740	40516038	protein_coding	+	-0.396166	1.91472e-07	k
RP11-656D10.5	chr1	40514460	40515057	lncRNA	-	-0.0199466	0.99	k
RP11-656D10.6	chr1	40515753	40517174	lncRNA	-	-0.337685	0.000889784	k
ZNF684	chr1	40531572	40548167	protein_coding	+	-0.330892	8.83726e-06	k
RP1-63P18.3	chr1	40559665	40584335	lncRNA	-	-0.00363241	0.99	k
RIMS3	chr1	40620679	40665682	protein_coding	-	-0.418783	0.0123798	k
RP4-739H11.5	chr1	40659847	40667480	lncRNA	+	-0.00246786	0.00535164	k
RP4-739H11.3	chr1	40669088	40687588	lncRNA	-	-0.0325804	0.99	k
NFYC-AS1	chr1	40690379	40692066	lncRNA	-	-0.313376	1.10336e-07	k
NFYC	chr1	40691647	40771603	protein_coding	+	-0.440235	3.2558e-09	k
KCNQ4	chr1	40783786	40840452	protein_coding	+	-0.187869	8.38001e-10	k
CITED4	chr1	40861053	40862363	protein_coding	-	0.873367	1.86111e-08	k
RP5-1066H13.4	chr1	40863913	40876670	lncRNA	+	0.0124438	0.99	k
RP11-348A7.7	chr1	40939293	40945524	lncRNA	+	-0.0428448	0.0369439	k
CTPS1	chr1	40979687	41012565	protein_coding	+	-0.768124	0.00227357	k
SLFNL1-AS1	chr1	41014589	41043890	lncRNA	+	-0.0625558	0.000283438	k
SLFNL1	chr1	41015596	41023237	protein_coding	-	-0.0636865	0.0108402	k
SCMH1	chr1	41027199	41242154	protein_coding	-	-0.491151	2.73029e-06	k
RP11-399E6.6	chr1	41241771	41338644	lncRNA	+	-0.0481473	1.40091e-06	k
RP11-399E6.1	chr1	41242372	41284861	lncRNA	+	0.0288428	0.99	k
FOXO6	chr1	41361921	41383590	protein_coding	+	-0.0539269	0.99	k
FOXO6-AS1	chr1	41375003	41375669	lncRNA	-	0.210236	0.0152553	k
EDN2	chr1	41478774	41484683	protein_coding	-	0.576312	0.00165126	k
HIVEP3	chr1	41506364	42035925	protein_coding	-	-0.623453	4.68066e-20	k
RP11-486B10.3	chr1	41535442	41535868	lncRNA	+	-0.611964	0.99	k
RP11-486B10.5	chr1	41585305	41628816	protein_coding	-	0.0124346	0.99	k
RP1-21K4.2	chr1	42036142	42051784	lncRNA	+	-0.0127225	0.99	k
GUCA2B	chr1	42153409	42155820	protein_coding	+	0.00150227	0.99	k
GUCA2A	chr1	42162689	42164745	protein_coding	-	0.00433597	0.99	k
FOXJ3	chr1	42176538	42335877	protein_coding	-	-0.927959	2.92589e-19	k
RP11-223A3.1	chr1	42335385	42338376	lncRNA	-	0.0609	0.000220965	k
RIMKLA	chr1	42380791	42424232	protein_coding	+	-0.529101	0.000249425	k
ZMYND12	chr1	42430328	42456253	protein_coding	-	-0.286119	0.463772	k
PPCS	chr1	42456116	42473385	protein_coding	+	-0.280579	5.76577e-08	k
CCDC30	chr1	42463220	42657190	protein_coding	+	-0.451556	5.34755e-08	k
PPIH	chr1	42658334	42676758	protein_coding	+	0.0654908	1.90043e-13	k
RP5-994D16.13	chr1	42658686	42682160	lncRNA	-	-0.370762	4.55497e-08	k
RP5-994D16.3	chr1	42678734	42681659	lncRNA	+	0.0707027	0.000157085	k
YBX1	chr1	42682417	42703805	protein_coding	+	-0.356484	0.000904647	k
CLDN19	chr1	42733092	42740254	protein_coding	-	-0.350822	0.239754	k
P3H1	chr1	42746334	42767084	protein_coding	-	0.820374	0.304582	k
C1orf50	chr1	42767248	42779491	protein_coding	+	-0.590453	1.29603e-11	k
RP5-994D16.12	chr1	42767291	42794493	protein_coding	+	0.337455	5.06901e-15	k
RP5-994D16.9	chr1	42775812	42776790	lncRNA	-	-0.00916491	0.99	k
TMEM269	chr1	42785006	42816619	protein_coding	+	-0.208942	0.000321264	k
SVBP	chr1	42807051	42817397	protein_coding	-	0.0132101	8.3567e-11	k
ERMAP	chr1	42817121	42844991	protein_coding	+	-0.883242	5.11236e-26	k
RP11-342M1.3	chr1	42832521	42846422	lncRNA	-	-0.00815107	0.000661894	k
ZNF691	chr1	42846572	42852477	protein_coding	+	-0.0830461	1.1631e-10	k
SLC2A1	chr1	42925352	42958893	protein_coding	-	-0.262727	0.596686	k
SLC2A1-AS1	chr1	42959048	42996814	lncRNA	+	0.145746	2.15346e-07	k
RP5-848E13.4	chr1	42959064	42961864	lncRNA	-	-0.0232984	0.99	k
FAM183A	chr1	43145152	43156396	protein_coding	+	0.852215	0.00180833	k
EBNA1BP2	chr1	43164174	43270936	protein_coding	-	-0.121886	0.000353057	k
CFAP57	chr1	43172329	43254358	protein_coding	+	-0.356109	0.0553938	k
TMEM125	chr1	43269982	43274002	protein_coding	+	-0.19057	0.134652	k
C1orf210	chr1	43281876	43285617	protein_coding	-	-0.389374	0.233466	k
TIE1	chr1	43300981	43323108	protein_coding	+	-0.296301	1	k
MPL	chr1	43337817	43354466	protein_coding	+	-0.197336	0.000172917	k
RP1-92O14.7	chr1	43348287	43348844	lncRNA	-	-0.0519153	0.99	k
RP1-92O14.3	chr1	43354683	43358658	lncRNA	-	0.242705	4.38093e-08	k
CDC20	chr1	43358980	43363203	protein_coding	+	0.284316	0.189634	k
ELOVL1	chr1	43363397	43368074	protein_coding	-	-0.408674	4.60648e-06	k
MED8	chr1	43383916	43389808	protein_coding	-	-0.26266	3.23385e-07	k
MED8-AS1	chr1	43385112	43389155	lncRNA	+	-0.114733	0.00604156	k
SZT2	chr1	43389881	43454247	protein_coding	+	-0.26027	7.11589e-32	k
SZT2-AS1	chr1	43447775	43448644	lncRNA	-	0.106755	0.99	k
HYI	chr1	43450988	43453989	protein_coding	-	0.517733	4.55786e-15	k
HYI-AS1	chr1	43453926	43456995	lncRNA	+	0.0199415	0.99	k
PTPRF	chr1	43525186	43623666	protein_coding	+	-1.01079	3.03965e-13	b
KDM4A	chr1	43650148	43705518	protein_coding	+	-0.944955	1.63502e-17	k
RP11-7O11.7	chr1	43650148	43931014	protein_coding	+	-0.0380854	0.99	k
KDM4A-AS1	chr1	43685122	43708138	lncRNA	-	0.322011	1.33211e-08	k
ST3GAL3	chr1	43705823	43931165	protein_coding	+	-0.05731	9.00265e-08	k
ST3GAL3-AS1	chr1	43709391	43727343	lncRNA	-	-0.0249562	0.99	k
ARTN	chr1	43933319	43937240	protein_coding	+	0.43085	7.40099e-05	k
RP11-7O11.9	chr1	43937917	43940781	lncRNA	-	-0.0641859	0.00010394	k
RP11-7O11.3	chr1	43944369	43946551	lncRNA	-	-0.0164963	8.81082e-05	k
IPO13	chr1	43946949	43968022	protein_coding	+	-0.0108056	1.462e-07	k
RP11-7O11.8	chr1	43968350	43974821	lncRNA	-	-0.0148526	0.00581448	k
DPH2	chr1	43969999	43973369	protein_coding	+	-0.520707	4.22397e-06	k
ATP6V0B	chr1	43974486	43978295	protein_coding	+	0.190071	8.11988e-15	k
B4GALT2	chr1	43978942	43991170	protein_coding	+	0.0372427	8.7744e-10	k
CCDC24	chr1	43991358	43996528	protein_coding	+	0.399692	7.01867e-17	k
SLC6A9	chr1	43991499	44031467	protein_coding	-	-0.524056	0.233223	k
RP5-1198O20.4	chr1	44030436	44115913	lncRNA	+	0.0316033	1.74898e-05	k
KLF17	chr1	44118820	44135140	protein_coding	+	-0.0668892	0.32581	k
KLF18	chr1	44137820	44141631	protein_coding	-	-0.00139077	0.99	k
DMAP1	chr1	44213454	44220681	protein_coding	+	0.35642	2.51183e-17	k
ERI3	chr1	44221069	44355260	protein_coding	-	0.0888868	3.21485e-13	k
ERI3-IT1	chr1	44243407	44244273	lncRNA	-	-0.22969	0.99	k
RNF220	chr1	44405193	44651724	protein_coding	+	-0.458035	3.14771e-05	k
TMEM53	chr1	44635237	44674481	protein_coding	-	0.0340011	5.44139e-09	k
ARMH1	chr1	44674691	44725591	protein_coding	+	0.557101	0.99	k
KIF2C	chr1	44739817	44767767	protein_coding	+	-0.721556	0.224741	k
RP11-269F19.10	chr1	44759036	44775810	lncRNA	-	0.0162527	0.000264332	k
RPS8	chr1	44775250	44778779	protein_coding	+	0.262003	1.54712e-15	k
BEST4	chr1	44783584	44788170	protein_coding	-	0.115288	3.52873e-06	k
PLK3	chr1	44800376	44805990	protein_coding	+	-0.0267782	2.17031e-05	k
DYNLT4	chr1	44805892	44807351	protein_coding	-	0.00870122	0.868479	k
BTBD19	chr1	44808481	44815585	protein_coding	+	-0.382696	4.50545e-09	k
PTCH2	chr1	44819843	44843253	protein_coding	-	-0.101598	0.11709	k
EIF2B3	chr1	44850521	44986722	protein_coding	-	-0.355303	1.04244e-06	k
HECTD3	chr1	45002539	45011324	protein_coding	-	-0.26032	6.01371e-07	k
UROD	chr1	45010949	45015575	protein_coding	+	0.141815	2.09631e-14	k
ZSWIM5	chr1	45016398	45306209	protein_coding	-	-0.890818	3.06378e-12	k
LINC01144	chr1	45303909	45305619	lncRNA	+	-0.0765748	0.000391162	k
HPDL	chr1	45326894	45328710	protein_coding	+	0.128449	0.081189	k
MUTYH	chr1	45329162	45340893	protein_coding	-	0.337718	4.12384e-18	k
RP4-534D1.6	chr1	45329261	45491155	protein_coding	-	-0.0550107	0.99	k
TOE1	chr1	45340051	45343973	protein_coding	+	-0.392885	5.94015e-07	k
TESK2	chr1	45343882	45491163	protein_coding	-	-0.850912	9.6549e-07	k
CCDC163	chr1	45493865	45500079	protein_coding	-	-0.401014	4.16358e-19	k
MMACHC	chr1	45500299	45513382	protein_coding	+	-0.554816	3.85553e-05	k
PRDX1	chr1	45510913	45542732	protein_coding	-	-0.0505229	2.90013e-06	k
AKR1A1	chr1	45550542	45570049	protein_coding	+	0.323338	0.000117719	k
NASP	chr1	45583845	45618904	protein_coding	+	-0.0914692	7.50985e-07	k
CCDC17	chr1	45620043	45624057	protein_coding	-	0.443368	3.54631e-16	k
GPBP1L1	chr1	45627303	45688113	protein_coding	-	-0.586853	7.94529e-21	k
TMEM69	chr1	45688180	45694436	protein_coding	+	-0.453861	2.13689e-07	k
IPP	chr1	45694323	45750653	protein_coding	-	-0.517012	2.71722e-38	k
RP11-767N6.7	chr1	45694683	45697075	lncRNA	-	-0.168551	3.29823e-05	k
MAST2	chr1	45786986	46036122	protein_coding	+	-0.514841	1.11911e-05	k
PIK3R3	chr1	46040139	46133036	protein_coding	-	-0.584582	0.000335129	k
P3R3URF-PIK3R3	chr1	46043660	46176488	protein_coding	-	-0.041047	0.99	k
RP4-533D7.4	chr1	46046817	46048368	lncRNA	+	-0.10397	0.99	k
RP4-533D7.5	chr1	46134530	46139081	lncRNA	+	0.333926	0.000103115	k
TSPAN1	chr1	46175072	46185962	protein_coding	+	-0.466546	0.625684	k
P3R3URF	chr1	46175485	46176488	protein_coding	-	-0.00582902	0.99	k
POMGNT1	chr1	46188681	46220305	protein_coding	-	0.38227	2.45825e-05	k
LURAP1	chr1	46203333	46221256	protein_coding	+	-0.184803	0.00363898	k
RAD54L	chr1	46246460	46278480	protein_coding	+	-0.176474	0.0111038	k
LRRC41	chr1	46261195	46303616	protein_coding	-	-0.511086	1.38473e-08	k
UQCRH	chr1	46303697	46316776	protein_coding	+	0.152095	2.13256e-11	k
NSUN4	chr1	46340788	46365152	protein_coding	+	-0.784872	1.49024e-13	k
FAAH	chr1	46394316	46413848	protein_coding	+	0.129794	2.93662e-05	k
LINC01398	chr1	46446599	46451317	lncRNA	-	-0.0337379	0.99	k
DMBX1	chr1	46489835	46516216	protein_coding	+	-0.206557	0.238475	k
TMEM275	chr1	46532165	46543969	protein_coding	-	0.00178996	0.99	k
MKNK1-AS1	chr1	46538610	46570255	lncRNA	+	-0.0997125	1.09151e-14	k
KNCN	chr1	46545640	46551647	protein_coding	-	0.0129293	0.99	k
MKNK1	chr1	46557406	46616843	protein_coding	-	-0.463499	1.98967e-08	k
MOB3C	chr1	46607714	46616884	protein_coding	-	-0.317423	1.15399e-06	k
ATPAF1	chr1	46632736	46673867	protein_coding	-	-0.361883	9.67858e-07	k
TEX38	chr1	46668854	46673594	protein_coding	+	0.0606776	0.99	k
EFCAB14-AS1	chr1	46674035	46692098	lncRNA	+	0.0121325	0.99	k
EFCAB14	chr1	46674658	46719146	protein_coding	-	-1.01763	8.91973e-55	b
CYP4B1	chr1	46757837	46819413	protein_coding	+	-0.529961	0.295542	k
CYP4A11	chr1	46929176	46941484	protein_coding	-	-0.179889	0.99	k
CYP4X1	chr1	47023668	47050751	protein_coding	+	-1.30692	0.115467	k
CYP4Z1	chr1	47067230	47118318	protein_coding	+	-0.997675	0.225247	k
CYP4A22-AS1	chr1	47096652	47179271	lncRNA	-	-0.215747	0.00016719	k
CYP4A22	chr1	47137434	47149735	protein_coding	+	-0.166988	0.014275	k
LINC00853	chr1	47179249	47180339	lncRNA	+	0.250486	2.76044e-06	k
PDZK1IP1	chr1	47183581	47191044	protein_coding	-	0.921808	7.24343e-05	k
TAL1	chr1	47216289	47232220	protein_coding	-	-0.215792	0.0303145	k
RP1-18D14.7	chr1	47225796	47230750	lncRNA	+	-0.00469673	0.0654755	k
STIL	chr1	47250138	47314892	protein_coding	-	-0.962929	5.77309e-27	k
CMPK1	chr1	47333789	47378839	protein_coding	+	-0.705782	7.81302e-09	k
LINC01389	chr1	47380927	47408477	lncRNA	-	0.177446	0.0157655	k
FOXE3	chr1	47416284	47418052	protein_coding	+	-0.0283487	0.99	k
FOXD2-AS1	chr1	47432132	47434641	lncRNA	-	0.0225137	0.000234081	k
FOXD2	chr1	47438043	47440691	protein_coding	+	0.014972	0.00637488	k
LINC01738	chr1	47688462	47704029	lncRNA	+	-0.0463333	0.99	k
TRABD2B	chr1	47760527	47997385	protein_coding	-	-0.317895	0.760479	k
RP11-543D5.2	chr1	47761131	47765547	lncRNA	-	-0.0602105	0.99	k
RP11-330M19.1	chr1	47818065	47820237	lncRNA	+	-0.0360072	0.99	k
LINC02794	chr1	48050658	48091736	lncRNA	+	-0.0312116	0.99	k
RP11-193P11.3	chr1	48078786	48082196	lncRNA	-	0.0148566	0.99	k
RP5-1024N4.6	chr1	48102067	48104736	TEC	+	-0.00410649	0.99	k
RP5-1024N4.2	chr1	48172971	48206857	lncRNA	+	-0.18497	2.76487e-09	k
SLC5A9	chr1	48222684	48248644	protein_coding	+	-0.310207	0.99	k
RP5-1024N4.4	chr1	48227887	48229561	lncRNA	-	0.043012	0.00617044	k
RP5-1024N4.5	chr1	48262229	48263179	TEC	-	0.0370294	0.99	k
SPATA6	chr1	48295372	48472208	protein_coding	-	-0.837373	1.73453e-09	k
AGBL4	chr1	48532853	50023954	protein_coding	-	-0.262274	0.000341418	k
RP11-342A17.2	chr1	48552990	48558106	lncRNA	+	0.00326756	0.99	k
BEND5	chr1	48727518	48776969	protein_coding	-	0.426019	0.0493966	k
RP11-476C24.1	chr1	48926020	48936734	lncRNA	+	-0.00160566	0.99	k
RP11-141A19.1	chr1	49025594	49187585	lncRNA	+	5.52361e-05	0.99	k
AGBL4-AS1	chr1	49257410	49269285	lncRNA	+	0.000121126	0.99	k
AGBL4-IT1	chr1	49374200	49472085	lncRNA	-	0.00288783	0.99	k
RP11-93G23.2	chr1	49994317	49996218	TEC	+	-0.14336	0.99	k
ELAVL4	chr1	50024028	50203772	protein_coding	+	-0.12194	0.99	k
ELAVL4-AS1	chr1	50174305	50175868	lncRNA	-	0.00449984	0.99	k
RP11-567C20.3	chr1	50206083	50223127	lncRNA	-	0	0.99	k
LINC02808	chr1	50229661	50321192	lncRNA	-	-0.0195702	0.99	k
RP11-567C20.4	chr1	50252568	50258994	lncRNA	+	-0.000866412	0.99	k
DMRTA2	chr1	50417549	50423443	protein_coding	-	0.0820429	0.99	k
RP5-850O15.3	chr1	50423608	50425316	lncRNA	+	0.0262567	0.99	k
FAF1	chr1	50437027	50960267	protein_coding	-	-0.745144	2.94345e-07	k
FAF1-AS1	chr1	50461468	50471150	lncRNA	+	-0.0864808	0.99	k
CDKN2C	chr1	50960744	50974634	protein_coding	+	-0.128529	0.00247408	k
C1orf185	chr1	51102220	51148086	protein_coding	+	-0.00399086	0.99	k
LINC01562	chr1	51195094	51235096	lncRNA	-	-0.127893	0.000470875	k
RNF11	chr1	51236272	51273447	protein_coding	+	-1.14048	1.41357e-06	b
RP11-296A18.6	chr1	51264915	51266074	lncRNA	-	-0.177589	0.0137535	k
TTC39A	chr1	51287257	51345116	protein_coding	-	-0.396807	0.304789	k
TTC39A-AS1	chr1	51329653	51335324	lncRNA	+	-0.57422	0.00260823	k
EPS15	chr1	51354262	51519266	protein_coding	-	-0.737367	7.22604e-15	k
RP11-253A20.1	chr1	51461720	51463416	lncRNA	+	0.00662915	0.99	k
EPS15-AS1	chr1	51518308	51561629	lncRNA	+	0.014869	0.99	k
OSBPL9	chr1	51577178	51798427	protein_coding	+	-0.560168	9.8425e-06	k
NRDC	chr1	51789190	51878937	protein_coding	-	0.0200198	8.91369e-08	k
RP4-657D16.3	chr1	51793933	51799154	lncRNA	+	-0.773251	1.18399e-20	k
RP4-657D16.6	chr1	51801027	51801307	lncRNA	+	-0.0296195	0.99	k
RAB3B	chr1	51907955	51990700	protein_coding	-	-0.357231	0.000548674	k
TXNDC12	chr1	52020130	52055191	protein_coding	-	-0.111527	1.04892e-08	k
RP11-91A18.6	chr1	52020152	52033350	protein_coding	-	-0.0500181	0.99	k
KTI12	chr1	52032102	52033810	protein_coding	-	-0.200114	3.82291e-08	k
RP11-91A18.4	chr1	52033390	52044279	lncRNA	+	-0.0361129	0.99	k
TXNDC12-AS1	chr1	52050917	52052683	lncRNA	+	-0.0581185	0.99	k
BTF3L4	chr1	52056198	52090716	protein_coding	+	-0.420287	8.18362e-07	k
ZFYVE9	chr1	52142088	52348671	protein_coding	+	-0.928297	4.9817e-16	k
CC2D1B	chr1	52345722	52366205	protein_coding	-	-0.19207	5.22457e-10	k
RP11-155O18.6	chr1	52353486	52353877	lncRNA	+	0.253475	0.000165632	k
RP11-155O18.7	chr1	52365442	52367865	lncRNA	+	-0.030892	0.010944	k
ORC1	chr1	52372828	52404423	protein_coding	-	-0.738282	0.00124273	k
PRPF38A	chr1	52404601	52420836	protein_coding	+	-0.436733	9.40072e-10	k
TUT4	chr1	52408281	52553487	protein_coding	-	-0.402055	0.0682013	k
RP11-25O10.2	chr1	52554817	52555273	lncRNA	+	0.00783669	0.99	k
GPX7	chr1	52602370	52609051	protein_coding	+	-0.0682568	0.0602587	k
SHISAL2A	chr1	52633167	52669683	protein_coding	+	-0.00143986	4.00318e-07	k
COA7	chr1	52684448	52698347	protein_coding	-	-0.835069	2.03941e-09	k
ZYG11B	chr1	52726452	52827336	protein_coding	+	-0.931607	2.11223e-23	k
ZYG11A	chr1	52842510	52894998	protein_coding	+	-0.490634	0.0740379	k
RP4-631H13.2	chr1	52881215	52881730	lncRNA	-	-0.0831504	0.99	k
ECHDC2	chr1	52895909	52927212	protein_coding	-	0.133598	0.0176057	k
SCP2	chr1	52927275	53051698	protein_coding	+	-0.478706	1.13146e-06	k
PODN	chr1	53062051	53085501	protein_coding	+	-0.665907	0.029824	k
RP11-334A14.5	chr1	53069937	53085502	lncRNA	-	3.79617	0.99	k
SLC1A7	chr1	53087178	53142638	protein_coding	-	-0.121946	0.654281	k
RP11-334A14.8	chr1	53114575	53118609	lncRNA	+	0.0138882	0.99	k
CPT2	chr1	53196791	53214197	protein_coding	+	-0.629372	2.6872e-08	k
RP5-1024G6.2	chr1	53209782	53213775	lncRNA	-	0.66948	3.34181e-15	k
CZIB	chr1	53214098	53220634	protein_coding	-	0.119636	2.8004e-16	k
RP5-1024G6.7	chr1	53220662	53224253	lncRNA	+	-0.068228	1.70667e-06	k
MAGOH	chr1	53226899	53238518	protein_coding	-	0.154337	2.14203e-13	k
RP5-1024G6.5	chr1	53238549	53246482	lncRNA	+	0.122998	2.35961e-07	k
LRP8	chr1	53242363	53328469	protein_coding	-	-0.621026	0.0253878	k
RP4-784A16.1	chr1	53267934	53268601	lncRNA	+	-0.0106019	0.99	k
RP4-784A16.2	chr1	53288023	53289706	lncRNA	+	-0.0166689	0.99	k
RP4-784A16.4	chr1	53304535	53307462	lncRNA	+	-0.0204332	0.99	k
LINC01771	chr1	53328232	53336509	lncRNA	+	-0.146629	0.99	k
RP11-117D22.3	chr1	53344030	53365473	lncRNA	+	-0.0554916	0.99	k
RP11-117D22.1	chr1	53348487	53349233	lncRNA	-	0.00780131	0.99	k
LINC02812	chr1	53366655	53368245	lncRNA	-	-0.176777	0.00100066	k
DMRTB1	chr1	53459398	53467488	protein_coding	+	0.0564189	0.99	k
GLIS1	chr1	53506236	53738106	protein_coding	-	0.0649021	0.15077	k
NDC1	chr1	53765477	53838463	protein_coding	-	-0.903469	1.29414e-09	k
YIPF1	chr1	53851718	53889798	protein_coding	-	-0.329967	1.64949e-05	k
DIO1	chr1	53891238	53911086	protein_coding	+	0.306482	0.438113	k
HSPB11	chr1	53916573	53945699	protein_coding	-	0.187794	1.42844e-15	k
LRRC42	chr1	53946084	53968168	protein_coding	+	-0.514858	0.00977027	k
LDLRAD1	chr1	54007297	54018186	protein_coding	-	-0.155514	0.617439	k
TMEM59	chr1	54026680	54053504	protein_coding	-	-0.464624	1.53507e-08	k
RP4-758J24.6	chr1	54033125	54034880	TEC	-	-0.136279	0.99	k
TCEANC2	chr1	54053583	54112519	protein_coding	+	-0.479599	8.50896e-08	k
RP11-446E24.4	chr1	54132685	54200073	protein_coding	-	-0.00261149	0.99	k
CDCP2	chr1	54132967	54153770	protein_coding	-	-0.00127014	0.99	k
RP11-446E24.3	chr1	54137745	54142980	lncRNA	+	-0.00238207	0.99	k
CYB5RL	chr1	54169650	54200036	protein_coding	-	-0.524528	7.2324e-09	k
MRPL37	chr1	54184040	54225464	protein_coding	+	-0.29021	0.00588422	k
SSBP3	chr1	54225432	54413479	protein_coding	-	-0.302	0.000425295	k
SSBP3-AS1	chr1	54236439	54239063	lncRNA	+	-0.157211	1.21626e-07	k
RP5-997D24.3	chr1	54285404	54287371	lncRNA	+	-0.00643869	0.99	k
RP4-705F19.1	chr1	54416255	54420860	lncRNA	+	-0.00831004	0.99	k
RP5-866L20.4	chr1	54514416	54517383	lncRNA	+	-0.0256889	0.00575141	k
LINC02784	chr1	54516411	54517259	lncRNA	-	0.00818097	0.99	k
ACOT11	chr1	54542256	54639192	protein_coding	+	-0.289499	0.693155	k
FAM151A	chr1	54609180	54623556	protein_coding	-	-0.0330267	0.890745	k
RP11-240D10.4	chr1	54621476	54628438	lncRNA	-	-0.0254953	0.99	k
MROH7	chr1	54641753	54710266	protein_coding	+	0.0302683	0.162116	k
MROH7-TTC4	chr1	54641785	54742308	protein_coding	+	-0.0439364	0.00206437	k
TTC4	chr1	54715860	54742657	protein_coding	+	-0.487081	4.82004e-07	k
PARS2	chr1	54756897	54764523	protein_coding	-	-0.531113	2.27004e-07	k
TTC22	chr1	54779711	54801323	protein_coding	-	-0.0459648	0.00798881	k
RP11-67L3.2	chr1	54792884	54794905	lncRNA	+	-0.164596	0.99	k
LEXM	chr1	54806062	54842252	protein_coding	+	-0.0476138	0.99	k
DHCR24	chr1	54849626	54887195	protein_coding	-	-0.852977	7.26765e-05	k
RP11-67L3.7	chr1	54874671	54883664	lncRNA	+	-0.0138304	0.99	k
RP11-67L3.5	chr1	54886874	54888001	lncRNA	+	-0.311505	0.0131046	k
DHCR24-DT	chr1	54887562	54888850	lncRNA	+	0.107901	3.32287e-05	k
RP11-12C17.3	chr1	54974899	54980464	lncRNA	-	-0.0454387	0.00306533	k
TMEM61	chr1	54980627	54992288	protein_coding	+	0.160973	0.0198309	k
RP11-12C17.2	chr1	54980949	54992274	lncRNA	-	0.63812	2.93675e-06	k
BSND	chr1	54998932	55017172	protein_coding	+	0.0401164	0.00707998	k
PCSK9	chr1	55039446	55064852	protein_coding	+	-0.0842475	0.359359	k
USP24	chr1	55066358	55215364	protein_coding	-	-1.08216	3.53206e-17	b
MIR4422HG	chr1	55217644	55324691	lncRNA	+	-0.00681498	0.99	k
RP11-90C4.1	chr1	55329287	56070513	lncRNA	+	-0.235322	3.505e-06	k
LINC01755	chr1	55868253	55950119	lncRNA	+	-0.014084	0.99	k
LINC01753	chr1	55915602	55944980	lncRNA	-	4.02788e-05	0.99	k
RP1-158P9.1	chr1	56145720	56155224	lncRNA	+	0.00344763	0.99	k
RP1-158P9.2	chr1	56154544	56477687	lncRNA	-	0.00160373	0.99	k
RP1-158P9.3	chr1	56173432	56524495	protein_coding	-	-0.0424108	0.99	k
LINC01767	chr1	56414934	56417137	lncRNA	+	0.0724815	0.99	k
PLPP3	chr1	56494760	56645301	protein_coding	-	-1.10788	6.71273e-16	b
PRKAA2	chr1	56645313	56715335	protein_coding	+	-0.947659	1.20902e-07	k
FYB2	chr1	56718788	56819696	protein_coding	-	-0.297311	3.02629e-06	k
RP11-378I13.1	chr1	56823678	56826920	lncRNA	-	0.00318497	0.99	k
C8A	chr1	56854796	56918223	protein_coding	+	0.00395695	0.99	k
C8B	chr1	56929206	56966140	protein_coding	-	0.169371	0.99	k
RP5-1103B4.3	chr1	56963885	56996757	lncRNA	+	0.00804603	0.99	k
DAB1	chr1	56994777	58546734	protein_coding	-	-0.51645	0.00546308	k
RP6-102O10.1	chr1	57386575	57387450	lncRNA	+	-0.0178802	0.99	k
DAB1-AS1	chr1	57860531	57880905	lncRNA	+	-0.053828	0.99	k
RP11-393I23.4	chr1	58060138	58080274	lncRNA	+	-0.00330678	0.99	k
OMA1	chr1	58415383	58546802	protein_coding	-	-0.107612	1.73299e-09	k
RP4-592A1.5	chr1	58546167	58563897	lncRNA	+	-0.428616	1.87441e-09	k
TACSTD2	chr1	58575432	58577252	protein_coding	-	0.055161	0.182093	k
MYSM1	chr1	58643439	58700077	protein_coding	-	-0.500338	3.01146e-17	k
RP11-63G10.4	chr1	58715608	58771295	lncRNA	+	-0.35448	4.6275e-06	k
JUN	chr1	58776844	58784048	protein_coding	-	-0.0120214	0.0177847	k
LINC01135	chr1	58785127	58901109	lncRNA	+	0.1316	1.9421e-05	k
RP11-63G10.3	chr1	58812807	58813342	lncRNA	-	-0.105783	0.00789925	k
RP11-63G10.2	chr1	58838447	58851254	lncRNA	-	-0.0140072	0.99	k
LINC02777	chr1	58882867	58931897	lncRNA	-	0.0254296	2.58765e-05	k
LINC01358	chr1	58933642	59240555	lncRNA	+	0.167082	3.26039e-07	k
RP11-145M4.1	chr1	59054396	59056049	lncRNA	-	-0.0464346	0.99	k
RP11-145M4.2	chr1	59055998	59078116	lncRNA	-	-0.0570968	0.99	k
FGGY-DT	chr1	59131931	59296491	lncRNA	-	-0.0505451	0.00265224	k
RP11-467C18.1	chr1	59289302	59289640	lncRNA	-	0.104904	0.99	k
FGGY	chr1	59296637	59810647	protein_coding	+	0.103948	5.15669e-05	k
RP4-782L23.2	chr1	59754746	59789182	lncRNA	-	-0.052894	0.99	k
HOOK1	chr1	59814785	59876322	protein_coding	+	-1.1851	2.85604e-14	b
CYP2J2	chr1	59893307	59926773	protein_coding	-	-0.317981	0.491227	k
C1orf87	chr1	59987268	60073770	protein_coding	-	0.0467157	0.99	k
LINC02778	chr1	60114874	60149784	lncRNA	+	-0.00151349	0.99	k
LINC01748	chr1	60515715	60640507	lncRNA	-	-0.11932	0.00243005	k
RP11-436K8.1	chr1	60659630	60868009	lncRNA	-	-0.0401799	0.0114146	k
NFIA	chr1	60865258	61462788	protein_coding	+	-0.75645	0.00896338	k
NFIA-AS2	chr1	60912674	61056885	lncRNA	-	-0.0540311	0.00127266	k
NFIA-AS1	chr1	61248944	61253510	lncRNA	-	0.170464	0.99	k
RP11-430G17.4	chr1	61481086	61533271	lncRNA	+	-0.0122924	0.99	k
RP11-430G17.5	chr1	61588048	61589904	lncRNA	-	-0.00482483	0.99	k
TM2D1	chr1	61681045	61725423	protein_coding	-	-0.666383	9.83263e-08	k
PATJ-DT	chr1	61741997	61742424	lncRNA	-	0.337183	0.99	k
PATJ	chr1	61742476	62178675	protein_coding	+	-0.576624	0.0317115	k
L1TD1	chr1	62194848	62212328	protein_coding	+	-0.276837	0.223444	k
KANK4	chr1	62236164	62319434	protein_coding	-	-0.848826	0.020682	k
USP1	chr1	62436296	62451804	protein_coding	+	-1.14999	4.93382e-18	b
DOCK7	chr1	62454297	62688386	protein_coding	-	-0.602545	6.33196e-24	k
ANGPTL3	chr1	62597519	62606313	protein_coding	+	-0.102259	0.99	k
RP5-849H19.3	chr1	62607765	62609584	TEC	+	-0.0407222	0.99	k
RP11-230B22.1	chr1	62688481	62710694	lncRNA	+	-0.0859256	0.99	k
ATG4C	chr1	62784131	62865516	protein_coding	+	-0.688869	1.15202e-07	k
RP4-771M4.3	chr1	62896008	62901639	lncRNA	+	-0.0996558	0.99	k
LINC01739	chr1	62975750	63022504	lncRNA	-	-0.0053165	0.99	k
RP11-5P4.4	chr1	63011196	63018614	lncRNA	+	-0.0228156	0.99	k
RP11-5P4.2	chr1	63024206	63025658	lncRNA	+	-0.000700167	0.99	k
RP11-5P4.3	chr1	63078080	63079031	lncRNA	-	-0.00643547	0.99	k
RP11-335E6.2	chr1	63139249	63163153	lncRNA	+	-0.142394	0.0017493	k
LINC00466	chr1	63159082	63317274	lncRNA	-	-0.0220277	0.99	k
RP11-335E6.3	chr1	63249919	63251771	lncRNA	+	-0.0468438	0.99	k
FOXD3-AS1	chr1	63320883	63324441	lncRNA	-	0.551963	0.0376302	k
FOXD3	chr1	63322566	63325128	protein_coding	+	-0.195279	1	k
ALG6	chr1	63367574	63438553	protein_coding	+	-0.367245	1.1403e-06	k
ITGB3BP	chr1	63440769	63593721	protein_coding	-	-0.176098	4.708e-08	k
RP11-565D17.2	chr1	63487956	63508204	lncRNA	+	-0.00559874	0.99	k
EFCAB7	chr1	63523371	63572693	protein_coding	+	-0.653843	3.89515e-10	k
DLEU2L	chr1	63547081	63550636	lncRNA	+	-0.159957	1.6261e-20	k
PGM1	chr1	63593410	63660245	protein_coding	+	-0.396805	0.202708	k
ROR1	chr1	63774016	64181498	protein_coding	+	-0.790219	8.7595e-12	k
ROR1-AS1	chr1	64094378	64171342	lncRNA	-	-0.440293	5.72134e-06	k
RP11-24J23.3	chr1	64186790	64192685	lncRNA	+	-0.0942692	0.99	k
UBE2U	chr1	64203622	64267368	protein_coding	+	-0.119233	0.99	k
CACHD1	chr1	64470128	64693058	protein_coding	+	-0.841183	1.27952e-21	k
RAVER2	chr1	64745094	64833232	protein_coding	+	-0.719642	0.000173533	k
JAK1	chr1	64833228	65067754	protein_coding	-	-0.759628	6.03897e-11	k
LINC01359	chr1	64972224	65002489	lncRNA	-	-0.187606	0.00179762	k
RP4-535B20.4	chr1	65003469	65004087	lncRNA	-	-0.00842057	0.99	k
AK4	chr1	65147548	65232145	protein_coding	+	-0.681431	0.000199075	k
DNAJC6	chr1	65248218	65415871	protein_coding	+	-1.15134	2.26218e-14	b
RP5-1044H5.1	chr1	65279455	65306521	lncRNA	-	-0.0122872	0.99	k
LEPROT	chr1	65420586	65436007	protein_coding	+	-0.797592	3.58101e-13	k
LEPR	chr1	65420651	65641559	protein_coding	+	-0.965828	2.59573e-13	k
RP4-630A11.3	chr1	65486405	65494188	lncRNA	+	0.0450344	0.99	k
RP11-433N2.1	chr1	65703961	65714847	lncRNA	+	-0.0221463	0.99	k
PDE4B	chr1	65792513	66374579	protein_coding	+	-1.03765	0.000132084	b
PDE4B-AS1	chr1	66042499	66050718	lncRNA	-	0.00351888	0.99	k
SGIP1	chr1	66533266	66751139	protein_coding	+	-0.479014	0.884132	k
RP4-598P13.1	chr1	66665863	66677027	lncRNA	-	-0.481102	6.18199e-10	k
DYNLT5	chr1	66752458	66779047	protein_coding	+	-0.140071	0.0465405	k
INSL5	chr1	66797739	66801276	protein_coding	-	0.0668566	0.99	k
DNAI4	chr1	66812884	66924856	protein_coding	-	-0.511614	0.00152094	k
RP11-342H21.2	chr1	66826941	66828558	lncRNA	+	-0.00513171	0.99	k
MIER1	chr1	66924894	66988619	protein_coding	+	-0.893028	3.32302e-19	k
SLC35D1	chr1	66999349	67054148	protein_coding	-	-1.06528	7.88557e-27	b
C1orf141	chr1	67092164	67231853	protein_coding	-	0.0361653	0.99	k
RP4-547N15.3	chr1	67121604	67123956	lncRNA	-	-0.0407796	0.00163666	k
IL23R	chr1	67138906	67259979	protein_coding	+	-0.012827	0.000802367	k
IL12RB2	chr1	67307363	67398724	protein_coding	+	-0.803735	0.412146	k
SERBP1	chr1	67407809	67430415	protein_coding	-	-0.720863	6.40909e-06	k
LINC01702	chr1	67522298	67532612	lncRNA	+	-0.0507478	0.99	k
GADD45A	chr1	67685200	67688334	protein_coding	+	-0.267526	0.201251	k
GNG12	chr1	67701474	67833467	protein_coding	-	-1.01718	4.55171e-10	b
GNG12-AS1	chr1	67832302	68202987	lncRNA	+	-0.594995	5.06822e-16	k
DIRAS3	chr1	68045885	68051631	protein_coding	-	0.217192	0.0156444	k
WLS	chr1	68098472	68233120	protein_coding	-	-0.8004	0.0198675	k
RPE65	chr1	68428821	68449954	protein_coding	-	-0.0195148	0.99	k
DEPDC1	chr1	68474151	68497221	protein_coding	-	-0.994454	0.000123807	k
RP4-694A7.2	chr1	68479128	68483539	lncRNA	+	-0.0968889	0.99	k
DEPDC1-AS1	chr1	68496675	68538627	lncRNA	+	-0.0231782	0.99	k
RP4-629B2.1	chr1	68633700	68640425	lncRNA	+	-0.00427962	0.99	k
RP11-520E6.1	chr1	68679201	68943452	lncRNA	+	0.0974157	0.0407391	k
RP11-520E6.2	chr1	68974009	69023558	lncRNA	+	0.00116262	0.99	k
LINC01707	chr1	69055837	69229607	lncRNA	+	-0.053282	0.00521079	k
LINC02791	chr1	69215834	69249477	lncRNA	-	0.000366443	0.99	k
LINC01758	chr1	69433254	69435409	lncRNA	+	0.0116461	0.99	k
RP11-379C1.2	chr1	69551847	69563715	lncRNA	+	-0.145986	0.99	k
LRRC7	chr1	69567921	70151945	protein_coding	+	-0.289771	7.24289e-05	k
RP5-944F13.1	chr1	69706949	69710274	lncRNA	-	-0.0610305	0.99	k
LRRC7-AS1	chr1	70013981	70031222	lncRNA	-	0.00010465	0.99	k
LRRC40	chr1	70144804	70205579	protein_coding	-	-0.74712	4.45043e-14	k
SRSF11	chr1	70205681	70253052	protein_coding	+	-0.848462	5.13254e-12	k
RP4-677H15.4	chr1	70218588	70221023	lncRNA	-	-0.0202079	0.99	k
ANKRD13C	chr1	70258998	70354734	protein_coding	-	-0.858386	3.1488e-17	k
HHLA3	chr1	70354804	70385339	lncRNA	+	0.329982	1.6252e-12	k
HHLA3-AS1	chr1	70359561	70360437	lncRNA	-	-0.153088	0.99	k
CTH	chr1	70411217	70439851	protein_coding	+	-0.424822	1.97839e-05	k
RP11-42O15.3	chr1	70445070	70445536	lncRNA	+	0.134028	3.01891e-05	k
LINC01788	chr1	70706440	70786468	lncRNA	+	-0.0955356	0.0718866	k
RP11-99H8.1	chr1	70715932	70720289	lncRNA	-	-0.234676	2.90856e-05	k
PTGER3	chr1	70852352	71047808	protein_coding	-	-0.503481	0.22524	k
RP3-333A15.1	chr1	70947378	70951493	lncRNA	+	-0.0518809	0.99	k
RP3-333A15.2	chr1	71005853	71006502	lncRNA	-	0.0295214	0.795519	k
ZRANB2-AS1	chr1	71048854	71067184	lncRNA	+	-0.256977	0.99	k
ZRANB2	chr1	71063290	71081289	protein_coding	-	-0.628301	1.01356e-10	k
ZRANB2-AS2	chr1	71081323	71489976	lncRNA	+	-0.329092	0.000443252	k
NEGR1	chr1	71395942	72282539	protein_coding	-	-0.393614	0.000771618	k
RP11-82L20.1	chr1	71570955	71573558	lncRNA	+	2.468	0.99	k
NEGR1-IT1	chr1	71794231	71837012	lncRNA	-	-0.000281088	0.99	k
RP4-660H19.2	chr1	72283169	72753772	lncRNA	+	-0.0622465	0.00230809	k
RP4-660H19.1	chr1	72636546	72899240	lncRNA	-	-0.0130147	0.99	k
LINC02796	chr1	72765030	72791282	lncRNA	+	0.00103759	0.99	k
LINC02797	chr1	72793103	72854475	lncRNA	+	0.00388792	0.99	k
RP11-25L19.1	chr1	72979013	72979314	TEC	-	-0.143755	0.99	k
LINC01360	chr1	73305608	73355253	lncRNA	+	-0.00546549	0.99	k
LINC02238	chr1	73635215	73715214	lncRNA	+	0.00182784	0.99	k
RP11-275A6.1	chr1	73787369	73915340	lncRNA	-	-0.12428	4.2961e-05	k
LRRIQ3	chr1	74026014	74198187	protein_coding	-	-0.441364	0.000798261	k
FPGT-TNNI3K	chr1	74198234	74544393	protein_coding	+	-0.633358	2.37549e-09	k
FPGT	chr1	74198237	74234086	protein_coding	+	-1.01455	7.27625e-14	b
TNNI3K	chr1	74235386	74544428	protein_coding	+	-0.454669	0.00563967	k
RP11-439H8.4	chr1	74341578	74378802	lncRNA	-	-0.0741046	0.99	k
RP4-650F12.2	chr1	74468194	74469543	lncRNA	+	-0.257404	0.99	k
LRRC53	chr1	74469375	74512611	protein_coding	-	-0.690594	0.99	k
ERICH3	chr1	74568116	74673792	protein_coding	-	-0.620787	0.00161209	k
ERICH3-AS1	chr1	74577429	74626098	lncRNA	+	-0.0207319	0.99	k
RP11-17E13.2	chr1	74698768	74699333	lncRNA	-	0.268578	1.2215e-07	k
CRYZ	chr1	74705481	74733408	protein_coding	-	-0.512755	0.0172579	k
TYW3	chr1	74733151	74766678	protein_coding	+	-0.495258	2.0025e-10	k
RP11-93N20.1	chr1	74963313	74965118	lncRNA	+	0.0193971	0.99	k
RP11-510C10.4	chr1	75122517	75123927	lncRNA	-	0.110965	0.99	k
RP11-510C10.2	chr1	75127829	75133058	lncRNA	-	0.109168	0.99	k
LHX8	chr1	75128433	75161533	protein_coding	+	0.42295	0.99	k
RP11-510C10.3	chr1	75129973	75132576	lncRNA	-	0.0720502	0.99	k
SLC44A5	chr1	75202130	75611116	protein_coding	-	-0.495077	0.274936	k
ACADM	chr1	75724430	75787575	protein_coding	+	-0.971874	9.5212e-18	k
RABGGTB	chr1	75786196	75795086	protein_coding	+	-0.395645	0.000186482	k
MSH4	chr1	75796881	75913242	protein_coding	+	-0.0388857	0.00714611	k
ASB17	chr1	75918872	75932404	protein_coding	-	-0.00278077	0.99	k
RP11-550H2.1	chr1	75926453	76019356	lncRNA	+	-0.0103325	0.99	k
RP11-550H2.2	chr1	76041690	76066349	lncRNA	+	-0.0345987	0.99	k
ST6GALNAC3	chr1	76074745	76634603	protein_coding	+	-0.542048	1.54789e-14	k
RP5-1102E8.3	chr1	76636876	76637339	lncRNA	+	-0.0138057	0.99	k
LINC02567	chr1	76758123	76779267	lncRNA	-	0.0123817	0.99	k
ST6GALNAC5	chr1	76867479	77067546	protein_coding	+	-0.825776	0.046653	k
RP4-564M11.2	chr1	77067919	77078482	lncRNA	+	-0.637977	3.46062e-09	k
RP4-564M11.4	chr1	77081983	77086402	lncRNA	+	-0.526659	0.000456943	k
PIGK	chr1	77088988	77219430	protein_coding	-	-0.938337	2.82278e-16	k
RP11-363H12.3	chr1	77248632	77250826	lncRNA	+	-0.0929684	0.99	k
AK5	chr1	77282018	77559966	protein_coding	+	-0.727224	0.428393	k
RP11-375A5.1	chr1	77346045	77349585	lncRNA	-	-0.166401	0.99	k
RP11-40C18.2	chr1	77431313	77437604	lncRNA	-	-0.102278	0.99	k
ZZZ3	chr1	77562415	77683419	protein_coding	-	-0.951266	1.29447e-38	k
USP33	chr1	77695986	77759852	protein_coding	-	-0.742525	6.06326e-13	k
MIGA1	chr1	77779623	77879539	protein_coding	+	-1.21537	6.35403e-27	b
NEXN-AS1	chr1	77881347	77889539	lncRNA	-	-0.0472486	0.00181451	k
NEXN	chr1	77888512	77943895	protein_coding	+	-0.723707	1.72972e-05	k
FUBP1	chr1	77944054	77979110	protein_coding	-	-0.704122	3.31573e-33	k
DNAJB4	chr1	77979174	78017964	protein_coding	+	-1.10584	3.144e-05	b
GIPC2	chr1	77979541	78138444	protein_coding	+	-0.262293	0.330915	k
RP11-386I14.4	chr1	78004345	78004554	lncRNA	-	0.786222	5.44346e-06	k
RP11-386I14.5	chr1	78022564	78024861	lncRNA	-	-0.244484	5.20214e-07	k
MGC27382	chr1	78229598	78369464	lncRNA	+	-0.0811126	2.55199e-05	k
PTGFR	chr1	78303883	78540701	protein_coding	+	-0.161604	0.263105	k
IFI44L	chr1	78619901	78646145	protein_coding	+	-0.349745	0.336429	k
IFI44	chr1	78649795	78664078	protein_coding	+	0.271784	0.352363	k
ADGRL4	chr1	78889763	79282124	protein_coding	-	-0.736033	0.000283882	k
RP4-726F1.1	chr1	79323768	79324863	lncRNA	+	-0.0451383	0.99	k
RP4-726F1.2	chr1	79323768	79324852	lncRNA	-	-0.00817422	0.99	k
LINC02792	chr1	79325007	79346445	lncRNA	+	0.00040196	0.99	k
RP11-466L22.1	chr1	79967732	80051404	lncRNA	-	-0.0195001	0.99	k
RP11-339A11.2	chr1	80114942	80116918	lncRNA	+	-0.0946267	3.10106e-08	k
RP11-339D23.1	chr1	80373363	80374621	lncRNA	-	-0.0661121	0.99	k
RP5-933B4.1	chr1	80534977	80584363	lncRNA	-	0.0217564	0.99	k
LINC01781	chr1	80535754	80646791	lncRNA	+	0.586027	0.99	k
RP3-445O10.1	chr1	81209833	81222076	lncRNA	+	-0.0034978	0.99	k
ADGRL2	chr1	81306146	81992436	protein_coding	+	-0.514218	0.0319624	k
RP5-837I24.6	chr1	81505098	81506296	lncRNA	+	-0.00677733	0.99	k
RP5-837I24.2	chr1	81513879	81557702	lncRNA	-	-0.0490777	0.99	k
RP5-837I24.4	chr1	81585940	81625713	lncRNA	-	-0.00905124	0.99	k
RP11-147G16.1	chr1	82212412	82848205	lncRNA	-	-0.0255337	0.99	k
LINC01362	chr1	82903182	83166815	lncRNA	+	-0.0170574	0.99	k
LINC01361	chr1	82970819	82986208	lncRNA	-	0.087323	1.84945e-09	k
RP11-338F23.1	chr1	83397554	83425353	lncRNA	-	-0.0163287	0.99	k
LINC01712	chr1	83445966	83480024	lncRNA	+	0.000442785	0.99	k
LINC01725	chr1	83575775	83861023	lncRNA	-	-0.145324	0.0279122	k
RP5-836J3.1	chr1	83790279	83801465	lncRNA	+	0.0694625	0.99	k
TTLL7	chr1	83865023	83999150	protein_coding	-	-0.432286	1.47131e-14	k
TTLL7-IT1	chr1	83979117	83984300	lncRNA	-	-0.0654287	0.000177523	k
RP4-552O12.3	chr1	84038528	84065031	lncRNA	+	0.575441	0.99	k
PRKACB-DT	chr1	84076330	84077931	lncRNA	-	0.240098	1.75491e-09	k
PRKACB	chr1	84078061	84238498	protein_coding	+	-1.43309	0.000647325	b
SAMD13	chr1	84298365	84389957	protein_coding	+	-0.423063	1	k
DNASE2B	chr1	84398483	84415018	protein_coding	+	-0.10286	0.180873	k
RP11-275B14.1	chr1	84477038	84479157	lncRNA	+	-0.0324122	0.99	k
RPF1	chr1	84479258	84498352	protein_coding	+	-0.306065	3.29751e-08	k
GNG5	chr1	84498324	84506581	protein_coding	-	0.167144	4.03719e-15	k
RP11-118B23.9	chr1	84498349	84556688	lncRNA	-	-0.108485	0.000266647	k
SPATA1	chr1	84506299	84566194	protein_coding	+	0.313225	1.18071e-07	k
CTBS	chr1	84549610	84574480	protein_coding	-	-0.705319	4.11028e-21	k
RP11-118B23.6	chr1	84574128	84583620	lncRNA	+	-0.0968311	0.000627503	k
RP11-118B23.7	chr1	84607098	84610697	lncRNA	+	-0.267016	2.2197e-14	k
LINC01555	chr1	84628229	84635020	lncRNA	-	-0.0187957	0.99	k
SSX2IP	chr1	84643705	84690803	protein_coding	-	-1.17088	5.67071e-24	b
RP4-604P14.2	chr1	84785426	84786714	lncRNA	+	-0.000543002	0.99	k
LPAR3	chr1	84811601	84893206	protein_coding	-	0.0829112	1	k
MCOLN2	chr1	84925582	84997113	protein_coding	-	-0.114843	0.813811	k
DNAI3	chr1	84999146	85133138	protein_coding	+	0.126053	0.647699	k
MCOLN3	chr1	85018081	85048500	protein_coding	-	-0.877044	2.1513e-15	k
RP11-33E12.2	chr1	85152486	85154203	TEC	-	-0.204842	0.99	k
SYDE2	chr1	85156888	85201016	protein_coding	-	-1.07564	3.58652e-14	b
C1orf52	chr1	85249952	85259672	protein_coding	-	-0.582586	0.00670004	k
BCL10	chr1	85265775	85276632	protein_coding	-	-0.687463	8.7744e-10	k
RP11-131L23.1	chr1	85276387	85448124	lncRNA	+	-0.231291	2.70014e-05	k
DDAH1	chr1	85318480	85578363	protein_coding	-	-0.88262	1.56184e-08	k
RP11-131L23.2	chr1	85467294	85467660	lncRNA	+	0.155871	0.00153431	k
RP4-621F18.2	chr1	85482280	85578250	lncRNA	-	-0.0251023	0.00222424	k
RP11-290M5.4	chr1	85578499	85578742	lncRNA	-	0.34298	0.99	k
CCN1	chr1	85580760	85584589	protein_coding	+	-0.37013	0.0479562	k
RP11-290M5.2	chr1	85599130	85600734	lncRNA	+	0.0722766	0.99	k
ZNHIT6	chr1	85649416	85708433	protein_coding	-	-0.764005	6.15543e-10	k
COL24A1	chr1	85729232	86156943	protein_coding	-	-0.229315	3.13965e-06	k
LINC02795	chr1	86288703	86320711	lncRNA	-	0.0932714	0.00167531	k
ODF2L	chr1	86346823	86396342	protein_coding	-	-0.0844355	9.49803e-05	k
CLCA2	chr1	86424170	86456553	protein_coding	+	-0.633512	0.36885	k
CLCA1	chr1	86468367	86500259	protein_coding	+	-0.01459	0.99	k
CLCA4	chr1	86547077	86580754	protein_coding	+	-0.163851	0.99	k
CLCA4-AS1	chr1	86571180	86696311	lncRNA	-	-0.176239	0.000235466	k
CLCA4-AS1	chr1	86703501	86704462	lncRNA	-	-0.176239	0.000235466	k
SH3GLB1	chr1	86704569	86748184	protein_coding	+	-0.749345	6.99869e-11	k
RP11-277G24.1	chr1	86821557	86834169	lncRNA	-	-0.00304236	0.99	k
SELENOF	chr1	86862444	86914424	protein_coding	-	-0.659221	3.16732e-08	k
HS2ST1	chr1	86914634	87109982	protein_coding	+	-0.841779	5.72122e-13	k
RP4-604K5.3	chr1	86932198	86934891	lncRNA	-	0.0180384	0.99	k
RP5-1052I5.2	chr1	86993008	87169204	protein_coding	+	-0.334226	4.56747e-08	k
LINC01140	chr1	87129764	87169198	lncRNA	+	-0.391441	0.605662	k
LINC02801	chr1	87212668	87264741	lncRNA	+	-0.0435418	0.99	k
LMO4	chr1	87328879	87348923	protein_coding	+	-0.381038	0.784118	k
LINC01364	chr1	87353520	87371683	lncRNA	-	-0.00585654	0.99	k
PKN2-AS1	chr1	87620802	88685204	lncRNA	-	0.0688603	0.0270349	k
RP11-60A14.1	chr1	87805285	87808372	TEC	-	-0.0679915	0.99	k
RP11-427B20.1	chr1	88462935	88464079	lncRNA	+	-0.0326043	0.99	k
PKN2	chr1	88684221	88836255	protein_coding	+	-1.02714	1.32981e-28	b
GTF2B	chr1	88852632	88891944	protein_coding	-	-0.431878	1.7568e-08	k
KYAT3	chr1	88935772	88992953	protein_coding	-	-0.580132	1.08662e-05	k
RBMXL1	chr1	88979455	88992960	protein_coding	-	-0.982232	1.05175e-22	k
GBP3	chr1	89006678	89022894	protein_coding	-	-0.850998	0.00206881	k
GBP1	chr1	89051881	89065360	protein_coding	-	-0.575662	0.106442	k
GBP2	chr1	89106131	89150456	protein_coding	-	0.210369	0.0187473	k
RP5-838N20.7	chr1	89128431	89144695	lncRNA	+	-0.117918	5.18526e-06	k
GBP7	chr1	89131741	89176009	protein_coding	-	-0.0854124	0.99	k
GBP4	chr1	89181143	89198942	protein_coding	-	-0.159382	9.4356e-06	k
RP4-620F22.3	chr1	89198713	89207040	lncRNA	+	-0.00715298	0.000166688	k
GBP5	chr1	89258949	89272804	protein_coding	-	-0.816257	0.00816015	k
RP4-620F22.2	chr1	89260581	89269754	lncRNA	+	0.0168489	0.99	k
GBP6	chr1	89364058	89388160	protein_coding	+	-0.000615291	0.298728	k
RP4-644F6.4	chr1	89427532	89525472	lncRNA	-	-0.0961205	0.00255896	k
LRRC8B	chr1	89524828	89597861	protein_coding	+	-1.0064	7.37382e-20	b
RP5-1007M22.3	chr1	89579591	89579654	protein_coding	+	0	0.99	k
LRRC8C-DT	chr1	89581290	89632916	lncRNA	-	-0.0703045	0.0154991	k
RP11-413E1.4	chr1	89629724	89676386	lncRNA	+	-0.0452057	0.99	k
LRRC8C	chr1	89633071	89769903	protein_coding	+	-0.809168	1.31659e-07	k
RP11-302M6.4	chr1	89633139	89933250	protein_coding	+	-0.00181973	0.99	k
RP5-943J3.1	chr1	89788913	89790492	lncRNA	+	0.0266647	0.99	k
LRRC8D-DT	chr1	89820173	89820868	lncRNA	-	0.612115	7.47254e-07	k
LRRC8D	chr1	89821013	89936611	protein_coding	+	-0.599404	2.03561e-06	k
RP11-302M6.5	chr1	89939600	89940147	lncRNA	+	-0.00676588	0.99	k
ZNF326	chr1	89995109	90035533	protein_coding	+	-0.680106	5.35258e-12	k
RP5-871E2.2	chr1	90045997	90047109	lncRNA	+	-0.101228	0.99	k
RP11-297I23.1	chr1	90242087	90284188	lncRNA	+	0.00179525	0.99	k
RP11-259G3.1	chr1	90388192	90420396	lncRNA	-	-0.0427114	0.000424405	k
LINC02787	chr1	90510909	90533472	lncRNA	-	0.00504803	0.99	k
BARHL2	chr1	90711538	90717302	protein_coding	-	0.00069357	0.99	k
RP11-99A8.2	chr1	90719575	90725620	lncRNA	+	0.000270579	0.99	k
LINC02609	chr1	90769085	90851658	lncRNA	-	0.242293	0.000138345	k
LINC02788	chr1	90835659	90849472	lncRNA	+	-0.0190795	0.99	k
LINC01763	chr1	90851121	90855253	lncRNA	+	-0.00220971	0.99	k
RP4-665J23.4	chr1	90860549	90862920	lncRNA	-	-0.0798816	0.00489916	k
ZNF644	chr1	90915297	91022272	protein_coding	-	-0.575275	5.6994e-06	k
HFM1	chr1	91260765	91404856	protein_coding	-	0.0145574	0.99	k
CDC7	chr1	91500850	91525764	protein_coding	+	-0.728447	0.0246839	k
TGFBR3	chr1	91680342	91906335	protein_coding	-	-0.971723	0.0184738	k
BRDT	chr1	91949342	92014426	protein_coding	+	0.082747	0.391696	k
EPHX4	chr1	92029984	92063538	protein_coding	+	-0.265798	0.731207	k
SETSIP	chr1	92074532	92075441	protein_coding	-	-0.0140858	0.99	k
BTBD8	chr1	92080304	92184725	protein_coding	+	-0.518122	9.76828e-10	k
RP4-621B10.8	chr1	92189236	92190707	lncRNA	+	0.0188317	0.00730708	k
C1orf146	chr1	92217914	92245813	protein_coding	+	0.00214422	0.99	k
GLMN	chr1	92246401	92298987	protein_coding	-	0.151718	1.14142e-05	k
RPAP2	chr1	92299058	92402056	protein_coding	+	-0.514668	6.16068e-21	k
GFI1	chr1	92473042	92486925	protein_coding	-	-0.232751	0.161021	k
EVI5	chr1	92508695	92792404	protein_coding	-	-0.82581	4.26883e-21	k
RPL5	chr1	92832012	92841924	protein_coding	+	0.435272	1.003e-06	k
DIPK1A	chr1	92832736	92961522	protein_coding	-	-0.627407	5.45968e-06	k
RP11-430H15.1	chr1	92978264	92987367	lncRNA	+	-0.0762828	0.000210812	k
MTF2	chr1	93079234	93139079	protein_coding	+	-0.608698	1.35082e-07	k
TMED5	chr1	93149741	93180516	protein_coding	-	-1.14466	1.48001e-23	b
CCDC18	chr1	93179918	93278730	protein_coding	+	-0.142215	1.26009e-09	k
CCDC18-AS1	chr1	93262185	93346025	lncRNA	-	-0.168337	9.81861e-06	k
DR1	chr1	93345906	93369493	protein_coding	+	-1.12288	6.7616e-29	b
FNBP1L	chr1	93448117	93554661	protein_coding	+	-0.908304	1.71323e-15	k
BCAR3	chr1	93561740	93847150	protein_coding	-	-0.220402	0.0150795	k
BCAR3-AS1	chr1	93592198	93605573	lncRNA	+	-0.750937	5.98508e-07	k
RP4-561L24.3	chr1	93847173	93848939	lncRNA	+	-0.236166	5.77239e-06	k
DNTTIP2	chr1	93866283	93879918	protein_coding	-	0.148812	4.22262e-27	k
GCLM	chr1	93885198	93909456	protein_coding	-	-1.15452	1.75806e-11	b
ABCA4	chr1	93992833	94121148	protein_coding	-	-0.253081	0.364978	k
RP11-78O9.1	chr1	94145110	94145619	lncRNA	+	-0.00136792	0.99	k
ARHGAP29	chr1	94148987	94275068	protein_coding	-	-1.34105	6.23998e-23	b
ARHGAP29-AS1	chr1	94247818	94411036	lncRNA	+	0.445489	0.373249	k
RP11-148B18.4	chr1	94318478	94324569	lncRNA	-	-0.0686856	0.99	k
RP11-366L18.2	chr1	94417742	94418228	lncRNA	-	0.0383187	0.99	k
ABCD3	chr1	94418388	94518666	protein_coding	+	-0.96731	1.13554e-10	k
F3	chr1	94529172	94541759	protein_coding	-	-0.362397	0.493651	k
RP11-86H7.6	chr1	94585555	94592297	lncRNA	-	-0.00424851	0.99	k
SLC44A3	chr1	94820341	94895246	protein_coding	+	-0.217948	0.00478353	k
CNN3	chr1	94896948	94927223	protein_coding	-	-0.785651	0.00903573	k
CNN3-DT	chr1	94927360	94963616	lncRNA	+	-0.144824	0.230807	k
ALG14	chr1	94974404	95072951	protein_coding	-	-0.508472	1.88815e-09	k
ALG14-AS1	chr1	95061595	95067545	lncRNA	+	0.00542068	0.99	k
TLCD4	chr1	95117354	95197607	protein_coding	+	-0.609368	0.000373492	k
TLCD4-RWDD3	chr1	95117922	95247225	protein_coding	+	-0.557623	9.03865e-10	k
RP11-57H12.2	chr1	95120146	95138554	lncRNA	+	-0.0574876	0.99	k
RP11-57H12.3	chr1	95161675	95233982	lncRNA	-	-0.45229	1.31045e-08	k
RWDD3	chr1	95234209	95247225	protein_coding	+	0.257387	4.70504e-06	k
RP11-57H12.5	chr1	95243166	95278940	lncRNA	-	-0.414167	4.3494e-07	k
RP11-57H12.7	chr1	95282232	95287702	lncRNA	+	-0.00879232	0.99	k
LINC01760	chr1	95310927	95318263	lncRNA	-	0.0246673	0.99	k
LINC01650	chr1	95351250	95352676	lncRNA	-	-0.00049047	0.99	k
RP11-14O19.2	chr1	95356228	95381000	lncRNA	-	-0.0682391	0.99	k
LINC01761	chr1	95474736	95479356	lncRNA	+	-0.173893	1.61829e-05	k
LINC02607	chr1	95510058	95782342	lncRNA	+	-0.229524	0.782444	k
RP11-286B14.2	chr1	95743095	95759470	lncRNA	+	-0.257385	0.99	k
LINC02790	chr1	95937900	96022890	lncRNA	+	0.0160414	0.99	k
LINC01787	chr1	96254068	96374125	lncRNA	-	-0.0193395	0.99	k
PTBP2	chr1	96721664	96823738	protein_coding	+	-0.5045	0.00834707	k
DPYD	chr1	97077742	97995000	protein_coding	-	-0.990037	2.2777e-13	k
DPYD-AS1	chr1	97095922	97322955	lncRNA	+	-0.168493	0.99	k
DPYD-IT1	chr1	97394153	97420141	lncRNA	-	-0.259611	7.71793e-06	k
DPYD-AS2	chr1	97796920	97798066	lncRNA	+	-0.00702923	0.99	k
MIR137HG	chr1	97933473	98049863	lncRNA	-	0.0084374	0.99	k
RP11-490G2.2	chr1	97967004	97968814	lncRNA	-	0.00521059	0.99	k
RP4-672J20.3	chr1	98052076	98054592	lncRNA	-	-0.00921527	0.99	k
LINC01776	chr1	98210746	98272658	lncRNA	+	-0.241249	3.97707e-14	k
RP11-296E3.2	chr1	98660387	98661059	TEC	-	0.0450236	0.99	k
SNX7	chr1	98661700	98760500	protein_coding	+	-0.542256	0.0133547	k
PLPPR5	chr1	98890244	99005032	protein_coding	-	-0.0625013	0.00633758	k
RP5-896L10.1	chr1	99004275	99244794	lncRNA	+	-0.0116623	0.99	k
PLPPR4	chr1	99264291	99309590	protein_coding	+	-0.500956	6.38692e-32	k
LINC01708	chr1	99472331	99600995	lncRNA	-	-0.0345187	0.99	k
PALMD	chr1	99646112	99694541	protein_coding	+	-0.447272	0.558881	k
FRRS1	chr1	99703969	99766635	protein_coding	-	-0.826047	3.34863e-14	k
AGL	chr1	99850360	99924023	protein_coding	+	-1.20592	4.17109e-10	b
RP5-884G6.2	chr1	99968382	99969864	lncRNA	-	-0.363038	0.00464565	k
SLC35A3	chr1	99969350	100035634	protein_coding	+	-0.96167	3.55114e-11	k
RP4-714D9.5	chr1	99970010	100083321	protein_coding	+	-1.63546	9.10526e-49	b
MFSD14A	chr1	100038094	100083377	protein_coding	+	-0.987274	3.87626e-25	k
RP4-714D9.2	chr1	100057989	100084471	lncRNA	-	0.300003	0.99	k
SASS6	chr1	100083562	100132955	protein_coding	-	-0.69372	3.53394e-10	k
TRMT13	chr1	100133149	100150498	protein_coding	+	-0.607261	2.68234e-09	k
LRRC39	chr1	100148447	100178273	protein_coding	-	0.090824	0.00217403	k
DBT	chr1	100186918	100249834	protein_coding	-	-1.26378	1.00503e-39	b
RP11-305E17.8	chr1	100220487	100253414	lncRNA	+	-0.0395726	4.06703e-05	k
RTCA-AS1	chr1	100251527	100266179	lncRNA	-	-0.436537	4.65117e-06	k
RTCA	chr1	100266215	100292769	protein_coding	+	-0.470294	1.28504e-06	k
RP5-837M10.2	chr1	100344476	100345242	lncRNA	+	0.00961425	0.99	k
CDC14A	chr1	100345000	100520277	protein_coding	+	-1.11547	1.50394e-12	b
RP5-837M10.4	chr1	100462398	100485997	lncRNA	-	-0.0478098	0.99	k
GPR88	chr1	100538138	100542021	protein_coding	+	-0.114647	0.0760209	k
LINC01349	chr1	100627048	100640613	lncRNA	-	-0.00153057	0.99	k
RP11-84O12.5	chr1	100628229	100641723	lncRNA	+	-0.00232269	0.99	k
VCAM1	chr1	100719741	100739045	protein_coding	+	-0.688623	0.00227012	k
EXTL2	chr1	100872371	100895179	protein_coding	-	-0.720279	2.46304e-11	k
RP4-549L20.3	chr1	100894927	100895356	lncRNA	+	0.402376	2.55599e-10	k
SLC30A7	chr1	100896075	100981757	protein_coding	+	-0.718963	1.66222e-11	k
DPH5	chr1	100989622	101026088	protein_coding	-	-0.148778	4.59518e-11	k
RP11-421L21.2	chr1	100995472	100996260	lncRNA	+	-0.132266	0.00297368	k
RP11-421L21.3	chr1	101025843	101090513	lncRNA	+	0.330186	5.98714e-15	k
RP4-575N6.4	chr1	101235682	101236528	lncRNA	-	-0.119155	0.0370707	k
S1PR1	chr1	101236864	101243713	protein_coding	+	-0.477384	0.00182587	k
LINC01307	chr1	101323336	101390303	lncRNA	+	-0.00701478	0.99	k
LINC01709	chr1	101639508	101787572	lncRNA	+	-1.01875	0.0569957	k
OLFM3	chr1	101802559	101996926	protein_coding	-	-0.769165	0.99	k
RP11-202K23.1	chr1	102199738	102389630	lncRNA	-	-0.078403	0.99	k
RP5-936J12.1	chr1	102763321	102853842	lncRNA	-	-0.00421214	0.99	k
COL11A1	chr1	102876466	103108872	protein_coding	-	-0.722105	1.70131e-06	k
RP11-153F1.2	chr1	103414878	103425465	lncRNA	+	0.0103082	0.99	k
RP11-153F1.1	chr1	103415979	103525511	lncRNA	-	-0.0284423	0.99	k
RNPC3	chr1	103525690	103555239	protein_coding	+	-0.721967	6.64227e-10	k
AMY2B	chr1	103553814	103579534	protein_coding	+	0.244246	0.0109722	k
AMY2A	chr1	103617426	103625780	protein_coding	+	-0.208873	0.99	k
AMY1A	chr1	103655759	103664554	protein_coding	+	0.0532279	0.99	k
AMY1B	chr1	103687414	103696454	protein_coding	-	-0.102837	0.99	k
AMY1C	chr1	103745322	103758726	protein_coding	+	0.159029	0.99	k
RP11-333H8.1	chr1	104998405	105032365	lncRNA	-	-0.0250833	0.99	k
LINC01676	chr1	105587574	105618991	lncRNA	-	-0.0356744	0.99	k
LINC01677	chr1	105927619	106028277	lncRNA	-	-0.0301579	0.99	k
RP5-947P14.1	chr1	105956693	106124564	lncRNA	+	-0.336608	0.00246876	k
LINC01661	chr1	106818223	106865316	lncRNA	+	-0.00102371	0.99	k
PRMT6	chr1	107056673	107067636	protein_coding	+	-0.571792	0.00124226	k
NTNG1	chr1	107140006	107484923	protein_coding	+	-0.742303	0.036931	k
VAV3	chr1	107571160	107965180	protein_coding	-	-1.11351	2.70068e-06	b
VAV3-AS1	chr1	107964442	107994607	lncRNA	+	-0.0717695	0.99	k
LINC02785	chr1	108040262	108076020	lncRNA	+	-0.0181058	0.0923925	k
SLC25A24	chr1	108134042	108200849	protein_coding	-	-1.09336	9.18008e-24	b
RP11-483I13.5	chr1	108199925	108201491	lncRNA	+	-0.168156	4.69114e-05	k
RP11-483I13.6	chr1	108200412	108202743	TEC	+	0.00562079	0.99	k
NBPF4	chr1	108222463	108244081	protein_coding	-	-0.735206	0.00674201	k
RP11-483I13.2	chr1	108261195	108273689	lncRNA	-	-0.758017	0.0272073	k
RP11-131J3.1	chr1	108420688	108433184	lncRNA	+	-0.758017	0.0272073	k
NBPF6	chr1	108450281	108471002	protein_coding	+	-1.19102	1.23176e-05	b
FAM102B	chr1	108560088	108644900	protein_coding	+	-1.02855	5.61632e-13	b
HENMT1	chr1	108648289	108661526	protein_coding	-	-0.316554	0.327837	k
RP11-256E16.3	chr1	108661532	108666246	lncRNA	+	-0.0376599	0.99	k
PRPF38B	chr1	108692309	108702928	protein_coding	+	-0.582984	2.32241e-11	k
FNDC7	chr1	108712907	108742749	protein_coding	+	-0.00484178	0.99	k
RP11-293A10.3	chr1	108734255	108734725	lncRNA	-	6.46082e-05	0.99	k
STXBP3	chr1	108746673	108809523	protein_coding	+	-0.658436	1.25986e-11	k
AKNAD1	chr1	108815897	108963484	protein_coding	-	-0.0716846	0.99	k
SPATA42	chr1	108857216	108858524	lncRNA	+	0.186562	0.99	k
GPSM2	chr1	108875349	108934545	protein_coding	+	-0.793471	3.62998e-05	k
CLCC1	chr1	108927360	108963504	protein_coding	-	-0.196855	1.07269e-11	k
WDR47	chr1	108970213	109042113	protein_coding	-	-1.04136	5.23357e-30	b
TAF13	chr1	109062485	109076003	protein_coding	-	-0.557225	5.88208e-06	k
TMEM167B-DT	chr1	109087970	109090858	lncRNA	-	-0.0607796	1.67998e-05	k
TMEM167B	chr1	109090763	109096934	protein_coding	+	-0.718452	4.10788e-09	k
SCARNA2	chr1	109100192	109100612	scaRNA	+	1.6248	0.99	k
SCARNA2	chr1	109100192	109100619	lncRNA	+	1.6248	0.99	k
C1orf194	chr1	109105950	109113857	protein_coding	-	1.22115	0.99	k
ELAPOR1	chr1	109113678	109206781	protein_coding	+	-0.303132	0.197714	k
SARS1	chr1	109213917	109238182	protein_coding	+	-0.437746	6.52713e-05	k
CELSR2	chr1	109249538	109275751	protein_coding	+	-0.694933	1.10379e-21	k
PSRC1	chr1	109279555	109283186	protein_coding	-	-0.119524	0.000437425	k
MYBPHL	chr1	109292364	109307011	protein_coding	-	0.055981	0.99	k
SORT1	chr1	109309567	109397918	protein_coding	-	-0.791267	1.13713e-10	k
PSMA5	chr1	109399041	109426448	protein_coding	-	-0.141769	0.000177855	k
SYPL2	chr1	109466545	109482134	protein_coding	+	-0.125954	0.000176382	k
ATXN7L2	chr1	109483478	109492804	protein_coding	+	0.148784	8.38994e-06	k
CYB561D1	chr1	109494051	109502932	protein_coding	+	-0.708663	7.13616e-07	k
AMIGO1	chr1	109504177	109509738	protein_coding	-	-0.737245	1.32957e-07	k
GPR61	chr1	109539871	109548406	protein_coding	+	0.0251358	0.99	k
RP5-1160K1.8	chr1	109539905	109543837	lncRNA	-	0.00669761	0.99	k
GNAI3	chr1	109548614	109600195	protein_coding	+	-0.672713	8.25593e-11	k
RP5-1160K1.3	chr1	109596224	109597781	lncRNA	+	-0.0143972	0.99	k
GNAT2	chr1	109603090	109619929	protein_coding	-	-0.545068	2.00878e-21	k
AMPD2	chr1	109616103	109632051	protein_coding	+	-0.216566	2.46758e-05	k
RP5-1160K1.6	chr1	109628416	109630305	lncRNA	-	-0.00614839	0.99	k
GSTM4	chr1	109656098	109674836	protein_coding	+	-0.129941	0.937049	k
GSTM2	chr1	109668021	109709551	protein_coding	+	0.220455	0.000950905	k
GSTM1	chr1	109687813	109709039	protein_coding	+	-0.378912	0.567836	k
AC000032.2	chr1	109693116	109693742	lncRNA	-	0.0179667	0.99	k
GSTM5	chr1	109711779	109775428	protein_coding	+	-0.655311	0.75862	k
RP4-735C1.4	chr1	109725819	109775252	lncRNA	+	-0.467575	0.99	k
GSTM3	chr1	109733931	109741038	protein_coding	-	-0.189452	0.0211205	k
EPS8L3	chr1	109750079	109764027	protein_coding	-	-0.0188412	0.99	k
LINC01768	chr1	109828354	109871436	lncRNA	+	-0.611322	0.99	k
RP11-195M16.1	chr1	109884175	109886264	lncRNA	-	-0.023899	0.99	k
RP11-195M16.3	chr1	109895972	109897861	lncRNA	+	-0.0115597	0.99	k
CSF1	chr1	109910241	109930992	protein_coding	+	-0.483649	0.800882	k
AHCYL1	chr1	109984764	110023742	protein_coding	+	-0.970501	1.74622e-16	k
STRIP1	chr1	110031576	110074641	protein_coding	+	-0.698489	6.21987e-12	k
RP4-773N10.4	chr1	110058339	110062555	lncRNA	+	-0.502014	3.56358e-06	k
ALX3	chr1	110059869	110070672	protein_coding	-	-0.220606	0.99	k
LINC01397	chr1	110082687	110109719	lncRNA	+	-0.0778541	0.99	k
UBL4B	chr1	110112442	110113947	protein_coding	+	0.00281933	0.578648	k
SLC6A17	chr1	110150493	110202202	protein_coding	+	-0.303555	0.0742753	k
SLC6A17-AS1	chr1	110165947	110172489	lncRNA	-	-0.000823314	0.99	k
RP5-1028L10.2	chr1	110177642	110178719	lncRNA	-	-0.0732797	0.99	k
LINC02586	chr1	110208833	110209987	lncRNA	-	-0.0157396	0.51635	k
KCNC4	chr1	110210313	110283100	protein_coding	+	-0.35271	0.459744	k
RBM15-AS1	chr1	110286374	110339171	lncRNA	-	-0.08204	0.000639182	k
RBM15	chr1	110338505	110346681	protein_coding	+	-0.456334	9.3992e-08	k
LAMTOR5-AS1	chr1	110347115	110443817	lncRNA	+	-0.17635	5.57636e-05	k
SLC16A4	chr1	110362850	110391082	protein_coding	-	-0.572497	0.0708082	k
RP5-1074L1.4	chr1	110370153	110373003	lncRNA	+	0.0884368	2.02468e-06	k
LAMTOR5	chr1	110401248	110407942	protein_coding	-	0.185275	1.77515e-18	k
PROK1	chr1	110451148	110457358	protein_coding	+	0.255181	0.99	k
RP11-470L19.5	chr1	110456504	110457354	lncRNA	-	0.0745283	0.99	k
RP11-470L19.6	chr1	110472542	110474980	lncRNA	+	-0.000787719	0.99	k
RP11-470L19.7	chr1	110473755	110488663	lncRNA	+	-0.0011201	0.99	k
CYMP-AS1	chr1	110487679	110490258	lncRNA	-	0.000707796	0.99	k
KCNA10	chr1	110517216	110519175	protein_coding	-	-0.00393866	0.99	k
KCNA2	chr1	110519836	110631474	protein_coding	-	-0.0799451	0.000322966	k
RP11-284N8.3	chr1	110653559	110657040	lncRNA	-	-0.416961	8.29484e-06	k
KCNA3	chr1	110672464	110674940	protein_coding	-	-0.515379	2.54978e-10	k
CD53	chr1	110871187	110899922	protein_coding	+	-0.308176	3.74851e-06	k
RP11-96K19.4	chr1	110936368	110942353	lncRNA	-	-0.189312	9.20904e-06	k
RP11-96K19.2	chr1	110943466	110952848	lncRNA	+	-0.325406	1.72829e-05	k
LRIF1	chr1	110947189	110963965	protein_coding	-	-0.373263	0.00342008	k
RP11-96K19.5	chr1	110963301	110964649	lncRNA	+	0.0354338	0.000210237	k
DRAM2	chr1	111117162	111140203	protein_coding	-	-0.361766	0.000128578	k
CEPT1	chr1	111139626	111185104	protein_coding	+	-0.859837	7.24563e-17	k
RP5-1180E21.4	chr1	111181373	111181491	lncRNA	-	0.273282	0.99	k
RP5-1180E21.5	chr1	111184414	111185061	lncRNA	-	1.22746	1.22123e-21	r
DENND2D	chr1	111185968	111204535	protein_coding	-	-0.0408051	2.48617e-14	k
CHI3L2	chr1	111200770	111243440	protein_coding	+	0.689448	0.081961	k
CHIA	chr1	111290850	111320566	protein_coding	+	0.00747818	0.99	k
RP5-1125M8.2	chr1	111317599	111323981	lncRNA	-	0.00273336	0.99	k
PIFO	chr1	111346599	111353013	protein_coding	+	0.0425903	1	k
OVGP1	chr1	111414318	111427735	protein_coding	-	-0.241816	0.00062292	k
RP11-552M11.8	chr1	111431045	111433068	lncRNA	-	-0.256856	6.90609e-05	k
RP11-552M11.4	chr1	111438637	111441364	lncRNA	-	-0.399044	0.0361634	k
WDR77	chr1	111439889	111449256	protein_coding	-	-0.423021	6.45976e-06	k
ATP5PB	chr1	111448863	111462773	protein_coding	+	-0.448084	8.42447e-24	k
C1orf162	chr1	111473791	111478512	protein_coding	+	-0.17029	0.0112551	k
TMIGD3	chr1	111483347	111563962	protein_coding	-	-0.295366	3.44028e-07	k
ADORA3	chr1	111499428	111503633	protein_coding	-	-0.536385	0.031468	k
RAP1A	chr1	111542217	111716691	protein_coding	+	-0.572053	1.47211e-06	k
LINC01160	chr1	111599654	111608723	lncRNA	-	0.0460626	0.000175568	k
INKA2	chr1	111680629	111755824	protein_coding	-	-0.207393	0.00314316	k
INKA2-AS1	chr1	111739578	111747798	lncRNA	+	0.0371926	0.99	k
RP4-773A18.8	chr1	111745298	111755537	lncRNA	-	-0.05238	0.00210042	k
DDX20	chr1	111754831	111775602	protein_coding	+	-0.755521	2.1904e-14	k
KCND3	chr1	111770661	111989668	protein_coding	-	-1.0196	0.000302444	b
KCND3-IT1	chr1	111853761	111856905	lncRNA	-	-0.0449101	0.99	k
KCND3-AS1	chr1	111909335	111910931	lncRNA	+	-0.0278906	0.99	k
LINC01750	chr1	111989769	111998842	lncRNA	+	-0.0394796	0.779196	k
LINC02884	chr1	112177233	112360625	lncRNA	-	-0.194189	0.200217	k
CTTNBP2NL	chr1	112396213	112463456	protein_coding	+	-1.0059	1.0002e-21	b
WNT2B	chr1	112466540	112530165	protein_coding	+	-0.0939564	0.00860797	k
RP4-671G15.2	chr1	112517798	112518441	lncRNA	-	0.29625	8.27095e-12	k
ST7L	chr1	112523513	112620825	protein_coding	-	-0.386482	6.66005e-09	k
CAPZA1	chr1	112619804	112671616	protein_coding	+	-0.576623	2.63179e-08	k
MOV10	chr1	112673140	112700746	protein_coding	+	0.700741	1.16962e-17	k
RP11-426L16.3	chr1	112693687	112696621	lncRNA	-	-0.0991861	0.99	k
RHOC	chr1	112701126	112707434	protein_coding	-	0.181386	1.40341e-12	k
RP11-426L16.10	chr1	112702613	112711433	protein_coding	-	-0.0293061	0.0238623	k
PPM1J	chr1	112709993	112715477	protein_coding	-	0.414289	7.24785e-06	k
PPM1J-DT	chr1	112715671	112717796	lncRNA	+	-0.00915228	0.99	k
TAFA3	chr1	112718904	112727235	protein_coding	+	-0.331103	0.25587	k
LINC01356	chr1	112820169	112850643	lncRNA	-	0.244232	8.56095e-05	k
LINC01357	chr1	112849820	112877871	lncRNA	+	0.46575	0.99	k
SLC16A1	chr1	112911846	112957593	protein_coding	-	-0.801637	0.0937163	k
SLC16A1-AS1	chr1	112956414	113047055	lncRNA	+	-0.069337	0.000520736	k
RP11-31F15.4	chr1	112978609	112999636	lncRNA	-	-0.00548229	0.99	k
LRIG2-DT	chr1	113011686	113073113	lncRNA	-	-0.12485	0.000250222	k
LRIG2	chr1	113073197	113132260	protein_coding	+	-0.700613	1.64318e-13	k
MAGI3	chr1	113390514	113685923	protein_coding	+	-0.975617	4.83143e-17	k
PHTF1	chr1	113696830	113759489	protein_coding	-	-0.478884	2.40979e-06	k
RSBN1	chr1	113761831	113812476	protein_coding	-	-1.11704	3.68371e-24	b
RP5-1073O3.2	chr1	113812378	113870159	lncRNA	+	-0.0770965	0.99	k
PTPN22	chr1	113813810	113871753	protein_coding	-	-0.594234	0.000248899	k
AP4B1-AS1	chr1	113856634	113901237	lncRNA	+	-0.172711	6.47358e-07	k
BCL2L15	chr1	113876815	113887581	protein_coding	-	-0.0174759	0.0246843	k
AP4B1	chr1	113894193	113905201	protein_coding	-	-0.244375	5.70745e-08	k
DCLRE1B	chr1	113905212	113914086	protein_coding	+	-0.862686	4.77859e-14	k
HIPK1-AS1	chr1	113923999	113929495	lncRNA	-	0.020692	0.000101091	k
HIPK1	chr1	113929323	113977869	protein_coding	+	-1.1033	2.44589e-31	b
OLFML3	chr1	113979390	114035572	protein_coding	+	-0.0729288	0.107697	k
RP4-590F24.2	chr1	114032392	114034511	lncRNA	+	0.0056161	0.99	k
SYT6	chr1	114089290	114153880	protein_coding	-	-0.146698	0.177842	k
RP4-543J13.1	chr1	114206426	114262278	lncRNA	-	-0.00664082	0.99	k
TRIM33	chr1	114392789	114511203	protein_coding	-	-0.667932	1.0379e-30	k
BCAS2	chr1	114567556	114581629	protein_coding	-	-0.432268	3.61752e-07	k
DENND2C	chr1	114582847	114670422	protein_coding	-	-0.171861	5.72498e-07	k
AMPD1	chr1	114673089	114695618	protein_coding	-	-0.117896	0.99	k
NRAS	chr1	114704468	114716771	protein_coding	-	-0.926172	6.62852e-11	k
CSDE1	chr1	114716912	114758676	protein_coding	-	-0.933893	1.5457e-18	k
SIKE1	chr1	114769478	114780685	protein_coding	-	-0.20989	1.34551e-14	k
SYCP1	chr1	114854862	114995370	protein_coding	+	-0.108625	0.99	k
TSHB	chr1	115029825	115034302	protein_coding	+	-0.0492941	0.99	k
TSPAN2	chr1	115048010	115089503	protein_coding	-	-0.79263	4.52446e-05	k
LINC01765	chr1	115099671	115102658	lncRNA	+	0.163258	0.99	k
RP4-662B22.2	chr1	115270766	115283763	lncRNA	-	-0.0030013	0.99	k
NGF-AS1	chr1	115283033	115368072	lncRNA	+	-0.0071701	0.99	k
NGF	chr1	115285903	115338770	protein_coding	-	0.0900231	0.0136839	k
RP4-663N10.4	chr1	115356663	115364897	lncRNA	-	-0.00478242	0.99	k
VANGL1	chr1	115641969	115698224	protein_coding	+	-1.29717	4.12493e-26	b
CASQ2	chr1	115700020	115768714	protein_coding	-	-0.309627	0.0131022	k
NHLH2	chr1	115836376	115843917	protein_coding	-	-0.29459	0.99	k
LINC01649	chr1	115904854	115931616	lncRNA	+	-0.108087	0.99	k
SLC22A15	chr1	115976512	116070054	protein_coding	+	-0.762287	2.82571e-07	k
RP11-159M11.2	chr1	116013812	116017705	lncRNA	-	0.0420902	0.99	k
MAB21L3	chr1	116111398	116138149	protein_coding	+	-0.668407	8.81789e-14	k
LINC01779	chr1	116164283	116166241	lncRNA	+	-0.00445266	0.99	k
RP4-787H6.1	chr1	116289236	116297621	lncRNA	-	-0.140666	0.99	k
ATP1A1	chr1	116372667	116410261	protein_coding	+	-0.45403	0.000964019	k
ATP1A1-AS1	chr1	116378436	116421301	lncRNA	-	-0.121089	6.33824e-07	k
LINC01762	chr1	116423723	116478842	lncRNA	-	-0.100232	0.000703201	k
RP4-655J12.5	chr1	116429048	116433368	lncRNA	-	-0.00397757	0.99	k
RP5-1086K13.1	chr1	116493015	116499212	lncRNA	-	-0.0191435	0.0208076	k
RP5-1086K13.3	chr1	116493349	116502634	lncRNA	+	-0.100467	0.99	k
CD58	chr1	116514533	116571039	protein_coding	-	-0.248906	1.8619e-06	k
IGSF3	chr1	116574398	116667755	protein_coding	-	-1.02592	7.84814e-11	b
LINC02868	chr1	116694111	116706603	lncRNA	+	0.00665422	0.99	k
CD2	chr1	116754429	116769229	protein_coding	+	-0.136777	0.832786	k
RP4-753F5.1	chr1	116909148	116909531	lncRNA	-	0.166469	0.99	k
PTGFRN	chr1	116909915	116990353	protein_coding	+	0.553689	4.04736e-14	k
CD101	chr1	117001749	117036552	protein_coding	+	0.337514	1.10972e-06	k
RP11-27K13.3	chr1	117025481	117059490	lncRNA	-	-0.133196	0.00337734	k
TTF2	chr1	117060325	117107453	protein_coding	+	-1.16641	2.3337e-12	b
TRIM45	chr1	117111059	117122587	protein_coding	-	-0.154439	0.286635	k
VTCN1	chr1	117143586	117210960	protein_coding	-	-0.701722	0.444207	k
LINC01525	chr1	117272181	117321336	lncRNA	+	-0.00519321	0.99	k
RP11-188D8.1	chr1	117364898	117365473	lncRNA	-	0.179487	6.63334e-05	k
MAN1A2	chr1	117367448	117528872	protein_coding	+	-0.952504	6.96502e-14	k
RP4-675C20.4	chr1	117493514	117495006	TEC	+	-0.0870576	0.99	k
AL157902.3	chr1	117596831	117605770	lncRNA	-	-0.00526846	0.99	k
TENT5C	chr1	117606047	117628389	protein_coding	+	-0.952528	1.13065e-06	k
GDAP2	chr1	117863484	117929621	protein_coding	-	-0.792376	5.28939e-17	k
WDR3	chr1	117929719	117966543	protein_coding	+	-1.52917	9.02305e-36	b
SPAG17	chr1	117953589	118185228	protein_coding	-	-0.0155174	0.175732	k
RP11-506J19.1	chr1	118185348	118207051	lncRNA	+	-0.0184158	0.99	k
TBX15	chr1	118883045	118989556	protein_coding	-	-0.445838	0.000158143	k
RP4-712E4.1	chr1	119000343	119001392	lncRNA	-	-0.00349986	0.99	k
RP4-712E4.2	chr1	119000617	119001405	lncRNA	-	-0.00996177	0.99	k
WARS2	chr1	119031215	119140654	protein_coding	-	-0.745287	6.25174e-07	k
WARS2-IT1	chr1	119047404	119064785	lncRNA	+	-0.441513	1.80314e-06	k
WARS2-AS1	chr1	119140390	119275973	lncRNA	+	-0.482938	5.19778e-06	k
RP11-418J17.3	chr1	119230312	119327915	lncRNA	-	-0.0631576	0.99	k
LINC01780	chr1	119327398	119356182	lncRNA	+	-0.134164	0.99	k
HAO2	chr1	119368778	119394130	protein_coding	+	-1.78209	0.99	k
HAO2-IT1	chr1	119368945	119370331	lncRNA	+	0.012477	0.99	k
HSD3B2	chr1	119414930	119423035	protein_coding	+	-0.116211	0.99	k
HSD3B1	chr1	119507197	119515054	protein_coding	+	-0.155983	0.99	k
LINC00622	chr1	119597701	119599271	lncRNA	-	-0.0405107	0.0296613	k
ZNF697	chr1	119619376	119648266	protein_coding	-	-0.703841	1.04205e-13	k
PHGDH	chr1	119648410	119744218	protein_coding	+	-0.150966	0.00515599	k
HMGCS2	chr1	119748001	119768905	protein_coding	-	0.294147	0.426852	k
REG4	chr1	119794016	119811580	protein_coding	-	0.11229	0.99	k
ADAM30	chr1	119893532	119896515	protein_coding	-	0.000636549	0.99	k
NOTCH2	chr1	119911552	120100779	protein_coding	-	-1.5184	5.7291e-37	b
RP11-114O18.1	chr1	120076615	120077091	lncRNA	+	0.40918	7.95622e-05	k
SEC22B	chr1	120150897	120176520	protein_coding	-	-0.560058	8.94951e-09	k
NOTCH2NLR	chr1	120723945	120793874	protein_coding	+	-0.349562	0.125371	k
NBPF26	chr1	120723948	120842110	protein_coding	+	-1.56749	8.38314e-22	b
CH17-3B23.3	chr1	120849673	120850985	lncRNA	-	-0.397033	0.000870921	k
PPIAL4A	chr1	120889745	120890405	protein_coding	+	0.0236298	0.99	k
CH17-118O6.6	chr1	120913150	120914238	TEC	-	0.147271	0.99	k
LINC00623	chr1	120913183	121009291	lncRNA	+	0.130035	0.000632203	k
FCGR1B	chr1	121087344	121097161	protein_coding	+	-0.220412	0.160088	k
RP11-439A17.10	chr1	121087527	121116676	lncRNA	-	-0.0142648	0.99	k
RP11-439A17.9	chr1	121090288	121097655	lncRNA	-	-0.058757	0.0576281	k
RP11-439A17.4	chr1	121118125	121146826	lncRNA	+	-0.101124	0.99	k
FAM72B	chr1	121167645	121185539	protein_coding	-	-0.434177	0.81747	k
SRGAP2C	chr1	121184810	121392874	protein_coding	+	-0.922142	1.18303e-17	k
SRGAP2-AS1	chr1	121360155	121398806	lncRNA	-	-0.0818243	0.99	k
LINC02798	chr1	121396753	121463508	lncRNA	+	-0.174865	0.00297463	k
RP11-344P13.4	chr1	121494328	121511588	lncRNA	-	0.0270187	0.99	k
RP11-344P13.6	chr1	121518365	121518829	lncRNA	-	-0.137892	0.608751	k
LINC01691	chr1	121573945	121580524	lncRNA	-	-0.12135	0.375646	k
LINC02799	chr1	143499186	143500512	lncRNA	-	-0.340153	0.99	k
RP11-403I13.5	chr1	143736065	143739506	lncRNA	+	-0.219081	0.598052	k
LINC02591	chr1	143790009	143797108	lncRNA	+	-0.101601	0.00309515	k
H3-2	chr1	143894543	143905977	protein_coding	-	-0.341607	0.0214954	k
RP5-998N21.7	chr1	143905486	143934776	lncRNA	+	-0.0619295	0.99	k
FAM72C	chr1	143955286	143971986	protein_coding	-	-0.411113	0.896966	k
LINC02802	chr1	144227028	144250326	lncRNA	-	0.26647	0.00653733	k
PPIAL4E	chr1	144372874	144373659	protein_coding	-	0.0513446	0.99	k
RP11-763B22.4	chr1	144418112	144419192	lncRNA	-	0.627258	3.69284e-09	k
NBPF15	chr1	144421385	144461674	protein_coding	-	-1.04199	0.0236818	b
PPIAL4F	chr1	144592867	144593652	protein_coding	+	0.0513446	0.99	k
LINC01632	chr1	144627191	144642372	lncRNA	-	-0.207109	0.99	k
RP11-289H16.1	chr1	144641370	144919902	lncRNA	+	-0.020473	0.99	k
SRGAP2B	chr1	144887264	145095528	protein_coding	-	-1.20324	4.17648e-29	b
FAM72D	chr1	145095973	145112696	protein_coding	+	-0.446591	0.196082	k
CH17-195P21.2	chr1	145214850	145215938	TEC	+	0.338019	0.99	k
PPIAL4D	chr1	145241629	145242124	protein_coding	-	0.00302592	0.99	k
CH17-373J23.1	chr1	145281115	145281462	lncRNA	+	-0.354332	1.70865e-08	k
RP11-89F3.2	chr1	145286609	145287755	lncRNA	-	0.0787576	0.0588047	k
NBPF20	chr1	145289899	145405778	protein_coding	-	-1.59192	5.86886e-45	b
CH17-262O2.4	chr1	145459797	145462007	TEC	+	0.0202743	0.99	k
CH17-262O2.5	chr1	145475605	145480999	lncRNA	+	-0.0261504	0.0132536	k
GPR89A	chr1	145607987	145670650	protein_coding	+	-0.631406	1.99017e-07	k
PDZK1	chr1	145670851	145708148	protein_coding	-	-0.606519	0.209847	k
CD160	chr1	145719470	145739288	protein_coding	+	-0.34228	6.2907e-09	k
RNF115	chr1	145738867	145824095	protein_coding	-	-0.581711	6.91094e-09	k
POLR3C	chr1	145824087	145844402	protein_coding	+	-0.792263	1.24389e-10	k
NUDT17	chr1	145845629	145848954	protein_coding	+	0.0676344	1.19742e-08	k
PIAS3	chr1	145848521	145859836	protein_coding	-	-0.78329	9.52926e-25	k
ANKRD35	chr1	145866559	145885866	protein_coding	-	0.253072	2.51203e-06	k
ITGA10	chr1	145891207	145910111	protein_coding	-	-0.257374	0.995598	k
RP11-315I20.3	chr1	145892846	145893483	lncRNA	+	-0.0042088	0.99	k
PEX11B	chr1	145911349	145918717	protein_coding	-	-0.166959	1.6878e-07	k
RBM8A	chr1	145917713	145927678	protein_coding	-	0.013263	1.40414e-08	k
LIX1L-AS1	chr1	145926589	145959179	lncRNA	+	0.037493	2.27776e-05	k
CH17-270A2.2	chr1	145927257	145977811	protein_coding	+	-0.00580775	0.99	k
LIX1L	chr1	145933422	145958017	protein_coding	-	-0.319599	0.560733	k
ANKRD34A	chr1	145959440	145964575	protein_coding	-	0.0356114	0.000256402	k
CH17-270A2.1	chr1	145961387	145964422	lncRNA	+	-0.0123365	0.99	k
POLR3GL	chr1	145964689	145978848	protein_coding	+	-0.18164	3.64613e-07	k
TXNIP	chr1	145992434	145996579	protein_coding	-	-0.616631	0.00479147	k
HJV	chr1	146017467	146036746	protein_coding	-	-0.0431356	0.99	k
CH17-353B19.2	chr1	146050440	146052244	lncRNA	-	-0.242408	0.00020818	k
LINC01719	chr1	146052565	146061948	lncRNA	+	-0.402862	4.51945e-05	k
NBPF10	chr1	146064710	146229000	protein_coding	-	-0.917324	1.03625e-29	k
NOTCH2NLA	chr1	146146202	146229026	protein_coding	-	-1.15012	1.17953e-07	b
CH17-353B19.1	chr1	146235805	146237807	lncRNA	+	-0.327483	0.0686261	k
PPIAL4H	chr1	146344130	146344790	protein_coding	-	0.24675	0.99	k
CH17-408M7.2	chr1	146387201	146388092	lncRNA	+	0.464355	6.69553e-07	k
NBPF12	chr1	146938743	146996202	protein_coding	+	-0.913461	1.47557e-17	k
RP4-704D21.2	chr1	147001930	147003618	lncRNA	-	-0.215093	0.99	k
PRKAB2	chr1	147155105	147172550	protein_coding	-	-0.952394	7.84405e-16	k
RP11-337C18.10	chr1	147172754	147295734	lncRNA	+	0.0278122	0.00147277	k
FMO5	chr1	147175350	147243050	protein_coding	-	-0.737837	0.0271197	k
CHD1L	chr1	147242653	147295765	protein_coding	+	-0.338494	0.128831	k
LINC00624	chr1	147258884	147517875	lncRNA	-	0.025419	0.00350148	k
BCL9	chr1	147541500	147626216	protein_coding	+	-1.29401	8.32922e-18	b
CH17-206L4.1	chr1	147611589	147611796	protein_coding	+	0.115862	0.99	k
ACP6	chr1	147629651	147670524	protein_coding	-	-0.0726685	0.11866	k
RP11-533N14.3	chr1	147697793	147699335	lncRNA	+	-0.0188522	0.99	k
GJA5	chr1	147756198	147773362	protein_coding	-	-0.402816	0.482072	k
RP11-433J22.2	chr1	147757184	147758434	lncRNA	+	0.184203	0.99	k
RP11-433J22.3	chr1	147777589	147788953	lncRNA	+	-0.0013517	0.99	k
GJA8	chr1	147902794	147909269	protein_coding	+	-0.0151264	0.99	k
GPR89B	chr1	147928392	147993592	protein_coding	+	-0.361668	9.33322e-05	k
XXyac-YX155B6.7	chr1	148011798	148012228	lncRNA	+	0.26356	0.99	k
LINC02804	chr1	148013202	148025934	lncRNA	+	0.644134	2.44736e-09	k
NBPF11	chr1	148102045	148152322	protein_coding	-	-0.569623	3.17654e-08	k
LINC02805	chr1	148156138	148186980	lncRNA	+	-0.160665	0.000445686	k
RP4-565E6.1	chr1	148159212	148255012	lncRNA	-	-0.326455	0.744267	k
LINC01731	chr1	148271883	148280749	lncRNA	-	0.0613129	0.99	k
LINC01138	chr1	148290888	148519604	lncRNA	-	-0.603539	1	k
LINC02806	chr1	148295179	148297556	lncRNA	+	-0.0689734	0.99	k
RP11-495P10.3	chr1	148295894	148344638	lncRNA	+	-0.174264	0.99	k
RP6-74O6.6	chr1	148358244	148358686	lncRNA	-	0.0188111	0.405347	k
CH17-172B3.1	chr1	148458813	148459871	TEC	+	0.192462	0.99	k
PPIAL4G	chr1	148482547	148483302	protein_coding	-	0.0940847	0.000102212	k
NBPF14	chr1	148531384	148679742	protein_coding	-	-1.75365	6.34181e-43	b
NOTCH2NLB	chr1	148607039	148679779	protein_coding	-	0.332007	4.72418e-05	k
NUDT4B	chr1	148748773	148752415	protein_coding	+	-0.614867	1.33963e-05	k
PDE4DIP	chr1	148808180	149048286	protein_coding	+	-0.717437	0.000133636	k
RP4-791M13.5	chr1	149006308	149009527	lncRNA	-	-0.00886204	0.99	k
RP4-791M13.4	chr1	149018670	149026269	lncRNA	-	-0.256571	0.99	k
RP4-791M13.3	chr1	149048575	149051273	lncRNA	+	-0.153472	0.0143824	k
NBPF9	chr1	149054026	149103561	protein_coding	-	-1.07719	1.0095e-12	b
CH17-189H20.1	chr1	149175747	149259987	lncRNA	+	-0.206623	0.657174	k
RP11-326G21.1	chr1	149264251	149264816	lncRNA	+	-0.0832698	0.382849	k
NOTCH2NLC	chr1	149390613	149468030	protein_coding	+	0.603819	4.55033e-15	k
CH17-159N18.5	chr1	149390622	149556361	protein_coding	+	0.0127114	0.000390183	k
NBPF19	chr1	149475044	149556361	protein_coding	+	-1.8347	7.35534e-42	b
PPIAL4C	chr1	149583864	149584464	protein_coding	+	0.158744	0.99	k
RP11-353N4.6	chr1	149607764	149612402	lncRNA	+	-0.000176243	0.99	k
FCGR1A	chr1	149782670	149791675	protein_coding	+	0.34013	0.243225	k
H2BC18	chr1	149782688	149812373	protein_coding	-	-0.017958	0.344973	k
RP11-196G18.3	chr1	149785658	149793020	lncRNA	-	-0.201209	0.899132	k
H3C13	chr1	149813224	149813693	protein_coding	-	-0.424475	0.99	k
H4C14	chr1	149832658	149839767	protein_coding	+	-0.31053	6.34098e-05	k
H3C14	chr1	149839537	149841193	protein_coding	-	-0.0441156	0.0428753	k
H2AC18	chr1	149842187	149842736	protein_coding	-	0.853355	5.04664e-06	k
H2AC19	chr1	149851060	149851624	protein_coding	+	0.124581	0.0514542	k
H3C15	chr1	149852618	149854274	protein_coding	+	-0.0441156	0.0428753	k
H4C15	chr1	149854044	149861210	protein_coding	-	-0.153115	0.13271	k
RP11-196G18.23	chr1	149861270	149862504	lncRNA	+	0.156211	1.29818e-06	k
H2BC21	chr1	149884458	149886652	protein_coding	-	-0.653903	0.0366255	k
H2AC20	chr1	149886917	149887411	protein_coding	+	0.927584	4.86357e-12	k
H2AC21	chr1	149887468	149887965	protein_coding	-	0.823921	0.99	k
BOLA1	chr1	149887889	149900798	protein_coding	+	0.413916	1.64959e-14	k
SV2A	chr1	149903317	149917844	protein_coding	-	-0.258497	0.593999	k
SF3B4	chr1	149923316	149927803	protein_coding	-	-0.245239	3.26831e-05	k
MTMR11	chr1	149928650	149936879	protein_coding	-	-0.412774	1.09376e-11	k
OTUD7B	chr1	149937811	150010726	protein_coding	-	-1.06385	1.80356e-19	b
CH17-55D9.1	chr1	150045659	150067701	lncRNA	-	-0.23144	0.000349293	k
VPS45	chr1	150067278	150145329	protein_coding	+	-0.449192	9.7981e-07	k
PLEKHO1	chr1	150149182	150164720	protein_coding	+	0.481753	4.74103e-20	k
CH17-67K23.2	chr1	150173048	150181429	lncRNA	+	-0.0407586	0.0156571	k
ANP32E	chr1	150218416	150236156	protein_coding	-	-0.622085	0.0313836	k
RP4-790G17.7	chr1	150255094	150257286	lncRNA	-	-0.084445	0.00091396	k
CA14	chr1	150257250	150265078	protein_coding	+	-0.0936856	0.860474	k
APH1A	chr1	150265398	150269580	protein_coding	-	-0.444383	2.35579e-06	k
C1orf54	chr1	150268199	150280916	protein_coding	+	0.330527	8.61576e-12	k
CIART	chr1	150282542	150287093	protein_coding	+	-0.249491	0.104861	k
MRPS21	chr1	150293860	150308979	protein_coding	+	0.574736	6.51182e-17	k
PRPF3	chr1	150321478	150353233	protein_coding	+	-0.289546	0.000379466	k
RPRD2	chr1	150363090	150476566	protein_coding	+	-1.16352	6.65508e-12	b
TARS2	chr1	150487363	150507609	protein_coding	+	-0.387951	9.88634e-06	k
ECM1	chr1	150508061	150513789	protein_coding	+	-0.353907	0.3298	k
FALEC	chr1	150515756	150518032	lncRNA	+	-0.324531	0.000212243	k
ADAMTSL4-AS2	chr1	150548561	150557724	lncRNA	-	-0.199963	0.838654	k
ADAMTSL4	chr1	150549368	150560937	protein_coding	+	-0.196595	0.000120581	k
[truncated: 36,317 more rows]

## Sheet: Meta
https://www.ncbi.nlm.nih.gov/books/NBK22266/					http://www.insilicase.com/Web/Chromlen.aspx		Coding		non-coding													genes affected						protein in cluster		lncRNA in cluster
	genes	bp (M)	~ % determined		Length (bp)		UP	DN	UP	DN			total	total UP	total DN	% UP	% DN	% UP coding	% UP lncRNA	% DN coding	% DN lncRNA	UP	DN					UP	DN	UP	DN	Region (Mbp)
1	3000	240	90		247249719		16	132	4	5			157	20	137	12.7389	87.2611	80	20	96.3504	3.64964	0.666667	4.56667			1		5	7	3	1	150-160
2	2500	240	95		242951149		2	98	4	4			108	6	102	5.55556	94.4444	33.3333	66.6667	96.0784	3.92157	0.24	4.08			2
3	1900	200	95		199501827		7	97	3	5			112	10	102	8.92857	91.0714	70	30	95.098	4.90196	0.526316	5.36842			3
4	1600	190	95		191273063		1	102	0	7			110	1	109	0.909091	99.0909	100	0	93.578	6.42202	0.0625	6.8125			4
5	1700	170	95		180857866		2	74	0	5			81	2	79	2.46914	97.5309	100	0	93.6709	6.32911	0.117647	4.64706			5
6	1900	190	95		170899992		6	53	3	3			65	9	56	13.8462	86.1538	66.6667	33.3333	94.6429	5.35714	0.473684	2.94737			6		5	5	2	1	26-36
7	1800	180	95		158821424		7	49	4	1			61	11	50	18.0328	81.9672	63.6364	36.3636	98	2	0.611111	2.77778			7
8	1400	140	95		146274826		8	75	6	1			90	14	76	15.5556	84.4444	57.1429	42.8571	98.6842	1.31579	1	5.42857			8
9	1400	130	85		140273252		5	59	4	3			71	9	62	12.6761	87.3239	55.5556	44.4444	95.1613	4.83871	0.642857	4.42857			9		5	7	3	1	128-138
10	1400	130	95		135374737		5	64	4	2			75	9	66	12	88	55.5556	44.4444	96.9697	3.0303	0.642857	4.71429			10		2	5	3	0	73-83
11	2000	130	95		134452384		10	69	9	2			90	19	71	21.1111	78.8889	52.6316	47.3684	97.1831	2.8169	0.95	3.55			11		6	11	4	1	62-72
12	1600	130	95		132349534		8	84	8	2			102	16	86	15.6863	84.3137	50	50	97.6744	2.32558	1	5.375			12
13	800	110	80		114142980		0	23	0	0			23	0	23	0	100		100	100	0	0	2.875			13
14	1200	100	80		106368585		3	38	4	0			45	7	38	15.5556	84.4444	42.8571	57.1429	100	0	0.583333	3.16667			14
15	1200	100	80		100338915		2	60	5	1			68	7	61	10.2941	89.7059	28.5714	71.4286	98.3607	1.63934	0.583333	5.08333			15
16	1300	90	85		88827254		24	34	6	1			65	30	35	46.1538	53.8462	80	20	97.1429	2.85714	2.30769	2.69231			16		11	5	3	1	6 to 16
17	1600	80	95		78774742		5	75	8	0			88	13	75	14.7727	85.2273	38.4615	61.5385	100	0	0.8125	4.6875			17
18	600	70	95		76117153		0	18	0	0			18	0	18	0	100		100	100	0	0	3			18
19	1700	60	85		63811651		25	29	14	6			74	39	35	52.7027	47.2973	64.1026	35.8974	82.8571	17.1429	2.29412	2.05882			19
20	900	60	90		62435964		8	28	0	1			37	8	29	21.6216	78.3784	100	0	96.5517	3.44828	0.888889	3.22222			20
21	400	40	70		46944323		0	8	1	1			10	1	9	10	90	0	100	88.8889	11.1111	0.25	2.25			21
22	800	40	70		49691432		2	14	2	2			20	4	16	20	80	50	50	87.5	12.5	0.5	2			22
x	1400	150	95		154913754		4	29	1	3			37	5	32	13.5135	86.4865	80	20	90.625	9.375	0.357143	2.28571			x
y	200	50	50		57772954		0	0	1	0			1	1	0	100	0	0	100	#DIV/0!	#DIV/0!	0.5	0			y
	34300	3020			3022646526		150	1312	91	55			1608	241	1367	14.9876	85.0124	62.2407	37.7593	95.9766	4.02341	0.702624	3.98542
											% of genome
											all genes	34300				All lncRNAs	16895		All ptn coding	19942
											allUP genes	241	0.702624			UP	91		UP	150
											all DN genes	1367	3.98542			DN	55		DN	1312
											all affected	1608	4.68805				146	0.864161		1462	7.33126

## Sheet: DN DEGs
genes	chr	stpos	endpos	gene_type	strand	log2FC_A_C	FDR q
SRCAP	chr16	30698208	30741409	protein_coding	+	-2.00506	4.71738e-64			mean fold change	-1.19065
RNF111	chr15	58865174	59097419	protein_coding	+	-1.02737	6.79026e-60
CAPRIN1	chr11	34051730	34102610	protein_coding	+	-1.10916	1.38473e-56			GSEA used top 500 significant DN
USP8	chr15	50424379	50514421	protein_coding	+	-1.1612	2.128e-56
DDX3X	chrX	41333347	41364472	protein_coding	+	-1.10374	3.67646e-55
EFCAB14	chr1	46674658	46719146	protein_coding	-	-1.01763	8.91973e-55
GIGYF2	chr2	232697298	232860605	protein_coding	+	-1.19398	3.09809e-53
RNF185-AS1	chr22	31205263	31205616	lncRNA	-	-1.73778	1.20422e-51
SMARCA5-AS1	chr4	143513471	143514635	lncRNA	-	-1.25034	3.5231e-51
EP300	chr22	41092591	41180077	protein_coding	+	-1.39909	5.44885e-51
RP11-449H3.3	chr5	146203549	146339251	protein_coding	+	-1.15101	6.0446e-51
ADAR	chr1	154581694	154628013	protein_coding	-	-1.04941	1.01214e-50
RP11-463D19.2	chr8	73688690	73878854	protein_coding	-	-1.67885	1.56863e-50
RP11-474G23.2	chr2	68179832	68180532	lncRNA	+	-1.8457	6.80723e-50
RP11-529K1.3	chr16	70299193	70372582	protein_coding	+	-1.57438	8.63495e-50
TMX2-CTNND1	chr11	57712581	57818431	protein_coding	+	-1.98828	1.9239e-49
RP11-438J1.1	chr3	10249371	10285796	protein_coding	+	-1.61059	3.62043e-49
RP4-714D9.5	chr1	99970010	100083321	protein_coding	+	-1.63546	9.10526e-49
TRAPPC10	chr21	44012308	44106552	protein_coding	+	-1.39038	1.73821e-48
RP11-244H3.4	chr1	34981532	35031741	protein_coding	-	-1.11647	1.39539e-47
ARID1A	chr1	26693235	26782104	protein_coding	+	-1.31998	2.45281e-47
KIF2A	chr5	62306161	62391025	protein_coding	+	-1.17131	1.85827e-46
ZNF770	chr15	34978340	34988287	protein_coding	-	-1.64721	2.21386e-46
MIDEAS	chr14	73715121	73790285	protein_coding	-	-1.04032	2.73922e-46
AKT2	chr19	40230316	40285536	protein_coding	-	-1.05325	3.51378e-46
RP5-967N21.13	chr20	5950948	6039856	protein_coding	+	-1.10637	4.00428e-46
ANKRD17	chr4	73073375	73258798	protein_coding	-	-1.08298	4.40426e-46
ADAM10	chr15	58588808	58749791	protein_coding	-	-1.57429	6.10785e-46
EXOC5	chr14	57200506	57268905	protein_coding	-	-1.35455	6.97574e-46
GTF2I	chr7	74650230	74760692	protein_coding	+	-1.42879	8.69974e-46
ERMP1	chr9	5765075	5833117	protein_coding	-	-1.07152	9.32199e-46
NFAT5	chr16	69565093	69704666	protein_coding	+	-1.43602	4.16027e-45
NBPF20	chr1	145289899	145405778	protein_coding	-	-1.59192	5.86886e-45
TTC3	chr21	37073225	37203112	protein_coding	+	-1.06661	6.98256e-45
SMC1A	chrX	53374148	53422728	protein_coding	-	-1.74228	1.32595e-44
SMAD4	chr18	51028393	51085045	protein_coding	+	-1.46338	1.89712e-44
RP11-298J20.4	chr10	124917142	124942881	lncRNA	+	-1.45565	2.27746e-44
FMC1-LUC7L2	chr7	139341359	139422599	protein_coding	+	-1.91448	9.32564e-44
ZFR	chr5	32354349	32444740	protein_coding	-	-1.00444	1.39119e-43
RP11-173P15.5	chr12	120721506	120723639	lncRNA	-	-1.49544	1.51651e-43
KLHL11	chr17	41848517	41865423	protein_coding	-	-1.13107	2.28927e-43
APC	chr5	112707497	112846239	protein_coding	+	-1.22482	4.01993e-43
ZNF106	chr15	42412822	42491141	protein_coding	-	-1.30492	4.06537e-43
ZNF384	chr12	6666476	6689572	protein_coding	-	-1.32549	5.40166e-43
NBPF14	chr1	148531384	148679742	protein_coding	-	-1.75365	6.34181e-43
RIN2	chr20	19757605	20002457	protein_coding	+	-1.1049	7.96766e-43
EPB41	chr1	28887090	29120046	protein_coding	+	-1.3598	8.14902e-43
RBM12	chr20	35648924	35664956	protein_coding	-	-1.33431	9.69409e-43
ATP2A2	chr12	110280755	110351093	protein_coding	+	-1.32537	1.02392e-42
USP37	chr2	218450250	218568351	protein_coding	-	-1.32191	1.19662e-42
ASXL2	chr2	25733752	25878487	protein_coding	-	-1.29333	1.67332e-42
ZBED6	chr1	203795713	203854999	protein_coding	+	-1.8642	2.38279e-42
CAPZA2	chr7	116811069	116922049	protein_coding	+	-1.33863	2.75512e-42
DENND4C	chr9	19230434	19374281	protein_coding	+	-1.24381	2.75633e-42
SEC24B	chr4	109433771	109540896	protein_coding	+	-1.29596	3.47462e-42
ZBTB38	chr3	141324212	141449792	protein_coding	+	-1.42199	6.55868e-42
NBPF19	chr1	149475044	149556361	protein_coding	+	-1.8347	7.35534e-42
WDFY3	chr4	84669596	84966690	protein_coding	-	-1.26945	1.12352e-41
KPNA1	chr3	122421901	122514945	protein_coding	-	-1.40187	2.07758e-41
UBE4A	chr11	118359599	118399211	protein_coding	+	-1.35096	2.58646e-41
ZRANB1	chr10	124942122	124988189	protein_coding	+	-1.1981	3.00298e-41
TNPO1	chr5	72816311	72916733	protein_coding	+	-1.17557	3.44485e-41
SHPRH	chr6	145864244	145964423	protein_coding	-	-1.19835	4.92041e-41
MICAL2	chr11	12094007	12359144	protein_coding	+	-1.21344	8.91134e-41
RP11-274B21.14	chr7	128574750	128626473	lncRNA	+	-1.37539	9.60987e-41
RP11-544M22.13	chr1	160997956	161038962	protein_coding	-	-1.71909	1.24746e-40
CTD-3099C6.13	chr19	52650446	52690533	protein_coding	-	-1.00971	2.74086e-40
ZNF148	chr3	125225668	125375325	protein_coding	-	-1.34438	4.43772e-40
KDM1B	chr6	18155328	18223854	protein_coding	+	-1.00891	4.68908e-40
RP11-56G10.2	chr12	74538144	74538633	lncRNA	-	-2.0794	5.5556e-40
CPNE3	chr8	86514434	86561498	protein_coding	+	-1.15872	7.19168e-40
PALLD	chr4	168497051	168928457	protein_coding	+	-1.18787	7.47201e-40
DBT	chr1	100186918	100249834	protein_coding	-	-1.26378	1.00503e-39
LRIG1	chr3	66378796	66501263	protein_coding	-	-1.10327	1.02203e-39
MRTFB	chr16	14071318	14266773	protein_coding	+	-1.27991	1.11265e-39
POM121	chr7	72879364	72951440	protein_coding	+	-1.19169	1.14629e-39
SH3D19	chr4	151102750	151325605	protein_coding	-	-1.0168	1.14785e-39
SMCR8	chr17	18315292	18328056	protein_coding	+	-1.22725	1.50129e-39
NUDT3	chr6	34279678	34392669	protein_coding	-	-1.21817	1.52265e-39
NEK4	chr3	52708443	52770946	protein_coding	-	-1.22825	1.8862e-39
TMF1	chr3	69019826	69052339	protein_coding	-	-1.17206	2.7415e-39
SLC30A9	chr4	41990501	42090461	protein_coding	+	-1.08931	2.78453e-39
ZNF800	chr7	127346789	127431924	protein_coding	-	-1.02501	2.93728e-39
ASAP2	chr2	9206764	9405683	protein_coding	+	-1.51187	3.67496e-39
G3BP2	chr4	75641848	75724589	protein_coding	-	-1.29883	4.28321e-39
RUBCN	chr3	197668866	197749727	protein_coding	-	-1.18721	5.57291e-39
AFF4	chr5	132875394	132963634	protein_coding	-	-1.41558	5.96566e-39
EIF3A	chr10	119033669	119080823	protein_coding	-	-1.28964	8.43231e-39
ZNF609	chr15	64460741	64686068	protein_coding	+	-1.29711	9.07954e-39
STRN	chr2	36837697	36966536	protein_coding	-	-1.38148	1.65165e-38
ARHGAP5	chr14	32076113	32159728	protein_coding	+	-1.41904	2.0863e-38
ROCK1	chr18	20946905	21111813	protein_coding	-	-1.15007	2.46125e-38
TSTD2	chr9	97600079	97633368	protein_coding	-	-1.03246	3.24228e-38
PGGT1B	chr5	115204011	115262877	protein_coding	-	-1.38491	5.16564e-38
GCC2	chr2	108449190	108509415	protein_coding	+	-1.14889	5.98845e-38
PIK3C2A	chr11	17077729	17207983	protein_coding	-	-1.38145	7.40795e-38
CLASP2	chr3	33496244	33718356	protein_coding	-	-1.12584	1.04897e-37
NUP153	chr6	17615034	17706925	protein_coding	-	-1.2876	1.55308e-37
PBRM1	chr3	52545351	52685917	protein_coding	-	-1.33032	1.82938e-37
ZFP91	chr11	58579062	58621550	protein_coding	+	-1.23699	2.41309e-37
SLC8A1	chr2	40097269	40611053	protein_coding	-	-1.10609	2.71701e-37
RFX7	chr15	56087279	56245082	protein_coding	-	-1.19612	3.33707e-37
RBL2	chr16	53433976	53491648	protein_coding	+	-1.11829	4.30444e-37
NOTCH2	chr1	119911552	120100779	protein_coding	-	-1.5184	5.7291e-37
CNOT6L	chr4	77713386	77819615	protein_coding	-	-1.35345	6.5276e-37
DNAJC10	chr2	182716254	182794464	protein_coding	+	-1.63225	6.56547e-37
CEP350	chr1	179954772	180114875	protein_coding	+	-1.08579	7.50967e-37
SNX19	chr11	130866249	130916479	protein_coding	-	-1.60842	7.52699e-37
TCP11L2	chr12	106301928	106347003	protein_coding	+	-1.24742	9.95809e-37
RIF1	chr2	151409882	151508013	protein_coding	+	-1.11772	1.14087e-36
CDC73	chr1	193121982	193254815	protein_coding	+	-1.02261	1.15463e-36
SMC3	chr10	110567694	110606048	protein_coding	+	-1.23755	1.16437e-36
ATXN1L	chr16	71808438	71885268	protein_coding	+	-1.16456	1.34831e-36
RABL3	chr3	120684937	120742993	protein_coding	-	-1.17276	1.96507e-36
KMT2D	chr12	49018977	49060794	protein_coding	-	-1.24549	2.00754e-36
AC007620.3	chr3	179396960	179399191	lncRNA	+	-1.69746	2.11954e-36
GTF3C4	chr9	132670034	132694953	protein_coding	+	-1.32087	2.36688e-36
NR2C2	chr3	14947583	15053600	protein_coding	+	-1.23528	2.67062e-36
PPP1R12A	chr12	79773562	79935460	protein_coding	-	-1.34343	2.73625e-36
AC138035.2	chr5	181306501	181324685	lncRNA	+	-1.31735	2.95741e-36
RAPGEF2	chr4	159103012	159360174	protein_coding	+	-1.42661	4.10268e-36
CTC-564N23.6	chr5	77030901	77152155	protein_coding	+	-1.08935	4.26722e-36
PRRC2B	chr9	131373635	131500197	protein_coding	+	-1.27683	5.37222e-36
ANKFY1	chr17	4163820	4263995	protein_coding	-	-1.08316	6.1085e-36
CTC-339F2.2	chr5	116302353	116304134	lncRNA	-	-1.39	6.83871e-36
GAPVD1	chr9	125261793	125367207	protein_coding	+	-1.24506	7.52836e-36
DYNC1LI2	chr16	66720892	66751609	protein_coding	-	-1.30943	7.89994e-36
WDR3	chr1	117929719	117966543	protein_coding	+	-1.52917	9.02305e-36
WDR44	chrX	118346072	118449961	protein_coding	+	-1.09227	1.19076e-35
PDS5B	chr13	32586451	32778019	protein_coding	+	-1.17575	2.03337e-35
BTAF1	chr10	91923769	92030325	protein_coding	+	-1.12778	2.13854e-35
LTN1	chr21	28928143	28992956	protein_coding	-	-1.17359	2.16463e-35
PRPF40A	chr2	152651592	152717997	protein_coding	-	-1.04138	2.39748e-35
FCF1	chr14	74713143	74738620	protein_coding	+	-1.29838	2.50259e-35
TMEM245	chr9	109015134	109119947	protein_coding	-	-1.26205	3.29568e-35
CCDC186	chr10	114120861	114174232	protein_coding	-	-1.34558	5.53962e-35
USP9X	chrX	41085444	41236579	protein_coding	+	-1.01241	5.63329e-35
DNAH10	chr12	123762187	123935720	protein_coding	+	-1.31856	5.765e-35
NF1	chr17	31094926	31382116	protein_coding	+	-1.19696	6.05855e-35
MYO9A	chr15	71822290	72118577	protein_coding	-	-1.07997	7.72842e-35
RPS6KA5	chr14	90847860	91060641	protein_coding	-	-1.30286	7.85005e-35
ELF1	chr13	40931923	41061440	protein_coding	-	-1.38025	7.88054e-35
RSF1	chr11	77660008	77820869	protein_coding	-	-1.262	8.68121e-35
HELZ	chr17	67070443	67245989	protein_coding	-	-1.31065	9.44443e-35
TEAD1	chr11	12674420	12944737	protein_coding	+	-1.27416	9.67482e-35
ABCF2-H2BE1	chr7	151207836	151227166	protein_coding	-	-1.61314	9.81479e-35
WNK1	chr12	752578	911452	protein_coding	+	-1.28923	9.95921e-35
NFATC3	chr16	68084750	68229259	protein_coding	+	-1.3202	1.01227e-34
PHF3	chr6	63635801	63779336	protein_coding	+	-1.14719	1.01227e-34
FAM160A1-DT	chr4	151407550	151408835	lncRNA	-	-1.07394	1.12747e-34
RDX	chr11	109864294	110296712	protein_coding	-	-1.17325	1.31631e-34
FYTTD1	chr3	197737178	197787596	protein_coding	+	-1.43345	1.41989e-34
AKAP11	chr13	42272151	42323261	protein_coding	+	-1.21968	2.21314e-34
RP11-218L14.4	chrX	155468285	155487046	lncRNA	+	-1.05057	2.70689e-34
TCF12	chr15	56918622	57299281	protein_coding	+	-1.21771	3.09402e-34
CYB5R4	chr6	83859655	83967423	protein_coding	+	-1.19192	3.42161e-34
SCYL2	chr12	100267139	100341715	protein_coding	+	-1.25072	3.56226e-34
XXbac-BPG181B23.9	chr6	31400701	31463705	lncRNA	+	-1.59921	7.2571e-34
RP11-572M14.1	chr3	10149985	10153326	lncRNA	-	-1.83256	7.45864e-34
PIGN	chr18	61905254	62187118	protein_coding	-	-1.00367	8.14851e-34
ARHGEF12	chr11	120336412	120489937	protein_coding	+	-1.2558	8.35678e-34
ARID4B	chr1	235131633	235328219	protein_coding	-	-1.1842	9.74614e-34
AP3M1	chr10	74120254	74150842	protein_coding	-	-1.2718	1.25592e-33
BAZ2A	chr12	56595595	56636816	protein_coding	-	-1.4055	1.30588e-33
KMT2E	chr7	105014189	105115019	protein_coding	+	-1.16387	1.35855e-33
PPP2R5D	chr6	42984552	43012342	protein_coding	+	-1.07191	1.44098e-33
UHRF1BP1	chr6	34792014	34883138	protein_coding	+	-1.14842	1.55338e-33
ITCH	chr20	34363240	34540748	protein_coding	+	-1.16138	1.84426e-33
SMC4	chr3	160399273	160434954	protein_coding	+	-1.00558	1.87624e-33
PANK3	chr5	168548494	168579368	protein_coding	-	-1.38841	2.06193e-33
KBTBD4	chr11	47572196	47578976	protein_coding	-	-1.1988	3.08147e-33
PPFIA1	chr11	70270689	70385312	protein_coding	+	-1.11735	4.18857e-33
SPAG9	chr17	50962173	51120868	protein_coding	-	-1.23843	4.81631e-33
KIAA1109	chr4	122152330	122362758	protein_coding	+	-1.15659	5.05972e-33
BCLAF1	chr6	136256626	136289851	protein_coding	-	-1.35191	7.04966e-33
ERC1	chr12	990508	1495933	protein_coding	+	-1.15352	7.04966e-33
BOD1L1	chr4	13568737	13627725	protein_coding	-	-1.03084	7.30134e-33
CAMSAP1	chr9	135808486	135907546	protein_coding	-	-1.05597	7.66516e-33
KIDINS220	chr2	8721080	8837630	protein_coding	-	-1.11345	8.53099e-33
TNKS2	chr10	91798425	91865475	protein_coding	+	-1.15214	8.65614e-33
RTL6	chr22	44492582	44498233	protein_coding	-	-1.19073	9.5832e-33
GSE1	chr16	85169524	85676204	protein_coding	+	-1.09022	1.23534e-32
GPR107	chr9	130053425	130140169	protein_coding	+	-1.24004	1.55118e-32
CLCN3	chr4	169612632	169723673	protein_coding	+	-1.33535	2.01646e-32
CPSF2	chr14	92121968	92172145	protein_coding	+	-1.31012	2.01646e-32
REL	chr2	60881520	60931612	protein_coding	+	-1.23532	2.12231e-32
SLK	chr10	103967139	104029233	protein_coding	+	-1.18415	2.19739e-32
TGOLN2	chr2	85318019	85328296	protein_coding	-	-1.19738	2.66348e-32
CDC42BPB	chr14	102932379	103057549	protein_coding	-	-1.21778	3.10043e-32
MTDH	chr8	97644183	97730260	protein_coding	+	-1.60919	3.18867e-32
SMARCAD1	chr4	94207610	94291292	protein_coding	+	-1.10054	3.34513e-32
KCTD3	chr1	215567303	215621807	protein_coding	+	-1.06783	3.72626e-32
DIP2B	chr12	50504984	50748657	protein_coding	+	-1.2163	4.07027e-32
CTD-2647L4.4	chr8	29055934	29056685	lncRNA	+	-1.33796	4.58319e-32
SETD2	chr3	47016428	47164113	protein_coding	-	-1.17985	4.88392e-32
ICE1	chr5	5420663	5490220	protein_coding	+	-1.13271	6.20904e-32
DDX46	chr5	134758770	134855133	protein_coding	+	-1.19053	6.66878e-32
ACER2	chr9	19409008	19452505	protein_coding	+	-1.30162	7.12929e-32
LATS1	chr6	149658152	149718105	protein_coding	-	-1.17377	8.9133e-32
RP11-73M18.2	chr14	103562961	103685924	protein_coding	+	-1.44579	9.05025e-32
PKD2	chr4	88007634	88077777	protein_coding	+	-1.27708	9.34369e-32
TRIP11	chr14	91965990	92040896	protein_coding	-	-1.15346	1.46425e-31
HLTF	chr3	149030126	149086554	protein_coding	-	-1.40099	1.54693e-31
SSH1	chr12	108778190	108857590	protein_coding	-	-1.1735	1.56669e-31
RALGAPB	chr20	38472815	38578859	protein_coding	+	-1.19286	1.71557e-31
RP11-867O8.9	chr11	65261927	65326543	protein_coding	+	-1.02222	1.79325e-31
MTMR3	chr22	29883168	30030868	protein_coding	+	-1.14114	1.99141e-31
TMEM192	chr4	165070607	165208549	protein_coding	-	-1.41655	2.05879e-31
HIPK1	chr1	113929323	113977869	protein_coding	+	-1.1033	2.44589e-31
EAF1	chr3	15427597	15450635	protein_coding	+	-1.04906	2.47305e-31
SMCHD1	chr18	2655725	2805017	protein_coding	+	-1.14579	2.97486e-31
TMEM106B	chr7	12211269	12243367	protein_coding	+	-1.19702	3.52894e-31
SMC2	chr9	104094259	104141419	protein_coding	+	-1.31487	3.7847e-31
HMGXB4	chr22	35257451	35295807	protein_coding	+	-1.09957	4.18959e-31
KAT6A	chr8	41929478	42051994	protein_coding	-	-1.52877	7.00167e-31
SMAD2	chr18	47808956	47931146	protein_coding	-	-1.09475	7.2946e-31
CLOCK	chr4	55427902	55546909	protein_coding	-	-1.05734	7.48093e-31
BMPR2	chr2	202376326	202567751	protein_coding	+	-1.27278	8.31081e-31
TMEM184C	chr4	147617385	147672044	protein_coding	+	-1.19549	1.24582e-30
GAB1	chr4	143336761	143474568	protein_coding	+	-1.49759	1.38085e-30
TAF2	chr8	119730773	119832841	protein_coding	-	-1.26306	1.38085e-30
PDE12	chr3	57556273	57566848	protein_coding	+	-1.07439	1.5038e-30
STX7	chr6	132445866	132513198	protein_coding	-	-1.31992	1.73701e-30
UBA6	chr4	67612651	67701155	protein_coding	-	-1.44111	1.92658e-30
PTPN11	chr12	112418350	112509918	protein_coding	+	-1.16426	2.12663e-30
RIC1	chr9	5629024	5776557	protein_coding	+	-1.02967	2.12663e-30
STAG1	chr3	136336235	136752403	protein_coding	-	-1.07153	2.13962e-30
UTRN	chr6	144285700	144853034	protein_coding	+	-1.45653	2.14798e-30
ARL6IP6	chr2	152717892	152762396	protein_coding	+	-1.07441	3.24575e-30
ACTR3	chr2	113890062	113962596	protein_coding	+	-1.22826	3.28857e-30
PHC3	chr3	170086731	170181749	protein_coding	-	-1.38491	3.50358e-30
CLIP1	chr12	122271431	122422669	protein_coding	-	-1.09317	3.51189e-30
SETD7	chr4	139495940	139606699	protein_coding	-	-1.23975	4.28314e-30
TEX2	chr17	64147226	64263260	protein_coding	-	-1.35513	4.43219e-30
KIAA2026	chr9	5881595	6008482	protein_coding	-	-1.00784	4.78225e-30
KPNB1	chr17	47649475	47685505	protein_coding	+	-1.15108	4.79098e-30
WDR47	chr1	108970213	109042113	protein_coding	-	-1.04136	5.23357e-30
APOOL	chrX	85003876	85093316	protein_coding	+	-1.11453	5.24226e-30
GSTCD	chr4	105708777	105847725	protein_coding	+	-1.30244	5.82583e-30
PEX26	chr22	18077922	18105396	protein_coding	+	-1.06938	9.36679e-30
COMMD3-BMI1	chr10	22316387	22329542	protein_coding	+	-1.62399	9.66187e-30
MED13	chr17	61942604	62065278	protein_coding	-	-1.38258	1.05461e-29
TET2	chr4	105145874	105279816	protein_coding	+	-1.00794	1.10987e-29
PREPL	chr2	44316280	44361862	protein_coding	-	-1.12684	1.34586e-29
SETD5	chr3	9397614	9479240	protein_coding	+	-1.20621	1.36874e-29
TTC37	chr5	95461754	95554977	protein_coding	-	-1.06451	1.43165e-29
DNAJC14	chr12	55820959	55830824	protein_coding	-	-1.05893	1.50563e-29
FNIP2	chr4	158769025	158908050	protein_coding	+	-1.25736	1.55335e-29
EPB41L3	chr18	5392380	5630700	protein_coding	-	-1.13613	1.64638e-29
MBTPS2	chrX	21839616	21885423	protein_coding	+	-1.18907	1.8656e-29
ASAP1	chr8	130052103	130443674	protein_coding	-	-1.27776	2.82935e-29
BMP2K	chr4	78776341	78916365	protein_coding	+	-1.02406	3.03882e-29
PLEKHA3	chr2	178480456	178516463	protein_coding	+	-1.28768	3.17446e-29
LUZP1	chr1	23084022	23177808	protein_coding	-	-1.134	3.30601e-29
RAPGEF1	chr9	131576769	131740076	protein_coding	-	-1.11173	3.30601e-29
WAC	chr10	28532492	28623112	protein_coding	+	-1.13874	3.33576e-29
ATRX	chrX	77504879	77786233	protein_coding	-	-1.19925	3.52271e-29
SRGAP2B	chr1	144887264	145095528	protein_coding	-	-1.20324	4.17648e-29
TAOK1	chr17	29390362	29551903	protein_coding	+	-1.20411	4.39174e-29
ATRN	chr20	3471017	3651118	protein_coding	+	-1.18944	4.52804e-29
ZC3H13	chr13	45954464	46052759	protein_coding	-	-1.10627	4.89748e-29
SNX30	chr9	112750759	112881671	protein_coding	+	-1.0643	4.91417e-29
BBX	chr3	107522935	107811339	protein_coding	+	-1.38655	5.95472e-29
SECISBP2L	chr15	48988475	49046447	protein_coding	-	-1.11796	6.18162e-29
MTF1	chr1	37809573	37859592	protein_coding	-	-1.01094	6.52993e-29
RAB11FIP1	chr8	37858617	37899497	protein_coding	-	-2.43742	6.59535e-29
DR1	chr1	93345906	93369493	protein_coding	+	-1.12288	6.7616e-29
N4BP2	chr4	40056849	40158252	protein_coding	+	-1.11501	7.51968e-29
LMBR1	chr7	156668945	156893216	protein_coding	-	-1.08418	7.80877e-29
SBNO1	chr12	123289108	123364847	protein_coding	-	-1.01024	7.81518e-29
PDZD2	chr5	31639130	32110932	protein_coding	+	-1.0128	8.14919e-29
SNX13	chr7	17790760	17940501	protein_coding	-	-1.14065	8.25359e-29
USP46	chr4	52590959	52659301	protein_coding	-	-1.18861	9.36965e-29
ARHGAP35	chr19	46860996	47005077	protein_coding	+	-1.23602	1.00853e-28
SPTY2D1	chr11	18606402	18634791	protein_coding	-	-1.2333	1.0412e-28
SEC24A	chr5	134648784	134727909	protein_coding	+	-1.15586	1.08371e-28
BAZ2B	chr2	159318978	159616569	protein_coding	-	-1.3065	1.27635e-28
PKN2	chr1	88684221	88836255	protein_coding	+	-1.02714	1.32981e-28
SOS1	chr2	38981548	39124345	protein_coding	-	-1.17539	1.33897e-28
HNRNPUL2-BSCL2	chr11	62690274	62727384	protein_coding	-	-1.57252	1.57687e-28
MTMR12	chr5	32226993	32312987	protein_coding	-	-1.20886	1.80665e-28
LIN54	chr4	82909972	83012926	protein_coding	-	-1.09788	1.9931e-28
DDX21	chr10	68956169	68985068	protein_coding	+	-1.26757	2.07192e-28
PRKAR1A	chr17	68511779	68551319	protein_coding	+	-1.34848	2.07355e-28
KMT2A	chr11	118436489	118526832	protein_coding	+	-1.02885	2.09504e-28
ERBIN	chr5	65926555	66082546	protein_coding	+	-1.2097	2.22942e-28
NEDD1	chr12	96907223	96953780	protein_coding	+	-1.1425	2.24157e-28
FBN1	chr15	48408312	48645721	protein_coding	-	-1.12925	2.58398e-28
HBS1L	chr6	134960377	135103056	protein_coding	-	-1.03674	2.85375e-28
ITPR1	chr3	4493344	4847506	protein_coding	+	-1.17242	2.9681e-28
CTD-2583A14.10	chr19	57819718	57858941	protein_coding	+	-1.36274	3.41795e-28
SLMAP	chr3	57755449	57930003	protein_coding	+	-1.13986	3.47563e-28
BMPR1A	chr10	86756600	86932825	protein_coding	+	-1.14547	4.03964e-28
NAA35	chr9	85941145	86025462	protein_coding	+	-1.13067	4.19229e-28
SMG1	chr16	18804859	18926408	protein_coding	-	-1.00111	4.70468e-28
BCL9L	chr11	118893874	118925926	protein_coding	-	-1.61356	5.02074e-28
RECQL	chr12	21468909	21501669	protein_coding	-	-1.23948	5.53719e-28
ATF1	chr12	50763709	50821162	protein_coding	+	-1.21103	5.57455e-28
MAP3K2	chr2	127298667	127388465	protein_coding	-	-1.06897	5.72246e-28
TVP23C-CDRT4	chr17	15436020	15563561	protein_coding	-	-1.10066	5.76491e-28
CTNNB1	chr3	41194740	41260096	protein_coding	+	-1.13638	5.83241e-28
MEX3C	chr18	51174549	51218333	protein_coding	-	-1.12084	5.98657e-28
UBQLN1	chr9	83659967	83707958	protein_coding	-	-1.15618	6.78582e-28
ARID4A	chr14	58298503	58373887	protein_coding	+	-1.06074	6.85133e-28
CCNG2	chr4	77157206	77433388	protein_coding	+	-1.48	7.43617e-28
AFF1	chr4	86935001	87141039	protein_coding	+	-1.24497	7.43937e-28
RP11-378J18.9	chr1	222477251	222504622	lncRNA	-	-1.16412	8.08949e-28
MYO5A	chr15	52307282	52529050	protein_coding	-	-1.03334	8.27946e-28
MAN2A2	chr15	90902217	90922584	protein_coding	+	-1.04236	9.29868e-28
CFAP97	chr4	185159664	185209504	protein_coding	-	-1.19981	9.44248e-28
CTDSP2	chr12	57819926	57846729	protein_coding	-	-1.18999	9.9515e-28
NCOA2	chr8	70109781	70403808	protein_coding	-	-1.18726	1.00142e-27
HIF1AN	chr10	100529071	100559998	protein_coding	+	-1.24819	1.01466e-27
HSPE1-MOB4	chr2	197500412	197550726	protein_coding	+	-1.40922	1.17529e-27
CTC-429P9.5	chr19	16639966	16640668	lncRNA	-	-1.03017	1.23917e-27
RLIM	chrX	74582975	74614624	protein_coding	-	-1.07533	1.32988e-27
LANCL1	chr2	210431248	210477652	protein_coding	-	-1.17445	1.38316e-27
MIB1	chr18	21704956	21870953	protein_coding	+	-1.10718	1.47979e-27
CREBBP	chr16	3725053	3880713	protein_coding	-	-1.08143	1.56752e-27
CSNK1G3	chr5	123512098	123617045	protein_coding	+	-1.06239	1.95334e-27
POLK	chr5	75511755	75601144	protein_coding	+	-1.06116	2.08312e-27
PHF20L1	chr8	132775357	132848807	protein_coding	+	-1.17599	2.14692e-27
SPECC1L	chr22	24270816	24417739	protein_coding	+	-1.12123	2.18524e-27
NPTN	chr15	73560013	73634134	protein_coding	-	-1.11716	2.46119e-27
UBE3A	chr15	25333727	25439051	protein_coding	-	-1.10861	3.0645e-27
XRN2	chr20	21303330	21389825	protein_coding	+	-1.08096	3.30364e-27
ADAM17	chr2	9488485	9556732	protein_coding	-	-1.09667	3.38503e-27
TMED7-TICAM2	chr5	115578641	115626161	protein_coding	-	-1.21525	3.58959e-27
RNF41	chr12	56202178	56221933	protein_coding	-	-1.07184	3.85932e-27
CHD6	chr20	41402082	41618384	protein_coding	-	-1.08826	4.34774e-27
EBLN3P	chr9	37079644	37090928	lncRNA	+	-1.1282	4.4113e-27
CDH13	chr16	82626964	83800640	protein_coding	+	-1.03258	4.83228e-27
OXR1	chr8	106270143	106752694	protein_coding	+	-1.02956	6.13621e-27
MIGA1	chr1	77779623	77879539	protein_coding	+	-1.21537	6.35403e-27
SLC35D1	chr1	66999349	67054148	protein_coding	-	-1.06528	7.88557e-27
CCNT1	chr12	48688457	48716998	protein_coding	-	-1.05732	8.10031e-27
RP11-70C1.3	chr3	42785086	42852428	lncRNA	-	-2.3796	8.75329e-27
ZNF217	chr20	53567070	53609907	protein_coding	-	-1.31561	8.77128e-27
RP11-490F3.3	chr9	94116022	94145693	lncRNA	-	-1.37776	9.71231e-27
HEATR5B	chr2	36968382	37084372	protein_coding	-	-1.02964	1.01214e-26
SP1	chr12	53380175	53416446	protein_coding	+	-1.09558	1.04735e-26
SRPK2	chr7	105110703	105399308	protein_coding	-	-1.08469	1.08972e-26
LCOR	chr10	96832253	96995956	protein_coding	+	-1.04387	1.10006e-26
LRP12	chr8	104489230	104589258	protein_coding	-	-1.08151	1.18905e-26
DIS3	chr13	72752168	72782096	protein_coding	-	-1.08885	1.22306e-26
SLC12A6	chr15	34229783	34338060	protein_coding	-	-1.04062	1.25757e-26
TM7SF3	chr12	26971578	27014434	protein_coding	-	-1.36107	1.26253e-26
SDE2	chr1	225982701	225999343	protein_coding	-	-1.03822	1.30959e-26
CERT1	chr5	75356344	75512138	protein_coding	-	-1.06435	1.38836e-26
ZNF292	chr6	87152832	87265943	protein_coding	+	-1.23633	1.44061e-26
PEAK1	chr15	77100655	77420144	protein_coding	-	-1.15809	1.44169e-26
INTS2	chr17	61865366	61928016	protein_coding	-	-1.15102	1.82057e-26
MARK2	chr11	63838927	63911020	protein_coding	+	-1.17592	1.89491e-26
ATP13A3	chr3	194402671	194498364	protein_coding	-	-1.17684	1.91052e-26
SENP1	chr12	48042896	48106079	protein_coding	-	-1.04225	1.96758e-26
IPO7	chr11	9384651	9448127	protein_coding	+	-1.2462	2.03452e-26
DPP8	chr15	65442462	65517704	protein_coding	-	-1.07776	2.06136e-26
THBS2	chr6	169215779	169254050	protein_coding	-	-1.35762	2.11166e-26
MAML1	chr5	179732821	179777283	protein_coding	+	-1.15781	2.25725e-26
TAB3	chrX	30827441	30975084	protein_coding	-	-1.01663	2.25725e-26
ANKS1A	chr6	34889254	35091406	protein_coding	+	-1.0485	2.69857e-26
PIKFYVE	chr2	208266254	208358746	protein_coding	+	-1.05624	2.70718e-26
TGFBRAP1	chr2	105264390	105329735	protein_coding	-	-1.0368	2.96329e-26
RAPH1	chr2	203394344	203535335	protein_coding	-	-1.20765	3.13695e-26
PPIP5K1	chr15	43533461	43590253	protein_coding	-	-1.232	3.2473e-26
OSBPL8	chr12	76351796	76559809	protein_coding	-	-1.28131	3.41028e-26
NCKAP1	chr2	182909114	183038858	protein_coding	-	-1.12605	3.44465e-26
LIMD1	chr3	45555393	45686341	protein_coding	+	-1.26136	3.56523e-26
CHAMP1	chr13	114314481	114337626	protein_coding	+	-1.02165	3.63808e-26
KLF11	chr2	10042848	10054836	protein_coding	+	-1.1504	3.65253e-26
CPEB4	chr5	173888348	173961980	protein_coding	+	-1.41532	3.76858e-26
VANGL1	chr1	115641969	115698224	protein_coding	+	-1.29717	4.12493e-26
TRIM44	chr11	35662774	35818007	protein_coding	+	-1.52927	4.30266e-26
AP1AR	chr4	112231739	112273110	protein_coding	+	-1.1437	4.32261e-26
LMBRD2	chr5	36098406	36151887	protein_coding	-	-1.16611	4.59826e-26
NDUFS1	chr2	206114816	206159509	protein_coding	-	-1.1061	4.88812e-26
PARG	chr10	49818278	49970203	protein_coding	-	-1.00069	5.31037e-26
MINDY2	chr15	58771191	58861900	protein_coding	+	-1.04487	5.41084e-26
TLR4	chr9	117704174	117724735	protein_coding	+	-1.36852	5.86192e-26
ACAP2	chr3	195274744	195443044	protein_coding	-	-1.25751	5.97021e-26
SEC24D	chr4	118722822	118838683	protein_coding	-	-1.21315	5.99857e-26
ZMYM4	chr1	35268708	35422058	protein_coding	+	-1.08738	6.05371e-26
C11orf58	chr11	16613131	16758340	protein_coding	+	-1.09774	6.21192e-26
PTAR1	chr9	69709521	69760011	protein_coding	-	-1.00078	6.21192e-26
EIF4E	chr4	98879275	98929133	protein_coding	-	-1.13793	8.14657e-26
CTDSPL2	chr15	44427621	44529038	protein_coding	+	-1.29332	9.54621e-26
FGD5-AS1	chr3	14920346	14948424	lncRNA	-	-1.04255	9.6213e-26
OSBP	chr11	59574397	59615774	protein_coding	-	-1.11337	1.00656e-25
HEATR1	chr1	236549004	236604516	protein_coding	-	-1.16589	1.10676e-25
MICAL3	chr22	17787648	18024561	protein_coding	-	-1.1297	1.11012e-25
RP1-274L7.5	chrX	130497784	130520309	lncRNA	+	-1.23077	1.11214e-25
NCOA1	chr2	24491253	24770702	protein_coding	+	-1.10893	1.20774e-25
PJA2	chr5	109334712	109409974	protein_coding	-	-1.10309	1.23964e-25
LRRC58	chr3	120324508	120349354	protein_coding	-	-1.06768	1.24958e-25
ABHD2	chr15	89087458	89202355	protein_coding	+	-1.13663	1.28715e-25
ZZEF1	chr17	4004444	4143030	protein_coding	-	-1.13822	1.34865e-25
KIAA0100	chr17	28614445	28645454	protein_coding	-	-1.19536	1.41109e-25
CTC-429P9.4	chr19	16577641	16660115	protein_coding	-	-1.43208	1.44504e-25
TNKS	chr8	9555911	9782346	protein_coding	+	-1.11385	1.44637e-25
MAPK1	chr22	21759656	21867680	protein_coding	-	-1.1554	1.47875e-25
ZBTB6	chr9	122908055	122913323	protein_coding	-	-1.02739	1.5514e-25
GS1-114I9.3	chr7	30362399	30412502	protein_coding	+	-1.16685	1.59376e-25
FBXO21	chr12	117141990	117190471	protein_coding	-	-1.08662	1.6041e-25
QSER1	chr11	32892810	32993316	protein_coding	+	-1.08931	1.69638e-25
LINC02503	chr4	103961615	104037543	lncRNA	+	-1.18373	1.70734e-25
PCDHGB7	chr5	141417644	141512975	protein_coding	+	-1.07229	1.86803e-25
IREB2	chr15	78437430	78501453	protein_coding	+	-1.23238	1.88248e-25
KIF1B	chr1	10210569	10381603	protein_coding	+	-1.13667	1.98524e-25
ZC3HAV1L	chr7	139025705	139036042	protein_coding	-	-1.11001	2.04713e-25
RABGAP1	chr9	122940832	123104866	protein_coding	+	-1.0493	2.05302e-25
AP3S2	chr15	89830598	89894638	protein_coding	-	-1.2948	2.11266e-25
UBE3C	chr7	157138915	157269370	protein_coding	+	-1.07009	2.11274e-25
SEC24C	chr10	73744371	73772161	protein_coding	+	-1.04076	2.31624e-25
CSNK2A1	chr20	472497	543835	protein_coding	-	-1.13308	2.38554e-25
VPS4B	chr18	63389189	63422483	protein_coding	-	-1.10363	2.61909e-25
TRPM7	chr15	50552472	50686797	protein_coding	-	-1.03141	2.65949e-25
ANKRD40	chr17	50693197	50707914	protein_coding	-	-1.21944	2.92588e-25
BPTF	chr17	67825502	67984378	protein_coding	+	-1.20863	2.97761e-25
MIER3	chr5	56919601	56971675	protein_coding	-	-1.14998	2.9877e-25
APPL1	chr3	57227725	57278105	protein_coding	+	-1.13472	2.99445e-25
AC003099.2	chr4	106525400	106938640	lncRNA	+	-1.04554	3.07221e-25
SLAIN2	chr4	48341528	48426201	protein_coding	+	-1.44893	3.27858e-25
SCAMP1	chr5	78360610	78480739	protein_coding	+	-1.1931	3.28252e-25
BRPF3	chr6	36196743	36232790	protein_coding	+	-1.08689	3.92151e-25
RP1-37E16.13	chr22	37639692	37666932	protein_coding	+	-1.0812	4.28099e-25
ATG2B	chr14	96279194	96363341	protein_coding	-	-1.24236	4.42765e-25
SOS2	chr14	50117129	50231578	protein_coding	-	-1.0129	4.8133e-25
SHROOM3	chr4	76435228	76783253	protein_coding	+	-1.50933	5.21633e-25
KAT7	chr17	49788647	49835026	protein_coding	+	-1.21712	5.83823e-25
AC004067.6	chr4	109713915	109801999	protein_coding	-	-1.05965	6.69319e-25
ANKRD52	chr12	56237806	56258384	protein_coding	-	-1.08488	6.72214e-25
TLK1	chr2	170990822	171231314	protein_coding	-	-1.11139	7.08765e-25
CLTC	chr17	59619688	59696956	protein_coding	+	-1.0499	7.66575e-25
HERC1	chr15	63608617	63833948	protein_coding	-	-1.04867	7.72682e-25
METTL14	chr4	118685391	118715433	protein_coding	+	-1.37937	8.03764e-25
ETV3	chr1	157121190	157138474	protein_coding	-	-1.08756	8.10787e-25
NEMP1	chr12	57055642	57088063	protein_coding	-	-1.14964	8.44674e-25
NCOA4	chr10	46005087	46030623	protein_coding	-	-1.01569	8.91228e-25
BAZ1B	chr7	73440405	73522293	protein_coding	-	-1.07961	1.03133e-24
PDZD8	chr10	117277273	117375440	protein_coding	-	-1.44024	1.10253e-24
IDS	chrX	149476987	149521096	protein_coding	-	-1.09453	1.14404e-24
CTC-429P9.2	chr19	16610410	16636531	lncRNA	+	-1.10691	1.15092e-24
SEL1L	chr14	81471546	81533853	protein_coding	-	-1.1277	1.19779e-24
TJP1	chr15	29699366	29968915	protein_coding	-	-1.08861	1.38608e-24
RAB11FIP2	chr10	118004915	118046941	protein_coding	-	-1.04012	1.44851e-24
SET	chr9	128683423	128696400	protein_coding	+	-1.15762	1.62573e-24
CNOT7	chr8	17224965	17246878	protein_coding	-	-1.16615	1.70311e-24
BZW1	chr2	200810593	200827338	protein_coding	+	-1.25258	1.7783e-24
AHNAK	chr11	62433541	62556235	protein_coding	-	-1.26546	1.87659e-24
B3GALT9	chr9	120792402	120799918	protein_coding	+	-1.2422	1.89514e-24
NUFIP2	chr17	29255838	29294148	protein_coding	-	-1.35697	2.03159e-24
EPB41L2	chr6	130839346	131063322	protein_coding	-	-1.09414	2.15017e-24
ZFAND3	chr6	37819726	38154624	protein_coding	+	-1.23165	2.27054e-24
CTD-2207O23.12	chr19	7507051	7519622	protein_coding	+	-1.63956	2.28189e-24
EFR3A	chr8	131904092	132013642	protein_coding	+	-1.30614	2.31206e-24
EEA1	chr12	92770636	92929331	protein_coding	-	-1.13224	2.35435e-24
OCRL	chrX	129539848	129592561	protein_coding	+	-1.06277	2.4408e-24
PTBP3	chr9	112217715	112333664	protein_coding	-	-1.1281	2.5514e-24
TBC1D5	chr3	17157161	18444817	protein_coding	-	-1.3452	2.78446e-24
TRIP12	chr2	229763836	229923239	protein_coding	-	-1.07449	2.83415e-24
THRAP3	chr1	36224431	36305357	protein_coding	+	-1.07323	3.04745e-24
YME1L1	chr10	27110110	27155266	protein_coding	-	-1.05885	3.44636e-24
SIN3A	chr15	75369378	75455842	protein_coding	-	-1.17817	3.6176e-24
RSBN1	chr1	113761831	113812476	protein_coding	-	-1.11704	3.68371e-24
ZNF592	chr15	84748591	84806445	protein_coding	+	-1.01736	3.86666e-24
TAB2	chr6	149218640	149411613	protein_coding	+	-1.03089	3.95289e-24
DCK	chr4	70992537	71030914	protein_coding	+	-1.06388	4.16998e-24
KLF3	chr4	38664196	38701517	protein_coding	+	-1.03141	4.57475e-24
ZNF678	chr1	227563542	227677443	protein_coding	+	-1.01744	4.61828e-24
SMG8	chr17	59209399	59215239	protein_coding	+	-1.18694	5.38405e-24
SSX2IP	chr1	84643705	84690803	protein_coding	-	-1.17088	5.67071e-24
SMURF2	chr17	64542281	64662307	protein_coding	-	-1.16601	6.14381e-24
ARL5A	chr2	151788983	151828492	protein_coding	-	-1.07642	7.70361e-24
ZBTB33	chrX	120250751	120258398	protein_coding	+	-1.04812	8.71698e-24
SLC25A24	chr1	108134042	108200849	protein_coding	-	-1.09336	9.18008e-24
PPFIBP1	chr12	27523430	27695564	protein_coding	+	-1.33932	1.05808e-23
SOCS6	chr18	70289044	70330199	protein_coding	+	-1.14453	1.14829e-23
PCYOX1	chr2	70257385	70281185	protein_coding	+	-1.1419	1.26806e-23
DENND11	chr7	141656727	141702166	protein_coding	-	-1.15223	1.28031e-23
ZMYND11	chr10	134464	254637	protein_coding	+	-1.02836	1.29494e-23
NR1D2	chr3	23945285	23980617	protein_coding	+	-1.15496	1.39431e-23
TMED5	chr1	93149741	93180516	protein_coding	-	-1.14466	1.48001e-23
ZBTB21	chr21	41986830	42010387	protein_coding	-	-1.04551	1.58915e-23
NOS1AP	chr1	162069690	162370475	protein_coding	+	-1.21685	1.68546e-23
RFFL	chr17	35005989	35089319	protein_coding	-	-1.23502	1.73451e-23
ATP2B1	chr12	89588048	89709300	protein_coding	-	-1.12486	1.75561e-23
MARCHF7	chr2	159712456	159771027	protein_coding	+	-1.16153	1.76684e-23
GOLIM4	chr3	168008688	168095924	protein_coding	-	-1.16776	1.77123e-23
KLHL20	chr1	173714940	173786692	protein_coding	+	-1.00569	1.94877e-23
EVC	chr4	5711200	5814305	protein_coding	+	-1.29006	1.96212e-23
PLEKHB2	chr2	131104846	131353709	protein_coding	+	-1.10385	1.96458e-23
QKI	chr6	163413999	163578592	protein_coding	+	-1.36464	2.47356e-23
NDE1	chr16	15643266	15734691	protein_coding	+	-1.07313	2.56521e-23
TRIM32	chr9	116687304	116701300	protein_coding	+	-1.02799	2.56521e-23
MATR3	chr5	139273751	139331671	protein_coding	+	-1.02944	2.58029e-23
MATR3	chr5	139293673	139331677	protein_coding	+	-1.02944	2.58029e-23
GNA13	chr17	65009288	65056740	protein_coding	-	-1.20631	2.58363e-23
MID2	chrX	107825754	107931637	protein_coding	+	-1.06644	2.72751e-23
RCOR1	chr14	102592648	102730561	protein_coding	+	-1.02716	2.93074e-23
CNOT6	chr5	180494378	180578358	protein_coding	+	-1.05005	2.98625e-23
ST13	chr22	40824534	40856639	protein_coding	-	-1.08641	3.07268e-23
SENP2	chr3	185582495	185633551	protein_coding	+	-1.22459	3.1381e-23
WDR26	chr1	224385145	224437033	protein_coding	-	-1.07219	3.27569e-23
CGGBP1	chr3	88051943	88149885	protein_coding	-	-1.06045	3.59414e-23
CDK12	chr17	39461485	39564907	protein_coding	+	-1.55413	3.85618e-23
HBP1	chr7	107168960	107202522	protein_coding	+	-1.11356	3.89607e-23
CNNM4	chr2	96760901	96811874	protein_coding	+	-1.16372	3.92122e-23
ANKRD36C	chr2	95836918	95991831	protein_coding	-	-1.01915	4.09609e-23
TMEM127	chr2	96248513	96265997	protein_coding	-	-1.02271	4.31685e-23
HIVEP2	chr6	142751468	142956698	protein_coding	-	-1.08237	4.82557e-23
G2E3	chr14	30559157	30620064	protein_coding	+	-1.05338	5.05561e-23
ANKIB1	chr7	92245973	92401383	protein_coding	+	-1.06295	5.58463e-23
UBXN7	chr3	196347661	196432430	protein_coding	-	-1.15496	5.59075e-23
ENAH	chr1	225486834	225653142	protein_coding	-	-1.51246	5.70997e-23
ABI3BP	chr3	100749155	100993515	protein_coding	-	-1.08783	5.70997e-23
ARHGAP29	chr1	94148987	94275068	protein_coding	-	-1.34105	6.23998e-23
GTF2A1	chr14	81175451	81221377	protein_coding	-	-1.07141	6.94112e-23
LNPK	chr2	175923881	176002839	protein_coding	-	-1.08705	6.97601e-23
OTUD4	chr4	145110837	145180589	protein_coding	-	-1.14452	7.01749e-23
KCTD20	chr6	36442766	36491143	protein_coding	+	-1.05304	7.73175e-23
USO1	chr4	75724576	75814286	protein_coding	+	-1.00391	7.79652e-23
ATXN7	chr3	63863154	64003462	protein_coding	+	-1.07415	7.97729e-23
RASAL2	chr1	178094103	178484147	protein_coding	+	-1.06599	8.26783e-23
ZNF623	chr8	143636018	143656418	protein_coding	+	-1.15005	9.72391e-23
AGO4	chr1	35808015	35857890	protein_coding	+	-1.08171	9.83283e-23
KIF5B	chr10	32009014	32056425	protein_coding	-	-1.04038	9.98054e-23
HIPK3	chr11	33256671	33357023	protein_coding	+	-1.04138	1.00798e-22
SPOPL	chr2	138501769	138573547	protein_coding	+	-1.26039	1.03323e-22
LARP4	chr12	50392382	50480004	protein_coding	+	-1.19661	1.03473e-22
UHMK1	chr1	162497250	162529631	protein_coding	+	-1.07174	1.11386e-22
HPS5	chr11	18278667	18322198	protein_coding	-	-1.01158	1.35814e-22
RBBP4	chr1	32651141	32686211	protein_coding	+	-1.10674	1.39501e-22
CCDC93	chr2	117915477	118014133	protein_coding	-	-1.01006	1.52888e-22
FAM91A1	chr8	123768438	123815452	protein_coding	+	-1.19309	1.60712e-22
NUP160	chr11	47778086	47848555	protein_coding	-	-1.04231	1.61935e-22
SF3A1	chr22	30331987	30356919	protein_coding	-	-1.42384	1.78847e-22
DSE	chr6	116254172	116444861	protein_coding	+	-1.00931	1.8114e-22
NCOA3	chr20	47501886	47656877	protein_coding	+	-1.07648	1.86694e-22
CREB1	chr2	207529736	207605988	protein_coding	+	-1.3546	1.93366e-22
KIAA1671	chr22	24952715	25197448	protein_coding	+	-1.19644	2.09504e-22
KLHL28	chr14	44924323	45042322	protein_coding	-	-1.07014	2.24357e-22
CUL2	chr10	35008550	35090642	protein_coding	-	-1.02084	2.27266e-22
WASF2	chr1	27404229	27490167	protein_coding	-	-1.09454	2.36121e-22
SYNRG	chr17	37514806	37609472	protein_coding	-	-1.13545	2.36718e-22
POLR1B	chr2	112541914	112579818	protein_coding	+	-1.02741	2.47528e-22
SMNDC1	chr10	110290729	110304938	protein_coding	-	-1.15553	2.683e-22
ZNF320	chr19	52860850	52897693	protein_coding	-	-1.06551	2.70199e-22
CERS6	chr2	168456248	168775134	protein_coding	+	-1.59057	2.9418e-22
GPAT4	chr8	41577186	41625001	protein_coding	+	-1.10653	3.46511e-22
ERLIN1	chr10	100150093	100186033	protein_coding	-	-1.09263	3.48474e-22
VPS41	chr7	38722973	38932394	protein_coding	-	-1.10566	3.51604e-22
PUM2	chr2	20248690	20352234	protein_coding	-	-1.05867	3.57781e-22
APPBP2	chr17	60443157	60526242	protein_coding	-	-1.36116	4.07206e-22
OAS3	chr12	112938050	112976460	protein_coding	+	-1.00239	4.13259e-22
MYO6	chr6	75749191	75919537	protein_coding	+	-1.2228	4.20248e-22
KIF3A	chr5	132692627	132737638	protein_coding	-	-1.1428	4.21073e-22
EPB41L4A	chr5	112142440	112419313	protein_coding	-	-1.13583	4.22895e-22
ENOX2	chrX	130622324	130903234	protein_coding	-	-1.11847	4.59351e-22
VEZF1	chr17	57971546	57988259	protein_coding	-	-1.22231	4.64191e-22
SUZ12	chr17	31937006	32001038	protein_coding	+	-1.06682	4.85267e-22
RASA1	chr5	87267882	87391931	protein_coding	+	-1.11166	5.6849e-22
FKTN	chr9	105558121	105653820	protein_coding	+	-1.00983	5.6849e-22
MYH10	chr17	8474206	8630761	protein_coding	-	-1.0786	6.15953e-22
SPIN1	chr9	88388429	88478694	protein_coding	+	-1.05188	6.60902e-22
YTHDF3	chr8	63168552	63212786	protein_coding	+	-1.05642	6.68989e-22
RGPD5	chr2	109792757	109857705	protein_coding	+	-1.08328	6.78994e-22
DOP1B	chr21	36156781	36294274	protein_coding	+	-1.17546	6.83852e-22
PDPK1	chr16	2537978	2603188	protein_coding	+	-1.18938	7.016e-22
ROCK2	chr2	11179758	11348330	protein_coding	-	-1.07077	7.26094e-22
NUP58	chr13	25301555	25349800	protein_coding	+	-1.05845	7.4585e-22
PARP4	chr13	24420930	24512778	protein_coding	-	-1.10587	7.55325e-22
SERINC1	chr6	122443350	122471807	protein_coding	-	-1.19549	7.65487e-22
GNL3L	chrX	54530182	54621521	protein_coding	+	-1.01431	8.03134e-22
NBPF26	chr1	120723948	120842110	protein_coding	+	-1.56749	8.38314e-22
CTD-2021K4.1	chr2	151802650	151973949	protein_coding	-	-1.10814	8.69156e-22
ATF6	chr1	161766297	161977574	protein_coding	+	-1.08764	8.82883e-22
CTTNBP2NL	chr1	112396213	112463456	protein_coding	+	-1.0059	1.0002e-21
PHACTR2	chr6	143536844	143831185	protein_coding	+	-1.10545	1.00645e-21
USP53	chr4	119212586	119295517	protein_coding	+	-1.02667	1.05693e-21
RAB14	chr9	121178132	121223014	protein_coding	-	-1.01449	1.13216e-21
CAMSAP2	chr1	200739557	200860704	protein_coding	+	-1.0523	1.21585e-21
CCP110	chr16	19523810	19553408	protein_coding	+	-1.02878	1.35922e-21
SESTD1	chr2	179101677	179264832	protein_coding	-	-1.42746	1.42083e-21
CBLL1	chr7	107743948	107761667	protein_coding	+	-1.06325	1.4811e-21
SUSD6	chr14	69611595	69715144	protein_coding	+	-1.07417	1.54184e-21
LIMD1-AS1	chr3	45676368	45689200	lncRNA	-	-1.01513	1.66692e-21
SEPTIN10	chr2	109542798	109614143	protein_coding	-	-1.12153	1.79815e-21
FNDC3A	chr13	48975911	49209779	protein_coding	+	-1.021	1.89872e-21
BRCA2	chr13	32315085	32400268	protein_coding	+	-1.08641	2.02845e-21
TM9SF3	chr10	96518109	96587452	protein_coding	-	-1.16446	2.08651e-21
UNC13B	chr9	35161991	35405338	protein_coding	+	-1.00699	2.09944e-21
SMC5	chr9	70258977	70354873	protein_coding	+	-1.08471	2.17381e-21
TMEM33	chr4	41935128	41960803	protein_coding	+	-1.05878	2.21363e-21
SERINC5	chr5	80111650	80256048	protein_coding	-	-1.09642	2.35934e-21
ISY1-RAB43	chr3	129087574	129161036	protein_coding	-	-1.13403	2.46657e-21
XPO7	chr8	21919661	22006585	protein_coding	+	-1.04171	2.62673e-21
MMGT1	chrX	135960587	135974029	protein_coding	-	-1.08627	2.74376e-21
SLC6A6	chr3	14402575	14489349	protein_coding	+	-1.14867	2.92544e-21
HDGFL3	chr15	83112737	83207823	protein_coding	-	-1.22618	2.94911e-21
PPP6R3	chr11	68460730	68615334	protein_coding	+	-1.07027	3.19796e-21
MYCBP2	chr13	77042473	77327094	protein_coding	-	-1.11087	3.21997e-21
LIG3	chr17	34980511	35009743	protein_coding	+	-1.17098	3.33953e-21
AFAP1	chr4	7758713	7939926	protein_coding	-	-1.07222	3.5658e-21
SERINC3	chr20	44496220	44522085	protein_coding	-	-1.10575	3.61833e-21
GOSR1	chr17	30477361	30527592	protein_coding	+	-1.1387	3.79157e-21
RMI1	chr9	83980797	84004074	protein_coding	+	-1.05319	3.84437e-21
MAGI1	chr3	65353524	66038834	protein_coding	-	-1.09426	3.97314e-21
AHCYL2	chr7	129225022	129430211	protein_coding	+	-1.06242	4.24752e-21
BRWD3	chrX	80669502	80809877	protein_coding	-	-1.1143	4.43792e-21
ITPR3	chr6	33620364	33696574	protein_coding	+	-1.20072	4.75707e-21
HEG1	chr3	124965709	125055997	protein_coding	-	-1.34963	5.41954e-21
RC3H2	chr9	122844555	122905359	protein_coding	-	-1.01613	5.6667e-21
KIAA1217	chr10	23694745	24547848	protein_coding	+	-1.07241	6.08024e-21
RAPGEF5	chr7	22118235	22357154	protein_coding	-	-1.06752	6.08024e-21
PPP1R12B	chr1	202348698	202592706	protein_coding	+	-1.22234	6.16068e-21
DDI2	chr1	15617457	15669044	protein_coding	+	-1.02868	6.4922e-21
DNAJB14	chr4	99896247	99946618	protein_coding	-	-1.08226	6.49577e-21
ITGAV	chr2	186590055	186680901	protein_coding	+	-1.28076	6.57371e-21
DCUN1D1	chr3	182938073	182985953	protein_coding	-	-1.14414	6.69367e-21
AEBP2	chr12	19404044	19720801	protein_coding	+	-1.1615	6.8068e-21
CPD	chr17	30378926	30469989	protein_coding	+	-1.389	7.09222e-21
TMEM131	chr2	97756332	97995948	protein_coding	-	-1.06808	7.62117e-21
NRIP1	chr21	14961234	15065936	protein_coding	-	-1.3111	7.94529e-21
OPA1	chr3	193593143	193697811	protein_coding	+	-1.22308	8.45313e-21
RNF14	chr5	141958327	141990292	protein_coding	+	-1.04296	9.01995e-21
ACBD3	chr1	226144678	226186741	protein_coding	-	-1.00359	9.94725e-21
RSC1A1	chr1	15659868	15661722	protein_coding	+	-1.40812	1.01211e-20
ALG11	chr13	52012390	52079232	protein_coding	+	-1.0909	1.05581e-20
ATP9A	chr20	51596513	51768390	protein_coding	-	-1.23422	1.11263e-20
AZIN1	chr8	102826110	102893864	protein_coding	-	-1.25076	1.12501e-20
GPATCH8	chr17	44395280	44503430	protein_coding	-	-1.1377	1.16129e-20
KCMF1	chr2	84971092	85059472	protein_coding	+	-1.03594	1.18685e-20
CNST	chr1	246566443	246668595	protein_coding	+	-1.00158	1.29389e-20
NIPA1	chr15	22773062	22829789	protein_coding	+	-1.03679	1.31359e-20
ZNF860	chr3	31981749	31991723	protein_coding	+	-1.06261	1.37642e-20
HIP1	chr7	75533297	75738962	protein_coding	-	-1.11835	1.38313e-20
ZNF468	chr19	52838009	52857649	protein_coding	-	-1.13245	1.44267e-20
MAPK9	chr5	180233142	180292099	protein_coding	-	-1.00478	1.52353e-20
SELENOT	chr3	150602874	150630445	protein_coding	+	-1.004	1.69594e-20
RFC1	chr4	39287455	39366375	protein_coding	-	-1.06318	1.70348e-20
MIEF1	chr22	39499431	39518132	protein_coding	+	-1.00387	1.7774e-20
RASSF8	chr12	25959028	26079892	protein_coding	+	-1.2028	1.82615e-20
PLXNC1	chr12	94148576	94307675	protein_coding	+	-1.2682	1.82791e-20
FAM102A	chr9	127940581	127980989	protein_coding	-	-1.11699	1.82791e-20
FEM1B	chr15	68277744	68295862	protein_coding	+	-1.10246	2.05593e-20
CPED1	chr7	120988696	121297442	protein_coding	+	-1.33624	2.13e-20
NAA15	chr4	139301504	139420033	protein_coding	+	-1.09274	2.16639e-20
TJP2	chr9	69121263	69274615	protein_coding	+	-1.02769	2.36134e-20
ARIH1	chr15	72474329	72602987	protein_coding	+	-1.19263	2.44471e-20
TFAM	chr10	58385344	58399220	protein_coding	+	-1.16649	2.75358e-20
SLC44A1	chr9	105244621	105439171	protein_coding	+	-1.08618	2.77433e-20
LPIN2	chr18	2916993	3013144	protein_coding	-	-1.04611	2.94031e-20
MYOF	chr10	93306428	93482334	protein_coding	-	-1.17206	3.08672e-20
SH3RF1	chr4	169094258	169270956	protein_coding	-	-1.17836	3.48184e-20
PATL1	chr11	59636715	59669037	protein_coding	-	-1.05874	3.48783e-20
ANKRD50	chr4	124664047	124712732	protein_coding	-	-1.3725	3.81591e-20
IGLV5-52	chr22	22318726	22319226	IG_V_gene	+	-1.66716	3.8577e-20
ARHGAP32	chr11	128965059	129279324	protein_coding	-	-1.26043	3.89952e-20
TSPYL4	chr6	116249963	116254075	protein_coding	-	-1.02238	4.36922e-20
PDS5A	chr4	39822862	39977956	protein_coding	-	-1.04947	4.3993e-20
LRP10	chr14	22871739	22881713	protein_coding	+	-1.15466	4.9014e-20
RP11-49K24.6	chr18	47108187	47176345	protein_coding	-	-1.23517	4.91003e-20
PARVA	chr11	12377562	12535356	protein_coding	+	-1.0259	5.00481e-20
RGP1	chr9	35749286	35758585	protein_coding	+	-1.03549	5.09684e-20
VPS50	chr7	93232339	93361123	protein_coding	+	-1.13443	5.15547e-20
RP11-565P22.6	chr1	162365406	162383531	protein_coding	+	-1.06582	5.23313e-20
BCL2L11	chr2	111119377	111168445	protein_coding	+	-1.13436	5.38266e-20
ARPP19	chr15	52547044	52569883	protein_coding	-	-1.0376	5.40101e-20
RP11-162P23.2	chr12	111753889	111791418	protein_coding	+	-1.72688	5.54069e-20
AGFG1	chr2	227472151	227561217	protein_coding	+	-1.11325	5.71475e-20
NAA50	chr3	113716457	113746300	protein_coding	-	-1.04729	5.80237e-20
SMARCC1	chr3	47585268	47782106	protein_coding	-	-1.16919	6.10534e-20
WDR31	chr9	113313221	113340298	protein_coding	-	-1.02489	6.62798e-20
TRPS1	chr8	115408495	115809673	protein_coding	-	-1.3415	6.886e-20
LRRC8B	chr1	89524828	89597861	protein_coding	+	-1.0064	7.37382e-20
HSPA13	chr21	14371114	14383484	protein_coding	-	-1.07799	8.59614e-20
THBS1	chr15	39581078	39599466	protein_coding	+	-1.42594	8.62884e-20
NPAT	chr11	108157214	108222638	protein_coding	-	-1.00906	8.85457e-20
CRACD	chr4	56049097	56330609	protein_coding	+	-1.06441	9.01519e-20
CTNND1	chr11	57753242	57819546	protein_coding	+	-1.01798	1.05311e-19
MOSPD2	chrX	14873420	14922327	protein_coding	+	-1.0211	1.05491e-19
ZNF664	chr12	123971844	124015439	protein_coding	+	-1.08178	1.08352e-19
ATP8B1	chr18	57646425	57803315	protein_coding	-	-1.31639	1.12845e-19
KIAA0232	chr4	6781374	6884170	protein_coding	+	-1.1152	1.1344e-19
CALCOCO2	chr17	48831017	48866522	protein_coding	+	-1.18409	1.20452e-19
CLPX	chr15	65148218	65185342	protein_coding	-	-1.18533	1.20901e-19
GFPT1	chr2	69319779	69387250	protein_coding	-	-1.25533	1.22871e-19
EPS8	chr12	15620133	15882329	protein_coding	-	-1.32361	1.25422e-19
AP1G1	chr16	71728999	71809201	protein_coding	-	-1.32536	1.29331e-19
GATAD2B	chr1	153789029	153923360	protein_coding	-	-1.10824	1.33311e-19
TXNRD1	chr12	104215778	104350307	protein_coding	+	-1.26764	1.40831e-19
CSNK1A1	chr5	149492981	149551471	protein_coding	-	-1.02046	1.42364e-19
ZDHHC2	chr8	17156481	17224799	protein_coding	+	-1.36272	1.58092e-19
FCHO2	chr5	72956040	73090522	protein_coding	+	-1.05155	1.7134e-19
MED14	chrX	40648304	40735858	protein_coding	-	-1.09112	1.7179e-19
OTUD7B	chr1	149937811	150010726	protein_coding	-	-1.06385	1.80356e-19
LZTFL1	chr3	45823315	45916042	protein_coding	-	-1.11637	1.81467e-19
CKAP5	chr11	46743047	46846308	protein_coding	-	-1.23677	2.16582e-19
STAU2	chr8	73420368	73747708	protein_coding	-	-1.03456	2.22439e-19
NFKB1	chr4	102501330	102617302	protein_coding	+	-1.03002	2.31018e-19
RP11-259O2.3	chr5	1968093	1969013	lncRNA	+	-1.1967	2.44159e-19
RO60	chr1	193059453	193091777	protein_coding	+	-1.0021	2.63363e-19
RNF20	chr9	101533852	101563344	protein_coding	+	-1.06417	2.70393e-19
GNPNAT1	chr14	52775192	52791668	protein_coding	-	-1.04533	2.70902e-19
RBM18	chr9	122237621	122264840	protein_coding	-	-1.13634	2.80538e-19
SNURF	chr15	24954985	24977850	protein_coding	+	-1.67288	2.9448e-19
ZFP30	chr19	37613748	37692337	protein_coding	-	-1.1357	3.16588e-19
SOGA1	chr20	36777446	36863538	protein_coding	-	-1.01556	3.24511e-19
ARPC4-TTLL3	chr3	9793081	9835401	protein_coding	+	-1.00302	3.3099e-19
PAK2	chr3	196739856	196832647	protein_coding	+	-1.05276	3.37917e-19
SLC25A40	chr7	87833567	87876360	protein_coding	-	-1.01718	3.38528e-19
ZNF827	chr4	145757626	145938823	protein_coding	-	-1.01918	3.48885e-19
STAT3	chr17	42313323	42388540	protein_coding	-	-1.07061	3.67725e-19
RAD23B	chr9	107283136	107332192	protein_coding	+	-1.02781	3.70837e-19
GMFB	chr14	54474483	54489026	protein_coding	-	-1.06	3.90228e-19
CTC-250I14.3	chr19	13139616	13141147	lncRNA	-	-1.73849	4.00083e-19
MAPK14	chr6	36027676	36111236	protein_coding	+	-1.01127	4.02196e-19
RNF2	chr1	185045525	185102603	protein_coding	+	-1.04506	4.46504e-19
NSD3	chr8	38269703	38382272	protein_coding	-	-1.38862	4.84988e-19
MEGF9	chr9	120600810	120714470	protein_coding	-	-1.2461	5.2294e-19
RALGAPA2	chr20	20389529	20712644	protein_coding	-	-1.2292	5.26173e-19
PGM2	chr4	37826659	37862937	protein_coding	+	-1.03365	5.59433e-19
ZNF24	chr18	35332226	35345482	protein_coding	-	-1.00646	6.03409e-19
CRIM1	chr2	36355777	36551135	protein_coding	+	-1.32747	6.19922e-19
CTD-3193O13.11	chr19	7870560	7871296	lncRNA	+	-1.14196	6.41022e-19
LARP1	chr5	154712842	154817605	protein_coding	+	-1.0272	6.70476e-19
RBM7	chr11	114400029	114414203	protein_coding	+	-1.04713	7.25588e-19
DCAF7	chr17	63550476	63594279	protein_coding	+	-1.10768	7.72511e-19
HERC3	chr4	88592433	88708541	protein_coding	+	-1.02372	8.51146e-19
UEVLD	chr11	18529608	18588747	protein_coding	-	-1.05235	8.78198e-19
HOMER1	chr5	79372635	79514134	protein_coding	-	-1.10154	9.29017e-19
ADNP2	chr18	80109261	80147523	protein_coding	+	-1.07891	1.02408e-18
CAND1	chr12	67269357	67319953	protein_coding	+	-1.15228	1.05994e-18
PPP4R2	chr3	72996802	73069198	protein_coding	+	-1.03627	1.22075e-18
TRIM14	chr9	98069274	98119222	protein_coding	-	-1.0901	1.24408e-18
TOR1AIP1	chr1	179882041	179920077	protein_coding	+	-1.07234	1.59319e-18
RASEF	chr9	82979589	83063177	protein_coding	-	-1.43282	1.63622e-18
IPO8	chr12	30628987	30695869	protein_coding	-	-1.11727	1.63743e-18
TANC2	chr17	63009555	63427699	protein_coding	+	-1.53016	1.64699e-18
ZNF45	chr19	43912623	43935282	protein_coding	-	-1.16218	1.65591e-18
AP2B1	chr17	35578045	35726413	protein_coding	+	-1.30717	1.68331e-18
ABCE1	chr4	145098287	145129524	protein_coding	+	-1.06091	1.7113e-18
PIP5K1A	chr1	151197948	151249536	protein_coding	+	-1.07874	1.83628e-18
HOOK3	chr8	42896945	43030535	protein_coding	+	-1.30958	1.95083e-18
GPD1L	chr3	32105688	32168709	protein_coding	+	-1.00741	2.18253e-18
WWC2	chr4	183099256	183320777	protein_coding	+	-1.22146	2.18974e-18
NBR1	chr17	43170480	43211689	protein_coding	+	-1.03287	2.27437e-18
HP1BP3	chr1	20740265	20787323	protein_coding	-	-1.11895	2.60219e-18
ATP11A	chr13	112690037	112887168	protein_coding	+	-1.23699	2.68076e-18
NORAD	chr20	36045617	36051018	lncRNA	-	-1.02129	3.02923e-18
NBN	chr8	89933330	90003228	protein_coding	-	-1.04108	3.04924e-18
ANO6	chr12	45215986	45482280	protein_coding	+	-1.00279	3.25299e-18
DDX18	chr2	117814690	117832377	protein_coding	+	-1.06766	3.30819e-18
ZNF618	chr9	113876281	114056591	protein_coding	+	-1.0349	3.44658e-18
BACE1	chr11	117285231	117316259	protein_coding	-	-1.03636	3.45717e-18
EPN2	chr17	19215614	19336715	protein_coding	+	-1.10584	3.50701e-18
RANBP2	chr2	108719481	108785809	protein_coding	+	-1.20832	3.52604e-18
TGIF2-RAB5IF	chr20	36574552	36612384	protein_coding	+	-1.09858	3.64642e-18
FOXJ2	chr12	8032715	8055517	protein_coding	+	-1.02529	3.70225e-18
MAPK6	chr15	51952105	52067375	protein_coding	+	-1.05125	3.82182e-18
KIF3B	chr20	32277650	32335011	protein_coding	+	-1.06791	4.10177e-18
ZNF281	chr1	200404939	200410056	protein_coding	-	-1.00368	4.16853e-18
WASHC4	chr12	105107323	105169130	protein_coding	+	-1.04986	4.25753e-18
ABCA1	chr9	104781005	104928155	protein_coding	-	-1.07237	4.35004e-18
AC112721.2	chr2	237428919	237434822	lncRNA	-	-1.13614	4.79731e-18
USP1	chr1	62436296	62451804	protein_coding	+	-1.14999	4.93382e-18
MORF4L1	chr15	78810486	78898139	protein_coding	+	-1.06324	5.12471e-18
NEO1	chr15	73051709	73305205	protein_coding	+	-1.39582	5.44906e-18
NSD1	chr5	177133024	177300213	protein_coding	+	-1.11924	5.90218e-18
CPT1A	chr11	68754619	68844410	protein_coding	-	-1.31067	5.99256e-18
ZBTB41	chr1	197153681	197201293	protein_coding	-	-1.06294	7.87482e-18
BCL9	chr1	147541500	147626216	protein_coding	+	-1.29401	8.32922e-18
HMCN1	chr1	185734390	186190949	protein_coding	+	-1.37479	8.37778e-18
BRD3	chr9	134030304	134068535	protein_coding	-	-1.03869	8.89475e-18
CALU	chr7	128739291	128773400	protein_coding	+	-1.22133	9.73552e-18
PRKAR2A	chr3	48744596	48847874	protein_coding	-	-1.1068	1.20285e-17
TIRAP	chr11	126283064	126298845	protein_coding	+	-1.01394	1.20313e-17
KAT6B	chr10	74824926	75032624	protein_coding	+	-1.31809	1.45995e-17
ZNF649	chr19	51889234	51905040	protein_coding	-	-1.17737	1.49204e-17
CTR9	chr11	10751245	10801625	protein_coding	+	-1.02383	1.5498e-17
KIF21A	chr12	39293227	39443390	protein_coding	-	-1.13015	1.66775e-17
SEC23IP	chr10	119892729	119944657	protein_coding	+	-1.10934	1.73118e-17
UBXN2B	chr8	58411358	58451501	protein_coding	+	-1.11197	2.07205e-17
USP22	chr17	20999595	21043760	protein_coding	-	-1.24775	2.26599e-17
CDH11	chr16	64943752	65126112	protein_coding	-	-1.49996	2.48519e-17
DSG2	chr18	31498176	31549008	protein_coding	+	-1.02843	2.60601e-17
ANKRD28	chr3	15667235	15859771	protein_coding	-	-1.16578	3.04727e-17
KLHL42	chr12	27780047	27803040	protein_coding	+	-1.00329	3.06457e-17
KLF10	chr8	102648783	102655725	protein_coding	-	-1.03616	3.26771e-17
SFXN1	chr5	175477061	175529742	protein_coding	+	-1.34898	3.31219e-17
NAV2	chr11	19350723	20121601	protein_coding	+	-1.25847	3.37529e-17
DCP1A	chr3	53283428	53347586	protein_coding	-	-1.02755	3.38449e-17
ABRAXAS1	chr4	83459516	83523348	protein_coding	-	-1.00947	3.48183e-17
USP24	chr1	55066358	55215364	protein_coding	-	-1.08216	3.53206e-17
EPC2	chr2	148644439	148787569	protein_coding	+	-1.03206	3.69159e-17
ZNFX1	chr20	49237945	49278426	protein_coding	-	-1.0215	3.75179e-17
NSF	chr17	46590668	46757464	protein_coding	+	-1.12158	3.77155e-17
SORL1	chr11	121452313	121633763	protein_coding	+	-1.27399	3.77187e-17
PER3	chr1	7784290	7845177	protein_coding	+	-1.12051	4.31321e-17
PCLO	chr7	82754011	83162930	protein_coding	-	-1.09198	4.41888e-17
TACC1	chr8	38728185	38853028	protein_coding	+	-1.16035	4.49154e-17
KCND2	chr7	120273174	120750337	protein_coding	+	-1.17226	4.75569e-17
SCRN1	chr7	29920103	29990289	protein_coding	-	-1.42649	4.83392e-17
YAP1	chr11	102110446	102233424	protein_coding	+	-1.24282	4.9859e-17
GALNT1	chr18	35581116	35711834	protein_coding	+	-1.01189	5.13341e-17
FRS2	chr12	69470348	69579793	protein_coding	+	-1.31968	5.30131e-17
ZNF562	chr19	9641806	9675100	protein_coding	-	-1.01196	5.46495e-17
KDM5A	chr12	280056	389320	protein_coding	-	-1.2062	5.69817e-17
VCL	chr10	73995192	74121363	protein_coding	+	-1.06258	6.17378e-17
AGPAT5	chr8	6708641	6761503	protein_coding	+	-1.06492	6.27908e-17
NCEH1	chr3	172630248	172711218	protein_coding	-	-1.15058	6.69536e-17
ARFGEF3	chr6	138161938	138344663	protein_coding	+	-1.37953	6.97491e-17
PEG3	chr19	56810076	56840728	protein_coding	-	-1.95044	6.98766e-17
HINT3	chr6	125956769	125980244	protein_coding	+	-1.00989	7.01017e-17
HMG20A	chr15	77420411	77485607	protein_coding	+	-1.03499	7.09719e-17
HACD3	chr15	65530417	65578349	protein_coding	+	-1.1194	7.61386e-17
INCENP	chr11	62123997	62153169	protein_coding	+	-1.25208	9.19624e-17
GPD2	chr2	156435289	156613735	protein_coding	+	-1.20883	9.54128e-17
EIF5	chr14	103333543	103345025	protein_coding	+	-1.09908	9.85728e-17
SIPA1L3	chr19	37907207	38208369	protein_coding	+	-1.36048	1.07371e-16
RNF19A	chr8	100257059	100336218	protein_coding	-	-1.21191	1.18634e-16
EIF2S1	chr14	67360327	67386516	protein_coding	+	-1.00501	1.26839e-16
FAM13B	chr5	137937959	138051961	protein_coding	-	-1.0341	1.32344e-16
PRKDC	chr8	47773110	47960178	protein_coding	-	-1.00637	1.33555e-16
SEC23A	chr14	39031918	39109646	protein_coding	-	-1.05454	1.33767e-16
AP5M1	chr14	57268923	57298742	protein_coding	+	-1.0559	1.43655e-16
EXOC6	chr10	92826830	93059493	protein_coding	+	-1.0902	1.44094e-16
MYO5C	chr15	52192321	52295804	protein_coding	-	-1.09499	1.45119e-16
CDC27	chr17	47117702	47189422	protein_coding	-	-1.06328	1.50945e-16
ITGA1	chr5	52787915	52959209	protein_coding	+	-1.12333	1.57206e-16
DUSP16	chr12	12473281	12562863	protein_coding	-	-1.13339	1.60489e-16
WIPF2	chr17	40219303	40284136	protein_coding	+	-1.19729	1.62107e-16
MARVELD2	chr5	69415064	69444330	protein_coding	+	-1.09721	1.64218e-16
TMPO	chr12	98515578	98550351	protein_coding	+	-1.17771	1.68499e-16
SERTAD2	chr2	64631620	64751005	protein_coding	-	-1.00206	1.7018e-16
NID1	chr1	235975829	236065109	protein_coding	-	-1.11464	1.78066e-16
QTRT2	chr3	114005832	114088422	protein_coding	+	-1.02774	1.79812e-16
WBP11	chr12	14784581	14803486	protein_coding	-	-1.18974	1.97796e-16
KLF7	chr2	207074136	207167267	protein_coding	-	-1.16847	2.04772e-16
PEX19	chr1	160276806	160286348	protein_coding	-	-1.01331	2.05681e-16
UBR1	chr15	42942896	43106113	protein_coding	-	-1.04748	2.22132e-16
BPNT2	chr8	56957930	56993867	protein_coding	-	-1.02211	2.38057e-16
CTD-2291D10.4	chr19	23075200	23100361	lncRNA	+	-1.21424	2.47136e-16
SMAD5	chr5	136132844	136188747	protein_coding	+	-1.03471	2.51385e-16
OGFOD1	chr16	56451520	56479104	protein_coding	+	-1.12369	2.60337e-16
GTF2H3	chr12	123633738	123662604	protein_coding	+	-1.11026	2.64806e-16
DCHS1	chr11	6621329	6655809	protein_coding	-	-1.01892	2.79214e-16
AGPS	chr2	177392745	177567024	protein_coding	+	-1.08499	2.79828e-16
MYLK	chr3	123610048	123884332	protein_coding	-	-1.46114	3.01081e-16
TXNDC16	chr14	52430595	52552522	protein_coding	-	-1.04908	3.01677e-16
ATP10D	chr4	47485274	47593486	protein_coding	+	-1.0693	3.71658e-16
MAPK8	chr10	48306638	48439360	protein_coding	+	-1.3453	4.06973e-16
NAV1	chr1	201622884	201826969	protein_coding	+	-1.12462	4.16627e-16
LPP	chr3	188153283	188890671	protein_coding	+	-1.10058	4.29687e-16
TBL1X	chrX	9463319	9741037	protein_coding	+	-1.03884	4.32179e-16
ZNF704	chr8	80628450	80874781	protein_coding	-	-1.1918	4.71435e-16
PDPR	chr16	70114331	70162537	protein_coding	+	-1.00641	4.95022e-16
WWP1	chr8	86342546	86478420	protein_coding	+	-1.3418	5.2069e-16
ATP6V1C1	chr8	103021062	103073051	protein_coding	+	-1.30089	5.45006e-16
CANX	chr5	179678627	179731641	protein_coding	+	-1.06688	5.51507e-16
SLC10A7	chr4	146253974	146521964	protein_coding	-	-1.01834	5.99157e-16
TOM1L1	chr17	54899386	54961956	protein_coding	+	-1.07705	6.3389e-16
TULP4	chr6	158232235	158511828	protein_coding	+	-1.20661	6.35064e-16
PLPP3	chr1	56494760	56645301	protein_coding	-	-1.10788	6.71273e-16
CCDC91	chr12	28133248	28581511	protein_coding	+	-1.16198	6.73347e-16
CTC-270D5.1	chr5	141046259	141096402	lncRNA	-	-1.25858	6.8892e-16
IKZF5	chr10	122990806	123008812	protein_coding	-	-1.03878	7.34969e-16
CCDC47	chr17	63745254	63776351	protein_coding	-	-1.15606	7.37458e-16
TMEM9B-AS1	chr11	8964509	8977527	lncRNA	+	-1.11023	7.53208e-16
AKAP12	chr6	151239966	151358559	protein_coding	+	-1.10893	7.71957e-16
TNS1	chr2	217799587	218033982	protein_coding	-	-1.2097	7.82207e-16
SLC12A2	chr5	128083765	128189677	protein_coding	+	-1.73223	7.82272e-16
PPP2R1B	chr11	111726907	111766389	protein_coding	-	-1.01661	8.17273e-16
RP1-261G23.7	chr6	43770428	43770616	lncRNA	-	-1.04683	8.43408e-16
TMTC2	chr12	82686879	83134870	protein_coding	+	-1.05786	8.55839e-16
MAP3K20	chr2	173075434	173268015	protein_coding	+	-1.13624	8.5965e-16
FKBP15	chr9	113161005	113221318	protein_coding	-	-1.03761	9.42006e-16
EIF4E3	chr3	71675413	71754773	protein_coding	-	-1.08718	9.46915e-16
LAMC1	chr1	183023419	183145592	protein_coding	+	-1.12508	1.06583e-15
PDCD6IP	chr3	33798570	33869707	protein_coding	+	-1.218	1.0763e-15
MGAT5	chr2	134119982	134454621	protein_coding	+	-1.01128	1.13035e-15
COBLL1	chr2	164653623	164843679	protein_coding	-	-1.15249	1.18067e-15
CCNE2	chr8	94879769	94896678	protein_coding	-	-1.22306	1.19991e-15
UHRF1BP1L	chr12	100028454	100142874	protein_coding	-	-1.01329	1.21934e-15
DDHD2	chr8	38225217	38275558	protein_coding	+	-1.7641	1.22577e-15
RP11-27G14.5	chr1	201359017	201385784	lncRNA	-	-1.39773	1.23823e-15
ITGA2	chr5	52989339	53094779	protein_coding	+	-1.15309	1.30166e-15
NDST1	chr5	150485817	150558211	protein_coding	+	-1.06836	1.63169e-15
MSL2	chr3	136148916	136197241	protein_coding	-	-1.06917	1.63532e-15
DCAF17	chr2	171434216	171485052	protein_coding	+	-1.11688	1.65596e-15
ELAPOR2	chr7	86876905	87059654	protein_coding	-	-1.23021	1.95159e-15
PPAT	chr4	56393361	56435615	protein_coding	-	-1.00229	2.00647e-15
PCDHGB5	chr5	141397946	141512975	protein_coding	+	-1.38907	2.00925e-15
SPIRE1	chr18	12446511	12658134	protein_coding	-	-1.26862	2.1513e-15
ITPRIPL2	chr16	19113931	19121629	protein_coding	+	-1.06282	3.11465e-15
DHX40	chr17	59565557	59608345	protein_coding	+	-1.13346	3.9402e-15
SLC7A1	chr13	29509413	29595688	protein_coding	-	-1.10947	4.11729e-15
ATF7IP	chr12	14365675	14502931	protein_coding	+	-1.01194	4.15008e-15
RP11-229P13.23	chr9	137063534	137064581	lncRNA	+	-1.0241	4.23719e-15
B4GALT5	chr20	49632944	49713878	protein_coding	-	-1.12307	4.89962e-15
LIPA	chr10	89213568	89414557	protein_coding	-	-1.09632	5.07122e-15
NOCT	chr4	139015780	139045939	protein_coding	+	-1.5087	5.30283e-15
UTP23	chr8	116766504	116849463	protein_coding	+	-1.12694	5.86139e-15
PTPN13	chr4	86594314	86815171	protein_coding	+	-1.16316	6.04967e-15
AFDN	chr6	167826910	167972023	protein_coding	+	-1.17933	7.14452e-15
STAM	chr10	17644150	17716824	protein_coding	+	-1.00373	7.54546e-15
UNC119B	chr12	120710457	120723640	protein_coding	+	-1.01778	8.33187e-15
KSR1	chr17	27456469	27626438	protein_coding	+	-1.0448	8.43694e-15
RAD21	chr8	116845933	116874776	protein_coding	-	-1.12948	8.45879e-15
EIF2AK2	chr2	37099209	37157522	protein_coding	-	-1.04871	9.67606e-15
PRLR	chr5	35048755	35230487	protein_coding	-	-1.37927	1.01189e-14
BCL2	chr18	63123345	63320128	protein_coding	-	-1.31024	1.12502e-14
MARCHF8	chr10	45454584	45594906	protein_coding	-	-1.0443	1.27555e-14
NAB1	chr2	190646745	190692766	protein_coding	+	-1.01943	1.46768e-14
SPRED2	chr2	65310850	65432637	protein_coding	-	-1.03869	1.69233e-14
APBB2	chr4	40810026	41216714	protein_coding	-	-1.13426	1.71367e-14
SRRM1	chr1	24631715	24673281	protein_coding	+	-1.00926	1.74049e-14
GRHL2	chr8	101492438	101669726	protein_coding	+	-1.04593	1.93824e-14
XPR1	chr1	180632021	180890279	protein_coding	+	-1.01905	2.05419e-14
LHFPL2	chr5	78485214	78770021	protein_coding	-	-1.09809	2.17213e-14
ULK2	chr17	19770828	19867936	protein_coding	-	-1.17326	2.23868e-14
DNAJC6	chr1	65248218	65415871	protein_coding	+	-1.15134	2.26218e-14
PDLIM5	chr4	94451856	94668227	protein_coding	+	-1.20114	2.63265e-14
ABLIM1	chr10	114431112	114768061	protein_coding	-	-1.1683	2.64286e-14
CIPC	chr14	77098125	77117287	protein_coding	+	-1.02613	2.76986e-14
ARHGAP11A	chr15	32615143	32639941	protein_coding	+	-1.45078	2.81192e-14
PALM2AKAP2	chr9	109498324	110172512	protein_coding	+	-1.24606	2.827e-14
HOOK1	chr1	59814785	59876322	protein_coding	+	-1.1851	2.85604e-14
ZNF675	chr19	23525630	23687220	protein_coding	-	-1.15926	2.89742e-14
STT3B	chr3	31532637	31637616	protein_coding	+	-1.05138	3.10383e-14
KIF16B	chr20	16272103	16573448	protein_coding	-	-1.16368	3.13061e-14
PLS1	chr3	142596392	142713664	protein_coding	+	-1.08883	3.33146e-14
CDYL2	chr16	80597906	80804598	protein_coding	-	-1.32459	3.51127e-14
SYDE2	chr1	85156888	85201016	protein_coding	-	-1.07564	3.58652e-14
WEE1	chr11	9573669	9593457	protein_coding	+	-1.03828	3.97042e-14
CMTR2	chr16	71281388	71289715	protein_coding	-	-1.0381	3.97466e-14
ZEB1	chr10	31318494	31529814	protein_coding	+	-1.05072	3.97551e-14
ERAP1	chr5	96760809	96808100	protein_coding	-	-1.03106	4.51004e-14
GLCE	chr15	69160583	69272217	protein_coding	+	-1.0188	4.7617e-14
CPEB2	chr4	15002480	15070153	protein_coding	+	-1.22792	4.84799e-14
MFSD6	chr2	190408354	190509205	protein_coding	+	-1.05409	4.98731e-14
MYO10	chr5	16661906	16936288	protein_coding	-	-1.29972	5.39245e-14
TMEM154	chr4	152618627	152680012	protein_coding	-	-1.01798	6.13235e-14
SAMD8	chr10	75099585	75182123	protein_coding	+	-1.00641	6.37626e-14
FPGT	chr1	74198237	74234086	protein_coding	+	-1.01455	7.27625e-14
SEMA5A	chr5	9035032	9546075	protein_coding	-	-1.0048	7.51784e-14
FOXN3	chr14	89124870	89619149	protein_coding	-	-1.06293	8.23589e-14
FECH	chr18	57544376	57586732	protein_coding	-	-1.18651	8.51008e-14
ZNF776	chr19	57746814	57758148	protein_coding	+	-1.038	9.34359e-14
RRM2B	chr8	102204501	102238961	protein_coding	-	-1.01701	9.94903e-14
AC005606.14	chr16	1984876	1990477	lncRNA	-	-1.09105	1.00207e-13
CHRNA6	chr8	42752619	42796392	protein_coding	-	-1.28272	1.0868e-13
PIGS	chr17	28553382	28571794	protein_coding	-	-1.04237	1.13427e-13
OTUD6B	chr8	91070195	91087095	protein_coding	+	-1.02035	1.19547e-13
F2R	chr5	76716125	76735770	protein_coding	+	-1.16302	1.24414e-13
MAML3	chr4	139716752	140154184	protein_coding	-	-1.02133	1.29796e-13
STK38L	chr12	27243967	27325959	protein_coding	+	-1.04403	1.69056e-13
TMEM39A	chr3	119428948	119468830	protein_coding	-	-1.01105	1.80808e-13
MBNL2	chr13	97221433	97394120	protein_coding	+	-1.17456	1.87255e-13
ZBTB10	chr8	80485618	80526265	protein_coding	+	-1.02977	1.9644e-13
SLC38A1	chr12	46183062	46270017	protein_coding	-	-1.22114	2.04299e-13
XPOT	chr12	64404391	64451125	protein_coding	+	-1.0573	2.05811e-13
BMI1	chr10	22321098	22331484	protein_coding	+	-1.02436	2.34066e-13
UBP1	chr3	33388335	33441371	protein_coding	-	-1.02251	2.5105e-13
PTPRG	chr3	61561568	62297609	protein_coding	+	-1.08585	2.64758e-13
PTPRF	chr1	43525186	43623666	protein_coding	+	-1.01079	3.03965e-13
ENTPD1	chr10	95711778	95877266	protein_coding	+	-1.01933	3.43349e-13
AZI2	chr3	28315002	28349050	protein_coding	-	-1.00862	3.5308e-13
RCHY1	chr4	75479032	75514764	protein_coding	-	-1.02659	3.74897e-13
LINC01614	chr2	215718042	215719424	lncRNA	+	-1.30835	4.22703e-13
ALDH6A1	chr14	74056846	74084492	protein_coding	-	-1.06298	4.76278e-13
CHML	chr1	241628850	241640369	protein_coding	-	-1.08725	5.18301e-13
HSPA4L	chr4	127781820	127840733	protein_coding	+	-1.01178	5.24558e-13
MAP9	chr4	155342657	155376970	protein_coding	-	-1.19675	5.30365e-13
SLC25A36	chr3	140941829	140980995	protein_coding	+	-1.01455	5.39886e-13
FAM102B	chr1	108560088	108644900	protein_coding	+	-1.02855	5.61632e-13
EML1	chr14	99737692	99942060	protein_coding	+	-1.07951	5.90895e-13
TMEM38B	chr9	105694540	105776629	protein_coding	+	-1.26533	7.51022e-13
ARHGEF6	chrX	136665546	136780932	protein_coding	-	-1.30957	7.77375e-13
SASH1	chr6	148272303	148552048	protein_coding	+	-1.03773	8.70497e-13
ZNF587	chr19	57849858	57865117	protein_coding	+	-1.20357	9.0424e-13
RABEP1	chr17	5282264	5386340	protein_coding	+	-1.04288	9.57087e-13
KCTD9	chr8	25427846	25458476	protein_coding	-	-1.06331	1.00861e-12
NBPF9	chr1	149054026	149103561	protein_coding	-	-1.07719	1.0095e-12
CAMK2D	chr4	113418053	113761927	protein_coding	-	-1.18822	1.06055e-12
GAS2L3	chr12	100573682	100628288	protein_coding	+	-1.07729	1.07487e-12
TFRC	chr3	196027182	196082096	protein_coding	-	-1.1207	1.14282e-12
TRIM25	chr17	56836386	56914080	protein_coding	-	-1.12145	1.18075e-12
ANO1	chr11	70078301	70189528	protein_coding	+	-1.52519	1.20848e-12
SOAT1	chr1	179293713	179358680	protein_coding	+	-1.13601	1.39692e-12
PCSK6	chr15	101289783	101525202	protein_coding	-	-1.276	1.40146e-12
RHBDD1	chr2	226835580	226999215	protein_coding	+	-1.0701	1.4383e-12
RPRD1B	chr20	38033724	38127780	protein_coding	+	-1.06318	1.46299e-12
CDC14A	chr1	100345000	100520277	protein_coding	+	-1.11547	1.50394e-12
MAN1A1	chr6	119177204	119349761	protein_coding	-	-1.25214	1.69916e-12
CHST15	chr10	124007667	124093598	protein_coding	-	-1.01012	1.81102e-12
MYO1D	chr17	32492521	32877177	protein_coding	-	-1.13236	1.84715e-12
ZNRF3	chr22	28883571	29057488	protein_coding	+	-1.35374	1.90769e-12
TNS3	chr7	47275153	47582558	protein_coding	-	-1.01821	1.93978e-12
FAM76B	chr11	95768952	95790409	protein_coding	-	-1.05032	2.31931e-12
TTF2	chr1	117060325	117107453	protein_coding	+	-1.16641	2.3337e-12
SLC39A14	chr8	22367277	22434129	protein_coding	+	-1.01188	2.49038e-12
KLHL5	chr4	39045038	39126857	protein_coding	+	-1.03967	2.69534e-12
RACGAP1	chr12	49976922	50033136	protein_coding	-	-1.24024	2.91563e-12
GALNT7	chr4	173168810	173323967	protein_coding	+	-1.36564	2.93738e-12
NUAK1	chr12	106063344	106138954	protein_coding	-	-1.01983	2.94013e-12
CD84	chr1	160541094	160579516	protein_coding	-	-1.03226	3.1309e-12
PDP1	chr8	93857806	93926068	protein_coding	+	-1.12323	3.32017e-12
B3GALNT1	chr3	161083882	161105411	protein_coding	-	-1.04355	3.5285e-12
DLC1	chr8	13083360	13604610	protein_coding	-	-1.16503	3.77365e-12
GNB4	chr3	179396087	179451476	protein_coding	-	-1.12002	3.82722e-12
CMIP	chr16	81444807	81711762	protein_coding	+	-1.02568	3.96582e-12
MCMBP	chr10	119829403	119892556	protein_coding	-	-1.01547	4.06874e-12
ATAD2	chr8	123319849	123416350	protein_coding	-	-1.34822	4.50064e-12
LGALS8	chr1	236517999	236552981	protein_coding	+	-1.06306	4.6518e-12
DIXDC1	chr11	111927143	112022653	protein_coding	+	-1.02967	4.90747e-12
FILIP1L	chr3	99828810	100114513	protein_coding	-	-1.05196	4.99811e-12
SLC4A7	chr3	27372720	27484420	protein_coding	-	-1.17815	5.12066e-12
DDX60	chr4	168216290	168318883	protein_coding	-	-1.242	5.21616e-12
FBXL17	chr5	107859034	108382098	protein_coding	-	-1.04895	5.24736e-12
TAPT1	chr4	16160504	16227410	protein_coding	-	-1.00824	5.39805e-12
ECT2	chr3	172750681	172821474	protein_coding	+	-1.13448	5.42624e-12
RP11-102N12.3	chr4	140756527	140757921	lncRNA	+	-1.55961	6.25672e-12
SKAP2	chr7	26667067	26995239	protein_coding	-	-1.03328	6.38066e-12
SIX4	chr14	60709538	60724351	protein_coding	-	-1.09355	6.4083e-12
RPRD2	chr1	150363090	150476566	protein_coding	+	-1.16352	6.65508e-12
TNRC18	chr7	5306789	5425414	protein_coding	-	-1.00641	6.76368e-12
SGMS2	chr4	107824562	107915047	protein_coding	+	-1.11085	6.8721e-12
SKIL	chr3	170357677	170396835	protein_coding	+	-1.07685	8.47553e-12
CORO2A	chr9	98120974	98192637	protein_coding	-	-1.20448	8.95573e-12
MTSS2	chr16	70661203	70686053	protein_coding	-	-1.04186	9.16906e-12
ADD3	chr10	109996367	110135565	protein_coding	+	-1.18023	9.52382e-12
ITPR2	chr12	26335351	26833194	protein_coding	-	-1.18756	9.8447e-12
NUP210	chr3	13316234	13420322	protein_coding	-	-1.057	1.06552e-11
CELF2	chr10	10798396	11336675	protein_coding	+	-1.06171	1.48109e-11
AMOTL1	chr11	94706430	94876748	protein_coding	+	-1.15216	1.51073e-11
RB1	chr13	48303743	48599436	protein_coding	+	-1.10791	1.57495e-11
COL10A1	chr6	116118908	116158747	protein_coding	-	-1.58306	1.74887e-11
GCLM	chr1	93885198	93909456	protein_coding	-	-1.15452	1.75806e-11
PRKD3	chr2	37250501	37324833	protein_coding	-	-1.00951	1.9249e-11
SPPL3	chr12	120762509	120904358	protein_coding	-	-1.01134	2.11842e-11
KLHL2	chr4	165207560	165323156	protein_coding	+	-1.01643	2.31628e-11
RAB27B	chr18	54717859	54895516	protein_coding	+	-1.27795	2.51605e-11
CDC42BPA	chr1	226989864	227318502	protein_coding	-	-1.03301	2.55795e-11
SLFN5	chr17	35243070	35273655	protein_coding	+	-1.26103	3.11553e-11
TRIQK	chr8	92883531	93017673	protein_coding	-	-1.06665	3.57848e-11
YIPF6	chrX	68498561	68537282	protein_coding	+	-1.02475	3.66781e-11
ESCO2	chr8	27771948	27812640	protein_coding	+	-1.14132	3.70582e-11
FAM198B-AS1	chr4	158170751	158202877	lncRNA	+	-1.4579	5.56976e-11
ACADSB	chr10	123008978	123058290	protein_coding	+	-1.33104	5.6345e-11
CH507-254M2.2	chr21	7430658	7469007	lncRNA	+	-1.26336	5.86307e-11
TGFBR2	chr3	30606600	30694142	protein_coding	+	-1.03119	6.04237e-11
PTPRC	chr1	198638456	198757476	protein_coding	+	-1.07911	6.68504e-11
IGSF3	chr1	116574398	116667755	protein_coding	-	-1.02592	7.84814e-11
TMTC1	chr12	29500839	29784759	protein_coding	-	-1.25094	8.19595e-11
FRMD6	chr14	51489099	51730727	protein_coding	+	-1.18363	9.88693e-11
SLFN11	chr17	35350304	35373701	protein_coding	-	-1.13098	1.06434e-10
SIPA1L2	chr1	232397964	232630571	protein_coding	-	-1.18717	1.09446e-10
TLR3	chr4	186069154	186088073	protein_coding	+	-1.10393	1.13042e-10
ROBO1	chr3	78597238	79767998	protein_coding	-	-1.33639	1.27907e-10
MSR1	chr8	16107877	16567490	protein_coding	-	-1.19315	1.39484e-10
USP14	chr18	158382	214629	protein_coding	+	-1.01955	1.51861e-10
EXOC2	chr6	485153	693139	protein_coding	-	-1.32906	1.60057e-10
PHAX	chr5	126600924	126627252	protein_coding	+	-1.06561	2.31508e-10
RP1-130E4.4	chr6	152091711	152094009	lncRNA	-	-1.60005	2.45469e-10
YPEL2	chr17	59331654	59401729	protein_coding	+	-1.01208	2.52972e-10
GPRIN3	chr4	89236382	89307800	protein_coding	-	-1.07179	2.54199e-10
AKT3	chr1	243488232	243851079	protein_coding	-	-1.30896	2.60289e-10
BAG4	chr8	38176532	38213301	protein_coding	+	-1.44247	2.68752e-10
THRB	chr3	24117152	24495756	protein_coding	-	-1.13151	2.84824e-10
TRIM37	chr17	58982637	59106921	protein_coding	-	-1.17259	3.19764e-10
TLR1	chr4	38790676	38856817	protein_coding	-	-1.20587	3.2531e-10
CLSPN	chr1	35720217	35769978	protein_coding	-	-1.13168	3.28885e-10
MGAT4A	chr2	98619105	98731132	protein_coding	-	-1.24138	3.29387e-10
ARID5B	chr10	61901683	62096944	protein_coding	+	-1.08029	3.56985e-10
ISG20L2	chr1	156721890	156728766	protein_coding	-	-1.132	3.67396e-10
GLRB	chr4	157076124	157172090	protein_coding	+	-1.23149	3.72409e-10
FSTL1	chr3	120392292	120450993	protein_coding	-	-1.22799	3.82265e-10
AGL	chr1	99850360	99924023	protein_coding	+	-1.20592	4.17109e-10
RAB11FIP4	chr17	31391674	31538211	protein_coding	+	-1.24932	4.44822e-10
GNG12	chr1	67701474	67833467	protein_coding	-	-1.01718	4.55171e-10
DDR2	chr1	162631372	162787405	protein_coding	+	-1.01524	5.16424e-10
PIP4P2	chr8	90993801	91040872	protein_coding	-	-1.00271	5.2695e-10
ERLIN2	chr8	37736600	37758422	protein_coding	+	-1.35149	5.32801e-10
SEMA6D	chr15	47184100	47774228	protein_coding	+	-1.46053	5.63148e-10
COBL	chr7	51016211	51316818	protein_coding	-	-1.21358	5.87866e-10
SLC35A5	chr3	112561708	112585579	protein_coding	+	-1.13916	6.46456e-10
UGDH	chr4	39498754	39528311	protein_coding	-	-1.40102	6.95796e-10
SLIT3	chr5	168661732	169301139	protein_coding	-	-1.07717	7.05966e-10
PFKFB3	chr10	6144933	6254644	protein_coding	+	-1.09928	7.21371e-10
PIEZO2	chr18	10666482	11149569	protein_coding	-	-1.19611	7.28351e-10
LGR4	chr11	27365960	27472790	protein_coding	-	-1.41178	7.40928e-10
PDE10A	chr6	165327286	165988078	protein_coding	-	-1.1004	7.58581e-10
NFIC	chr19	3314402	3469217	protein_coding	+	-1.0034	7.95808e-10
TBC1D9	chr4	140620781	140756385	protein_coding	-	-1.52496	8.61622e-10
MARCHF5	chr10	92291166	92353964	protein_coding	+	-1.15016	8.92093e-10
INHBA	chr7	41667167	41705834	protein_coding	-	-1.07077	9.07818e-10
TMEM268	chr9	114611205	114646422	protein_coding	+	-1.16589	1.10508e-09
IGF1R	chr15	98648538	98964530	protein_coding	+	-1.56936	1.16545e-09
TMX4	chr20	7977345	8019805	protein_coding	-	-1.00216	1.16843e-09
ST3GAL1	chr8	133454847	133571940	protein_coding	-	-1.10507	1.28094e-09
LYRM2	chr6	89568143	89638749	protein_coding	-	-1.02465	1.3705e-09
E2F8	chr11	19224062	19241620	protein_coding	-	-1.02405	1.56324e-09
RAB30	chr11	82973132	83071923	protein_coding	-	-1.15228	1.66952e-09
NAV3	chr12	77324640	78213010	protein_coding	+	-1.46054	1.89144e-09
GASK1B	chr4	158124473	158173318	protein_coding	-	-1.52431	1.93964e-09
CKAP2L	chr2	112736348	112764664	protein_coding	-	-1.18681	2.02899e-09
URI1	chr19	29923643	30016612	protein_coding	+	-1.00668	2.03927e-09
AMOT	chrX	112774502	112840831	protein_coding	-	-1.0517	2.04395e-09
FRY	chr13	31846712	32299125	protein_coding	+	-1.09681	2.06868e-09
ATP11B	chr3	182793502	182921629	protein_coding	+	-1.26803	2.10726e-09
DAB2	chr5	39371674	39462300	protein_coding	-	-1.07006	2.72266e-09
PDGFC	chr4	156760453	156971799	protein_coding	-	-1.01882	2.75257e-09
PODXL	chr7	131500261	131558217	protein_coding	-	-1.08067	3.12101e-09
PTPRK	chr6	127968784	128520616	protein_coding	-	-1.05151	3.27406e-09
DAAM1	chr14	59188645	59371405	protein_coding	+	-1.3125	3.96311e-09
MKI67	chr10	128096658	128126423	protein_coding	-	-1.16558	4.32371e-09
CYBB	chrX	37780058	37813461	protein_coding	+	-1.14124	4.37709e-09
SEMA3C	chr7	80742537	80922359	protein_coding	-	-1.32944	4.73711e-09
PSD3	chr8	18527302	19084730	protein_coding	-	-1.5212	4.82223e-09
GNAO1	chr16	56191389	56357444	protein_coding	+	-1.2886	5.50386e-09
TMEM87B	chr2	112055268	112119318	protein_coding	+	-1.02639	5.61021e-09
FPR3	chr19	51795156	51826190	protein_coding	+	-1.2543	6.17204e-09
SYNPO2	chr4	118850687	119061247	protein_coding	+	-1.19906	6.93975e-09
OLR1	chr12	10158300	10172138	protein_coding	-	-1.01331	7.0003e-09
SLC39A6	chr18	36108530	36129385	protein_coding	-	-1.56083	7.19264e-09
F11R	chr1	160995210	161021343	protein_coding	-	-1.03492	7.96659e-09
ATM	chr11	108223043	108369102	protein_coding	+	-1.00792	8.40621e-09
ABCC4	chr13	95019834	95301475	protein_coding	-	-1.28886	8.44317e-09
ADAM12	chr10	126012380	126388477	protein_coding	-	-1.20656	9.41447e-09
TMEM123	chr11	102396331	102470384	protein_coding	-	-1.01372	1.01148e-08
SAMD9	chr7	93099512	93118023	protein_coding	-	-1.05422	1.05604e-08
LAMA2	chr6	128883137	129516566	protein_coding	+	-1.06544	1.07681e-08
RP11-903H12.5	chr14	20684586	20700576	protein_coding	+	-1.11931	1.14551e-08
GREM1	chr15	32718003	32745106	protein_coding	+	-1.17137	1.21321e-08
RASSF6	chr4	73571549	73620631	protein_coding	-	-1.27127	1.24197e-08
TENT4B	chr16	50152910	50235310	protein_coding	+	-1.26506	1.24353e-08
CLSTN2	chr3	139935184	140577397	protein_coding	+	-1.92058	1.26903e-08
DCLK1	chr13	35768651	36131382	protein_coding	-	-1.3891	1.31911e-08
TGFB2	chr1	218345335	218444619	protein_coding	+	-1.08788	1.3423e-08
NAALADL2	chr3	174438572	175810548	protein_coding	+	-1.17925	1.43679e-08
LINC00504	chr4	14470464	14888169	lncRNA	-	-1.12183	1.52773e-08
FBXL20	chr17	39252662	39402523	protein_coding	-	-1.03592	1.53297e-08
MSL1	chr17	40121970	40136917	protein_coding	+	-1.08155	1.5446e-08
IL6ST	chr5	55935094	55995022	protein_coding	-	-1.33496	1.60571e-08
DSP	chr6	7541616	7586714	protein_coding	+	-1.1658	1.62777e-08
NCAPD2	chr12	6493355	6531955	protein_coding	+	-1.04423	1.67295e-08
RALGPS2	chr1	178725146	178921841	protein_coding	+	-1.05421	2.22407e-08
AHR	chr7	16916358	17346152	protein_coding	+	-1.27478	2.23616e-08
NOMO3	chr16	16232505	16300806	protein_coding	+	-1.33793	2.28347e-08
ASPH	chr8	61500555	61714640	protein_coding	-	-1.15116	2.29925e-08
DCAF10	chr9	37800553	37867666	protein_coding	+	-1.14748	2.32211e-08
RGS4	chr1	163068774	163076802	protein_coding	+	-1.27216	2.68499e-08
TM4SF18	chr3	149318497	149334414	protein_coding	-	-1.40834	2.93328e-08
TMEM135	chr11	87037843	87328824	protein_coding	+	-1.19063	3.1063e-08
ZNF486	chr19	20167213	20200488	protein_coding	+	-1.23433	3.49655e-08
FGFR1	chr8	38400214	38468834	protein_coding	-	-1.1903	3.91254e-08
RRP15	chr1	218285292	218337983	protein_coding	+	-1.02669	4.28648e-08
MXRA5	chrX	3308564	3346652	protein_coding	-	-1.26477	4.77655e-08
RHPN2	chr19	32978591	33064888	protein_coding	-	-1.14371	4.81727e-08
ZNF92	chr7	65373798	65401136	protein_coding	+	-1.07402	4.94763e-08
MED1	chr17	39404284	39451272	protein_coding	-	-1.30577	4.96166e-08
KIF11	chr10	92574104	92655395	protein_coding	+	-1.10017	5.54633e-08
GGA2	chr16	23463541	23521995	protein_coding	-	-1.09088	5.65064e-08
KIF13B	chr8	29067277	29263124	protein_coding	-	-1.07274	5.8751e-08
GUCY1A1	chr4	155666725	155737059	protein_coding	+	-1.09285	7.17228e-08
GAS7	chr17	9910605	10198606	protein_coding	-	-1.00096	7.82892e-08
LTBP2	chr14	74498182	74612378	protein_coding	-	-1.04627	7.99314e-08
RGS5	chr1	163111120	163321791	protein_coding	-	-1.41789	8.49079e-08
RGS5	chr1	163244504	163321894	lncRNA	-	-1.41789	8.49079e-08
PCDH1	chr5	141853089	141879246	protein_coding	-	-1.02288	9.4461e-08
LIMCH1	chr4	41359606	41700044	protein_coding	+	-1.06884	1.06109e-07
SARM1	chr17	28364355	28404049	protein_coding	+	-1.04934	1.08353e-07
RAD51AP1	chr12	4538797	4560047	protein_coding	+	-1.09095	1.08659e-07
LYZ	chr12	69348380	69354234	protein_coding	+	-1.74206	1.09332e-07
ARNT2	chr15	80404349	80597933	protein_coding	+	-1.61916	1.10593e-07
NOTCH2NLA	chr1	146146202	146229026	protein_coding	-	-1.15012	1.17953e-07
NLN	chr5	65722204	65871725	protein_coding	+	-1.07812	1.30505e-07
ANTXR1	chr2	69013175	69249327	protein_coding	+	-1.03862	1.40619e-07
TMEM64	chr8	90621994	90791632	protein_coding	-	-1.43659	1.42796e-07
ANKEF1	chr20	9986125	10058303	protein_coding	+	-1.06474	1.6259e-07
RAB21	chr12	71754862	71800286	protein_coding	+	-1.20848	1.75685e-07
FAM234B	chr12	13044380	13142521	protein_coding	+	-1.50607	1.9226e-07
PECAM1	chr17	64319414	64413776	protein_coding	-	-1.09982	2.15002e-07
SLC16A6	chr17	68267025	68291267	protein_coding	-	-1.32005	2.43501e-07
TPD52	chr8	80034744	80231232	protein_coding	-	-1.12407	2.4875e-07
ITPRID2	chr2	181891729	181930738	protein_coding	+	-1.08378	2.53722e-07
TTC33	chr5	40512332	40755963	protein_coding	-	-1.05543	3.31508e-07
AFF3	chr2	99545418	100192428	protein_coding	-	-1.66175	3.38295e-07
RTL9	chrX	110358815	110456334	protein_coding	+	-1.10353	3.44482e-07
CRYBG1	chr6	106360716	106572017	protein_coding	+	-1.10328	3.72987e-07
SESN3	chr11	95165512	95232541	protein_coding	-	-1.1305	3.85487e-07
PEX5L	chr3	179794957	180037053	protein_coding	-	-2.06659	4.29654e-07
NETO2	chr16	47077702	47143945	protein_coding	-	-1.36125	4.5227e-07
PLEKHA6	chr1	204218852	204377665	protein_coding	-	-1.00351	4.84104e-07
ZNF573	chr19	37735832	37817300	protein_coding	-	-1.09804	6.62752e-07
FAM111B	chr11	59107184	59127412	protein_coding	+	-1.08392	7.07716e-07
SORBS2	chr4	185585443	185956652	protein_coding	-	-1.17556	7.15152e-07
ENPP1	chr6	131808015	131895155	protein_coding	+	-1.3192	7.31277e-07
NMNAT2	chr1	183248236	183418380	protein_coding	-	-1.06045	7.53748e-07
SMIM14	chr4	39546335	39638902	protein_coding	-	-1.10835	7.71005e-07
DIO2	chr14	80197525	80387757	protein_coding	-	-1.49832	8.14188e-07
LONRF2	chr2	100271874	100322501	protein_coding	-	-1.08215	8.81239e-07
ASH2L	chr8	38105492	38144076	protein_coding	+	-1.1857	9.23354e-07
GLI3	chr7	41960948	42264100	protein_coding	-	-1.04149	9.52231e-07
PBX3	chr9	125747344	125967377	protein_coding	+	-1.04025	1.10037e-06
DENND1B	chr1	197504747	197775696	protein_coding	-	-1.03054	1.15414e-06
VCAN	chr5	83471617	83582303	protein_coding	+	-1.22881	1.26294e-06
RNF11	chr1	51236272	51273447	protein_coding	+	-1.14048	1.41357e-06
HDC	chr15	50241946	50265965	protein_coding	-	-1.4682	1.61398e-06
HLF	chr17	55264959	55325187	protein_coding	+	-1.02334	1.7234e-06
CDH1	chr16	68737291	68835537	protein_coding	+	-1.25249	1.76506e-06
CX3CR1	chr3	39263494	39281735	protein_coding	-	-1.1413	1.77408e-06
TRPA1	chr8	72019916	72075584	protein_coding	-	-3.45067	1.98191e-06
FGL2	chr7	77193368	77199848	protein_coding	-	-1.08743	2.47827e-06
VAV3	chr1	107571160	107965180	protein_coding	-	-1.11351	2.70068e-06
CD302	chr2	159768627	159798255	protein_coding	-	-1.02397	3.36448e-06
HEPACAM2	chr7	93188533	93226469	protein_coding	-	-1.60394	3.68156e-06
PCDH7	chr4	30720414	31146805	protein_coding	+	-1.06173	3.80899e-06
FNDC1	chr6	159169399	159272108	protein_coding	+	-1.03974	4.44243e-06
ADGRG6	chr6	142301853	142446266	protein_coding	+	-1.07028	4.63599e-06
MRC1	chr10	17809347	17911164	protein_coding	+	-1.47403	4.89115e-06
CGNL1	chr15	57375966	57550717	protein_coding	+	-1.05133	7.84752e-06
CD68	chr17	7579490	7582111	protein_coding	+	-1.00708	8.4282e-06
HCAR1	chr12	122726075	122730844	protein_coding	-	-1.22762	9.25322e-06
NIBAN1	chr1	184790723	184974508	protein_coding	-	-1.07482	9.654e-06
GALNT5	chr2	157257704	157318491	protein_coding	+	-1.39974	1.0896e-05
TNFRSF11B	chr8	118923556	118951885	protein_coding	-	-1.3141	1.13479e-05
NBPF6	chr1	108450281	108471002	protein_coding	+	-1.19102	1.23176e-05
ZNF689	chr16	30602557	30624012	protein_coding	-	-1.50726	1.2631e-05
KIT	chr4	54657917	54740715	protein_coding	+	-1.17453	1.44995e-05
RP11-286N22.8	chr11	61429219	61485822	protein_coding	+	-1.31999	1.56076e-05
INPP4B	chr4	142023159	142847432	protein_coding	-	-1.01922	2.02568e-05
UNC13A	chr19	17601335	17688365	protein_coding	-	-1.16166	2.07604e-05
TOX3	chr16	52436416	52547802	protein_coding	-	-1.46655	2.14561e-05
TCF4	chr18	55222184	55664787	protein_coding	-	-1.15389	2.41265e-05
AC104532.2	chr19	5904840	5914707	protein_coding	+	-1.05999	2.42229e-05
MTCL1	chr18	8705660	8832778	protein_coding	+	-1.04073	2.42942e-05
ENPP5	chr6	46159184	46170980	protein_coding	-	-1.10981	2.79551e-05
DNAJB4	chr1	77979174	78017964	protein_coding	+	-1.10584	3.144e-05
PCDHA10	chr5	140855882	141012347	protein_coding	+	-1.18055	3.42321e-05
ARSG	chr17	68259181	68422731	protein_coding	+	-1.00837	3.46692e-05
C9orf152	chr9	110190047	110208159	protein_coding	-	-1.21172	3.99667e-05
SELENOP	chr5	42799879	42887392	protein_coding	-	-1.11501	4.08618e-05
SYT7	chr11	61513713	61581148	protein_coding	-	-1.10016	4.34479e-05
SORD	chr15	45023146	45077185	protein_coding	+	-1.00482	4.89203e-05
SORCS1	chr10	106573662	107164706	protein_coding	-	-1.23707	6.19601e-05
CTNND2	chr5	10971835	11904446	protein_coding	-	-1.22564	7.2649e-05
ZPLD1	chr3	102099243	102479841	protein_coding	+	-1.29449	8.27265e-05
GPRC5A	chr12	12891558	12917937	protein_coding	+	-1.18742	9.42986e-05
NTN4	chr12	95657806	95791189	protein_coding	-	-1.18586	0.000100207
SCD	chr10	100347232	100364826	protein_coding	+	-1.06146	0.000102155
TCF7L2	chr10	112950246	113167678	protein_coding	+	-1.01409	0.000122066
ATP1A3	chr19	41966581	41997497	protein_coding	-	-1.17571	0.000122478
PDE4B	chr1	65792513	66374579	protein_coding	+	-1.03765	0.000132084
AC061961.2	chr2	154688295	154697817	lncRNA	-	-1.23733	0.00013453
NELL2	chr12	44508274	44921848	protein_coding	-	-1.22458	0.000134599
RAP2C	chrX	132203023	132219480	protein_coding	-	-1.07835	0.000137356
SPOCK1	chr5	136975297	137598379	protein_coding	-	-1.07399	0.000147172
SLC7A2	chr8	17497087	17570573	protein_coding	+	-1.45673	0.000151706
DUSP4	chr8	29333063	29350684	protein_coding	-	-1.59874	0.000176952
ITGA11	chr15	68296531	68432163	protein_coding	-	-1.48804	0.000186108
FAM83D	chr20	38926311	38953106	protein_coding	+	-1.0375	0.000215779
CNTN1	chr12	40692438	41072415	protein_coding	+	-1.0211	0.000219435
NRIP3	chr11	8980575	9004049	protein_coding	-	-1.52775	0.000223267
LMX1B	chr9	126613927	126701032	protein_coding	+	-1.04678	0.000229991
MGLL	chr3	127689061	128052190	protein_coding	-	-1.00181	0.000238021
CDC6	chr17	40287878	40304657	protein_coding	+	-1.11167	0.000239038
ANKRD30A	chr10	37125597	37232567	protein_coding	+	-1.218	0.000256906
PLPBP	chr8	37762594	37779768	protein_coding	+	-1.10787	0.000263574
SYT1	chr12	78863992	79452008	protein_coding	+	-2.55315	0.000278038
TIGAR	chr12	4307762	4360028	protein_coding	+	-1.01413	0.000278954
CHRNB2	chr1	154567777	154580013	protein_coding	+	-1.14441	0.000286795
KCND3	chr1	111770661	111989668	protein_coding	-	-1.0196	0.000302444
STC1	chr8	23841928	23854806	protein_coding	-	-1.2026	0.000340801
DTL	chr1	212035552	212107400	protein_coding	+	-1.15755	0.000346726
GRIK3	chr1	36795526	37034515	protein_coding	-	-1.09168	0.000350161
TNIK	chr3	171058413	171460408	protein_coding	-	-1.18165	0.00036634
NUSAP1	chr15	41320793	41381050	protein_coding	+	-1.04949	0.000371354
MOXD1	chr6	132296054	132401475	protein_coding	-	-1.02858	0.000374497
HS6ST3	chr13	96090106	96839562	protein_coding	+	-1.20642	0.000441271
NCAM2	chr21	20998408	21543329	protein_coding	+	-1.06902	0.00045211
DACH1	chr13	71437965	71867204	protein_coding	-	-1.34231	0.000457757
EPN3	chr17	50532681	50543750	protein_coding	+	-1.0447	0.000459061
CHRDL1	chrX	110673855	110795819	protein_coding	-	-1.17949	0.000462761
ESRRG	chr1	216503245	217137755	protein_coding	-	-1.30106	0.000499714
RHOH	chr4	40191052	40246967	protein_coding	+	-1.0534	0.000502761
AMIGO2	chr12	47075706	47079959	protein_coding	-	-1.13697	0.000509798
TMEM63C	chr14	77116567	77259495	protein_coding	+	-1.10559	0.000528234
RP11-431J24.2	chrX	16152940	16170869	lncRNA	-	-1.13245	0.000566329
CYBRD1	chr2	171522246	171558129	protein_coding	+	-1.0887	0.000570058
ERBB4	chr2	211375716	212538841	protein_coding	-	-1.30939	0.000573038
WNT5A	chr3	55465714	55490539	protein_coding	-	-1.02095	0.00058975
PRKACB	chr1	84078061	84238498	protein_coding	+	-1.43309	0.000647325
RIMS4	chr20	44751807	44810546	protein_coding	-	-1.09507	0.000671951
SLC4A4	chr4	71062666	71572087	protein_coding	+	-1.18524	0.000672329
F2RL2	chr5	76615481	76623413	protein_coding	-	-1.03222	0.000798387
ECEL1	chr2	232479826	232487834	protein_coding	-	-2.70486	0.000817739
GCNT1	chr9	76419849	76651203	protein_coding	+	-1.03195	0.000914862
RP11-284F21.7	chr1	156646506	156661424	lncRNA	-	-1.33333	0.000928963
SELE	chr1	169722639	169764705	protein_coding	-	-1.01936	0.000997602
CEACAM6	chr19	41750976	41772211	protein_coding	+	-2.45888	0.001221
ARMH4	chr14	57999734	58298139	protein_coding	-	-1.02408	0.00136245
CILP	chr15	65194759	65211473	protein_coding	-	-1.01818	0.00143742
ALDH3B2	chr11	67662159	67681224	protein_coding	-	-1.04913	0.00153431
PTPRT	chr20	42072751	43189970	protein_coding	-	-1.17828	0.00158732
LRP2	chr2	169127108	169362534	protein_coding	-	-1.14333	0.0016122
SLC30A8	chr8	116950272	117176714	protein_coding	+	-2.98078	0.00181775
CEACAM5	chr19	41708584	41730433	protein_coding	+	-2.4534	0.00187851
CCDC170	chr6	151494016	151621193	protein_coding	+	-1.11194	0.00193828
RP11-428L9.2	chr10	8970124	8973468	lncRNA	+	-1.70609	0.00193847
ESR1	chr6	151656690	152129619	protein_coding	+	-1.18987	0.00198415
ST8SIA6	chr10	17315420	17454595	protein_coding	-	-1.00095	0.00220588
RET	chr10	43077063	43130351	protein_coding	+	-1.13692	0.00229787
PAPSS2	chr10	87659612	87747705	protein_coding	+	-1.06526	0.00234991
EFEMP1	chr2	55865966	55924139	protein_coding	-	-1.05042	0.00235738
ADCY5	chr3	123282295	123449090	protein_coding	-	-1.28576	0.00244925
STEAP4	chr7	88270891	88306894	protein_coding	-	-1.61228	0.00251284
IGHV1-58	chr14	106622356	106622855	IG_V_gene	-	-1.29284	0.00277348
ATRNL1	chr10	115093364	115948999	protein_coding	+	-1.03099	0.00288332
RNF43	chr17	58353675	58417595	protein_coding	-	-1.0672	0.00316578
IGHV4-31	chr14	106349282	106349792	IG_V_gene	-	-1.33883	0.00329074
IGHV4-61	chr14	106639118	106639657	IG_V_gene	-	-1.32501	0.00329279
CA12	chr15	63321377	63381846	protein_coding	-	-1.32188	0.00347775
IGHV3-49	chr14	106556935	106557477	IG_V_gene	-	-2.25294	0.00349382
IRAIN	chr15	98646950	98647371	lncRNA	-	-1.18989	0.00360571
PTPRN2	chr7	157539055	158587823	protein_coding	-	-1.60476	0.00369758
CTC-338M12.14	chr5	181276847	181277555	lncRNA	+	-1.31471	0.00369758
PCSK1	chr5	96390332	96434143	protein_coding	-	-3.0689	0.00387072
SDR42E1	chr16	81988854	82011481	protein_coding	-	-1.0727	0.00408918
CEACAM1	chr19	42507303	42561234	protein_coding	-	-1.08031	0.00417338
IGHV4-28	chr14	106324253	106324760	IG_V_gene	-	-1.22541	0.00467006
NTRK2	chr9	84668550	85027054	protein_coding	+	-1.16408	0.00509925
CTB-92J24.3	chr19	23919080	23958035	lncRNA	-	-2.10684	0.0057113
BMPR1B	chr4	94757954	95158448	protein_coding	+	-1.06382	0.00597354
IGHV2-26	chr14	106301395	106301862	IG_V_gene	-	-1.33835	0.00607353
SNAP25	chr20	10218829	10307418	protein_coding	+	-2.20876	0.00636027
RP5-925J7.1	chr22	49047483	49052549	lncRNA	-	-1.00229	0.00651525
EGR3	chr8	22687658	22693480	protein_coding	-	-1.0251	0.00655458
IGKV1-17	chr2	89117341	89117844	IG_V_gene	-	-1.56143	0.0066694
CD36	chr7	80369574	80679277	protein_coding	+	-1.3919	0.00683142
SYT13	chr11	45240301	45286341	protein_coding	-	-1.60265	0.00741519
AQP9	chr15	58138168	58185911	protein_coding	+	-1.18332	0.00744098
BCAS1	chr20	53936776	54070594	protein_coding	-	-1.07792	0.00747017
KCNJ3	chr2	154697854	154858354	protein_coding	+	-1.30211	0.00764556
KCNK2	chr1	215005774	215237090	protein_coding	+	-1.35499	0.00782502
IGKV1-37	chr2	89297263	89297785	IG_V_gene	-	-1.01994	0.0083641
GRIA3	chrX	123184152	123490915	protein_coding	+	-1.09746	0.00956638
RRM2	chr2	10120697	10211725	protein_coding	+	-1.12542	0.00981065
TNFSF10	chr3	172505507	172523475	protein_coding	-	-1.00269	0.0105464
VWA2	chr10	114239253	114294489	protein_coding	+	-1.16877	0.0106021
CCND1	chr11	69641155	69654474	protein_coding	+	-1.3449	0.0109686
PRR11	chr17	59155731	59206709	protein_coding	+	-1.05127	0.0109896
SCIN	chr7	12570576	12660182	protein_coding	+	-1.3493	0.0118486
IGHV3-48	chr14	106537809	106538344	IG_V_gene	-	-1.19987	0.0119214
FGF10	chr5	44300246	44389706	protein_coding	-	-1.34457	0.0122234
SLC28A3	chr9	84275456	84340758	protein_coding	-	-1.01205	0.0125837
IGLV10-54	chr22	22214793	22215270	IG_V_gene	+	-1.05021	0.0128817
GRIA2	chr4	157204181	157366075	protein_coding	+	-1.49836	0.0128834
ATP1A4	chr1	160151585	160186980	protein_coding	+	-1.04749	0.013203
RP5-895L2.1	chr1	233724453	233730746	lncRNA	+	-1.05689	0.0136075
CPB1	chr3	148791101	148860187	protein_coding	+	-2.27449	0.0145736
GALNT6	chr12	51351246	51392867	protein_coding	-	-1.13577	0.0153974
SEMA3E	chr7	83363237	83649139	protein_coding	-	-1.05925	0.0156648
ANKRD30B	chr18	14728271	14854038	protein_coding	+	-1.4378	0.0166513
IGHV3-72	chr14	106790693	106791233	IG_V_gene	-	-1.64813	0.0168515
B4GALNT2	chr17	49132459	49176840	protein_coding	+	-1.45635	0.0176944
TCIM	chr8	40153481	40155310	protein_coding	+	-1.2474	0.0178402
IGHV3-66	chr14	106675016	106675544	IG_V_gene	-	-1.53681	0.0189705
TEX14	chr17	58556677	58692055	protein_coding	-	-1.09787	0.0205207
IGHV3-23	chr14	106268605	106269140	IG_V_gene	-	-1.16913	0.0211617
TMEM150C	chr4	82483169	82562357	protein_coding	-	-1.29911	0.0229944
NBPF15	chr1	144421385	144461674	protein_coding	-	-1.04199	0.0236818
FADS2	chr11	61792979	61867354	protein_coding	+	-1.11063	0.023782
OGN	chr9	92383267	92404696	protein_coding	-	-1.33495	0.0247013
ABCA12	chr2	214931541	215138626	protein_coding	-	-1.0124	0.0251072
AOX1	chr2	200586013	200677064	protein_coding	+	-1.06465	0.0258406
IGHV1-18	chr14	106184900	106185394	IG_V_gene	-	-1.26828	0.0266733
SCG3	chr15	51681491	51721026	protein_coding	+	-1.60878	0.0270796
ITGB6	chr2	160099666	160200313	protein_coding	-	-1.45878	0.0272579
NSG2	chr5	174045705	174243501	protein_coding	+	-2.47408	0.0288201
SHISA2	chr13	26044596	26052016	protein_coding	-	-1.05992	0.0289154
AGTR1	chr3	148697783	148743008	protein_coding	+	-1.00356	0.0294866
PI15	chr8	74824533	74855029	protein_coding	+	-1.44363	0.0321137
MS4A7	chr11	60378484	60395951	protein_coding	+	-1.00919	0.0324855
ANK1	chr8	41653219	41896762	protein_coding	-	-1.23317	0.0351112
GJA1	chr6	121435594	121449727	protein_coding	+	-1.09001	0.036237
PCDH9	chr13	66302833	67230445	protein_coding	-	-1.01808	0.0374541
MYH11	chr16	15703134	15857028	protein_coding	-	-1.05918	0.0382385
COLEC12	chr18	316736	500722	protein_coding	-	-1.03856	0.0447506
PGR	chr11	101029623	101129813	protein_coding	-	-1.12294	0.0454828
IGHV1-69D	chr14	106762091	106762588	IG_V_gene	-	-1.05519	0.0471598
LINC02747	chr11	69475566	69481545	lncRNA	-	-1.98077	0.0498038

## Sheet: DN DEGs GSEA CGP
Collection(s):	CGP
# overlaps shown:	10
# genesets in collections:	3438
# genes in comparison (n):	461
# genes in universe (N):	42722
Gene Set Name	# Genes in Gene Set (K)	Description	# Genes in Overlap (k)	k/K	p-value	FDR q-value
DACOSTA_UV_RESPONSE_VIA_ERCC3_DN	856	Genes down-regulated in fibroblasts expressing mutant forms of ERCC3 [GeneID=2071] after UV irradiation.	119	0.139	4.33e-96	1.49e-92
SHEN_SMARCA2_TARGETS_UP	428	Genes whose expression positively correlated with that of SMARCA2 [GeneID=6595] in prostate cancer samples.	64	0.1495	6.85e-53	1.18e-49
DACOSTA_UV_RESPONSE_VIA_ERCC3_COMMON_DN	466	Common down-regulated transcripts in fibroblasts expressing either XP/CS or TDD mutant forms of ERCC3 [GeneID=2071], after UVC irradiation.	65	0.1395	9.98e-52	1.14e-48
GRAESSMANN_APOPTOSIS_BY_DOXORUBICIN_DN	1776	Genes down-regulated in ME-A cells (breast cancer) undergoing apoptosis in response to doxorubicin [PubChem=31703].	107	0.0602	7.34e-49	6.31e-46
GABRIELY_MIR21_TARGETS	289	Genes significantly de-regulated (p < 0.05) by MIR21 [GeneID=406991] in A172 cells (glioma).	47	0.1626	1.08e-40	7.45e-38
HAMAI_APOPTOSIS_VIA_TRAIL_UP	656	Genes up-regulated in T1 cells (primary melanoma, sensitive to TRAIL [GeneID=8743]) compared to G1 cells (metastatic melanoma, resistant to TRAIL).	61	0.093	4.96e-38	2.84e-35
BUYTAERT_PHOTODYNAMIC_THERAPY_STRESS_UP	822	Genes up-regulated in T24 (bladder cancer) cells in response to the photodynamic therapy (PDT) stress.	64	0.0779	2.77e-35	1.36e-32
RODRIGUES_THYROID_CARCINOMA_ANAPLASTIC_UP	720	Genes up-regulated in anaplastic thyroid carcinoma (ATC) compared to normal thyroid tissue.	60	0.0833	9.95e-35	4.28e-32
MILI_PSEUDOPODIA_HAPTOTAXIS_UP	521	Transcripts enriched in pseudopodia of NIH/3T3 cells (fibroblast) in response to haptotactic migratory stimulus by fibronectin, FN1 [GeneID=2335].	51	0.0979	6.01e-33	2.29e-30
CUI_TCF21_TARGETS_2_DN	850	All significantly down-regulated genes in kidney glomeruli isolated from TCF21 [Gene ID=6943] knockout mice.	61	0.0718	1.15e-31	3.94e-29
Gene/Gene Set Overlap Matrix
Entrez Gene Id	Gene Symbol	Gene Description	DACOSTA_UV_RESPONSE_VIA_ERCC3_DN	SHEN_SMARCA2_TARGETS_UP	DACOSTA_UV_RESPONSE_VIA_ERCC3_COMMON_DN	GRAESSMANN_APOPTOSIS_BY_DOXORUBICIN_DN	GABRIELY_MIR21_TARGETS	HAMAI_APOPTOSIS_VIA_TRAIL_UP	BUYTAERT_PHOTODYNAMIC_THERAPY_STRESS_UP	RODRIGUES_THYROID_CARCINOMA_ANAPLASTIC_UP	MILI_PSEUDOPODIA_HAPTOTAXIS_UP	CUI_TCF21_TARGETS_2_DN
546	ATRX	ATRX chromatin remodeler [Source:HGNC Symbol;Acc:HGNC:886]	DACOSTA_UV_RESPONSE_VIA_ERCC3_DN	SHEN_SMARCA2_TARGETS_UP	DACOSTA_UV_RESPONSE_VIA_ERCC3_COMMON_DN	GRAESSMANN_APOPTOSIS_BY_DOXORUBICIN_DN	GABRIELY_MIR21_TARGETS			RODRIGUES_THYROID_CARCINOMA_ANAPLASTIC_UP	MILI_PSEUDOPODIA_HAPTOTAXIS_UP
9748	SLK	STE20 like kinase [Source:HGNC Symbol;Acc:HGNC:11088]	DACOSTA_UV_RESPONSE_VIA_ERCC3_DN	SHEN_SMARCA2_TARGETS_UP	DACOSTA_UV_RESPONSE_VIA_ERCC3_COMMON_DN	GRAESSMANN_APOPTOSIS_BY_DOXORUBICIN_DN		HAMAI_APOPTOSIS_VIA_TRAIL_UP	BUYTAERT_PHOTODYNAMIC_THERAPY_STRESS_UP			CUI_TCF21_TARGETS_2_DN
23469	PHF3	PHD finger protein 3 [Source:HGNC Symbol;Acc:HGNC:8921]	DACOSTA_UV_RESPONSE_VIA_ERCC3_DN	SHEN_SMARCA2_TARGETS_UP	DACOSTA_UV_RESPONSE_VIA_ERCC3_COMMON_DN	GRAESSMANN_APOPTOSIS_BY_DOXORUBICIN_DN		HAMAI_APOPTOSIS_VIA_TRAIL_UP	BUYTAERT_PHOTODYNAMIC_THERAPY_STRESS_UP
29994	BAZ2B	bromodomain adjacent to zinc finger domain 2B [Source:HGNC Symbol;Acc:HGNC:963]	DACOSTA_UV_RESPONSE_VIA_ERCC3_DN	SHEN_SMARCA2_TARGETS_UP	DACOSTA_UV_RESPONSE_VIA_ERCC3_COMMON_DN	GRAESSMANN_APOPTOSIS_BY_DOXORUBICIN_DN		HAMAI_APOPTOSIS_VIA_TRAIL_UP	BUYTAERT_PHOTODYNAMIC_THERAPY_STRESS_UP
8239	USP9X	ubiquitin specific peptidase 9 X-linked [Source:HGNC Symbol;Acc:HGNC:12632]	DACOSTA_UV_RESPONSE_VIA_ERCC3_DN	SHEN_SMARCA2_TARGETS_UP	DACOSTA_UV_RESPONSE_VIA_ERCC3_COMMON_DN	GRAESSMANN_APOPTOSIS_BY_DOXORUBICIN_DN		HAMAI_APOPTOSIS_VIA_TRAIL_UP				CUI_TCF21_TARGETS_2_DN
10274	STAG1	stromal antigen 1 [Source:HGNC Symbol;Acc:HGNC:11354]	DACOSTA_UV_RESPONSE_VIA_ERCC3_DN	SHEN_SMARCA2_TARGETS_UP	DACOSTA_UV_RESPONSE_VIA_ERCC3_COMMON_DN	GRAESSMANN_APOPTOSIS_BY_DOXORUBICIN_DN				RODRIGUES_THYROID_CARCINOMA_ANAPLASTIC_UP	MILI_PSEUDOPODIA_HAPTOTAXIS_UP
26057	ANKRD17	ankyrin repeat domain 17 [Source:HGNC Symbol;Acc:HGNC:23575]	DACOSTA_UV_RESPONSE_VIA_ERCC3_DN	SHEN_SMARCA2_TARGETS_UP	DACOSTA_UV_RESPONSE_VIA_ERCC3_COMMON_DN	GRAESSMANN_APOPTOSIS_BY_DOXORUBICIN_DN
23637	RABGAP1	RAB GTPase activating protein 1 [Source:HGNC Symbol;Acc:HGNC:17155]	DACOSTA_UV_RESPONSE_VIA_ERCC3_DN	SHEN_SMARCA2_TARGETS_UP	DACOSTA_UV_RESPONSE_VIA_ERCC3_COMMON_DN		GABRIELY_MIR21_TARGETS		BUYTAERT_PHOTODYNAMIC_THERAPY_STRESS_UP
9867	PJA2	praja ring finger ubiquitin ligase 2 [Source:HGNC Symbol;Acc:HGNC:17481]	DACOSTA_UV_RESPONSE_VIA_ERCC3_DN	SHEN_SMARCA2_TARGETS_UP	DACOSTA_UV_RESPONSE_VIA_ERCC3_COMMON_DN			HAMAI_APOPTOSIS_VIA_TRAIL_UP	BUYTAERT_PHOTODYNAMIC_THERAPY_STRESS_UP		MILI_PSEUDOPODIA_HAPTOTAXIS_UP
114882	OSBPL8	oxysterol binding protein like 8 [Source:HGNC Symbol;Acc:HGNC:16396]	DACOSTA_UV_RESPONSE_VIA_ERCC3_DN	SHEN_SMARCA2_TARGETS_UP	DACOSTA_UV_RESPONSE_VIA_ERCC3_COMMON_DN			HAMAI_APOPTOSIS_VIA_TRAIL_UP		RODRIGUES_THYROID_CARCINOMA_ANAPLASTIC_UP		CUI_TCF21_TARGETS_2_DN
9857	CEP350	centrosomal protein 350 [Source:HGNC Symbol;Acc:HGNC:24238]	DACOSTA_UV_RESPONSE_VIA_ERCC3_DN	SHEN_SMARCA2_TARGETS_UP	DACOSTA_UV_RESPONSE_VIA_ERCC3_COMMON_DN			HAMAI_APOPTOSIS_VIA_TRAIL_UP
10427	SEC24B	SEC24 homolog B, COPII coat complex component [Source:HGNC Symbol;Acc:HGNC:10704]	DACOSTA_UV_RESPONSE_VIA_ERCC3_DN	SHEN_SMARCA2_TARGETS_UP	DACOSTA_UV_RESPONSE_VIA_ERCC3_COMMON_DN				BUYTAERT_PHOTODYNAMIC_THERAPY_STRESS_UP
64844	MARCHF7	membrane associated ring-CH-type finger 7 [Source:HGNC Symbol;Acc:HGNC:17393]	DACOSTA_UV_RESPONSE_VIA_ERCC3_DN	SHEN_SMARCA2_TARGETS_UP	DACOSTA_UV_RESPONSE_VIA_ERCC3_COMMON_DN				BUYTAERT_PHOTODYNAMIC_THERAPY_STRESS_UP
8648	NCOA1	nuclear receptor coactivator 1 [Source:HGNC Symbol;Acc:HGNC:7668]	DACOSTA_UV_RESPONSE_VIA_ERCC3_DN	SHEN_SMARCA2_TARGETS_UP	DACOSTA_UV_RESPONSE_VIA_ERCC3_COMMON_DN				BUYTAERT_PHOTODYNAMIC_THERAPY_STRESS_UP
9874	TLK1	tousled like kinase 1 [Source:HGNC Symbol;Acc:HGNC:11841]	DACOSTA_UV_RESPONSE_VIA_ERCC3_DN	SHEN_SMARCA2_TARGETS_UP	DACOSTA_UV_RESPONSE_VIA_ERCC3_COMMON_DN					RODRIGUES_THYROID_CARCINOMA_ANAPLASTIC_UP
10771	ZMYND11	zinc finger MYND-type containing 11 [Source:HGNC Symbol;Acc:HGNC:16966]	DACOSTA_UV_RESPONSE_VIA_ERCC3_DN	SHEN_SMARCA2_TARGETS_UP	DACOSTA_UV_RESPONSE_VIA_ERCC3_COMMON_DN						MILI_PSEUDOPODIA_HAPTOTAXIS_UP
84162	BLTP1	bridge-like lipid transfer protein family member 1 [Source:HGNC Symbol;Acc:HGNC:26953]	DACOSTA_UV_RESPONSE_VIA_ERCC3_DN	SHEN_SMARCA2_TARGETS_UP	DACOSTA_UV_RESPONSE_VIA_ERCC3_COMMON_DN
5586	PKN2	protein kinase N2 [Source:HGNC Symbol;Acc:HGNC:9406]	DACOSTA_UV_RESPONSE_VIA_ERCC3_DN	SHEN_SMARCA2_TARGETS_UP	DACOSTA_UV_RESPONSE_VIA_ERCC3_COMMON_DN
23118	TAB2	TGF-beta activated kinase 1 (MAP3K7) binding protein 2 [Source:HGNC Symbol;Acc:HGNC:17075]	DACOSTA_UV_RESPONSE_VIA_ERCC3_DN	SHEN_SMARCA2_TARGETS_UP	DACOSTA_UV_RESPONSE_VIA_ERCC3_COMMON_DN
9320	TRIP12	thyroid hormone receptor interactor 12 [Source:HGNC Symbol;Acc:HGNC:12306]	DACOSTA_UV_RESPONSE_VIA_ERCC3_DN	SHEN_SMARCA2_TARGETS_UP	DACOSTA_UV_RESPONSE_VIA_ERCC3_COMMON_DN
5962	RDX	radixin [Source:HGNC Symbol;Acc:HGNC:9944]	DACOSTA_UV_RESPONSE_VIA_ERCC3_DN	SHEN_SMARCA2_TARGETS_UP		GRAESSMANN_APOPTOSIS_BY_DOXORUBICIN_DN		HAMAI_APOPTOSIS_VIA_TRAIL_UP
23001	WDFY3	WD repeat and FYVE domain containing 3 [Source:HGNC Symbol;Acc:HGNC:20751]	DACOSTA_UV_RESPONSE_VIA_ERCC3_DN	SHEN_SMARCA2_TARGETS_UP		GRAESSMANN_APOPTOSIS_BY_DOXORUBICIN_DN			BUYTAERT_PHOTODYNAMIC_THERAPY_STRESS_UP
4089	SMAD4	SMAD family member 4 [Source:HGNC Symbol;Acc:HGNC:6770]	DACOSTA_UV_RESPONSE_VIA_ERCC3_DN	SHEN_SMARCA2_TARGETS_UP		GRAESSMANN_APOPTOSIS_BY_DOXORUBICIN_DN			BUYTAERT_PHOTODYNAMIC_THERAPY_STRESS_UP
6093	ROCK1	Rho associated coiled-coil containing protein kinase 1 [Source:HGNC Symbol;Acc:HGNC:10251]	DACOSTA_UV_RESPONSE_VIA_ERCC3_DN	SHEN_SMARCA2_TARGETS_UP		GRAESSMANN_APOPTOSIS_BY_DOXORUBICIN_DN					MILI_PSEUDOPODIA_HAPTOTAXIS_UP	CUI_TCF21_TARGETS_2_DN
9306	SOCS6	suppressor of cytokine signaling 6 [Source:HGNC Symbol;Acc:HGNC:16833]	DACOSTA_UV_RESPONSE_VIA_ERCC3_DN	SHEN_SMARCA2_TARGETS_UP		GRAESSMANN_APOPTOSIS_BY_DOXORUBICIN_DN
324	APC	APC regulator of WNT signaling pathway [Source:HGNC Symbol;Acc:HGNC:583]	DACOSTA_UV_RESPONSE_VIA_ERCC3_DN	SHEN_SMARCA2_TARGETS_UP			GABRIELY_MIR21_TARGETS	HAMAI_APOPTOSIS_VIA_TRAIL_UP		RODRIGUES_THYROID_CARCINOMA_ANAPLASTIC_UP	MILI_PSEUDOPODIA_HAPTOTAXIS_UP
9126	SMC3	structural maintenance of chromosomes 3 [Source:HGNC Symbol;Acc:HGNC:2468]	DACOSTA_UV_RESPONSE_VIA_ERCC3_DN	SHEN_SMARCA2_TARGETS_UP				HAMAI_APOPTOSIS_VIA_TRAIL_UP		RODRIGUES_THYROID_CARCINOMA_ANAPLASTIC_UP	MILI_PSEUDOPODIA_HAPTOTAXIS_UP
9652	SKIC3	SKI3 subunit of superkiller complex [Source:HGNC Symbol;Acc:HGNC:23639]	DACOSTA_UV_RESPONSE_VIA_ERCC3_DN	SHEN_SMARCA2_TARGETS_UP				HAMAI_APOPTOSIS_VIA_TRAIL_UP		RODRIGUES_THYROID_CARCINOMA_ANAPLASTIC_UP
6596	HLTF	helicase like transcription factor [Source:HGNC Symbol;Acc:HGNC:11099]	DACOSTA_UV_RESPONSE_VIA_ERCC3_DN	SHEN_SMARCA2_TARGETS_UP				HAMAI_APOPTOSIS_VIA_TRAIL_UP
57498	KIDINS220	kinase D interacting substrate 220 [Source:HGNC Symbol;Acc:HGNC:29508]	DACOSTA_UV_RESPONSE_VIA_ERCC3_DN	SHEN_SMARCA2_TARGETS_UP				HAMAI_APOPTOSIS_VIA_TRAIL_UP
11215	AKAP11	A-kinase anchoring protein 11 [Source:HGNC Symbol;Acc:HGNC:369]	DACOSTA_UV_RESPONSE_VIA_ERCC3_DN	SHEN_SMARCA2_TARGETS_UP				HAMAI_APOPTOSIS_VIA_TRAIL_UP
6655	SOS2	SOS Ras/Rho guanine nucleotide exchange factor 2 [Source:HGNC Symbol;Acc:HGNC:11188]	DACOSTA_UV_RESPONSE_VIA_ERCC3_DN	SHEN_SMARCA2_TARGETS_UP					BUYTAERT_PHOTODYNAMIC_THERAPY_STRESS_UP			CUI_TCF21_TARGETS_2_DN
54665	RSBN1	round spermatid basic protein 1 [Source:HGNC Symbol;Acc:HGNC:25642]	DACOSTA_UV_RESPONSE_VIA_ERCC3_DN	SHEN_SMARCA2_TARGETS_UP
10787	NCKAP1	NCK associated protein 1 [Source:HGNC Symbol;Acc:HGNC:7666]	DACOSTA_UV_RESPONSE_VIA_ERCC3_DN	SHEN_SMARCA2_TARGETS_UP
9575	CLOCK	clock circadian regulator [Source:HGNC Symbol;Acc:HGNC:2082]	DACOSTA_UV_RESPONSE_VIA_ERCC3_DN		DACOSTA_UV_RESPONSE_VIA_ERCC3_COMMON_DN	GRAESSMANN_APOPTOSIS_BY_DOXORUBICIN_DN	GABRIELY_MIR21_TARGETS				MILI_PSEUDOPODIA_HAPTOTAXIS_UP	CUI_TCF21_TARGETS_2_DN
6733	SRPK2	SRSF protein kinase 2 [Source:HGNC Symbol;Acc:HGNC:11306]	DACOSTA_UV_RESPONSE_VIA_ERCC3_DN		DACOSTA_UV_RESPONSE_VIA_ERCC3_COMMON_DN	GRAESSMANN_APOPTOSIS_BY_DOXORUBICIN_DN	GABRIELY_MIR21_TARGETS
23036	ZNF292	zinc finger protein 292 [Source:HGNC Symbol;Acc:HGNC:18410]	DACOSTA_UV_RESPONSE_VIA_ERCC3_DN		DACOSTA_UV_RESPONSE_VIA_ERCC3_COMMON_DN	GRAESSMANN_APOPTOSIS_BY_DOXORUBICIN_DN	GABRIELY_MIR21_TARGETS
56987	BBX	BBX high mobility group box domain containing [Source:HGNC Symbol;Acc:HGNC:14422]	DACOSTA_UV_RESPONSE_VIA_ERCC3_DN		DACOSTA_UV_RESPONSE_VIA_ERCC3_COMMON_DN	GRAESSMANN_APOPTOSIS_BY_DOXORUBICIN_DN		HAMAI_APOPTOSIS_VIA_TRAIL_UP				CUI_TCF21_TARGETS_2_DN
6249	CLIP1	CAP-Gly domain containing linker protein 1 [Source:HGNC Symbol;Acc:HGNC:10461]	DACOSTA_UV_RESPONSE_VIA_ERCC3_DN		DACOSTA_UV_RESPONSE_VIA_ERCC3_COMMON_DN	GRAESSMANN_APOPTOSIS_BY_DOXORUBICIN_DN		HAMAI_APOPTOSIS_VIA_TRAIL_UP				CUI_TCF21_TARGETS_2_DN
7707	ZNF148	zinc finger protein 148 [Source:HGNC Symbol;Acc:HGNC:12933]	DACOSTA_UV_RESPONSE_VIA_ERCC3_DN		DACOSTA_UV_RESPONSE_VIA_ERCC3_COMMON_DN	GRAESSMANN_APOPTOSIS_BY_DOXORUBICIN_DN		HAMAI_APOPTOSIS_VIA_TRAIL_UP
7337	UBE3A	ubiquitin protein ligase E3A [Source:HGNC Symbol;Acc:HGNC:12496]	DACOSTA_UV_RESPONSE_VIA_ERCC3_DN		DACOSTA_UV_RESPONSE_VIA_ERCC3_COMMON_DN	GRAESSMANN_APOPTOSIS_BY_DOXORUBICIN_DN		HAMAI_APOPTOSIS_VIA_TRAIL_UP
3796	KIF2A	kinesin family member 2A [Source:HGNC Symbol;Acc:HGNC:6318]	DACOSTA_UV_RESPONSE_VIA_ERCC3_DN		DACOSTA_UV_RESPONSE_VIA_ERCC3_COMMON_DN	GRAESSMANN_APOPTOSIS_BY_DOXORUBICIN_DN				RODRIGUES_THYROID_CARCINOMA_ANAPLASTIC_UP	MILI_PSEUDOPODIA_HAPTOTAXIS_UP
102	ADAM10	ADAM metallopeptidase domain 10 [Source:HGNC Symbol;Acc:HGNC:188]	DACOSTA_UV_RESPONSE_VIA_ERCC3_DN		DACOSTA_UV_RESPONSE_VIA_ERCC3_COMMON_DN	GRAESSMANN_APOPTOSIS_BY_DOXORUBICIN_DN				RODRIGUES_THYROID_CARCINOMA_ANAPLASTIC_UP
9444	QKI	QKI, KH domain containing RNA binding [Source:HGNC Symbol;Acc:HGNC:21100]	DACOSTA_UV_RESPONSE_VIA_ERCC3_DN		DACOSTA_UV_RESPONSE_VIA_ERCC3_COMMON_DN	GRAESSMANN_APOPTOSIS_BY_DOXORUBICIN_DN					MILI_PSEUDOPODIA_HAPTOTAXIS_UP	CUI_TCF21_TARGETS_2_DN
6938	TCF12	transcription factor 12 [Source:HGNC Symbol;Acc:HGNC:11623]	DACOSTA_UV_RESPONSE_VIA_ERCC3_DN		DACOSTA_UV_RESPONSE_VIA_ERCC3_COMMON_DN	GRAESSMANN_APOPTOSIS_BY_DOXORUBICIN_DN					MILI_PSEUDOPODIA_HAPTOTAXIS_UP
23122	CLASP2	cytoplasmic linker associated protein 2 [Source:HGNC Symbol;Acc:HGNC:17078]	DACOSTA_UV_RESPONSE_VIA_ERCC3_DN		DACOSTA_UV_RESPONSE_VIA_ERCC3_COMMON_DN	GRAESSMANN_APOPTOSIS_BY_DOXORUBICIN_DN
10042	HMGXB4	HMG-box containing 4 [Source:HGNC Symbol;Acc:HGNC:5003]	DACOSTA_UV_RESPONSE_VIA_ERCC3_DN		DACOSTA_UV_RESPONSE_VIA_ERCC3_COMMON_DN	GRAESSMANN_APOPTOSIS_BY_DOXORUBICIN_DN
23161	SNX13	sorting nexin 13 [Source:HGNC Symbol;Acc:HGNC:21335]	DACOSTA_UV_RESPONSE_VIA_ERCC3_DN		DACOSTA_UV_RESPONSE_VIA_ERCC3_COMMON_DN		GABRIELY_MIR21_TARGETS	HAMAI_APOPTOSIS_VIA_TRAIL_UP				CUI_TCF21_TARGETS_2_DN
26130	GAPVD1	GTPase activating protein and VPS9 domains 1 [Source:HGNC Symbol;Acc:HGNC:23375]	DACOSTA_UV_RESPONSE_VIA_ERCC3_DN		DACOSTA_UV_RESPONSE_VIA_ERCC3_COMMON_DN		GABRIELY_MIR21_TARGETS
5311	PKD2	polycystin 2, transient receptor potential cation channel [Source:HGNC Symbol;Acc:HGNC:9009]	DACOSTA_UV_RESPONSE_VIA_ERCC3_DN		DACOSTA_UV_RESPONSE_VIA_ERCC3_COMMON_DN		GABRIELY_MIR21_TARGETS
23347	SMCHD1	structural maintenance of chromosomes flexible hinge domain containing 1 [Source:HGNC Symbol;Acc:HGNC:29090]	DACOSTA_UV_RESPONSE_VIA_ERCC3_DN		DACOSTA_UV_RESPONSE_VIA_ERCC3_COMMON_DN			HAMAI_APOPTOSIS_VIA_TRAIL_UP			MILI_PSEUDOPODIA_HAPTOTAXIS_UP
8500	PPFIA1	PTPRF interacting protein alpha 1 [Source:HGNC Symbol;Acc:HGNC:9245]	DACOSTA_UV_RESPONSE_VIA_ERCC3_DN		DACOSTA_UV_RESPONSE_VIA_ERCC3_COMMON_DN			HAMAI_APOPTOSIS_VIA_TRAIL_UP			MILI_PSEUDOPODIA_HAPTOTAXIS_UP
2186	BPTF	bromodomain PHD finger transcription factor [Source:HGNC Symbol;Acc:HGNC:3581]	DACOSTA_UV_RESPONSE_VIA_ERCC3_DN		DACOSTA_UV_RESPONSE_VIA_ERCC3_COMMON_DN			HAMAI_APOPTOSIS_VIA_TRAIL_UP
490	ATP2B1	ATPase plasma membrane Ca2+ transporting 1 [Source:HGNC Symbol;Acc:HGNC:814]	DACOSTA_UV_RESPONSE_VIA_ERCC3_DN		DACOSTA_UV_RESPONSE_VIA_ERCC3_COMMON_DN				BUYTAERT_PHOTODYNAMIC_THERAPY_STRESS_UP	RODRIGUES_THYROID_CARCINOMA_ANAPLASTIC_UP
6654	SOS1	SOS Ras/Rac guanine nucleotide exchange factor 1 [Source:HGNC Symbol;Acc:HGNC:11187]	DACOSTA_UV_RESPONSE_VIA_ERCC3_DN		DACOSTA_UV_RESPONSE_VIA_ERCC3_COMMON_DN				BUYTAERT_PHOTODYNAMIC_THERAPY_STRESS_UP		MILI_PSEUDOPODIA_HAPTOTAXIS_UP
1387	CREBBP	CREB binding protein [Source:HGNC Symbol;Acc:HGNC:2348]	DACOSTA_UV_RESPONSE_VIA_ERCC3_DN		DACOSTA_UV_RESPONSE_VIA_ERCC3_COMMON_DN				BUYTAERT_PHOTODYNAMIC_THERAPY_STRESS_UP			CUI_TCF21_TARGETS_2_DN
29072	SETD2	SET domain containing 2, histone lysine methyltransferase [Source:HGNC Symbol;Acc:HGNC:18420]	DACOSTA_UV_RESPONSE_VIA_ERCC3_DN		DACOSTA_UV_RESPONSE_VIA_ERCC3_COMMON_DN				BUYTAERT_PHOTODYNAMIC_THERAPY_STRESS_UP
10802	SEC24A	SEC24 homolog A, COPII coat complex component [Source:HGNC Symbol;Acc:HGNC:10703]	DACOSTA_UV_RESPONSE_VIA_ERCC3_DN		DACOSTA_UV_RESPONSE_VIA_ERCC3_COMMON_DN				BUYTAERT_PHOTODYNAMIC_THERAPY_STRESS_UP
79572	ATP13A3	ATPase 13A3 [Source:HGNC Symbol;Acc:HGNC:24113]	DACOSTA_UV_RESPONSE_VIA_ERCC3_DN		DACOSTA_UV_RESPONSE_VIA_ERCC3_COMMON_DN					RODRIGUES_THYROID_CARCINOMA_ANAPLASTIC_UP
4659	PPP1R12A	protein phosphatase 1 regulatory subunit 12A [Source:HGNC Symbol;Acc:HGNC:7618]	DACOSTA_UV_RESPONSE_VIA_ERCC3_DN		DACOSTA_UV_RESPONSE_VIA_ERCC3_COMMON_DN						MILI_PSEUDOPODIA_HAPTOTAXIS_UP
9693	RAPGEF2	Rap guanine nucleotide exchange factor 2 [Source:HGNC Symbol;Acc:HGNC:16854]	DACOSTA_UV_RESPONSE_VIA_ERCC3_DN		DACOSTA_UV_RESPONSE_VIA_ERCC3_COMMON_DN							CUI_TCF21_TARGETS_2_DN
9969	MED13	mediator complex subunit 13 [Source:HGNC Symbol;Acc:HGNC:22474]	DACOSTA_UV_RESPONSE_VIA_ERCC3_DN		DACOSTA_UV_RESPONSE_VIA_ERCC3_COMMON_DN							CUI_TCF21_TARGETS_2_DN
64750	SMURF2	SMAD specific E3 ubiquitin protein ligase 2 [Source:HGNC Symbol;Acc:HGNC:16809]	DACOSTA_UV_RESPONSE_VIA_ERCC3_DN		DACOSTA_UV_RESPONSE_VIA_ERCC3_COMMON_DN
7994	KAT6A	lysine acetyltransferase 6A [Source:HGNC Symbol;Acc:HGNC:13013]	DACOSTA_UV_RESPONSE_VIA_ERCC3_DN		DACOSTA_UV_RESPONSE_VIA_ERCC3_COMMON_DN
1977	EIF4E	eukaryotic translation initiation factor 4E [Source:HGNC Symbol;Acc:HGNC:3287]	DACOSTA_UV_RESPONSE_VIA_ERCC3_DN		DACOSTA_UV_RESPONSE_VIA_ERCC3_COMMON_DN
8505	PARG	poly(ADP-ribose) glycohydrolase [Source:HGNC Symbol;Acc:HGNC:8605]	DACOSTA_UV_RESPONSE_VIA_ERCC3_DN		DACOSTA_UV_RESPONSE_VIA_ERCC3_COMMON_DN
9972	NUP153	nucleoporin 153 [Source:HGNC Symbol;Acc:HGNC:8062]	DACOSTA_UV_RESPONSE_VIA_ERCC3_DN		DACOSTA_UV_RESPONSE_VIA_ERCC3_COMMON_DN
4299	AFF1	ALF transcription elongation factor 1 [Source:HGNC Symbol;Acc:HGNC:7135]	DACOSTA_UV_RESPONSE_VIA_ERCC3_DN		DACOSTA_UV_RESPONSE_VIA_ERCC3_COMMON_DN
200576	PIKFYVE	phosphoinositide kinase, FYVE-type zinc finger containing [Source:HGNC Symbol;Acc:HGNC:23785]	DACOSTA_UV_RESPONSE_VIA_ERCC3_DN		DACOSTA_UV_RESPONSE_VIA_ERCC3_COMMON_DN
23294	ANKS1A	ankyrin repeat and sterile alpha motif domain containing 1A [Source:HGNC Symbol;Acc:HGNC:20961]	DACOSTA_UV_RESPONSE_VIA_ERCC3_DN		DACOSTA_UV_RESPONSE_VIA_ERCC3_COMMON_DN
10527	IPO7	importin 7 [Source:HGNC Symbol;Acc:HGNC:9852]	DACOSTA_UV_RESPONSE_VIA_ERCC3_DN		DACOSTA_UV_RESPONSE_VIA_ERCC3_COMMON_DN
23186	RCOR1	REST corepressor 1 [Source:HGNC Symbol;Acc:HGNC:17441]	DACOSTA_UV_RESPONSE_VIA_ERCC3_DN		DACOSTA_UV_RESPONSE_VIA_ERCC3_COMMON_DN
9931	HELZ	helicase with zinc finger [Source:HGNC Symbol;Acc:HGNC:16878]	DACOSTA_UV_RESPONSE_VIA_ERCC3_DN		DACOSTA_UV_RESPONSE_VIA_ERCC3_COMMON_DN
8853	ASAP2	ArfGAP with SH3 domain, ankyrin repeat and PH domain 2 [Source:HGNC Symbol;Acc:HGNC:2721]	DACOSTA_UV_RESPONSE_VIA_ERCC3_DN		DACOSTA_UV_RESPONSE_VIA_ERCC3_COMMON_DN
26058	GIGYF2	GRB10 interacting GYF protein 2 [Source:HGNC Symbol;Acc:HGNC:11960]	DACOSTA_UV_RESPONSE_VIA_ERCC3_DN		DACOSTA_UV_RESPONSE_VIA_ERCC3_COMMON_DN
9202	ZMYM4	zinc finger MYM-type containing 4 [Source:HGNC Symbol;Acc:HGNC:13055]	DACOSTA_UV_RESPONSE_VIA_ERCC3_DN		DACOSTA_UV_RESPONSE_VIA_ERCC3_COMMON_DN
7058	THBS2	thrombospondin 2 [Source:HGNC Symbol;Acc:HGNC:11786]	DACOSTA_UV_RESPONSE_VIA_ERCC3_DN		DACOSTA_UV_RESPONSE_VIA_ERCC3_COMMON_DN
57553	MICAL3	microtubule associated monooxygenase, calponin and LIM domain containing 3 [Source:HGNC Symbol;Acc:HGNC:24694]	DACOSTA_UV_RESPONSE_VIA_ERCC3_DN		DACOSTA_UV_RESPONSE_VIA_ERCC3_COMMON_DN
23384	SPECC1L	sperm antigen with calponin homology and coiled-coil domains 1 like [Source:HGNC Symbol;Acc:HGNC:29022]	DACOSTA_UV_RESPONSE_VIA_ERCC3_DN		DACOSTA_UV_RESPONSE_VIA_ERCC3_COMMON_DN
5286	PIK3C2A	phosphatidylinositol-4-phosphate 3-kinase catalytic subunit type 2 alpha [Source:HGNC Symbol;Acc:HGNC:8971]	DACOSTA_UV_RESPONSE_VIA_ERCC3_DN			GRAESSMANN_APOPTOSIS_BY_DOXORUBICIN_DN	GABRIELY_MIR21_TARGETS				MILI_PSEUDOPODIA_HAPTOTAXIS_UP
55183	RIF1	replication timing regulatory factor 1 [Source:HGNC Symbol;Acc:HGNC:23207]	DACOSTA_UV_RESPONSE_VIA_ERCC3_DN			GRAESSMANN_APOPTOSIS_BY_DOXORUBICIN_DN		HAMAI_APOPTOSIS_VIA_TRAIL_UP		RODRIGUES_THYROID_CARCINOMA_ANAPLASTIC_UP
3708	ITPR1	inositol 1,4,5-trisphosphate receptor type 1 [Source:HGNC Symbol;Acc:HGNC:6180]	DACOSTA_UV_RESPONSE_VIA_ERCC3_DN			GRAESSMANN_APOPTOSIS_BY_DOXORUBICIN_DN		HAMAI_APOPTOSIS_VIA_TRAIL_UP
83737	ITCH	itchy E3 ubiquitin protein ligase [Source:HGNC Symbol;Acc:HGNC:13890]	DACOSTA_UV_RESPONSE_VIA_ERCC3_DN			GRAESSMANN_APOPTOSIS_BY_DOXORUBICIN_DN			BUYTAERT_PHOTODYNAMIC_THERAPY_STRESS_UP	RODRIGUES_THYROID_CARCINOMA_ANAPLASTIC_UP
9871	SEC24D	SEC24 homolog D, COPII coat complex component [Source:HGNC Symbol;Acc:HGNC:10706]	DACOSTA_UV_RESPONSE_VIA_ERCC3_DN			GRAESSMANN_APOPTOSIS_BY_DOXORUBICIN_DN			BUYTAERT_PHOTODYNAMIC_THERAPY_STRESS_UP
6868	ADAM17	ADAM metallopeptidase domain 17 [Source:HGNC Symbol;Acc:HGNC:195]	DACOSTA_UV_RESPONSE_VIA_ERCC3_DN			GRAESSMANN_APOPTOSIS_BY_DOXORUBICIN_DN			BUYTAERT_PHOTODYNAMIC_THERAPY_STRESS_UP
1457	CSNK2A1	casein kinase 2 alpha 1 [Source:HGNC Symbol;Acc:HGNC:2457]	DACOSTA_UV_RESPONSE_VIA_ERCC3_DN			GRAESSMANN_APOPTOSIS_BY_DOXORUBICIN_DN			BUYTAERT_PHOTODYNAMIC_THERAPY_STRESS_UP
8897	MTMR3	myotubularin related protein 3 [Source:HGNC Symbol;Acc:HGNC:7451]	DACOSTA_UV_RESPONSE_VIA_ERCC3_DN			GRAESSMANN_APOPTOSIS_BY_DOXORUBICIN_DN			BUYTAERT_PHOTODYNAMIC_THERAPY_STRESS_UP
54765	TRIM44	tripartite motif containing 44 [Source:HGNC Symbol;Acc:HGNC:19016]	DACOSTA_UV_RESPONSE_VIA_ERCC3_DN			GRAESSMANN_APOPTOSIS_BY_DOXORUBICIN_DN					MILI_PSEUDOPODIA_HAPTOTAXIS_UP
23167	EFR3A	EFR3 homolog A [Source:HGNC Symbol;Acc:HGNC:28970]	DACOSTA_UV_RESPONSE_VIA_ERCC3_DN			GRAESSMANN_APOPTOSIS_BY_DOXORUBICIN_DN					MILI_PSEUDOPODIA_HAPTOTAXIS_UP
657	BMPR1A	bone morphogenetic protein receptor type 1A [Source:HGNC Symbol;Acc:HGNC:1076]	DACOSTA_UV_RESPONSE_VIA_ERCC3_DN			GRAESSMANN_APOPTOSIS_BY_DOXORUBICIN_DN						CUI_TCF21_TARGETS_2_DN
29957	SLC25A24	solute carrier family 25 member 24 [Source:HGNC Symbol;Acc:HGNC:20662]	DACOSTA_UV_RESPONSE_VIA_ERCC3_DN			GRAESSMANN_APOPTOSIS_BY_DOXORUBICIN_DN
27252	KLHL20	kelch like family member 20 [Source:HGNC Symbol;Acc:HGNC:25056]	DACOSTA_UV_RESPONSE_VIA_ERCC3_DN			GRAESSMANN_APOPTOSIS_BY_DOXORUBICIN_DN
4775	NFATC3	nuclear factor of activated T cells 3 [Source:HGNC Symbol;Acc:HGNC:7777]	DACOSTA_UV_RESPONSE_VIA_ERCC3_DN			GRAESSMANN_APOPTOSIS_BY_DOXORUBICIN_DN
23085	ERC1	ELKS/RAB6-interacting/CAST family member 1 [Source:HGNC Symbol;Acc:HGNC:17072]	DACOSTA_UV_RESPONSE_VIA_ERCC3_DN			GRAESSMANN_APOPTOSIS_BY_DOXORUBICIN_DN
23527	ACAP2	ArfGAP with coiled-coil, ankyrin repeat and PH domains 2 [Source:HGNC Symbol;Acc:HGNC:16469]	DACOSTA_UV_RESPONSE_VIA_ERCC3_DN				GABRIELY_MIR21_TARGETS			RODRIGUES_THYROID_CARCINOMA_ANAPLASTIC_UP		CUI_TCF21_TARGETS_2_DN
5926	ARID4A	AT-rich interaction domain 4A [Source:HGNC Symbol;Acc:HGNC:9885]	DACOSTA_UV_RESPONSE_VIA_ERCC3_DN				GABRIELY_MIR21_TARGETS					CUI_TCF21_TARGETS_2_DN
8661	EIF3A	eukaryotic translation initiation factor 3 subunit A [Source:HGNC Symbol;Acc:HGNC:3271]	DACOSTA_UV_RESPONSE_VIA_ERCC3_DN					HAMAI_APOPTOSIS_VIA_TRAIL_UP	BUYTAERT_PHOTODYNAMIC_THERAPY_STRESS_UP
23047	PDS5B	PDS5 cohesin associated factor B [Source:HGNC Symbol;Acc:HGNC:20418]	DACOSTA_UV_RESPONSE_VIA_ERCC3_DN					HAMAI_APOPTOSIS_VIA_TRAIL_UP
9648	GCC2	GRIP and coiled-coil domain containing 2 [Source:HGNC Symbol;Acc:HGNC:23218]	DACOSTA_UV_RESPONSE_VIA_ERCC3_DN					HAMAI_APOPTOSIS_VIA_TRAIL_UP
9188	DDX21	DExD-box helicase 21 [Source:HGNC Symbol;Acc:HGNC:2744]	DACOSTA_UV_RESPONSE_VIA_ERCC3_DN					HAMAI_APOPTOSIS_VIA_TRAIL_UP
9031	BAZ1B	bromodomain adjacent to zinc finger domain 1B [Source:HGNC Symbol;Acc:HGNC:961]	DACOSTA_UV_RESPONSE_VIA_ERCC3_DN					HAMAI_APOPTOSIS_VIA_TRAIL_UP
9728	SECISBP2L	SECIS binding protein 2 like [Source:HGNC Symbol;Acc:HGNC:28997]	DACOSTA_UV_RESPONSE_VIA_ERCC3_DN						BUYTAERT_PHOTODYNAMIC_THERAPY_STRESS_UP			CUI_TCF21_TARGETS_2_DN
23199	GSE1	Gse1 coiled-coil protein [Source:HGNC Symbol;Acc:HGNC:28979]	DACOSTA_UV_RESPONSE_VIA_ERCC3_DN						BUYTAERT_PHOTODYNAMIC_THERAPY_STRESS_UP
9043	SPAG9	sperm associated antigen 9 [Source:HGNC Symbol;Acc:HGNC:14524]	DACOSTA_UV_RESPONSE_VIA_ERCC3_DN						BUYTAERT_PHOTODYNAMIC_THERAPY_STRESS_UP
9044	BTAF1	B-TFIID TATA-box binding protein associated factor 1 [Source:HGNC Symbol;Acc:HGNC:17307]	DACOSTA_UV_RESPONSE_VIA_ERCC3_DN							RODRIGUES_THYROID_CARCINOMA_ANAPLASTIC_UP		CUI_TCF21_TARGETS_2_DN
25832	NBPF14	NBPF member 14 [Source:HGNC Symbol;Acc:HGNC:25232]	DACOSTA_UV_RESPONSE_VIA_ERCC3_DN							RODRIGUES_THYROID_CARCINOMA_ANAPLASTIC_UP
9522	SCAMP1	secretory carrier membrane protein 1 [Source:HGNC Symbol;Acc:HGNC:10563]	DACOSTA_UV_RESPONSE_VIA_ERCC3_DN							RODRIGUES_THYROID_CARCINOMA_ANAPLASTIC_UP
9645	MICAL2	microtubule associated monooxygenase, calponin and LIM domain containing 2 [Source:HGNC Symbol;Acc:HGNC:24693]	DACOSTA_UV_RESPONSE_VIA_ERCC3_DN							RODRIGUES_THYROID_CARCINOMA_ANAPLASTIC_UP
10499	NCOA2	nuclear receptor coactivator 2 [Source:HGNC Symbol;Acc:HGNC:7669]	DACOSTA_UV_RESPONSE_VIA_ERCC3_DN								MILI_PSEUDOPODIA_HAPTOTAXIS_UP
26046	LTN1	listerin E3 ubiquitin protein ligase 1 [Source:HGNC Symbol;Acc:HGNC:13082]	DACOSTA_UV_RESPONSE_VIA_ERCC3_DN								MILI_PSEUDOPODIA_HAPTOTAXIS_UP
54453	RIN2	Ras and Rab interactor 2 [Source:HGNC Symbol;Acc:HGNC:18750]	DACOSTA_UV_RESPONSE_VIA_ERCC3_DN									CUI_TCF21_TARGETS_2_DN
6787	NEK4	NIMA related kinase 4 [Source:HGNC Symbol;Acc:HGNC:11399]	DACOSTA_UV_RESPONSE_VIA_ERCC3_DN
55589	BMP2K	BMP2 inducible kinase [Source:HGNC Symbol;Acc:HGNC:18041]	DACOSTA_UV_RESPONSE_VIA_ERCC3_DN
26018	LRIG1	leucine rich repeats and immunoglobulin like domains 1 [Source:HGNC Symbol;Acc:HGNC:17360]	DACOSTA_UV_RESPONSE_VIA_ERCC3_DN
8455	ATRN	attractin [Source:HGNC Symbol;Acc:HGNC:885]	DACOSTA_UV_RESPONSE_VIA_ERCC3_DN
23140	ZZEF1	zinc finger ZZ-type and EF-hand domain containing 1 [Source:HGNC Symbol;Acc:HGNC:29027]	DACOSTA_UV_RESPONSE_VIA_ERCC3_DN
7003	TEAD1	TEA domain transcription factor 1 [Source:HGNC Symbol;Acc:HGNC:11714]	DACOSTA_UV_RESPONSE_VIA_ERCC3_DN
8658	TNKS	tankyrase [Source:HGNC Symbol;Acc:HGNC:11941]	DACOSTA_UV_RESPONSE_VIA_ERCC3_DN
2909	ARHGAP35	Rho GTPase activating protein 35 [Source:HGNC Symbol;Acc:HGNC:4591]	DACOSTA_UV_RESPONSE_VIA_ERCC3_DN
51742	ARID4B	AT-rich interaction domain 4B [Source:HGNC Symbol;Acc:HGNC:15550]		SHEN_SMARCA2_TARGETS_UP		GRAESSMANN_APOPTOSIS_BY_DOXORUBICIN_DN		HAMAI_APOPTOSIS_VIA_TRAIL_UP	BUYTAERT_PHOTODYNAMIC_THERAPY_STRESS_UP
394	ARHGAP5	Rho GTPase activating protein 5 [Source:HGNC Symbol;Acc:HGNC:675]		SHEN_SMARCA2_TARGETS_UP		GRAESSMANN_APOPTOSIS_BY_DOXORUBICIN_DN		HAMAI_APOPTOSIS_VIA_TRAIL_UP		RODRIGUES_THYROID_CARCINOMA_ANAPLASTIC_UP	MILI_PSEUDOPODIA_HAPTOTAXIS_UP	CUI_TCF21_TARGETS_2_DN
9774	BCLAF1	BCL2 associated transcription factor 1 [Source:HGNC Symbol;Acc:HGNC:16863]		SHEN_SMARCA2_TARGETS_UP		GRAESSMANN_APOPTOSIS_BY_DOXORUBICIN_DN		HAMAI_APOPTOSIS_VIA_TRAIL_UP		RODRIGUES_THYROID_CARCINOMA_ANAPLASTIC_UP	MILI_PSEUDOPODIA_HAPTOTAXIS_UP
5781	PTPN11	protein tyrosine phosphatase non-receptor type 11 [Source:HGNC Symbol;Acc:HGNC:9644]		SHEN_SMARCA2_TARGETS_UP		GRAESSMANN_APOPTOSIS_BY_DOXORUBICIN_DN				RODRIGUES_THYROID_CARCINOMA_ANAPLASTIC_UP
79646	PANK3	pantothenate kinase 3 [Source:HGNC Symbol;Acc:HGNC:19365]		SHEN_SMARCA2_TARGETS_UP		GRAESSMANN_APOPTOSIS_BY_DOXORUBICIN_DN						CUI_TCF21_TARGETS_2_DN
10944	C11orf58	chromosome 11 open reading frame 58 [Source:HGNC Symbol;Acc:HGNC:16990]		SHEN_SMARCA2_TARGETS_UP		GRAESSMANN_APOPTOSIS_BY_DOXORUBICIN_DN
4763	NF1	neurofibromin 1 [Source:HGNC Symbol;Acc:HGNC:7765]		SHEN_SMARCA2_TARGETS_UP		GRAESSMANN_APOPTOSIS_BY_DOXORUBICIN_DN
139322	APOOL	apolipoprotein O like [Source:HGNC Symbol;Acc:HGNC:24009]		SHEN_SMARCA2_TARGETS_UP		GRAESSMANN_APOPTOSIS_BY_DOXORUBICIN_DN
3842	TNPO1	transportin 1 [Source:HGNC Symbol;Acc:HGNC:6401]		SHEN_SMARCA2_TARGETS_UP			GABRIELY_MIR21_TARGETS	HAMAI_APOPTOSIS_VIA_TRAIL_UP
9879	DDX46	DEAD-box helicase 46 [Source:HGNC Symbol;Acc:HGNC:18681]		SHEN_SMARCA2_TARGETS_UP			GABRIELY_MIR21_TARGETS	HAMAI_APOPTOSIS_VIA_TRAIL_UP
8243	SMC1A	structural maintenance of chromosomes 1A [Source:HGNC Symbol;Acc:HGNC:11111]		SHEN_SMARCA2_TARGETS_UP			GABRIELY_MIR21_TARGETS
8417	STX7	syntaxin 7 [Source:HGNC Symbol;Acc:HGNC:11442]		SHEN_SMARCA2_TARGETS_UP				HAMAI_APOPTOSIS_VIA_TRAIL_UP
57148	RALGAPB	Ral GTPase activating protein non-catalytic subunit beta [Source:HGNC Symbol;Acc:HGNC:29221]		SHEN_SMARCA2_TARGETS_UP					BUYTAERT_PHOTODYNAMIC_THERAPY_STRESS_UP	RODRIGUES_THYROID_CARCINOMA_ANAPLASTIC_UP
55667	DENND4C	DENN domain containing 4C [Source:HGNC Symbol;Acc:HGNC:26079]		SHEN_SMARCA2_TARGETS_UP					BUYTAERT_PHOTODYNAMIC_THERAPY_STRESS_UP
9782	MATR3	matrin 3 [Source:HGNC Symbol;Acc:HGNC:6912]		SHEN_SMARCA2_TARGETS_UP						RODRIGUES_THYROID_CARCINOMA_ANAPLASTIC_UP	MILI_PSEUDOPODIA_HAPTOTAXIS_UP
3423	IDS	iduronate 2-sulfatase [Source:HGNC Symbol;Acc:HGNC:5389]		SHEN_SMARCA2_TARGETS_UP						RODRIGUES_THYROID_CARCINOMA_ANAPLASTIC_UP		CUI_TCF21_TARGETS_2_DN
157922	CAMSAP1	calmodulin regulated spectrin associated protein 1 [Source:HGNC Symbol;Acc:HGNC:19946]		SHEN_SMARCA2_TARGETS_UP						RODRIGUES_THYROID_CARCINOMA_ANAPLASTIC_UP
830	CAPZA2	capping actin protein of muscle Z-line subunit alpha 2 [Source:HGNC Symbol;Acc:HGNC:1490]		SHEN_SMARCA2_TARGETS_UP							MILI_PSEUDOPODIA_HAPTOTAXIS_UP
5573	PRKAR1A	protein kinase cAMP-dependent type I regulatory subunit alpha [Source:HGNC Symbol;Acc:HGNC:9388]		SHEN_SMARCA2_TARGETS_UP
27020	NPTN	neuroplastin [Source:HGNC Symbol;Acc:HGNC:17867]		SHEN_SMARCA2_TARGETS_UP
204851	HIPK1	homeodomain interacting protein kinase 1 [Source:HGNC Symbol;Acc:HGNC:19006]		SHEN_SMARCA2_TARGETS_UP
10618	TGOLN2	trans-golgi network protein 2 [Source:HGNC Symbol;Acc:HGNC:15450]		SHEN_SMARCA2_TARGETS_UP
10314	LANCL1	LanC like glutathione S-transferase 1 [Source:HGNC Symbol;Acc:HGNC:6508]		SHEN_SMARCA2_TARGETS_UP
10096	ACTR3	actin related protein 3 [Source:HGNC Symbol;Acc:HGNC:170]		SHEN_SMARCA2_TARGETS_UP
23091	ZC3H13	zinc finger CCCH-type containing 13 [Source:HGNC Symbol;Acc:HGNC:20368]		SHEN_SMARCA2_TARGETS_UP
466	ATF1	activating transcription factor 1 [Source:HGNC Symbol;Acc:HGNC:783]		SHEN_SMARCA2_TARGETS_UP
4087	SMAD2	SMAD family member 2 [Source:HGNC Symbol;Acc:HGNC:6768]		SHEN_SMARCA2_TARGETS_UP
9581	PREPL	prolyl endopeptidase like [Source:HGNC Symbol;Acc:HGNC:30228]		SHEN_SMARCA2_TARGETS_UP
57496	MRTFB	myocardin related transcription factor B [Source:HGNC Symbol;Acc:HGNC:29819]		SHEN_SMARCA2_TARGETS_UP
9813	EFCAB14	EF-hand calcium binding domain 14 [Source:HGNC Symbol;Acc:HGNC:29051]		SHEN_SMARCA2_TARGETS_UP
4649	MYO9A	myosin IXA [Source:HGNC Symbol;Acc:HGNC:7608]				GRAESSMANN_APOPTOSIS_BY_DOXORUBICIN_DN	GABRIELY_MIR21_TARGETS	HAMAI_APOPTOSIS_VIA_TRAIL_UP	BUYTAERT_PHOTODYNAMIC_THERAPY_STRESS_UP
55193	PBRM1	polybromo 1 [Source:HGNC Symbol;Acc:HGNC:30064]				GRAESSMANN_APOPTOSIS_BY_DOXORUBICIN_DN	GABRIELY_MIR21_TARGETS	HAMAI_APOPTOSIS_VIA_TRAIL_UP			MILI_PSEUDOPODIA_HAPTOTAXIS_UP
9991	PTBP3	polypyrimidine tract binding protein 3 [Source:HGNC Symbol;Acc:HGNC:10253]				GRAESSMANN_APOPTOSIS_BY_DOXORUBICIN_DN	GABRIELY_MIR21_TARGETS		BUYTAERT_PHOTODYNAMIC_THERAPY_STRESS_UP	RODRIGUES_THYROID_CARCINOMA_ANAPLASTIC_UP
1654	DDX3X	DEAD-box helicase 3 X-linked [Source:HGNC Symbol;Acc:HGNC:2745]				GRAESSMANN_APOPTOSIS_BY_DOXORUBICIN_DN	GABRIELY_MIR21_TARGETS			RODRIGUES_THYROID_CARCINOMA_ANAPLASTIC_UP
4076	CAPRIN1	cell cycle associated protein 1 [Source:HGNC Symbol;Acc:HGNC:6743]				GRAESSMANN_APOPTOSIS_BY_DOXORUBICIN_DN	GABRIELY_MIR21_TARGETS			RODRIGUES_THYROID_CARCINOMA_ANAPLASTIC_UP
23365	ARHGEF12	Rho guanine nucleotide exchange factor 12 [Source:HGNC Symbol;Acc:HGNC:14193]				GRAESSMANN_APOPTOSIS_BY_DOXORUBICIN_DN	GABRIELY_MIR21_TARGETS
2969	GTF2I	general transcription factor IIi [Source:HGNC Symbol;Acc:HGNC:4659]				GRAESSMANN_APOPTOSIS_BY_DOXORUBICIN_DN	GABRIELY_MIR21_TARGETS
7402	UTRN	utrophin [Source:HGNC Symbol;Acc:HGNC:12635]				GRAESSMANN_APOPTOSIS_BY_DOXORUBICIN_DN	GABRIELY_MIR21_TARGETS
64327	LMBR1	limb development membrane protein 1 [Source:HGNC Symbol;Acc:HGNC:13243]				GRAESSMANN_APOPTOSIS_BY_DOXORUBICIN_DN	GABRIELY_MIR21_TARGETS
54822	TRPM7	transient receptor potential cation channel subfamily M member 7 [Source:HGNC Symbol;Acc:HGNC:17994]				GRAESSMANN_APOPTOSIS_BY_DOXORUBICIN_DN	GABRIELY_MIR21_TARGETS
9321	TRIP11	thyroid hormone receptor interactor 11 [Source:HGNC Symbol;Acc:HGNC:12305]				GRAESSMANN_APOPTOSIS_BY_DOXORUBICIN_DN		HAMAI_APOPTOSIS_VIA_TRAIL_UP				CUI_TCF21_TARGETS_2_DN
27333	GOLIM4	golgi integral membrane protein 4 [Source:HGNC Symbol;Acc:HGNC:15448]				GRAESSMANN_APOPTOSIS_BY_DOXORUBICIN_DN		HAMAI_APOPTOSIS_VIA_TRAIL_UP
92140	MTDH	metadherin [Source:HGNC Symbol;Acc:HGNC:29608]				GRAESSMANN_APOPTOSIS_BY_DOXORUBICIN_DN		HAMAI_APOPTOSIS_VIA_TRAIL_UP
8411	EEA1	early endosome antigen 1 [Source:HGNC Symbol;Acc:HGNC:3185]				GRAESSMANN_APOPTOSIS_BY_DOXORUBICIN_DN		HAMAI_APOPTOSIS_VIA_TRAIL_UP
56916	SMARCAD1	SWI/SNF-related, matrix-associated actin-dependent regulator of chromatin, subfamily a, containing DEAD/H box 1 [Source:HGNC Symbol;Acc:HGNC:18398]				GRAESSMANN_APOPTOSIS_BY_DOXORUBICIN_DN		HAMAI_APOPTOSIS_VIA_TRAIL_UP
51274	KLF3	KLF transcription factor 3 [Source:HGNC Symbol;Acc:HGNC:16516]				GRAESSMANN_APOPTOSIS_BY_DOXORUBICIN_DN			BUYTAERT_PHOTODYNAMIC_THERAPY_STRESS_UP			CUI_TCF21_TARGETS_2_DN
51322	WAC	WW domain containing adaptor with coiled-coil [Source:HGNC Symbol;Acc:HGNC:17327]				GRAESSMANN_APOPTOSIS_BY_DOXORUBICIN_DN			BUYTAERT_PHOTODYNAMIC_THERAPY_STRESS_UP
9975	NR1D2	nuclear receptor subfamily 1 group D member 2 [Source:HGNC Symbol;Acc:HGNC:7963]				GRAESSMANN_APOPTOSIS_BY_DOXORUBICIN_DN			BUYTAERT_PHOTODYNAMIC_THERAPY_STRESS_UP
7182	NR2C2	nuclear receptor subfamily 2 group C member 2 [Source:HGNC Symbol;Acc:HGNC:7972]				GRAESSMANN_APOPTOSIS_BY_DOXORUBICIN_DN			BUYTAERT_PHOTODYNAMIC_THERAPY_STRESS_UP
50807	ASAP1	ArfGAP with SH3 domain, ankyrin repeat and PH domain 1 [Source:HGNC Symbol;Acc:HGNC:2720]				GRAESSMANN_APOPTOSIS_BY_DOXORUBICIN_DN				RODRIGUES_THYROID_CARCINOMA_ANAPLASTIC_UP
7267	TTC3	tetratricopeptide repeat domain 3 [Source:HGNC Symbol;Acc:HGNC:12393]				GRAESSMANN_APOPTOSIS_BY_DOXORUBICIN_DN				RODRIGUES_THYROID_CARCINOMA_ANAPLASTIC_UP
29883	CNOT7	CCR4-NOT transcription complex subunit 7 [Source:HGNC Symbol;Acc:HGNC:14101]				GRAESSMANN_APOPTOSIS_BY_DOXORUBICIN_DN					MILI_PSEUDOPODIA_HAPTOTAXIS_UP
55914	ERBIN	erbb2 interacting protein [Source:HGNC Symbol;Acc:HGNC:15842]				GRAESSMANN_APOPTOSIS_BY_DOXORUBICIN_DN					MILI_PSEUDOPODIA_HAPTOTAXIS_UP
57587	CFAP97	cilia and flagella associated protein 97 [Source:HGNC Symbol;Acc:HGNC:29276]				GRAESSMANN_APOPTOSIS_BY_DOXORUBICIN_DN					MILI_PSEUDOPODIA_HAPTOTAXIS_UP
23095	KIF1B	kinesin family member 1B [Source:HGNC Symbol;Acc:HGNC:16636]				GRAESSMANN_APOPTOSIS_BY_DOXORUBICIN_DN						CUI_TCF21_TARGETS_2_DN
54664	TMEM106B	transmembrane protein 106B [Source:HGNC Symbol;Acc:HGNC:22407]				GRAESSMANN_APOPTOSIS_BY_DOXORUBICIN_DN						CUI_TCF21_TARGETS_2_DN
57606	SLAIN2	SLAIN motif family member 2 [Source:HGNC Symbol;Acc:HGNC:29282]				GRAESSMANN_APOPTOSIS_BY_DOXORUBICIN_DN						CUI_TCF21_TARGETS_2_DN
57551	TAOK1	TAO kinase 1 [Source:HGNC Symbol;Acc:HGNC:29259]				GRAESSMANN_APOPTOSIS_BY_DOXORUBICIN_DN						CUI_TCF21_TARGETS_2_DN
9990	SLC12A6	solute carrier family 12 member 6 [Source:HGNC Symbol;Acc:HGNC:10914]				GRAESSMANN_APOPTOSIS_BY_DOXORUBICIN_DN						CUI_TCF21_TARGETS_2_DN
57189	DENND11	DENN domain containing 11 [Source:HGNC Symbol;Acc:HGNC:29472]				GRAESSMANN_APOPTOSIS_BY_DOXORUBICIN_DN						CUI_TCF21_TARGETS_2_DN
81839	VANGL1	VANGL planar cell polarity protein 1 [Source:HGNC Symbol;Acc:HGNC:15512]				GRAESSMANN_APOPTOSIS_BY_DOXORUBICIN_DN						CUI_TCF21_TARGETS_2_DN
79577	CDC73	cell division cycle 73 [Source:HGNC Symbol;Acc:HGNC:16783]				GRAESSMANN_APOPTOSIS_BY_DOXORUBICIN_DN						CUI_TCF21_TARGETS_2_DN
246175	CNOT6L	CCR4-NOT transcription complex subunit 6 like [Source:HGNC Symbol;Acc:HGNC:18042]				GRAESSMANN_APOPTOSIS_BY_DOXORUBICIN_DN
1499	CTNNB1	catenin beta 1 [Source:HGNC Symbol;Acc:HGNC:2514]				GRAESSMANN_APOPTOSIS_BY_DOXORUBICIN_DN
488	ATP2A2	ATPase sarcoplasmic/endoplasmic reticulum Ca2+ transporting 2 [Source:HGNC Symbol;Acc:HGNC:812]				GRAESSMANN_APOPTOSIS_BY_DOXORUBICIN_DN
10087	CERT1	ceramide transporter 1 [Source:HGNC Symbol;Acc:HGNC:2205]				GRAESSMANN_APOPTOSIS_BY_DOXORUBICIN_DN
10106	CTDSP2	CTD small phosphatase 2 [Source:HGNC Symbol;Acc:HGNC:17077]				GRAESSMANN_APOPTOSIS_BY_DOXORUBICIN_DN
116064	LRRC58	leucine rich repeat containing 58 [Source:HGNC Symbol;Acc:HGNC:26968]				GRAESSMANN_APOPTOSIS_BY_DOXORUBICIN_DN
9967	THRAP3	thyroid hormone receptor associated protein 3 [Source:HGNC Symbol;Acc:HGNC:22964]				GRAESSMANN_APOPTOSIS_BY_DOXORUBICIN_DN
2037	EPB41L2	erythrocyte membrane protein band 4.1 like 2 [Source:HGNC Symbol;Acc:HGNC:3379]				GRAESSMANN_APOPTOSIS_BY_DOXORUBICIN_DN
60685	ZFAND3	zinc finger AN1-type containing 3 [Source:HGNC Symbol;Acc:HGNC:18019]				GRAESSMANN_APOPTOSIS_BY_DOXORUBICIN_DN
3837	KPNB1	karyopherin subunit beta 1 [Source:HGNC Symbol;Acc:HGNC:6400]				GRAESSMANN_APOPTOSIS_BY_DOXORUBICIN_DN
23014	FBXO21	F-box protein 21 [Source:HGNC Symbol;Acc:HGNC:13592]				GRAESSMANN_APOPTOSIS_BY_DOXORUBICIN_DN
4853	NOTCH2	notch receptor 2 [Source:HGNC Symbol;Acc:HGNC:7882]				GRAESSMANN_APOPTOSIS_BY_DOXORUBICIN_DN
55127	HEATR1	HEAT repeat containing 1 [Source:HGNC Symbol;Acc:HGNC:25517]				GRAESSMANN_APOPTOSIS_BY_DOXORUBICIN_DN
3836	KPNA1	karyopherin subunit alpha 1 [Source:HGNC Symbol;Acc:HGNC:6394]				GRAESSMANN_APOPTOSIS_BY_DOXORUBICIN_DN
54778	RNF111	ring finger protein 111 [Source:HGNC Symbol;Acc:HGNC:17384]				GRAESSMANN_APOPTOSIS_BY_DOXORUBICIN_DN
4297	KMT2A	lysine methyltransferase 2A [Source:HGNC Symbol;Acc:HGNC:7132]				GRAESSMANN_APOPTOSIS_BY_DOXORUBICIN_DN
29843	SENP1	SUMO specific peptidase 1 [Source:HGNC Symbol;Acc:HGNC:17927]				GRAESSMANN_APOPTOSIS_BY_DOXORUBICIN_DN
79834	PEAK1	pseudopodium enriched atypical kinase 1 [Source:HGNC Symbol;Acc:HGNC:29431]				GRAESSMANN_APOPTOSIS_BY_DOXORUBICIN_DN
57609	DIP2B	disco interacting protein 2 homolog B [Source:HGNC Symbol;Acc:HGNC:29284]				GRAESSMANN_APOPTOSIS_BY_DOXORUBICIN_DN
85406	DNAJC14	DnaJ heat shock protein family (Hsp40) member C14 [Source:HGNC Symbol;Acc:HGNC:24581]				GRAESSMANN_APOPTOSIS_BY_DOXORUBICIN_DN
80829	ZFP91	ZFP91 zinc finger protein, atypical E3 ubiquitin ligase [Source:HGNC Symbol;Acc:HGNC:14983]				GRAESSMANN_APOPTOSIS_BY_DOXORUBICIN_DN
57472	CNOT6	CCR4-NOT transcription complex subunit 6 [Source:HGNC Symbol;Acc:HGNC:14099]				GRAESSMANN_APOPTOSIS_BY_DOXORUBICIN_DN
25942	SIN3A	SIN3 transcription regulator family member A [Source:HGNC Symbol;Acc:HGNC:19353]				GRAESSMANN_APOPTOSIS_BY_DOXORUBICIN_DN
11143	KAT7	lysine acetyltransferase 7 [Source:HGNC Symbol;Acc:HGNC:17016]				GRAESSMANN_APOPTOSIS_BY_DOXORUBICIN_DN
51132	RLIM	ring finger protein, LIM domain interacting [Source:HGNC Symbol;Acc:HGNC:13429]				GRAESSMANN_APOPTOSIS_BY_DOXORUBICIN_DN
55904	KMT2E	lysine methyltransferase 2E (inactive) [Source:HGNC Symbol;Acc:HGNC:18541]				GRAESSMANN_APOPTOSIS_BY_DOXORUBICIN_DN
2549	GAB1	GRB2 associated binding protein 1 [Source:HGNC Symbol;Acc:HGNC:4066]				GRAESSMANN_APOPTOSIS_BY_DOXORUBICIN_DN
51773	RSF1	remodeling and spacing factor 1 [Source:HGNC Symbol;Acc:HGNC:18118]					GABRIELY_MIR21_TARGETS	HAMAI_APOPTOSIS_VIA_TRAIL_UP	BUYTAERT_PHOTODYNAMIC_THERAPY_STRESS_UP	RODRIGUES_THYROID_CARCINOMA_ANAPLASTIC_UP
23022	PALLD	palladin, cytoskeletal associated protein [Source:HGNC Symbol;Acc:HGNC:17068]					GABRIELY_MIR21_TARGETS	HAMAI_APOPTOSIS_VIA_TRAIL_UP	BUYTAERT_PHOTODYNAMIC_THERAPY_STRESS_UP		MILI_PSEUDOPODIA_HAPTOTAXIS_UP	CUI_TCF21_TARGETS_2_DN
10746	MAP3K2	mitogen-activated protein kinase kinase kinase 2 [Source:HGNC Symbol;Acc:HGNC:6854]					GABRIELY_MIR21_TARGETS	HAMAI_APOPTOSIS_VIA_TRAIL_UP	BUYTAERT_PHOTODYNAMIC_THERAPY_STRESS_UP			CUI_TCF21_TARGETS_2_DN
253461	ZBTB38	zinc finger and BTB domain containing 38 [Source:HGNC Symbol;Acc:HGNC:26636]					GABRIELY_MIR21_TARGETS	HAMAI_APOPTOSIS_VIA_TRAIL_UP		RODRIGUES_THYROID_CARCINOMA_ANAPLASTIC_UP	MILI_PSEUDOPODIA_HAPTOTAXIS_UP	CUI_TCF21_TARGETS_2_DN
51105	PHF20L1	PHD finger protein 20 like 1 [Source:HGNC Symbol;Acc:HGNC:24280]					GABRIELY_MIR21_TARGETS	HAMAI_APOPTOSIS_VIA_TRAIL_UP				CUI_TCF21_TARGETS_2_DN
10725	NFAT5	nuclear factor of activated T cells 5 [Source:HGNC Symbol;Acc:HGNC:7774]					GABRIELY_MIR21_TARGETS		BUYTAERT_PHOTODYNAMIC_THERAPY_STRESS_UP
10640	EXOC5	exocyst complex component 5 [Source:HGNC Symbol;Acc:HGNC:10696]					GABRIELY_MIR21_TARGETS			RODRIGUES_THYROID_CARCINOMA_ANAPLASTIC_UP
375743	PTAR1	protein prenyltransferase alpha subunit repeat containing 1 [Source:HGNC Symbol;Acc:HGNC:30449]					GABRIELY_MIR21_TARGETS				MILI_PSEUDOPODIA_HAPTOTAXIS_UP	CUI_TCF21_TARGETS_2_DN
1783	DYNC1LI2	dynein cytoplasmic 1 light intermediate chain 2 [Source:HGNC Symbol;Acc:HGNC:2966]					GABRIELY_MIR21_TARGETS				MILI_PSEUDOPODIA_HAPTOTAXIS_UP	CUI_TCF21_TARGETS_2_DN
10730	YME1L1	YME1 like 1 ATPase [Source:HGNC Symbol;Acc:HGNC:12843]					GABRIELY_MIR21_TARGETS				MILI_PSEUDOPODIA_HAPTOTAXIS_UP
26985	AP3M1	adaptor related protein complex 3 subunit mu 1 [Source:HGNC Symbol;Acc:HGNC:569]					GABRIELY_MIR21_TARGETS				MILI_PSEUDOPODIA_HAPTOTAXIS_UP
7099	TLR4	toll like receptor 4 [Source:HGNC Symbol;Acc:HGNC:11850]					GABRIELY_MIR21_TARGETS					CUI_TCF21_TARGETS_2_DN
54629	MINDY2	MINDY lysine 48 deubiquitinase 2 [Source:HGNC Symbol;Acc:HGNC:26954]					GABRIELY_MIR21_TARGETS					CUI_TCF21_TARGETS_2_DN
65059	RAPH1	Ras association (RalGDS/AF-6) and pleckstrin homology domains 1 [Source:HGNC Symbol;Acc:HGNC:14436]					GABRIELY_MIR21_TARGETS
659	BMPR2	bone morphogenetic protein receptor type 2 [Source:HGNC Symbol;Acc:HGNC:1078]					GABRIELY_MIR21_TARGETS
65125	WNK1	WNK lysine deficient protein kinase 1 [Source:HGNC Symbol;Acc:HGNC:14540]					GABRIELY_MIR21_TARGETS
54764	ZRANB1	zinc finger RANBP2-type containing 1 [Source:HGNC Symbol;Acc:HGNC:18224]					GABRIELY_MIR21_TARGETS
64864	RFX7	regulatory factor X7 [Source:HGNC Symbol;Acc:HGNC:25777]					GABRIELY_MIR21_TARGETS
9113	LATS1	large tumor suppressor kinase 1 [Source:HGNC Symbol;Acc:HGNC:6514]					GABRIELY_MIR21_TARGETS
401548	SNX30	sorting nexin family member 30 [Source:HGNC Symbol;Acc:HGNC:23685]					GABRIELY_MIR21_TARGETS
22841	RAB11FIP2	RAB11 family interacting protein 2 [Source:HGNC Symbol;Acc:HGNC:29152]					GABRIELY_MIR21_TARGETS
3658	IREB2	iron responsive element binding protein 2 [Source:HGNC Symbol;Acc:HGNC:6115]					GABRIELY_MIR21_TARGETS
55435	AP1AR	adaptor related protein complex 1 associated regulatory protein [Source:HGNC Symbol;Acc:HGNC:28808]						HAMAI_APOPTOSIS_VIA_TRAIL_UP	BUYTAERT_PHOTODYNAMIC_THERAPY_STRESS_UP
7110	TMF1	TATA element modulatory factor 1 [Source:HGNC Symbol;Acc:HGNC:11870]						HAMAI_APOPTOSIS_VIA_TRAIL_UP	BUYTAERT_PHOTODYNAMIC_THERAPY_STRESS_UP
5965	RECQL	RecQ like helicase [Source:HGNC Symbol;Acc:HGNC:9948]						HAMAI_APOPTOSIS_VIA_TRAIL_UP		RODRIGUES_THYROID_CARCINOMA_ANAPLASTIC_UP
10051	SMC4	structural maintenance of chromosomes 4 [Source:HGNC Symbol;Acc:HGNC:14013]						HAMAI_APOPTOSIS_VIA_TRAIL_UP		RODRIGUES_THYROID_CARCINOMA_ANAPLASTIC_UP
10592	SMC2	structural maintenance of chromosomes 2 [Source:HGNC Symbol;Acc:HGNC:14011]						HAMAI_APOPTOSIS_VIA_TRAIL_UP		RODRIGUES_THYROID_CARCINOMA_ANAPLASTIC_UP
79832	QSER1	glutamine and serine rich 1 [Source:HGNC Symbol;Acc:HGNC:26154]						HAMAI_APOPTOSIS_VIA_TRAIL_UP		RODRIGUES_THYROID_CARCINOMA_ANAPLASTIC_UP
4644	MYO5A	myosin VA [Source:HGNC Symbol;Acc:HGNC:7602]						HAMAI_APOPTOSIS_VIA_TRAIL_UP			MILI_PSEUDOPODIA_HAPTOTAXIS_UP
54878	DPP8	dipeptidyl peptidase 8 [Source:HGNC Symbol;Acc:HGNC:16490]						HAMAI_APOPTOSIS_VIA_TRAIL_UP			MILI_PSEUDOPODIA_HAPTOTAXIS_UP
23136	EPB41L3	erythrocyte membrane protein band 4.1 like 3 [Source:HGNC Symbol;Acc:HGNC:3380]						HAMAI_APOPTOSIS_VIA_TRAIL_UP
26060	APPL1	adaptor protein, phosphotyrosine interacting with PH domain and leucine zipper 1 [Source:HGNC Symbol;Acc:HGNC:24035]						HAMAI_APOPTOSIS_VIA_TRAIL_UP
7871	SLMAP	sarcolemma associated protein [Source:HGNC Symbol;Acc:HGNC:16643]						HAMAI_APOPTOSIS_VIA_TRAIL_UP
51768	TM7SF3	transmembrane 7 superfamily member 3 [Source:HGNC Symbol;Acc:HGNC:23049]						HAMAI_APOPTOSIS_VIA_TRAIL_UP
9101	USP8	ubiquitin specific peptidase 8 [Source:HGNC Symbol;Acc:HGNC:12631]						HAMAI_APOPTOSIS_VIA_TRAIL_UP
51426	POLK	DNA polymerase kappa [Source:HGNC Symbol;Acc:HGNC:9183]						HAMAI_APOPTOSIS_VIA_TRAIL_UP
27125	AFF4	ALF transcription elongation factor 4 [Source:HGNC Symbol;Acc:HGNC:17869]							BUYTAERT_PHOTODYNAMIC_THERAPY_STRESS_UP	RODRIGUES_THYROID_CARCINOMA_ANAPLASTIC_UP
9525	VPS4B	vacuolar protein sorting 4 homolog B [Source:HGNC Symbol;Acc:HGNC:10895]							BUYTAERT_PHOTODYNAMIC_THERAPY_STRESS_UP		MILI_PSEUDOPODIA_HAPTOTAXIS_UP
11043	MID2	midline 2 [Source:HGNC Symbol;Acc:HGNC:7096]							BUYTAERT_PHOTODYNAMIC_THERAPY_STRESS_UP		MILI_PSEUDOPODIA_HAPTOTAXIS_UP
50999	TMED5	transmembrane p24 trafficking protein 5 [Source:HGNC Symbol;Acc:HGNC:24251]							BUYTAERT_PHOTODYNAMIC_THERAPY_STRESS_UP			CUI_TCF21_TARGETS_2_DN
2033	EP300	E1A binding protein p300 [Source:HGNC Symbol;Acc:HGNC:3373]							BUYTAERT_PHOTODYNAMIC_THERAPY_STRESS_UP			CUI_TCF21_TARGETS_2_DN
1997	ELF1	E74 like ETS transcription factor 1 [Source:HGNC Symbol;Acc:HGNC:3316]							BUYTAERT_PHOTODYNAMIC_THERAPY_STRESS_UP			CUI_TCF21_TARGETS_2_DN
9252	RPS6KA5	ribosomal protein S6 kinase A5 [Source:HGNC Symbol;Acc:HGNC:10434]							BUYTAERT_PHOTODYNAMIC_THERAPY_STRESS_UP			CUI_TCF21_TARGETS_2_DN
55041	PLEKHB2	pleckstrin homology domain containing B2 [Source:HGNC Symbol;Acc:HGNC:19236]							BUYTAERT_PHOTODYNAMIC_THERAPY_STRESS_UP
7082	TJP1	tight junction protein 1 [Source:HGNC Symbol;Acc:HGNC:11827]							BUYTAERT_PHOTODYNAMIC_THERAPY_STRESS_UP
55206	SBNO1	strawberry notch homolog 1 [Source:HGNC Symbol;Acc:HGNC:22973]							BUYTAERT_PHOTODYNAMIC_THERAPY_STRESS_UP
901	CCNG2	cyclin G2 [Source:HGNC Symbol;Acc:HGNC:1593]							BUYTAERT_PHOTODYNAMIC_THERAPY_STRESS_UP
11176	BAZ2A	bromodomain adjacent to zinc finger domain 2A [Source:HGNC Symbol;Acc:HGNC:962]							BUYTAERT_PHOTODYNAMIC_THERAPY_STRESS_UP
10672	GNA13	G protein subunit alpha 13 [Source:HGNC Symbol;Acc:HGNC:4381]							BUYTAERT_PHOTODYNAMIC_THERAPY_STRESS_UP
57720	GPR107	G protein-coupled receptor 107 [Source:HGNC Symbol;Acc:HGNC:17830]							BUYTAERT_PHOTODYNAMIC_THERAPY_STRESS_UP
84726	PRRC2B	proline rich coiled-coil 2B [Source:HGNC Symbol;Acc:HGNC:28121]							BUYTAERT_PHOTODYNAMIC_THERAPY_STRESS_UP
55209	SETD5	SET domain containing 5 [Source:HGNC Symbol;Acc:HGNC:25566]							BUYTAERT_PHOTODYNAMIC_THERAPY_STRESS_UP
10239	AP3S2	adaptor related protein complex 3 subunit sigma 2 [Source:HGNC Symbol;Acc:HGNC:571]							BUYTAERT_PHOTODYNAMIC_THERAPY_STRESS_UP
8462	KLF11	KLF transcription factor 11 [Source:HGNC Symbol;Acc:HGNC:11811]							BUYTAERT_PHOTODYNAMIC_THERAPY_STRESS_UP
80223	RAB11FIP1	RAB11 family interacting protein 1 [Source:HGNC Symbol;Acc:HGNC:30265]							BUYTAERT_PHOTODYNAMIC_THERAPY_STRESS_UP
23037	PDZD2	PDZ domain containing 2 [Source:HGNC Symbol;Acc:HGNC:18486]							BUYTAERT_PHOTODYNAMIC_THERAPY_STRESS_UP
4520	MTF1	metal regulatory transcription factor 1 [Source:HGNC Symbol;Acc:HGNC:7428]							BUYTAERT_PHOTODYNAMIC_THERAPY_STRESS_UP
22911	WDR47	WD repeat domain 47 [Source:HGNC Symbol;Acc:HGNC:29141]							BUYTAERT_PHOTODYNAMIC_THERAPY_STRESS_UP
84458	LCOR	ligand dependent nuclear receptor corepressor [Source:HGNC Symbol;Acc:HGNC:29503]							BUYTAERT_PHOTODYNAMIC_THERAPY_STRESS_UP
5007	OSBP	oxysterol binding protein [Source:HGNC Symbol;Acc:HGNC:8503]							BUYTAERT_PHOTODYNAMIC_THERAPY_STRESS_UP
1456	CSNK1G3	casein kinase 1 gamma 3 [Source:HGNC Symbol;Acc:HGNC:2456]								RODRIGUES_THYROID_CARCINOMA_ANAPLASTIC_UP	MILI_PSEUDOPODIA_HAPTOTAXIS_UP	CUI_TCF21_TARGETS_2_DN
6801	STRN	striatin [Source:HGNC Symbol;Acc:HGNC:11424]								RODRIGUES_THYROID_CARCINOMA_ANAPLASTIC_UP	MILI_PSEUDOPODIA_HAPTOTAXIS_UP	CUI_TCF21_TARGETS_2_DN
55660	PRPF40A	pre-mRNA processing factor 40 homolog A [Source:HGNC Symbol;Acc:HGNC:16463]								RODRIGUES_THYROID_CARCINOMA_ANAPLASTIC_UP	MILI_PSEUDOPODIA_HAPTOTAXIS_UP
55074	OXR1	oxidation resistance 1 [Source:HGNC Symbol;Acc:HGNC:15822]								RODRIGUES_THYROID_CARCINOMA_ANAPLASTIC_UP	MILI_PSEUDOPODIA_HAPTOTAXIS_UP
9689	BZW1	basic leucine zipper and W2 domains 1 [Source:HGNC Symbol;Acc:HGNC:18380]								RODRIGUES_THYROID_CARCINOMA_ANAPLASTIC_UP	MILI_PSEUDOPODIA_HAPTOTAXIS_UP
84248	FYTTD1	forty-two-three domain containing 1 [Source:HGNC Symbol;Acc:HGNC:25407]								RODRIGUES_THYROID_CARCINOMA_ANAPLASTIC_UP	MILI_PSEUDOPODIA_HAPTOTAXIS_UP
1629	DBT	dihydrolipoamide branched chain transacylase E2 [Source:HGNC Symbol;Acc:HGNC:2698]								RODRIGUES_THYROID_CARCINOMA_ANAPLASTIC_UP		CUI_TCF21_TARGETS_2_DN
79026	AHNAK	AHNAK nucleoprotein [Source:HGNC Symbol;Acc:HGNC:347]								RODRIGUES_THYROID_CARCINOMA_ANAPLASTIC_UP		CUI_TCF21_TARGETS_2_DN
55236	UBA6	ubiquitin like modifier activating enzyme 6 [Source:HGNC Symbol;Acc:HGNC:25581]								RODRIGUES_THYROID_CARCINOMA_ANAPLASTIC_UP
51496	CTDSPL2	CTD small phosphatase like 2 [Source:HGNC Symbol;Acc:HGNC:26936]								RODRIGUES_THYROID_CARCINOMA_ANAPLASTIC_UP
55681	SCYL2	SCY1 like pseudokinase 2 [Source:HGNC Symbol;Acc:HGNC:19286]								RODRIGUES_THYROID_CARCINOMA_ANAPLASTIC_UP
23306	NEMP1	nuclear envelope integral membrane protein 1 [Source:HGNC Symbol;Acc:HGNC:29001]								RODRIGUES_THYROID_CARCINOMA_ANAPLASTIC_UP
117178	SSX2IP	SSX family member 2 interacting protein [Source:HGNC Symbol;Acc:HGNC:16509]								RODRIGUES_THYROID_CARCINOMA_ANAPLASTIC_UP
54431	DNAJC10	DnaJ heat shock protein family (Hsp40) member C10 [Source:HGNC Symbol;Acc:HGNC:24637]								RODRIGUES_THYROID_CARCINOMA_ANAPLASTIC_UP
257397	TAB3	TGF-beta activated kinase 1 (MAP3K7) binding protein 3 [Source:HGNC Symbol;Acc:HGNC:30681]								RODRIGUES_THYROID_CARCINOMA_ANAPLASTIC_UP
53981	CPSF2	cleavage and polyadenylation specific factor 2 [Source:HGNC Symbol;Acc:HGNC:2325]								RODRIGUES_THYROID_CARCINOMA_ANAPLASTIC_UP
22803	XRN2	5'-3' exoribonuclease 2 [Source:HGNC Symbol;Acc:HGNC:12836]								RODRIGUES_THYROID_CARCINOMA_ANAPLASTIC_UP
5594	MAPK1	mitogen-activated protein kinase 1 [Source:HGNC Symbol;Acc:HGNC:6871]								RODRIGUES_THYROID_CARCINOMA_ANAPLASTIC_UP
6400	SEL1L	SEL1L adaptor subunit of ERAD E3 ubiquitin ligase [Source:HGNC Symbol;Acc:HGNC:10717]								RODRIGUES_THYROID_CARCINOMA_ANAPLASTIC_UP
647135	SRGAP2B	SLIT-ROBO Rho GTPase activating protein 2B [Source:HGNC Symbol;Acc:HGNC:35237]								RODRIGUES_THYROID_CARCINOMA_ANAPLASTIC_UP
259282	BOD1L1	biorientation of chromosomes in cell division 1 like 1 [Source:HGNC Symbol;Acc:HGNC:31792]								RODRIGUES_THYROID_CARCINOMA_ANAPLASTIC_UP
9690	UBE3C	ubiquitin protein ligase E3C [Source:HGNC Symbol;Acc:HGNC:16803]								RODRIGUES_THYROID_CARCINOMA_ANAPLASTIC_UP
80854	SETD7	SET domain containing 7, histone lysine methyltransferase [Source:HGNC Symbol;Acc:HGNC:30412]									MILI_PSEUDOPODIA_HAPTOTAXIS_UP	CUI_TCF21_TARGETS_2_DN
51663	ZFR	zinc finger RNA binding protein [Source:HGNC Symbol;Acc:HGNC:17277]									MILI_PSEUDOPODIA_HAPTOTAXIS_UP	CUI_TCF21_TARGETS_2_DN
64854	USP46	ubiquitin specific peptidase 46 [Source:HGNC Symbol;Acc:HGNC:20075]									MILI_PSEUDOPODIA_HAPTOTAXIS_UP	CUI_TCF21_TARGETS_2_DN
57534	MIB1	MIB E3 ubiquitin protein ligase 1 [Source:HGNC Symbol;Acc:HGNC:21086]									MILI_PSEUDOPODIA_HAPTOTAXIS_UP
80351	TNKS2	tankyrase 2 [Source:HGNC Symbol;Acc:HGNC:15677]									MILI_PSEUDOPODIA_HAPTOTAXIS_UP
51167	CYB5R4	cytochrome b5 reductase 4 [Source:HGNC Symbol;Acc:HGNC:20147]									MILI_PSEUDOPODIA_HAPTOTAXIS_UP
26225	ARL5A	ADP ribosylation factor like GTPase 5A [Source:HGNC Symbol;Acc:HGNC:696]									MILI_PSEUDOPODIA_HAPTOTAXIS_UP
5229	PGGT1B	protein geranylgeranyltransferase type I subunit beta [Source:HGNC Symbol;Acc:HGNC:8895]										CUI_TCF21_TARGETS_2_DN
57619	SHROOM3	shroom family member 3 [Source:HGNC Symbol;Acc:HGNC:30422]										CUI_TCF21_TARGETS_2_DN
80315	CPEB4	cytoplasmic polyadenylation element binding protein 4 [Source:HGNC Symbol;Acc:HGNC:21747]										CUI_TCF21_TARGETS_2_DN
85403	EAF1	ELL associated factor 1 [Source:HGNC Symbol;Acc:HGNC:20907]										CUI_TCF21_TARGETS_2_DN
255394	TCP11L2	t-complex 11 like 2 [Source:HGNC Symbol;Acc:HGNC:28627]										CUI_TCF21_TARGETS_2_DN
55852	TEX2	testis expressed 2 [Source:HGNC Symbol;Acc:HGNC:30884]										CUI_TCF21_TARGETS_2_DN
132660	LIN54	lin-54 DREAM MuvB core complex component [Source:HGNC Symbol;Acc:HGNC:25397]										CUI_TCF21_TARGETS_2_DN
8031	NCOA4	nuclear receptor coactivator 4 [Source:HGNC Symbol;Acc:HGNC:7671]										CUI_TCF21_TARGETS_2_DN
340485	ACER2	alkaline ceramidase 2 [Source:HGNC Symbol;Acc:HGNC:23675]										CUI_TCF21_TARGETS_2_DN
54497	HEATR5B	HEAT repeat containing 5B [Source:HGNC Symbol;Acc:HGNC:29273]										CUI_TCF21_TARGETS_2_DN
6418	SET	SET nuclear proto-oncogene [Source:HGNC Symbol;Acc:HGNC:10760]
8289	ARID1A	AT-rich interaction domain 1A [Source:HGNC Symbol;Acc:HGNC:11110]
9908	G3BP2	G3BP stress granule assembly factor 2 [Source:HGNC Symbol;Acc:HGNC:30291]
57695	USP37	ubiquitin specific peptidase 37 [Source:HGNC Symbol;Acc:HGNC:20063]
55728	N4BP2	NEDD4 binding protein 2 [Source:HGNC Symbol;Acc:HGNC:29851]
10137	RBM12	RNA binding motif protein 12 [Source:HGNC Symbol;Acc:HGNC:9898]
1810	DR1	down-regulator of transcription 1 [Source:HGNC Symbol;Acc:HGNC:3017]
92092	ZC3HAV1L	zinc finger CCCH-type containing, antiviral 1 like [Source:HGNC Symbol;Acc:HGNC:22423]
23169	SLC35D1	solute carrier family 35 member D1 [Source:HGNC Symbol;Acc:HGNC:20800]
51077	FCF1	FCF1 rRNA-processing protein [Source:HGNC Symbol;Acc:HGNC:20220]
374986	MIGA1	mitoguardin 1 [Source:HGNC Symbol;Acc:HGNC:24741]
342371	ATXN1L	ataxin 1 like [Source:HGNC Symbol;Acc:HGNC:33279]
65977	PLEKHA3	pleckstrin homology domain containing A3 [Source:HGNC Symbol;Acc:HGNC:14338]
100505641	FGD5-AS1	FGD5 antisense RNA 1 [Source:HGNC Symbol;Acc:HGNC:40410]
5934	RBL2	RB transcriptional corepressor like 2 [Source:HGNC Symbol;Acc:HGNC:9894]
4719	NDUFS1	NADH:ubiquinone oxidoreductase core subunit S1 [Source:HGNC Symbol;Acc:HGNC:7707]
23049	SMG1	SMG1 nonsense mediated mRNA decay associated PI3K related kinase [Source:HGNC Symbol;Acc:HGNC:30045]
9354	UBE4A	ubiquitination factor E4A [Source:HGNC Symbol;Acc:HGNC:12499]
57532	NUFIP2	nuclear FMR1 interacting protein 2 [Source:HGNC Symbol;Acc:HGNC:17634]
64397	ZNF106	zinc finger protein 106 [Source:HGNC Symbol;Acc:HGNC:12886]
152503	SH3D19	SH3 domain containing 19 [Source:HGNC Symbol;Acc:HGNC:30418]
2011	MARK2	microtubule affinity regulating kinase 2 [Source:HGNC Symbol;Acc:HGNC:3332]
8895	CPNE3	copine 3 [Source:HGNC Symbol;Acc:HGNC:2316]
7764	ZNF217	zinc finger protein 217 [Source:HGNC Symbol;Acc:HGNC:13009]
22894	DIS3	DIS3 homolog, exosome endoribonuclease and 3'-5' exoribonuclease [Source:HGNC Symbol;Acc:HGNC:20604]
1633	DCK	deoxycytidine kinase [Source:HGNC Symbol;Acc:HGNC:2704]
10463	SLC30A9	solute carrier family 30 member 9 [Source:HGNC Symbol;Acc:HGNC:1329]
51320	MEX3C	mex-3 RNA binding family member C [Source:HGNC Symbol;Acc:HGNC:28040]
54434	SSH1	slingshot protein phosphatase 1 [Source:HGNC Symbol;Acc:HGNC:30579]
11165	NUDT3	nudix hydrolase 3 [Source:HGNC Symbol;Acc:HGNC:8050]
80012	PHC3	polyhomeotic homolog 3 [Source:HGNC Symbol;Acc:HGNC:15682]
163859	SDE2	SDE2 telomere maintenance homolog [Source:HGNC Symbol;Acc:HGNC:26643]
84181	CHD6	chromodomain helicase DNA binding protein 6 [Source:HGNC Symbol;Acc:HGNC:19057]
399979	SNX19	sorting nexin 19 [Source:HGNC Symbol;Acc:HGNC:21532]
22954	TRIM32	tripartite motif containing 32 [Source:HGNC Symbol;Acc:HGNC:16380]
8994	LIMD1	LIM domain containing 1 [Source:HGNC Symbol;Acc:HGNC:6612]
121441	NEDD1	NEDD1 gamma-tubulin ring complex targeting factor [Source:HGNC Symbol;Acc:HGNC:7723]
51360	MBTPS2	membrane bound transcription factor peptidase, site 2 [Source:HGNC Symbol;Acc:HGNC:15455]
2889	RAPGEF1	Rap guanine nucleotide exchange factor 1 [Source:HGNC Symbol;Acc:HGNC:4568]
1012	CDH13	cadherin 13 [Source:HGNC Symbol;Acc:HGNC:1753]
166968	MIER3	MIER family member 3 [Source:HGNC Symbol;Acc:HGNC:26678]
221656	KDM1B	lysine demethylase 1B [Source:HGNC Symbol;Acc:HGNC:21577]
8496	PPFIBP1	PPFIA binding protein 1 [Source:HGNC Symbol;Acc:HGNC:9249]
7109	TRAPPC10	trafficking protein particle complex subunit 10 [Source:HGNC Symbol;Acc:HGNC:11868]
2035	EPB41	erythrocyte membrane protein band 4.1 [Source:HGNC Symbol;Acc:HGNC:3377]
6873	TAF2	TATA-box binding protein associated factor 2 [Source:HGNC Symbol;Acc:HGNC:11536]
51133	KCTD3	potassium channel tetramerization domain containing 3 [Source:HGNC Symbol;Acc:HGNC:21305]
29979	UBQLN1	ubiquilin 1 [Source:HGNC Symbol;Acc:HGNC:12508]
151188	ARL6IP6	ADP ribosylation factor like GTPase 6 interacting protein 6 [Source:HGNC Symbol;Acc:HGNC:24048]
23731	TMEM245	transmembrane protein 245 [Source:HGNC Symbol;Acc:HGNC:1363]
5528	PPP2R5D	protein phosphatase 2 regulatory subunit B'delta [Source:HGNC Symbol;Acc:HGNC:9312]
54887	BLTP3A	bridge-like lipid transfer protein family member 3A [Source:HGNC Symbol;Acc:HGNC:21216]
283489	CHAMP1	chromosome alignment maintaining phosphoprotein 1 [Source:HGNC Symbol;Acc:HGNC:20311]
57600	FNIP2	folliculin interacting protein 2 [Source:HGNC Symbol;Acc:HGNC:29280]
23379	ICE1	interactor of little elongation complex ELL subunit 1 [Source:HGNC Symbol;Acc:HGNC:29154]
9794	MAML1	mastermind like transcriptional coactivator 1 [Source:HGNC Symbol;Acc:HGNC:13632]
10767	HBS1L	HBS1 like translational GTPase [Source:HGNC Symbol;Acc:HGNC:4834]
4122	MAN2A2	mannosidase alpha class 2A member 2 [Source:HGNC Symbol;Acc:HGNC:6825]
54521	WDR44	WD repeat domain 44 [Source:HGNC Symbol;Acc:HGNC:30512]
10885	WDR3	WD repeat domain 3 [Source:HGNC Symbol;Acc:HGNC:12755]
23556	PIGN	phosphatidylinositol glycan anchor biosynthesis class N [Source:HGNC Symbol;Acc:HGNC:8967]
54545	MTMR12	myotubularin related protein 12 [Source:HGNC Symbol;Acc:HGNC:18191]
29967	LRP12	LDL receptor related protein 12 [Source:HGNC Symbol;Acc:HGNC:31708]
339500	ZNF678	zinc finger protein 678 [Source:HGNC Symbol;Acc:HGNC:28652]
144108	SPTY2D1	SPT2 chromatin protein domain containing 1 [Source:HGNC Symbol;Acc:HGNC:26818]
117584	RFFL	ring finger and FYVE like domain containing E3 ubiquitin protein ligase [Source:HGNC Symbol;Acc:HGNC:24821]
55181	SMG8	SMG8 nonsense mediated mRNA decay factor [Source:HGNC Symbol;Acc:HGNC:25551]
118987	PDZD8	PDZ domain containing 8 [Source:HGNC Symbol;Acc:HGNC:26974]
10773	ZBTB6	zinc finger and BTB domain containing 6 [Source:HGNC Symbol;Acc:HGNC:16764]
54820	NDE1	nudE neurodevelopment protein 1 [Source:HGNC Symbol;Acc:HGNC:17619]
11057	ABHD2	abhydrolase domain containing 2, acylglycerol lipase [Source:HGNC Symbol;Acc:HGNC:18717]
9677	PPIP5K1	diphosphoinositol pentakisphosphate kinase 1 [Source:HGNC Symbol;Acc:HGNC:29023]
92255	LMBRD2	LMBR1 domain containing 2 [Source:HGNC Symbol;Acc:HGNC:25287]
140775	SMCR8	SMCR8-C9orf72 complex subunit [Source:HGNC Symbol;Acc:HGNC:17921]
10193	RNF41	ring finger protein 41 [Source:HGNC Symbol;Acc:HGNC:18401]
201626	PDE12	phosphodiesterase 12 [Source:HGNC Symbol;Acc:HGNC:25386]
1213	CLTC	clathrin heavy chain [Source:HGNC Symbol;Acc:HGNC:2092]
9703	BLTP2	bridge-like lipid transfer protein family member 2 [Source:HGNC Symbol;Acc:HGNC:28960]
54790	TET2	tet methylcytosine dioxygenase 2 [Source:HGNC Symbol;Acc:HGNC:25941]
6546	SLC8A1	solute carrier family 8 member A1 [Source:HGNC Symbol;Acc:HGNC:11068]
9779	TBC1D5	TBC1 domain family member 5 [Source:HGNC Symbol;Acc:HGNC:19166]
5966	REL	REL proto-oncogene, NF-kB subunit [Source:HGNC Symbol;Acc:HGNC:9954]
10009	ZBTB33	zinc finger and BTB domain containing 33 [Source:HGNC Symbol;Acc:HGNC:16682]
9883	POM121	POM121 transmembrane nucleoporin [Source:HGNC Symbol;Acc:HGNC:19702]
103	ADAR	adenosine deaminase RNA specific [Source:HGNC Symbol;Acc:HGNC:225]
2200	FBN1	fibrillin 1 [Source:HGNC Symbol;Acc:HGNC:3603]
9632	SEC24C	SEC24 homolog C, COPII coat complex component [Source:HGNC Symbol;Acc:HGNC:10705]
8925	HERC1	HECT and RLD domain containing E3 ubiquitin protein ligase family member 1 [Source:HGNC Symbol;Acc:HGNC:4867]
2117	ETV3	ETS variant transcription factor 3 [Source:HGNC Symbol;Acc:HGNC:3492]
79807	GSTCD	glutathione S-transferase C-terminal domain containing [Source:HGNC Symbol;Acc:HGNC:25806]
9711	RUBCN	rubicon autophagy regulator [Source:HGNC Symbol;Acc:HGNC:28991]
55252	ASXL2	ASXL transcriptional regulator 2 [Source:HGNC Symbol;Acc:HGNC:23805]
79956	ERMP1	endoplasmic reticulum metallopeptidase 1 [Source:HGNC Symbol;Acc:HGNC:23703]
60560	NAA35	N-alpha-acetyltransferase 35, NatC auxiliary subunit [Source:HGNC Symbol;Acc:HGNC:24340]
9722	NOS1AP	nitric oxide synthase 1 adaptor protein [Source:HGNC Symbol;Acc:HGNC:16859]
4952	OCRL	OCRL inositol polyphosphate-5-phosphatase [Source:HGNC Symbol;Acc:HGNC:8108]
57589	RIC1	RIC1 homolog, RAB6A GEF complex partner 1 [Source:HGNC Symbol;Acc:HGNC:17686]
23060	ZNF609	zinc finger protein 609 [Source:HGNC Symbol;Acc:HGNC:29003]
6667	SP1	Sp1 transcription factor [Source:HGNC Symbol;Acc:HGNC:11205]
51449	PCYOX1	prenylcysteine oxidase 1 [Source:HGNC Symbol;Acc:HGNC:20588]
283373	ANKRD52	ankyrin repeat domain 52 [Source:HGNC Symbol;Acc:HGNC:26614]
91369	ANKRD40	ankyrin repeat domain 40 [Source:HGNC Symbol;Acc:HGNC:28233]
51479	ANKFY1	ankyrin repeat and FYVE domain containing 1 [Source:HGNC Symbol;Acc:HGNC:20763]
55709	KBTBD4	kelch repeat and BTB domain containing 4 [Source:HGNC Symbol;Acc:HGNC:23761]
208	AKT2	AKT serine/threonine kinase 2 [Source:HGNC Symbol;Acc:HGNC:392]
1182	CLCN3	chloride voltage-gated channel 3 [Source:HGNC Symbol;Acc:HGNC:2021]
283149	BCL9L	BCL9 like [Source:HGNC Symbol;Acc:HGNC:23688]
9640	ZNF592	zinc finger protein 592 [Source:HGNC Symbol;Acc:HGNC:28986]
7798	LUZP1	leucine zipper protein 1 [Source:HGNC Symbol;Acc:HGNC:14985]
55662	HIF1AN	hypoxia inducible factor 1 subunit alpha inhibitor [Source:HGNC Symbol;Acc:HGNC:17113]
55088	CCDC186	coiled-coil domain containing 186 [Source:HGNC Symbol;Acc:HGNC:24349]
9578	CDC42BPB	CDC42 binding protein kinase beta [Source:HGNC Symbol;Acc:HGNC:1738]
201931	TMEM192	transmembrane protein 192 [Source:HGNC Symbol;Acc:HGNC:26775]
57508	INTS2	integrator complex subunit 2 [Source:HGNC Symbol;Acc:HGNC:29241]
54989	ZNF770	zinc finger protein 770 [Source:HGNC Symbol;Acc:HGNC:26061]
904	CCNT1	cyclin T1 [Source:HGNC Symbol;Acc:HGNC:1599]
9329	GTF3C4	general transcription factor IIIC subunit 4 [Source:HGNC Symbol;Acc:HGNC:4667]
171017	ZNF384	zinc finger protein 384 [Source:HGNC Symbol;Acc:HGNC:11955]
257218	SHPRH	SNF2 histone linker PHD RING helicase [Source:HGNC Symbol;Acc:HGNC:19336]
9392	TGFBRAP1	transforming growth factor beta receptor associated protein 1 [Source:HGNC Symbol;Acc:HGNC:16836]
49854	ZBTB21	zinc finger and BTB domain containing 21 [Source:HGNC Symbol;Acc:HGNC:13083]
10847	SRCAP	Snf2 related CREBBP activator protein [Source:HGNC Symbol;Acc:HGNC:16974]
27154	BRPF3	bromodomain and PHD finger containing 3 [Source:HGNC Symbol;Acc:HGNC:14256]
8085	KMT2D	lysine methyltransferase 2D [Source:HGNC Symbol;Acc:HGNC:7133]
285282	RABL3	RAB, member of RAS oncogene family like 3 [Source:HGNC Symbol;Acc:HGNC:18072]
158427	TSTD2	thiosulfate sulfurtransferase like domain containing 2 [Source:HGNC Symbol;Acc:HGNC:30087]
158358	KIAA2026	KIAA2026 [Source:HGNC Symbol;Acc:HGNC:23378]
56099	PCDHGB7	protocadherin gamma subfamily B, 7 [Source:HGNC Symbol;Acc:HGNC:8714]
84247	RTL6	retrotransposon Gag like 6 [Source:HGNC Symbol;Acc:HGNC:13343]
91748	MIDEAS	mitotic deacetylase associated SANT domain protein [Source:HGNC Symbol;Acc:HGNC:19853]
2121	EVC	EvC ciliary complex subunit 1 [Source:HGNC Symbol;Acc:HGNC:3497]
100381270	ZBED6	zinc finger BED-type containing 6 [Source:HGNC Symbol;Acc:HGNC:33273]
55670	PEX26	peroxisomal biogenesis factor 26 [Source:HGNC Symbol;Acc:HGNC:22965]
100506710	EBLN3P	endogenous Bornavirus like nucleoprotein 3, pseudogene [Source:HGNC Symbol;Acc:HGNC:50682]
55102	ATG2B	autophagy related 2B [Source:HGNC Symbol;Acc:HGNC:20187]
57721	METTL14	methyltransferase 14, N6-adenosine-methyltransferase subunit [Source:HGNC Symbol;Acc:HGNC:29330]
168850	ZNF800	zinc finger protein 800 [Source:HGNC Symbol;Acc:HGNC:27267]
55751	TMEM184C	transmembrane protein 184C [Source:HGNC Symbol;Acc:HGNC:25587]
55175	KLHL11	kelch like family member 11 [Source:HGNC Symbol;Acc:HGNC:19008]
196385	DNAH10	dynein axonemal heavy chain 10 [Source:HGNC Symbol;Acc:HGNC:2941]
114483834	ABCF2-H2BK1	ABCF2-H2BK1 readthrough [Source:HGNC Symbol;Acc:HGNC:54751]
100288142	NBPF20	NBPF member 20 [Source:HGNC Symbol;Acc:HGNC:32000]
100128055	SMARCA5-AS1	SMARCA5 antisense RNA 1 [Source:HGNC Symbol;Acc:HGNC:39982]
100288842	B3GALT9	beta-1,3-galactosyltransferase 9 [Source:HGNC Symbol;Acc:HGNC:53652]
100302736	TMED7-TICAM2	TMED7-TICAM2 readthrough [Source:HGNC Symbol;Acc:HGNC:33945]
100529241	HSPE1-MOB4	HSPE1-MOB4 readthrough [Source:HGNC Symbol;Acc:HGNC:49184]
100532731	COMMD3-BMI1	COMMD3-BMI1 readthrough [Source:HGNC Symbol;Acc:HGNC:48326]
100533496	TVP23C-CDRT4	TVP23C-CDRT4 readthrough [Source:HGNC Symbol;Acc:HGNC:42961]
100534595	HNRNPUL2-BSCL2	HNRNPUL2-BSCL2 readthrough (NMD candidate) [Source:HGNC Symbol;Acc:HGNC:49189]
100852405	RNF185-AS1	RNF185 antisense RNA 1 [Source:HGNC Symbol;Acc:HGNC:41161]
100996928	FMC1-LUC7L2	FMC1-LUC7L2 readthrough [Source:HGNC Symbol;Acc:HGNC:44671]
101060226	NBPF19	NBPF member 19 [Source:HGNC Symbol;Acc:HGNC:31999]
105377349	LINC02503	long intergenic non-protein coding RNA 2503 [Source:HGNC Symbol;Acc:HGNC:53492]
105377486	FHIP1A-DT	FHIP1A divergent transcript [Source:HGNC Symbol;Acc:HGNC:53123]

## Sheet: UP DEGs
genes	chr	stpos	endpos	gene_type	strand	log2FC_A_C	FDR q
ISG15	chr1	1001137	1014540	protein_coding	+	1.20973	3.45922e-12
TNFRSF18	chr1	1203507	1206592	protein_coding	-	1.02148	2.06595e-10			mean fold change	1.58143
C1QTNF12	chr1	1242445	1246722	protein_coding	-	1.00083	1.37232e-06
AURKAIP1	chr1	1373729	1375495	protein_coding	-	1.02559	1.33022e-33			GSEA used all 241
MMP23B	chr1	1632162	1635263	protein_coding	+	1.12542	2.16358e-10
C1orf167	chr1	11761786	11789585	protein_coding	+	1.1624	1.07376e-05
LDLRAD2	chr1	21812264	21825225	protein_coding	+	2.5627	1.8727e-08
ZNF593	chr1	26169907	26170873	protein_coding	+	1.01022	7.73684e-32
SFN	chr1	26863148	26864456	protein_coding	+	1.22768	2.9082e-06
MAP3K6	chr1	27354066	27366961	protein_coding	-	1.09211	2.38358e-33
EVA1B	chr1	36322029	36324154	protein_coding	-	1.002	6.59972e-14
RP5-1180E21.5	chr1	111184414	111185061	lncRNA	-	1.22746	1.22123e-21
RP11-316M1.12	chr1	150965244	150966256	lncRNA	+	4.60386	3.78961e-45
S100A8	chr1	153390031	153391073	protein_coding	-	2.30891	0.00933726
S100A2	chr1	153561107	153567890	protein_coding	-	2.24429	6.20142e-07
S100A1	chr1	153627925	153632039	protein_coding	+	1.18906	4.52699e-06
RP11-307C12.12	chr1	154961824	154962623	lncRNA	+	2.30637	8.71029e-31
DPM3	chr1	155139890	155140595	protein_coding	-	1.02541	6.71569e-30
BGLAP	chr1	156242183	156243317	protein_coding	+	3.98486	3.1772e-20
LINC01133	chr1	159958034	159984750	lncRNA	+	1.22403	8.05295e-06
CALML3	chr10	5524960	5526771	protein_coding	+	1.62525	0.00184924
RP11-399C16.3	chr10	21865334	21865921	lncRNA	-	1.01656	7.69574e-11
MSMB	chr10	46033306	46048180	protein_coding	-	1.9498	0.00713197
DNAJC9-AS1	chr10	73247359	73276984	lncRNA	+	1.56009	5.97347e-33
DNAJC9-AS1	chr10	73252790	73254349	lncRNA	+	1.56009	5.97347e-33
COMTD1	chr10	75233640	75236030	protein_coding	-	1.33989	4.86517e-14
RP13-39P12.3	chr10	77782865	77793176	lncRNA	+	1.66649	3.83897e-27
PLAC9	chr10	80131681	80145359	protein_coding	+	1.05972	1.35379e-10
SNCG	chr10	86958598	86963258	protein_coding	+	1.33404	5.88471e-14
LMNTD2-AS1	chr11	557594	560107	lncRNA	+	1.12306	2.94448e-09
AC132217.4	chr11	2129120	2129964	lncRNA	-	3.25096	1.03568e-18
CAVIN3	chr11	6318945	6320532	protein_coding	-	1.01981	1.2867e-22
RP11-152H18.3	chr11	8693356	8696607	lncRNA	+	2.61448	3.41699e-29
RP11-618K13.2	chr11	45905940	45906461	lncRNA	-	1.30871	5.83519e-18
CTD-2531D15.5	chr11	62391515	62393372	lncRNA	-	1.7061	3.30392e-26
BSCL2	chr11	62689288	62709845	protein_coding	-	1.24466	3.94851e-06
FKBP2	chr11	64241002	64244132	protein_coding	+	1.08626	1.08373e-29
CCDC88B	chr11	64340203	64357534	protein_coding	+	1.23571	2.57506e-21
AP003068.9	chr11	65110713	65111695	lncRNA	-	2.24084	8.11235e-22
CCDC85B	chr11	65890672	65891635	protein_coding	+	1.26922	1.32102e-22
SART1	chr11	65961727	65980137	protein_coding	+	1.05476	1.3291e-10
RP11-867G23.4	chr11	66276778	66277492	lncRNA	-	4.27327	2.1418e-30
PTPRCAP	chr11	67435509	67437682	protein_coding	-	1.06422	5.61237e-08
ARAP1-AS1	chr11	72685074	72693808	lncRNA	+	3.08687	2.16956e-24
CHRDL2	chr11	74696428	74731426	protein_coding	-	1.74573	9.41577e-05
RP11-770J1.5	chr11	118397094	118401895	lncRNA	-	1.12689	7.95626e-24
CXCR5	chr11	118883891	118897787	protein_coding	+	1.48279	1.3343e-18
UPK2	chr11	118925163	118958559	protein_coding	+	1.30658	0.000144558
FGF23	chr12	4368226	4379712	protein_coding	-	1.08478	2.57343e-19
RP5-940J5.9	chr12	6537793	6538370	lncRNA	-	6.18143	2.32345e-25
RP4-761J14.8	chr12	6663259	6672069	lncRNA	+	1.1291	3.95956e-28
H2AJ	chr12	14774382	14778002	protein_coding	+	1.08083	6.12226e-17
RP11-627K11.6	chr12	31280421	31280895	lncRNA	-	2.87706	9.94433e-28
RP11-579D7.2	chr12	48766193	48767323	lncRNA	+	1.7094	3.45212e-22
RP11-386G11.10	chr12	49127781	49188484	lncRNA	+	1.83243	3.84619e-26
RP11-161H23.5	chr12	49265155	49273306	lncRNA	-	1.26887	1.05795e-24
NR4A1AS	chr12	52058458	52059503	lncRNA	-	2.68057	1.94429e-17
KRT81	chr12	52285912	52291534	protein_coding	-	1.11733	0.00460902
KRT6B	chr12	52446650	52452146	protein_coding	-	1.58345	0.0487501
KRT6C	chr12	52468515	52473805	protein_coding	-	2.95175	0.0379567
IGFBP6	chr12	53097435	53102345	protein_coding	+	1.01851	2.43866e-13
NPFF	chr12	53506687	53507484	protein_coding	-	1.0072	5.67897e-27
RP11-1143G9.4	chr12	69353492	69354225	lncRNA	-	3.91715	1.32414e-38
HPD	chr12	121839526	121863596	protein_coding	-	1.63653	0.00401735
RP11-298I3.5	chr14	22946269	22982258	protein_coding	-	1.12881	8.53841e-15
RP11-468E2.13	chr14	24188913	24193106	lncRNA	+	2.31943	7.04966e-33
RP11-589M4.1	chr14	52775236	52777740	lncRNA	+	1.81725	4.98098e-21
CHURC1-FNTB	chr14	64914484	65061803	protein_coding	+	1.10695	3.27508e-05
IFI27L2	chr14	94127778	94130253	protein_coding	-	1.01364	2.55509e-19
RP11-638I2.6	chr14	100291116	100294656	lncRNA	+	1.99937	1.54686e-25
RP11-982M15.2	chr14	104769348	104770271	lncRNA	+	1.13691	3.57271e-16
RP11-932O9.9	chr15	30616957	30617749	lncRNA	+	1.36784	1.12605e-29
PLA2G4B	chr15	41837774	41848147	protein_coding	+	1.01203	2.37989e-20
RP11-265N6.1	chr15	42497393	42532840	lncRNA	-	2.41052	2.76181e-39
CTD-2017F17.2	chr15	64950915	64951435	lncRNA	-	1.18605	1.91254e-21
RP11-114H24.6	chr15	77993404	77995289	lncRNA	+	2.34157	6.72751e-32
CRABP1	chr15	78340352	78348225	protein_coding	+	1.33304	0.0303598
AC068831.15	chr15	90920217	90921186	lncRNA	-	1.42002	5.41959e-17
MCRIP2	chr16	636816	648474	protein_coding	+	1.17438	1.43414e-22
METRN	chr16	715117	719655	protein_coding	+	1.53276	6.81981e-14
ANTKMT	chr16	720580	722590	protein_coding	+	1.19678	3.70119e-25
CHTF18	chr16	788045	800737	protein_coding	+	1.32462	9.01275e-11
LA16c-390E6.5	chr16	1445342	1446519	lncRNA	+	3.24813	3.36023e-34
NME3	chr16	1770319	1771561	protein_coding	-	1.13741	1.67936e-19
SNHG9	chr16	1964958	1965509	lncRNA	+	1.01592	1.5862e-17
NTHL1	chr16	2039814	2047866	protein_coding	-	1.04914	1.75852e-20
BRICD5	chr16	2209252	2210905	protein_coding	-	1.18231	4.85045e-28
CEMP1	chr16	2530034	2531417	protein_coding	-	2.22853	1.99248e-14
ELOB	chr16	2771413	2777280	protein_coding	-	1.04982	7.16676e-39
PKMYT1	chr16	2968023	2980479	protein_coding	-	1.11764	5.29664e-13
SMIM22	chr16	4788396	4796491	protein_coding	+	1.09383	1.00621e-07
RP11-473I1.9	chr16	9104847	9113181	lncRNA	+	1.02703	1.64198e-16
ACSM1	chr16	20623234	20698890	protein_coding	-	1.17342	0.000180785
EIF3CL	chr16	28379578	28403841	protein_coding	-	1.57639	4.05039e-18
RP11-666O2.7	chr16	28537039	28623555	protein_coding	-	1.43836	6.17869e-25
RP11-24N18.1	chr16	28830611	28837200	lncRNA	-	1.81566	1.65261e-06
BOLA2B	chr16	30192931	30194306	protein_coding	-	1.21032	2.37144e-32
TMEM265	chr16	30740641	30745196	protein_coding	+	1.72743	5.24261e-12
BCL7C	chr16	30833625	30894302	protein_coding	-	1.0902	3.418e-42
CES1	chr16	55802850	55833337	protein_coding	-	1.37259	0.000215492
MT1A	chr16	56638665	56640087	protein_coding	+	1.03527	0.0192637
RP11-63M22.2	chr16	66720896	66731785	lncRNA	+	3.37729	9.04481e-46
HSF4	chr16	67164680	67169945	protein_coding	+	1.13704	4.71763e-22
HP	chr16	72054504	72061055	protein_coding	+	1.05446	0.00419059
PMFBP1	chr16	72112156	72176878	protein_coding	-	1.14487	1.80191e-23
SYCE1L	chr16	77199407	77213215	protein_coding	+	1.44451	1.22072e-21
RP11-303E16.2	chr16	81030769	81031485	lncRNA	+	1.20092	1.3676e-17
DNAAF1	chr16	84145286	84178767	protein_coding	+	1.0991	8.48522e-16
RP11-667K14.4	chr17	2042899	2043425	lncRNA	-	2.46496	3.50475e-23
RP11-810M2.2	chr17	4163909	4164713	lncRNA	+	1.32997	3.82703e-33
RP11-746M1.1	chr17	20999746	21000323	lncRNA	+	3.75669	5.16419e-45
RP11-19P22.8	chr17	27625483	27626438	lncRNA	-	1.36772	1.00497e-24
KRT14	chr17	41582278	41586895	protein_coding	-	2.00182	0.00672153
KRT16	chr17	41609777	41615899	protein_coding	-	1.69487	0.00173785
KRT17	chr17	41619441	41624842	protein_coding	-	1.48235	0.0037759
HSD17B1	chr17	42552921	42555214	protein_coding	+	1.09971	3.21897e-11
RP11-6N17.6	chr17	47946801	47948275	lncRNA	-	1.33464	1.91058e-14
SNHG25	chr17	64145969	64146476	lncRNA	+	1.86434	1.14141e-19
CTD-2514K5.4	chr17	74256895	74262020	lncRNA	-	1.6016	2.26433e-25
OXLD1	chr17	81665035	81666635	protein_coding	-	1.01836	1.62812e-30
RP11-498C9.13	chr17	81932397	81933058	lncRNA	+	2.21126	1.32111e-13
POLRMT	chr19	617220	633537	protein_coding	-	1.0618	4.33959e-26
ATP5F1D	chr19	1241745	1244825	protein_coding	+	1.47381	1.73158e-28
CTB-31O20.3	chr19	1815248	1815873	lncRNA	+	2.42307	2.24818e-32
AC005786.7	chr19	3544198	3557569	lncRNA	+	3.01791	1.01074e-34
AC005339.2	chr19	4654963	4655524	lncRNA	-	1.48051	2.75279e-18
CTC-518P12.6	chr19	4838331	4838907	lncRNA	+	2.51763	6.75355e-26
PET100	chr19	7629792	7631956	protein_coding	+	1.01896	5.42538e-36
PCP2	chr19	7631610	7633719	protein_coding	-	1.38011	4.88367e-12
TRAPPC5	chr19	7680832	7687703	protein_coding	+	1.15655	1.96179e-35
TGFBR3L	chr19	7914829	7919097	protein_coding	+	1.0456	3.30759e-09
CTD-2369P2.12	chr19	10315470	10320678	protein_coding	-	1.15321	4.67149e-21
CTC-510F12.6	chr19	11322155	11324195	lncRNA	+	1.25192	5.96105e-22
CTD-2192J16.22	chr19	12643830	12648397	protein_coding	-	2.94977	2.27048e-24
CTC-425F1.4	chr19	12944117	12944487	lncRNA	-	4.33905	2.90294e-19
GADD45GIP1	chr19	12953118	12957223	protein_coding	-	1.41334	4.15031e-41
MAST3-AS1	chr19	18144521	18151691	lncRNA	-	1.89164	2.5401e-30
REX1BD	chr19	18588684	18592337	protein_coding	+	1.13069	2.63534e-27
RFXANK	chr19	19192228	19201869	protein_coding	+	1.05806	2.06145e-27
CTD-2540B15.13	chr19	33207128	33207639	lncRNA	+	1.21755	1.29353e-19
SCGB1B2P	chr19	34576732	34577701	lncRNA	-	1.07875	2.37034e-06
AC002398.9	chr19	35745677	35754519	protein_coding	+	1.11214	9.09574e-05
PPP1R14A	chr19	38251236	38256532	protein_coding	-	1.15759	1.07704e-12
CTB-102L5.4	chr19	38289150	38304910	protein_coding	+	1.19732	6.66244e-09
CTB-102L5.9	chr19	38290116	38292423	lncRNA	-	4.19062	4.39174e-29
C19orf33	chr19	38304163	38305006	protein_coding	+	1.19533	2.15806e-05
CAPN12	chr19	38730186	38769904	protein_coding	-	3.14296	2.88018e-36
LGALS7B	chr19	38789199	38791754	protein_coding	+	2.57458	0.00178763
AC104534.3	chr19	38817470	38840178	protein_coding	-	2.66702	2.18039e-17
CTC-246B18.10	chr19	39341772	39341945	lncRNA	-	1.04057	3.30863e-11
MIA	chr19	40771647	40777490	protein_coding	+	1.34336	0.000182453
AC074212.5	chr19	45764784	45769806	lncRNA	+	1.14409	1.54288e-17
TMEM160	chr19	47045908	47048624	protein_coding	-	1.06051	1.95274e-24
INAFM1	chr19	47274884	47275723	protein_coding	+	1.11583	3.0539e-30
RCN3	chr19	49528002	49546962	protein_coding	+	1.14924	1.31694e-16
CTB-191K22.5	chr19	50310021	50310539	lncRNA	-	1.54881	1.28506e-07
POLD1	chr19	50384203	50418018	protein_coding	+	1.07888	6.4274e-10
CTD-2545M3.2	chr19	50480118	50483351	lncRNA	-	2.20681	8.8367e-09
KLK8	chr19	50996006	51002711	protein_coding	-	1.2879	0.000188682
CDC42EP5	chr19	54465025	54473296	protein_coding	-	1.17642	4.4793e-16
RP11-254F7.3	chr2	10054420	10054866	lncRNA	-	1.65743	5.66338e-25
RP11-339H12.2	chr2	43219848	43223227	lncRNA	+	3.71797	6.70932e-38
MTLN	chr2	110211528	110245420	protein_coding	-	1.04149	2.01062e-33
AC009404.2	chr2	117833936	117841658	lncRNA	+	1.48743	1.11565e-05
MZT2B	chr2	130181736	130190729	protein_coding	+	1.10116	1.9693e-27
AC007283.5	chr2	201166964	201167546	lncRNA	+	1.40307	1.52711e-22
ROMO1	chr20	35699271	35700984	protein_coding	+	1.22548	1.78808e-36
SCAND1	chr20	35953616	35959472	protein_coding	-	1.16223	1.32662e-28
PI3	chr20	45174901	45176544	protein_coding	+	3.91938	0.00284404
SLPI	chr20	45252238	45254564	protein_coding	-	1.07187	5.76601e-05
MMP9	chr20	46008907	46016561	protein_coding	+	2.61364	0.00768196
COL9A3	chr20	62816243	62841159	protein_coding	+	1.03688	0.00446693
TNFRSF6B	chr20	63696651	63698684	protein_coding	+	1.02707	6.15585e-10
LIME1	chr20	63736282	63739103	protein_coding	+	1.02313	3.89443e-11
AF127577.10	chr21	14961308	14964233	lncRNA	+	1.64765	6.65586e-20
AC006547.8	chr22	20110820	20111875	lncRNA	-	1.6198	2.63116e-27
VPREB3	chr22	23752742	23754425	protein_coding	-	1.2192	9.15638e-06
GGT1	chr22	24594810	24629005	protein_coding	+	1.33463	2.52562e-08
CITF22-1A6.3	chr22	49902227	49904576	lncRNA	+	1.36956	5.25419e-41
PTH1R	chr3	46877720	46903799	protein_coding	+	1.48892	2.23386e-10
COL7A1	chr3	48564072	48595329	protein_coding	-	1.54172	0.0316003
LAMB2	chr3	49121113	49133118	protein_coding	-	1.13294	3.67018e-15
STAB1	chr3	52495337	52524495	protein_coding	+	1.04774	4.66487e-18
ITIH4	chr3	52812961	52830688	protein_coding	-	1.02217	2.10285e-06
FAM3D	chr3	58633945	58666834	protein_coding	-	1.76387	0.000200486
MTRNR2L12	chr3	96617187	96618236	protein_coding	-	1.46307	0.000139901
MYLK-AS1	chr3	123585299	123644568	lncRNA	+	1.53157	4.19327e-30
KCNMB2-AS1	chr3	178526504	178937352	lncRNA	-	1.11488	6.50409e-05
RP11-496H1.4	chr3	197665315	197674863	lncRNA	+	1.15742	7.00953e-28
C4orf48	chr4	2041994	2043964	protein_coding	+	1.52992	1.41699e-20
CCDC152	chr5	42756817	42802439	protein_coding	+	1.35931	2.73095e-11
SCGB3A1	chr5	180590104	180591499	protein_coding	-	2.36793	2.03506e-08
H3C4	chr6	26196783	26197286	protein_coding	-	1.62824	1.19217e-19
H2AC7	chr6	26198783	26199293	protein_coding	-	1.0611	0.0421828
H4C12	chr6	27831173	27831560	protein_coding	-	1.03603	3.19734e-07
H1-5	chr6	27866791	27867588	protein_coding	-	1.69127	0.0130629
IER3-AS1	chr6	30742928	30743592	lncRNA	+	3.44961	8.03218e-16
LTB	chr6	31580524	31582522	protein_coding	-	1.30398	1.82749e-07
HCG25	chr6	33249533	33255167	lncRNA	+	1.33323	5.62856e-29
PRSS35	chr6	83512533	83525704	protein_coding	+	1.19569	0.00538147
XXyac-YX65C7_A.2	chr6	169213253	169245773	lncRNA	+	2.03104	1.16094e-28
MICALL2	chr7	1428464	1459470	protein_coding	-	1.24046	0.000198481
MAD1L1	chr7	1815792	2233243	protein_coding	-	1.03275	9.56646e-08
RBAKDN	chr7	5072124	5073223	lncRNA	+	1.29503	3.28015e-16
AC007009.1	chr7	8262232	8262821	lncRNA	+	1.01949	9.10005e-14
GS1-114I9.1	chr7	30424671	30425412	lncRNA	+	1.00202	1.62948e-27
HSPB1	chr7	76302672	76304295	protein_coding	+	1.02835	9.25549e-15
DLX5	chr7	97020395	97024950	protein_coding	-	1.12133	0.00377015
SAP25	chr7	100572227	100573900	protein_coding	-	1.12721	3.32322e-23
PCOLCE	chr7	100602362	100608175	protein_coding	+	1.05903	0.00217568
ATP6V0E2-AS1	chr7	149867696	149880610	lncRNA	-	1.45147	8.37418e-10
FASTK	chr7	151076592	151080866	protein_coding	-	1.0124	2.19615e-22
DEFB1	chr8	6870591	6877936	protein_coding	-	1.10142	0.0148917
CTD-2647L4.5	chr8	29067278	29068454	lncRNA	+	2.73892	1.32202e-37
RP11-360L9.7	chr8	41540380	41545044	lncRNA	-	1.08321	8.53787e-18
RP11-360L9.8	chr8	41609691	41621502	lncRNA	-	1.30668	2.764e-13
RP11-865I6.2	chr8	68848736	68852763	lncRNA	-	2.01803	7.50524e-05
CA2	chr8	85463967	85481493	protein_coding	+	1.26888	0.0262812
UBR5-AS1	chr8	102239393	102253750	lncRNA	+	1.15355	2.19739e-32
PSCA	chr8	142670307	142682725	protein_coding	+	1.39778	8.06377e-06
LY6H	chr8	143157913	143160711	protein_coding	-	1.22221	7.05223e-06
RP13-582O9.7	chr8	143290398	143290621	lncRNA	-	1.02833	1.75874e-13
NAPRT	chr8	143574784	143578649	protein_coding	-	1.13102	5.83212e-08
SCX	chr8	144266452	144268481	protein_coding	+	1.10168	1.56077e-25
CPSF1	chr8	144393228	144409335	protein_coding	-	1.05576	2.24642e-26
FOXH1	chr8	144473411	144475849	protein_coding	-	1.81036	1.32111e-12
RP11-87N24.3	chr9	10631749	10632203	lncRNA	-	3.21481	1.8867e-16
LCN2	chr9	128149070	128153453	protein_coding	+	1.10415	0.00210764
RP11-344B5.4	chr9	129175806	129261581	lncRNA	+	1.45782	5.05729e-10
RP11-492E3.53	chr9	129503460	129506433	lncRNA	-	1.18629	6.85395e-10
RP11-334J6.7	chr9	131497478	131500191	lncRNA	-	1.61223	4.07094e-16
PTGDS	chr9	136975091	136981742	protein_coding	+	1.05593	0.00206251
DPP7	chr9	137110545	137115177	protein_coding	-	1.12026	1.16258e-26
RP11-350O14.18	chr9	137168853	137171984	protein_coding	-	1.05005	0.00068656
MRPL41	chr9	137551878	137552555	protein_coding	+	1.10734	9.54194e-33
LINC00685	chrX	320989	321851	lncRNA	+	1.18892	1.94155e-21
WDR13	chrX	48590041	48608869	protein_coding	+	1.06299	5.23117e-24
PCSK1N	chrX	48831095	48835610	protein_coding	-	1.01675	6.28902e-05
MAGED4B	chrX	52061826	52069248	protein_coding	-	1.23592	1.20616e-08
LPAR4	chrX	78747708	78758714	protein_coding	+	1.25341	0.000291194
LINC00685	chrY	320989	321851	lncRNA	+	1.18892	1.94155e-21

## Sheet: UP GSEA CGP
Collection(s):	CGP
# overlaps shown:	20
# genesets in collections:	3438
# genes in comparison (n):	160
# genes in universe (N):	42722
Gene Set Name	# Genes in Gene Set (K)	Description	# Genes in Overlap (k)	k/K	p-value	FDR q-value
SMID_BREAST_CANCER_LUMINAL_B_DN	587	Genes down-regulated in the luminal B subtype of breast cancer.	20	0.0341	1.01e-13	3.47e-10
ONDER_CDH1_TARGETS_2_DN	473	Genes down-regulated in HMLE cells (immortalized nontransformed mammary epithelium) after E-cadhedrin (CDH1) [GeneID=999] knockdown by RNAi.	18	0.0381	2.93e-13	5.03e-10
SMID_BREAST_CANCER_BASAL_UP	662	Genes up-regulated in basal subtype of breast cancer samles.	20	0.0302	9.17e-13	1.05e-09
JAEGER_METASTASIS_DN	259	Genes down-regulated in metastases from malignant melanoma compared to the primary tumors.	14	0.0541	1.33e-12	1.15e-09
LU_EZH2_TARGETS_UP	289	Genes up-regulated in SKOV3ip1 cells (ovarian cancer) upon knockdown of EZH2 [GeneID=2146] by RNAi.	14	0.0484	5.84e-12	4.02e-09
BLANCO_MELO_BRONCHIAL_EPITHELIAL_CELLS_INFLUENZA_A_INFECTION_DN	81	Genes down-regulated oninfection of normal human bronchial epithelial cells by Influenza A (MOI: 3, 12hpi)	9	0.1111	2.39e-11	1.26e-08
LEI_MYB_TARGETS	323	Myb-regulated genes in MCF7 (breast cancer) and lung epithelial cell lines overexpressing MYBL2, MYBL1 or MYB [GeneID=4605;4603;4602].	14	0.0433	2.57e-11	1.26e-08
SMID_BREAST_CANCER_RELAPSE_IN_BONE_DN	324	Genes down-regulated in bone relapse of breast cancer.	12	0.037	4.18e-09	1.8e-06
RICKMAN_TUMOR_DIFFERENTIATED_WELL_VS_MODERATELY_DN	113	Down-regulated genes that vary between HNSCC (head and neck squamous cell carcinoma) groups formed on the basis of their level of pathological differentiation: well vs moderately differentiated tumors.	8	0.0708	1.19e-08	4.35e-06
SENGUPTA_NASOPHARYNGEAL_CARCINOMA_DN	358	Genes down-regulated in nsopharyngeal carcinoma relative to the normal tissue.	12	0.0335	1.27e-08	4.35e-06
ENK_UV_RESPONSE_KERATINOCYTE_UP	533	Genes up-regulated in NHEK cells (normal epidermal keratinocytes) after UVB irradiation.	14	0.0263	1.63e-08	5.1e-06
NIKOLSKY_BREAST_CANCER_16P13_AMPLICON	119	Genes within amplicon 16p13 identified in a study of 191 breast tumor samples.	8	0.0672	1.79e-08	5.13e-06
DOANE_BREAST_CANCER_ESR1_DN	47	Genes down-regulated in breast cancer samples positive for ESR1 [GeneID=2099] compared to the ESR1 negative tumors.	6	0.1277	2.37e-08	6.28e-06
LEE_BMP2_TARGETS_UP	778	Genes up-regulated in uterus upon knockout of BMP2 [GeneID=650].	16	0.0206	4.48e-08	1.1e-05
HUPER_BREAST_BASAL_VS_LUMINAL_UP	53	Genes up-regulated in basal mammary epithelial cells compared to the luminal ones.	6	0.1132	4.98e-08	1.14e-05
PECE_MAMMARY_STEM_CELL_UP	140	The '3/3 signature': genes consistently up-regulated in all three pools of normal mammary stem cells (defined by their ability to retain the dye PKH26).	8	0.0571	6.37e-08	1.37e-05
WAMUNYOKOLI_OVARIAN_CANCER_LMP_UP	270	Genes up-regulated in mucinous ovarian carcinoma tumors of low malignant potential (LMP) compared to normal ovarian surface epithelium tissue.	10	0.037	8.52e-08	1.72e-05
SPIELMAN_LYMPHOBLAST_EUROPEAN_VS_ASIAN_UP	484	Genes up-regulated in lymphoblastoid cells from the European population compared to those from the Asian population.	12	0.0248	3.31e-07	5.84e-05
TARTE_PLASMA_CELL_VS_PLASMABLAST_UP	397	Genes up-regulated in mature plasma cells compared with plasmablastic B lymphocytes.	11	0.0277	3.5e-07	5.84e-05
SENGUPTA_NASOPHARYNGEAL_CARCINOMA_WITH_LMP1_DN	175	Genes down-regulated in nasopharyngeal carcinoma (NPC) positive for LMP1 [GeneID=9260], a latent gene of Epstein-Barr virus (EBV).	8	0.0457	3.55e-07	5.84e-05
Gene/Gene Set Overlap Matrix
Entrez Gene Id	Gene Symbol	Gene Description	SMID_BREAST_CANCER_LUMINAL_B_DN	ONDER_CDH1_TARGETS_2_DN	SMID_BREAST_CANCER_BASAL_UP	JAEGER_METASTASIS_DN	LU_EZH2_TARGETS_UP	BLANCO_MELO_BRONCHIAL_EPITHELIAL_CELLS_INFLUENZA_A_INFECTION_DN	LEI_MYB_TARGETS	SMID_BREAST_CANCER_RELAPSE_IN_BONE_DN	RICKMAN_TUMOR_DIFFERENTIATED_WELL_VS_MODERATELY_DN	SENGUPTA_NASOPHARYNGEAL_CARCINOMA_DN	ENK_UV_RESPONSE_KERATINOCYTE_UP	NIKOLSKY_BREAST_CANCER_16P13_AMPLICON	DOANE_BREAST_CANCER_ESR1_DN	LEE_BMP2_TARGETS_UP	HUPER_BREAST_BASAL_VS_LUMINAL_UP	PECE_MAMMARY_STEM_CELL_UP	WAMUNYOKOLI_OVARIAN_CANCER_LMP_UP	SPIELMAN_LYMPHOBLAST_EUROPEAN_VS_ASIAN_UP	TARTE_PLASMA_CELL_VS_PLASMABLAST_UP	SENGUPTA_NASOPHARYNGEAL_CARCINOMA_WITH_LMP1_DN
6273	S100A2	S100 calcium binding protein A2 [Source:HGNC Symbol;Acc:HGNC:10492]	SMID_BREAST_CANCER_LUMINAL_B_DN	ONDER_CDH1_TARGETS_2_DN	SMID_BREAST_CANCER_BASAL_UP	JAEGER_METASTASIS_DN	LU_EZH2_TARGETS_UP			SMID_BREAST_CANCER_RELAPSE_IN_BONE_DN	RICKMAN_TUMOR_DIFFERENTIATED_WELL_VS_MODERATELY_DN						HUPER_BREAST_BASAL_VS_LUMINAL_UP	PECE_MAMMARY_STEM_CELL_UP
5266	PI3	peptidase inhibitor 3 [Source:HGNC Symbol;Acc:HGNC:8947]	SMID_BREAST_CANCER_LUMINAL_B_DN	ONDER_CDH1_TARGETS_2_DN	SMID_BREAST_CANCER_BASAL_UP	JAEGER_METASTASIS_DN			LEI_MYB_TARGETS	SMID_BREAST_CANCER_RELAPSE_IN_BONE_DN	RICKMAN_TUMOR_DIFFERENTIATED_WELL_VS_MODERATELY_DN	SENGUPTA_NASOPHARYNGEAL_CARCINOMA_DN					HUPER_BREAST_BASAL_VS_LUMINAL_UP					SENGUPTA_NASOPHARYNGEAL_CARCINOMA_WITH_LMP1_DN
3861	KRT14	keratin 14 [Source:HGNC Symbol;Acc:HGNC:6416]	SMID_BREAST_CANCER_LUMINAL_B_DN	ONDER_CDH1_TARGETS_2_DN	SMID_BREAST_CANCER_BASAL_UP	JAEGER_METASTASIS_DN			LEI_MYB_TARGETS	SMID_BREAST_CANCER_RELAPSE_IN_BONE_DN	RICKMAN_TUMOR_DIFFERENTIATED_WELL_VS_MODERATELY_DN	SENGUPTA_NASOPHARYNGEAL_CARCINOMA_DN						PECE_MAMMARY_STEM_CELL_UP				SENGUPTA_NASOPHARYNGEAL_CARCINOMA_WITH_LMP1_DN
3868	KRT16	keratin 16 [Source:HGNC Symbol;Acc:HGNC:6423]	SMID_BREAST_CANCER_LUMINAL_B_DN	ONDER_CDH1_TARGETS_2_DN	SMID_BREAST_CANCER_BASAL_UP	JAEGER_METASTASIS_DN			LEI_MYB_TARGETS	SMID_BREAST_CANCER_RELAPSE_IN_BONE_DN	RICKMAN_TUMOR_DIFFERENTIATED_WELL_VS_MODERATELY_DN				DOANE_BREAST_CANCER_ESR1_DN		HUPER_BREAST_BASAL_VS_LUMINAL_UP	PECE_MAMMARY_STEM_CELL_UP
3872	KRT17	keratin 17 [Source:HGNC Symbol;Acc:HGNC:6427]	SMID_BREAST_CANCER_LUMINAL_B_DN	ONDER_CDH1_TARGETS_2_DN	SMID_BREAST_CANCER_BASAL_UP	JAEGER_METASTASIS_DN			LEI_MYB_TARGETS	SMID_BREAST_CANCER_RELAPSE_IN_BONE_DN	RICKMAN_TUMOR_DIFFERENTIATED_WELL_VS_MODERATELY_DN							PECE_MAMMARY_STEM_CELL_UP
6279	S100A8	S100 calcium binding protein A8 [Source:HGNC Symbol;Acc:HGNC:10498]	SMID_BREAST_CANCER_LUMINAL_B_DN	ONDER_CDH1_TARGETS_2_DN	SMID_BREAST_CANCER_BASAL_UP	JAEGER_METASTASIS_DN			LEI_MYB_TARGETS	SMID_BREAST_CANCER_RELAPSE_IN_BONE_DN					DOANE_BREAST_CANCER_ESR1_DN		HUPER_BREAST_BASAL_VS_LUMINAL_UP				TARTE_PLASMA_CELL_VS_PLASMABLAST_UP	SENGUPTA_NASOPHARYNGEAL_CARCINOMA_WITH_LMP1_DN
2810	SFN	stratifin [Source:HGNC Symbol;Acc:HGNC:10773]	SMID_BREAST_CANCER_LUMINAL_B_DN	ONDER_CDH1_TARGETS_2_DN	SMID_BREAST_CANCER_BASAL_UP	JAEGER_METASTASIS_DN			LEI_MYB_TARGETS		RICKMAN_TUMOR_DIFFERENTIATED_WELL_VS_MODERATELY_DN						HUPER_BREAST_BASAL_VS_LUMINAL_UP		WAMUNYOKOLI_OVARIAN_CANCER_LMP_UP	SPIELMAN_LYMPHOBLAST_EUROPEAN_VS_ASIAN_UP
3854	KRT6B	keratin 6B [Source:HGNC Symbol;Acc:HGNC:6444]	SMID_BREAST_CANCER_LUMINAL_B_DN	ONDER_CDH1_TARGETS_2_DN	SMID_BREAST_CANCER_BASAL_UP	JAEGER_METASTASIS_DN				SMID_BREAST_CANCER_RELAPSE_IN_BONE_DN	RICKMAN_TUMOR_DIFFERENTIATED_WELL_VS_MODERATELY_DN				DOANE_BREAST_CANCER_ESR1_DN			PECE_MAMMARY_STEM_CELL_UP				SENGUPTA_NASOPHARYNGEAL_CARCINOMA_WITH_LMP1_DN
6590	SLPI	secretory leukocyte peptidase inhibitor [Source:HGNC Symbol;Acc:HGNC:11092]	SMID_BREAST_CANCER_LUMINAL_B_DN	ONDER_CDH1_TARGETS_2_DN	SMID_BREAST_CANCER_BASAL_UP	JAEGER_METASTASIS_DN				SMID_BREAST_CANCER_RELAPSE_IN_BONE_DN		SENGUPTA_NASOPHARYNGEAL_CARCINOMA_DN			DOANE_BREAST_CANCER_ESR1_DN		HUPER_BREAST_BASAL_VS_LUMINAL_UP
3887	KRT81	keratin 81 [Source:HGNC Symbol;Acc:HGNC:6458]	SMID_BREAST_CANCER_LUMINAL_B_DN	ONDER_CDH1_TARGETS_2_DN	SMID_BREAST_CANCER_BASAL_UP				LEI_MYB_TARGETS	SMID_BREAST_CANCER_RELAPSE_IN_BONE_DN
3934	LCN2	lipocalin 2 [Source:HGNC Symbol;Acc:HGNC:6526]	SMID_BREAST_CANCER_LUMINAL_B_DN	ONDER_CDH1_TARGETS_2_DN	SMID_BREAST_CANCER_BASAL_UP				LEI_MYB_TARGETS			SENGUPTA_NASOPHARYNGEAL_CARCINOMA_DN				LEE_BMP2_TARGETS_UP					TARTE_PLASMA_CELL_VS_PLASMABLAST_UP	SENGUPTA_NASOPHARYNGEAL_CARCINOMA_WITH_LMP1_DN
8190	MIA	MIA SH3 domain containing [Source:HGNC Symbol;Acc:HGNC:7076]	SMID_BREAST_CANCER_LUMINAL_B_DN	ONDER_CDH1_TARGETS_2_DN	SMID_BREAST_CANCER_BASAL_UP					SMID_BREAST_CANCER_RELAPSE_IN_BONE_DN					DOANE_BREAST_CANCER_ESR1_DN
4050	LTB	lymphotoxin beta [Source:HGNC Symbol;Acc:HGNC:6711]	SMID_BREAST_CANCER_LUMINAL_B_DN	ONDER_CDH1_TARGETS_2_DN																SPIELMAN_LYMPHOBLAST_EUROPEAN_VS_ASIAN_UP
1672	DEFB1	defensin beta 1 [Source:HGNC Symbol;Acc:HGNC:2766]	SMID_BREAST_CANCER_LUMINAL_B_DN		SMID_BREAST_CANCER_BASAL_UP	JAEGER_METASTASIS_DN																SENGUPTA_NASOPHARYNGEAL_CARCINOMA_WITH_LMP1_DN
1299	COL9A3	collagen type IX alpha 3 chain [Source:HGNC Symbol;Acc:HGNC:2219]	SMID_BREAST_CANCER_LUMINAL_B_DN		SMID_BREAST_CANCER_BASAL_UP					SMID_BREAST_CANCER_RELAPSE_IN_BONE_DN					DOANE_BREAST_CANCER_ESR1_DN
6271	S100A1	S100 calcium binding protein A1 [Source:HGNC Symbol;Acc:HGNC:10486]	SMID_BREAST_CANCER_LUMINAL_B_DN		SMID_BREAST_CANCER_BASAL_UP					SMID_BREAST_CANCER_RELAPSE_IN_BONE_DN						LEE_BMP2_TARGETS_UP
1749	DLX5	distal-less homeobox 5 [Source:HGNC Symbol;Acc:HGNC:2918]	SMID_BREAST_CANCER_LUMINAL_B_DN		SMID_BREAST_CANCER_BASAL_UP											LEE_BMP2_TARGETS_UP
1381	CRABP1	cellular retinoic acid binding protein 1 [Source:HGNC Symbol;Acc:HGNC:2338]	SMID_BREAST_CANCER_LUMINAL_B_DN		SMID_BREAST_CANCER_BASAL_UP
29802	VPREB3	V-set pre-B cell surrogate light chain 3 [Source:HGNC Symbol;Acc:HGNC:12710]	SMID_BREAST_CANCER_LUMINAL_B_DN									SENGUPTA_NASOPHARYNGEAL_CARCINOMA_DN
5790	PTPRCAP	protein tyrosine phosphatase receptor type C associated protein [Source:HGNC Symbol;Acc:HGNC:9667]	SMID_BREAST_CANCER_LUMINAL_B_DN
11202	KLK8	kallikrein related peptidase 8 [Source:HGNC Symbol;Acc:HGNC:6369]		ONDER_CDH1_TARGETS_2_DN	SMID_BREAST_CANCER_BASAL_UP	JAEGER_METASTASIS_DN					RICKMAN_TUMOR_DIFFERENTIATED_WELL_VS_MODERATELY_DN		ENK_UV_RESPONSE_KERATINOCYTE_UP
760	CA2	carbonic anhydrase 2 [Source:HGNC Symbol;Acc:HGNC:1373]		ONDER_CDH1_TARGETS_2_DN		JAEGER_METASTASIS_DN										LEE_BMP2_TARGETS_UP
100862671	TMEM265	transmembrane protein 265 [Source:HGNC Symbol;Acc:HGNC:51241]		ONDER_CDH1_TARGETS_2_DN									ENK_UV_RESPONSE_KERATINOCYTE_UP
4318	MMP9	matrix metallopeptidase 9 [Source:HGNC Symbol;Acc:HGNC:7176]		ONDER_CDH1_TARGETS_2_DN																	TARTE_PLASMA_CELL_VS_PLASMABLAST_UP
8771	TNFRSF6B	TNF receptor superfamily member 6b [Source:HGNC Symbol;Acc:HGNC:11921]		ONDER_CDH1_TARGETS_2_DN
81557	MAGED4B	MAGE family member D4B [Source:HGNC Symbol;Acc:HGNC:22880]			SMID_BREAST_CANCER_BASAL_UP
27344	PCSK1N	proprotein convertase subtilisin/kexin type 1 inhibitor [Source:HGNC Symbol;Acc:HGNC:17301]			SMID_BREAST_CANCER_BASAL_UP
1294	COL7A1	collagen type VII alpha 1 chain [Source:HGNC Symbol;Acc:HGNC:2214]				JAEGER_METASTASIS_DN										LEE_BMP2_TARGETS_UP
810	CALML3	calmodulin like 3 [Source:HGNC Symbol;Acc:HGNC:1452]				JAEGER_METASTASIS_DN
118881	COMTD1	catechol-O-methyltransferase domain containing 1 [Source:HGNC Symbol;Acc:HGNC:26309]					LU_EZH2_TARGETS_UP	BLANCO_MELO_BRONCHIAL_EPITHELIAL_CELLS_INFLUENZA_A_INFECTION_DN
6623	SNCG	synuclein gamma [Source:HGNC Symbol;Acc:HGNC:11141]					LU_EZH2_TARGETS_UP	BLANCO_MELO_BRONCHIAL_EPITHELIAL_CELLS_INFLUENZA_A_INFECTION_DN
9636	ISG15	ISG15 ubiquitin like modifier [Source:HGNC Symbol;Acc:HGNC:4053]					LU_EZH2_TARGETS_UP		LEI_MYB_TARGETS				ENK_UV_RESPONSE_KERATINOCYTE_UP
6923	ELOB	elongin B [Source:HGNC Symbol;Acc:HGNC:11619]					LU_EZH2_TARGETS_UP						ENK_UV_RESPONSE_KERATINOCYTE_UP	NIKOLSKY_BREAST_CANCER_16P13_AMPLICON						SPIELMAN_LYMPHOBLAST_EUROPEAN_VS_ASIAN_UP
4062	LY6H	lymphocyte antigen 6 family member H [Source:HGNC Symbol;Acc:HGNC:6728]					LU_EZH2_TARGETS_UP						ENK_UV_RESPONSE_KERATINOCYTE_UP
84331	MCRIP2	MAPK regulated corepressor interacting protein 2 [Source:HGNC Symbol;Acc:HGNC:14142]					LU_EZH2_TARGETS_UP							NIKOLSKY_BREAST_CANCER_16P13_AMPLICON					WAMUNYOKOLI_OVARIAN_CANCER_LMP_UP
4832	NME3	NME/NM23 nucleoside diphosphate kinase 3 [Source:HGNC Symbol;Acc:HGNC:7851]					LU_EZH2_TARGETS_UP							NIKOLSKY_BREAST_CANCER_16P13_AMPLICON
339229	OXLD1	oxidoreductase like domain containing 1 [Source:HGNC Symbol;Acc:HGNC:27901]					LU_EZH2_TARGETS_UP									LEE_BMP2_TARGETS_UP		PECE_MAMMARY_STEM_CELL_UP	WAMUNYOKOLI_OVARIAN_CANCER_LMP_UP
126003	TRAPPC5	trafficking protein particle complex subunit 5 [Source:HGNC Symbol;Acc:HGNC:23067]					LU_EZH2_TARGETS_UP											PECE_MAMMARY_STEM_CELL_UP	WAMUNYOKOLI_OVARIAN_CANCER_LMP_UP
54344	DPM3	dolichyl-phosphate mannosyltransferase subunit 3, regulatory [Source:HGNC Symbol;Acc:HGNC:3007]					LU_EZH2_TARGETS_UP													SPIELMAN_LYMPHOBLAST_EUROPEAN_VS_ASIAN_UP
51282	SCAND1	SCAN domain containing 1 [Source:HGNC Symbol;Acc:HGNC:10566]					LU_EZH2_TARGETS_UP													SPIELMAN_LYMPHOBLAST_EUROPEAN_VS_ASIAN_UP
55766	H2AJ	H2A.J histone [Source:HGNC Symbol;Acc:HGNC:14456]					LU_EZH2_TARGETS_UP
112464	CAVIN3	caveolae associated protein 3 [Source:HGNC Symbol;Acc:HGNC:9400]					LU_EZH2_TARGETS_UP
94274	PPP1R14A	protein phosphatase 1 regulatory inhibitor subunit 14A [Source:HGNC Symbol;Acc:HGNC:14871]						BLANCO_MELO_BRONCHIAL_EPITHELIAL_CELLS_INFLUENZA_A_INFECTION_DN								LEE_BMP2_TARGETS_UP
7379	UPK2	uroplakin 2 [Source:HGNC Symbol;Acc:HGNC:12579]						BLANCO_MELO_BRONCHIAL_EPITHELIAL_CELLS_INFLUENZA_A_INFECTION_DN
401115	C4orf48	chromosome 4 open reading frame 48 [Source:HGNC Symbol;Acc:HGNC:34437]						BLANCO_MELO_BRONCHIAL_EPITHELIAL_CELLS_INFLUENZA_A_INFECTION_DN
283234	CCDC88B	coiled-coil domain containing 88B [Source:HGNC Symbol;Acc:HGNC:26757]						BLANCO_MELO_BRONCHIAL_EPITHELIAL_CELLS_INFLUENZA_A_INFECTION_DN
54958	TMEM160	transmembrane protein 160 [Source:HGNC Symbol;Acc:HGNC:26042]						BLANCO_MELO_BRONCHIAL_EPITHELIAL_CELLS_INFLUENZA_A_INFECTION_DN
100507588	TGFBR3L	transforming growth factor beta receptor 3 like [Source:HGNC Symbol;Acc:HGNC:44152]						BLANCO_MELO_BRONCHIAL_EPITHELIAL_CELLS_INFLUENZA_A_INFECTION_DN
653499	LGALS7B	galectin 7B [Source:HGNC Symbol;Acc:HGNC:34447]						BLANCO_MELO_BRONCHIAL_EPITHELIAL_CELLS_INFLUENZA_A_INFECTION_DN
3315	HSPB1	heat shock protein family B (small) member 1 [Source:HGNC Symbol;Acc:HGNC:5246]							LEI_MYB_TARGETS				ENK_UV_RESPONSE_KERATINOCYTE_UP							SPIELMAN_LYMPHOBLAST_EUROPEAN_VS_ASIAN_UP	TARTE_PLASMA_CELL_VS_PLASMABLAST_UP
513	ATP5F1D	ATP synthase F1 subunit delta [Source:HGNC Symbol;Acc:HGNC:837]							LEI_MYB_TARGETS				ENK_UV_RESPONSE_KERATINOCYTE_UP							SPIELMAN_LYMPHOBLAST_EUROPEAN_VS_ASIAN_UP
5730	PTGDS	prostaglandin D2 synthase [Source:HGNC Symbol;Acc:HGNC:9592]							LEI_MYB_TARGETS												TARTE_PLASMA_CELL_VS_PLASMABLAST_UP
4489	MT1A	metallothionein 1A [Source:HGNC Symbol;Acc:HGNC:7393]							LEI_MYB_TARGETS
10922	FASTK	Fas activated serine/threonine kinase [Source:HGNC Symbol;Acc:HGNC:24676]							LEI_MYB_TARGETS
64073	C19orf33	chromosome 19 open reading frame 33 [Source:HGNC Symbol;Acc:HGNC:16668]										SENGUPTA_NASOPHARYNGEAL_CARCINOMA_DN				LEE_BMP2_TARGETS_UP			WAMUNYOKOLI_OVARIAN_CANCER_LMP_UP			SENGUPTA_NASOPHARYNGEAL_CARCINOMA_WITH_LMP1_DN
1066	CES1	carboxylesterase 1 [Source:HGNC Symbol;Acc:HGNC:1863]										SENGUPTA_NASOPHARYNGEAL_CARCINOMA_DN									TARTE_PLASMA_CELL_VS_PLASMABLAST_UP
131177	FAM3D	FAM3 metabolism regulating signaling molecule D [Source:HGNC Symbol;Acc:HGNC:18665]										SENGUPTA_NASOPHARYNGEAL_CARCINOMA_DN
4477	MSMB	microseminoprotein beta [Source:HGNC Symbol;Acc:HGNC:7372]										SENGUPTA_NASOPHARYNGEAL_CARCINOMA_DN
123872	DNAAF1	dynein axonemal assembly factor 1 [Source:HGNC Symbol;Acc:HGNC:30539]										SENGUPTA_NASOPHARYNGEAL_CARCINOMA_DN
64743	WDR13	WD repeat domain 13 [Source:HGNC Symbol;Acc:HGNC:14352]										SENGUPTA_NASOPHARYNGEAL_CARCINOMA_DN
440335	SMIM22	small integral membrane protein 22 [Source:HGNC Symbol;Acc:HGNC:48329]										SENGUPTA_NASOPHARYNGEAL_CARCINOMA_DN
4913	NTHL1	nth like DNA glycosylase 1 [Source:HGNC Symbol;Acc:HGNC:8028]											ENK_UV_RESPONSE_KERATINOCYTE_UP	NIKOLSKY_BREAST_CANCER_16P13_AMPLICON
3489	IGFBP6	insulin like growth factor binding protein 6 [Source:HGNC Symbol;Acc:HGNC:5475]											ENK_UV_RESPONSE_KERATINOCYTE_UP			LEE_BMP2_TARGETS_UP
5745	PTH1R	parathyroid hormone 1 receptor [Source:HGNC Symbol;Acc:HGNC:9608]											ENK_UV_RESPONSE_KERATINOCYTE_UP			LEE_BMP2_TARGETS_UP
2286	FKBP2	FKBP prolyl isomerase 2 [Source:HGNC Symbol;Acc:HGNC:3718]											ENK_UV_RESPONSE_KERATINOCYTE_UP							SPIELMAN_LYMPHOBLAST_EUROPEAN_VS_ASIAN_UP
8379	MAD1L1	mitotic arrest deficient 1 like 1 [Source:HGNC Symbol;Acc:HGNC:6762]											ENK_UV_RESPONSE_KERATINOCYTE_UP							SPIELMAN_LYMPHOBLAST_EUROPEAN_VS_ASIAN_UP
8351	H3C4	H3 clustered histone 4 [Source:HGNC Symbol;Acc:HGNC:4767]											ENK_UV_RESPONSE_KERATINOCYTE_UP
51042	ZNF593	zinc finger protein 593 [Source:HGNC Symbol;Acc:HGNC:30943]											ENK_UV_RESPONSE_KERATINOCYTE_UP
65990	ANTKMT	adenine nucleotide translocase lysine methyltransferase [Source:HGNC Symbol;Acc:HGNC:14152]												NIKOLSKY_BREAST_CANCER_16P13_AMPLICON		LEE_BMP2_TARGETS_UP
79006	METRN	meteorin, glial cell differentiation regulator [Source:HGNC Symbol;Acc:HGNC:14151]												NIKOLSKY_BREAST_CANCER_16P13_AMPLICON
9088	PKMYT1	protein kinase, membrane associated tyrosine/threonine 1 [Source:HGNC Symbol;Acc:HGNC:29650]												NIKOLSKY_BREAST_CANCER_16P13_AMPLICON
63922	CHTF18	chromosome transmission fidelity factor 18 [Source:HGNC Symbol;Acc:HGNC:18435]												NIKOLSKY_BREAST_CANCER_16P13_AMPLICON
8510	MMP23B	matrix metallopeptidase 23B [Source:HGNC Symbol;Acc:HGNC:7171]														LEE_BMP2_TARGETS_UP
93100	NAPRT	nicotinate phosphoribosyltransferase [Source:HGNC Symbol;Acc:HGNC:30450]														LEE_BMP2_TARGETS_UP
55194	EVA1B	eva-1 homolog B [Source:HGNC Symbol;Acc:HGNC:25558]														LEE_BMP2_TARGETS_UP
8625	RFXANK	regulatory factor X associated ankyrin containing protein [Source:HGNC Symbol;Acc:HGNC:9987]														LEE_BMP2_TARGETS_UP
255783	INAFM1	InaF motif containing 1 [Source:HGNC Symbol;Acc:HGNC:27406]														LEE_BMP2_TARGETS_UP
100131801	PET100	PET100 cytochrome c oxidase chaperone [Source:HGNC Symbol;Acc:HGNC:40038]																PECE_MAMMARY_STEM_CELL_UP	WAMUNYOKOLI_OVARIAN_CANCER_LMP_UP
9092	SART1	spliceosome associated factor 1, recruiter of U4/U6.U5 tri-snRNP [Source:HGNC Symbol;Acc:HGNC:10538]																	WAMUNYOKOLI_OVARIAN_CANCER_LMP_UP	SPIELMAN_LYMPHOBLAST_EUROPEAN_VS_ASIAN_UP
54998	AURKAIP1	aurora kinase A interacting protein 1 [Source:HGNC Symbol;Acc:HGNC:24114]																	WAMUNYOKOLI_OVARIAN_CANCER_LMP_UP
64975	MRPL41	mitochondrial ribosomal protein L41 [Source:HGNC Symbol;Acc:HGNC:14492]																	WAMUNYOKOLI_OVARIAN_CANCER_LMP_UP
148170	CDC42EP5	CDC42 effector protein 5 [Source:HGNC Symbol;Acc:HGNC:17408]																	WAMUNYOKOLI_OVARIAN_CANCER_LMP_UP
11007	CCDC85B	coiled-coil domain containing 85B [Source:HGNC Symbol;Acc:HGNC:24926]																		SPIELMAN_LYMPHOBLAST_EUROPEAN_VS_ASIAN_UP
5442	POLRMT	RNA polymerase mitochondrial [Source:HGNC Symbol;Acc:HGNC:9200]																		SPIELMAN_LYMPHOBLAST_EUROPEAN_VS_ASIAN_UP
3700	ITIH4	inter-alpha-trypsin inhibitor heavy chain 4 [Source:HGNC Symbol;Acc:HGNC:6169]																			TARTE_PLASMA_CELL_VS_PLASMABLAST_UP
5118	PCOLCE	procollagen C-endopeptidase enhancer [Source:HGNC Symbol;Acc:HGNC:8738]																			TARTE_PLASMA_CELL_VS_PLASMABLAST_UP
286887	KRT6C	keratin 6C [Source:HGNC Symbol;Acc:HGNC:20406]																			TARTE_PLASMA_CELL_VS_PLASMABLAST_UP
3240	HP	haptoglobin [Source:HGNC Symbol;Acc:HGNC:5141]																			TARTE_PLASMA_CELL_VS_PLASMABLAST_UP
3299	HSF4	heat shock transcription factor 4 [Source:HGNC Symbol;Acc:HGNC:5227]																			TARTE_PLASMA_CELL_VS_PLASMABLAST_UP
92304	SCGB3A1	secretoglobin family 3A member 1 [Source:HGNC Symbol;Acc:HGNC:18384]																				SENGUPTA_NASOPHARYNGEAL_CARCINOMA_WITH_LMP1_DN
632	BGLAP	bone gamma-carboxyglutamate protein [Source:HGNC Symbol;Acc:HGNC:1043]
3913	LAMB2	laminin subunit beta 2 [Source:HGNC Symbol;Acc:HGNC:6487]
25884	CHRDL2	chordin like 2 [Source:HGNC Symbol;Acc:HGNC:24168]
8074	FGF23	fibroblast growth factor 23 [Source:HGNC Symbol;Acc:HGNC:3680]
100316904	SAP25	Sin3A associated protein 25 [Source:HGNC Symbol;Acc:HGNC:41908]
140823	ROMO1	reactive oxygen species modulator 1 [Source:HGNC Symbol;Acc:HGNC:16185]
55049	REX1BD	required for excision 1-B domain containing [Source:HGNC Symbol;Acc:HGNC:26098]
283870	BRICD5	BRICHOS domain containing 5 [Source:HGNC Symbol;Acc:HGNC:28309]
3242	HPD	4-hydroxyphenylpyruvate dioxygenase [Source:HGNC Symbol;Acc:HGNC:5147]
100505633	LINC01133	long intergenic non-protein coding RNA 1133 [Source:HGNC Symbol;Acc:HGNC:49447]
3292	HSD17B1	hydroxysteroid 17-beta dehydrogenase 1 [Source:HGNC Symbol;Acc:HGNC:5210]
57333	RCN3	reticulocalbin 3 [Source:HGNC Symbol;Acc:HGNC:21145]
388581	C1QTNF12	C1q and TNF related 12 [Source:HGNC Symbol;Acc:HGNC:32308]
219348	PLAC9	placenta associated 9 [Source:HGNC Symbol;Acc:HGNC:19255]
8000	PSCA	prostate stem cell antigen [Source:HGNC Symbol;Acc:HGNC:9500]
2678	GGT1	gamma-glutamyltransferase 1 [Source:HGNC Symbol;Acc:HGNC:4250]
83449	PMFBP1	polyamine modulated factor 1 binding protein 1 [Source:HGNC Symbol;Acc:HGNC:17728]
2846	LPAR4	lysophosphatidic acid receptor 4 [Source:HGNC Symbol;Acc:HGNC:4478]
9064	MAP3K6	mitogen-activated protein kinase kinase kinase 6 [Source:HGNC Symbol;Acc:HGNC:6858]
642658	SCX	scleraxis bHLH transcription factor [Source:HGNC Symbol;Acc:HGNC:32322]
83982	IFI27L2	interferon alpha inducible protein 27 like 2 [Source:HGNC Symbol;Acc:HGNC:19753]
23166	STAB1	stabilin 1 [Source:HGNC Symbol;Acc:HGNC:18628]
26580	BSCL2	BSCL2 lipid droplet biogenesis associated, seipin [Source:HGNC Symbol;Acc:HGNC:15832]
9274	BCL7C	BAF chromatin remodeling complex subunit BCL7C [Source:HGNC Symbol;Acc:HGNC:1006]
8784	TNFRSF18	TNF receptor superfamily member 18 [Source:HGNC Symbol;Acc:HGNC:11914]
8362	H4C12	H4 clustered histone 12 [Source:HGNC Symbol;Acc:HGNC:4784]
5424	POLD1	DNA polymerase delta 1, catalytic subunit [Source:HGNC Symbol;Acc:HGNC:9175]
735301	SNHG9	small nucleolar RNA host gene 9 [Source:HGNC Symbol;Acc:HGNC:33102]
79778	MICALL2	MICAL like 2 [Source:HGNC Symbol;Acc:HGNC:29672]
29894	CPSF1	cleavage and polyadenylation specific factor 1 [Source:HGNC Symbol;Acc:HGNC:2324]
8928	FOXH1	forkhead box H1 [Source:HGNC Symbol;Acc:HGNC:3814]
29952	DPP7	dipeptidyl peptidase 7 [Source:HGNC Symbol;Acc:HGNC:14892]
90480	GADD45GIP1	GADD45G interacting protein 1 [Source:HGNC Symbol;Acc:HGNC:29996]
167681	PRSS35	serine protease 35 [Source:HGNC Symbol;Acc:HGNC:21387]
3013	H2AC7	H2A clustered histone 7 [Source:HGNC Symbol;Acc:HGNC:4729]
147968	CAPN12	calpain 12 [Source:HGNC Symbol;Acc:HGNC:13249]
728689	EIF3CL	eukaryotic translation initiation factor 3 subunit C like [Source:HGNC Symbol;Acc:HGNC:26347]
54923	LIME1	Lck interacting transmembrane adaptor 1 [Source:HGNC Symbol;Acc:HGNC:26016]
100129792	CCDC152	coiled-coil domain containing 152 [Source:HGNC Symbol;Acc:HGNC:34438]
115409980	NR4A1AS	NR4A1 antisense RNA [Source:HGNC Symbol;Acc:HGNC:54409]
283981	LINC00685	long intergenic non-protein coding RNA 685 [Source:HGNC Symbol;Acc:HGNC:27560]
643	CXCR5	C-X-C motif chemokine receptor 5 [Source:HGNC Symbol;Acc:HGNC:1060]
116285	ACSM1	acyl-CoA synthetase medium chain family member 1 [Source:HGNC Symbol;Acc:HGNC:18049]
205251	MTLN	mitoregulin [Source:HGNC Symbol;Acc:HGNC:27339]
80097	MZT2B	mitotic spindle organizing protein 2B [Source:HGNC Symbol;Acc:HGNC:25886]
3009	H1-5	H1.5 linker histone, cluster member [Source:HGNC Symbol;Acc:HGNC:4719]
8620	NPFF	neuropeptide FF-amide peptide precursor [Source:HGNC Symbol;Acc:HGNC:7901]
126006	PCP2	Purkinje cell protein 2 [Source:HGNC Symbol;Acc:HGNC:30209]
401431	ATP6V0E2-AS1	ATP6V0E2 antisense RNA 1 [Source:HGNC Symbol;Acc:HGNC:44180]
752014	CEMP1	cementum protein 1 [Source:HGNC Symbol;Acc:HGNC:32553]
692247	LMNTD2-AS1	LMNTD2 antisense RNA 1 [Source:HGNC Symbol;Acc:HGNC:41204]
100506826	MYLK-AS1	MYLK antisense RNA 1 [Source:HGNC Symbol;Acc:HGNC:42440]
104797538	KCNMB2-AS1	KCNMB2 antisense RNA 1 [Source:HGNC Symbol;Acc:HGNC:51409]
414245	DNAJC9-AS1	DNAJC9 and MRPS16 antisense RNA 1 [Source:HGNC Symbol;Acc:HGNC:31432]
101927221	UBR5-DT	UBR5 divergent transcript [Source:HGNC Symbol;Acc:HGNC:51661]
100137049	PLA2G4B	phospholipase A2 group IVB [Source:HGNC Symbol;Acc:HGNC:9036]
389458	RBAKDN	RBAK downstream neighbor [Source:HGNC Symbol;Acc:HGNC:33770]
100130958	SYCE1L	synaptonemal complex central element protein 1 like [Source:HGNC Symbol;Acc:HGNC:37236]
100529261	CHURC1-FNTB	CHURC1-FNTB readthrough [Source:HGNC Symbol;Acc:HGNC:42960]
100874075	ARAP1-AS1	ARAP1 antisense RNA 1 [Source:HGNC Symbol;Acc:HGNC:39993]
105369760	TUBA1B-AS1	TUBA1B antisense RNA 1 [Source:HGNC Symbol;Acc:HGNC:56356]
105376843	SNHG25	small nucleolar RNA host gene 25 [Source:HGNC Symbol;Acc:HGNC:51534]
105379695	IER3-AS1	IER3 antisense RNA 1 [Source:HGNC Symbol;Acc:HGNC:53629]
118827815	MAST3-AS1	MAST3 antisense RNA 1 [Source:HGNC Symbol;Acc:HGNC:55276]
132069525	PYCR1-AS1	novel transcript, antisense PYCR1
284498	C1orf167	chromosome 1 open reading frame 167 [Source:HGNC Symbol;Acc:HGNC:25262]
401944	LDLRAD2	low density lipoprotein receptor class A domain containing 2 [Source:HGNC Symbol;Acc:HGNC:32071]
414765	HCG25	HLA complex group 25 [Source:HGNC Symbol;Acc:HGNC:20196]
643719	SCGB1B2P	secretoglobin family 1B member 2, pseudogene [Source:HGNC Symbol;Acc:HGNC:20741]
654483	BOLA2B	bolA family member 2B [Source:HGNC Symbol;Acc:HGNC:32479]

## Sheet: UP GSEA C8
Collection(s):	C8
# overlaps shown:	10
# genesets in collections:	830
# genes in comparison (n):	160
# genes in universe (N):	42722
Gene Set Name	# Genes in Gene Set (K)	Description	# Genes in Overlap (k)	k/K	p-value	FDR q-value
TRAVAGLINI_LUNG_PROLIFERATING_BASAL_CELL	891		21	0.0236	2.52e-11	2.09e-08
HE_LIM_SUN_FETAL_LUNG_C1_SQUAMOUS_CELL	266	Squamous	12	0.0451	4.51e-10	1.87e-07
DURANTE_ADULT_OLFACTORY_NEUROEPITHELIUM_BOWMANS_GLAND	33		6	0.1818	2.56e-09	5.35e-07
DESCARTES_FETAL_EYE_CORNEAL_AND_CONJUNCTIVAL_EPITHELIAL_CELLS	245	descartes DE_gene_by_organ.csv, fold.change>5, qval<0.05, pval<0.05	11	0.0449	2.58e-09	5.35e-07
HAY_BONE_MARROW_STROMAL	767		17	0.0222	5.55e-09	7.82e-07
DESCARTES_FETAL_STOMACH_SQUAMOUS_EPITHELIAL_CELLS	67	descartes DE_gene_by_organ.csv, fold.change>5, qval<0.05, pval<0.05	7	0.1045	6.52e-09	7.82e-07
HE_LIM_SUN_FETAL_LUNG_C1_SMG_CELL	776	SMG	17	0.0219	6.59e-09	7.82e-07
HE_LIM_SUN_FETAL_LUNG_C1_PROXIMAL_SECRETORY_2_CELL	301	Proximal secretory 2	11	0.0365	2.17e-08	2.19e-06
DURANTE_ADULT_OLFACTORY_NEUROEPITHELIUM_SUSTENTACULAR_CELLS	47		6	0.1277	2.37e-08	2.19e-06
TRAVAGLINI_LUNG_SEROUS_CELL	96		7	0.0729	8.16e-08	6.77e-06
Gene/Gene Set Overlap Matrix
Entrez Gene Id	Gene Symbol	Gene Description	TRAVAGLINI_LUNG_PROLIFERATING_BASAL_CELL	HE_LIM_SUN_FETAL_LUNG_C1_SQUAMOUS_CELL	DURANTE_ADULT_OLFACTORY_NEUROEPITHELIUM_BOWMANS_GLAND	DESCARTES_FETAL_EYE_CORNEAL_AND_CONJUNCTIVAL_EPITHELIAL_CELLS	HAY_BONE_MARROW_STROMAL	DESCARTES_FETAL_STOMACH_SQUAMOUS_EPITHELIAL_CELLS	HE_LIM_SUN_FETAL_LUNG_C1_SMG_CELL	HE_LIM_SUN_FETAL_LUNG_C1_PROXIMAL_SECRETORY_2_CELL	DURANTE_ADULT_OLFACTORY_NEUROEPITHELIUM_SUSTENTACULAR_CELLS	TRAVAGLINI_LUNG_SEROUS_CELL
2810	SFN	stratifin [Source:HGNC Symbol;Acc:HGNC:10773]	TRAVAGLINI_LUNG_PROLIFERATING_BASAL_CELL	HE_LIM_SUN_FETAL_LUNG_C1_SQUAMOUS_CELL		DESCARTES_FETAL_EYE_CORNEAL_AND_CONJUNCTIVAL_EPITHELIAL_CELLS		DESCARTES_FETAL_STOMACH_SQUAMOUS_EPITHELIAL_CELLS	HE_LIM_SUN_FETAL_LUNG_C1_SMG_CELL	HE_LIM_SUN_FETAL_LUNG_C1_PROXIMAL_SECRETORY_2_CELL
131177	FAM3D	FAM3 metabolism regulating signaling molecule D [Source:HGNC Symbol;Acc:HGNC:18665]	TRAVAGLINI_LUNG_PROLIFERATING_BASAL_CELL	HE_LIM_SUN_FETAL_LUNG_C1_SQUAMOUS_CELL		DESCARTES_FETAL_EYE_CORNEAL_AND_CONJUNCTIVAL_EPITHELIAL_CELLS			HE_LIM_SUN_FETAL_LUNG_C1_SMG_CELL	HE_LIM_SUN_FETAL_LUNG_C1_PROXIMAL_SECRETORY_2_CELL	DURANTE_ADULT_OLFACTORY_NEUROEPITHELIUM_SUSTENTACULAR_CELLS	TRAVAGLINI_LUNG_SEROUS_CELL
810	CALML3	calmodulin like 3 [Source:HGNC Symbol;Acc:HGNC:1452]	TRAVAGLINI_LUNG_PROLIFERATING_BASAL_CELL	HE_LIM_SUN_FETAL_LUNG_C1_SQUAMOUS_CELL				DESCARTES_FETAL_STOMACH_SQUAMOUS_EPITHELIAL_CELLS
3868	KRT16	keratin 16 [Source:HGNC Symbol;Acc:HGNC:6423]	TRAVAGLINI_LUNG_PROLIFERATING_BASAL_CELL	HE_LIM_SUN_FETAL_LUNG_C1_SQUAMOUS_CELL				DESCARTES_FETAL_STOMACH_SQUAMOUS_EPITHELIAL_CELLS
1672	DEFB1	defensin beta 1 [Source:HGNC Symbol;Acc:HGNC:2766]	TRAVAGLINI_LUNG_PROLIFERATING_BASAL_CELL	HE_LIM_SUN_FETAL_LUNG_C1_SQUAMOUS_CELL					HE_LIM_SUN_FETAL_LUNG_C1_SMG_CELL	HE_LIM_SUN_FETAL_LUNG_C1_PROXIMAL_SECRETORY_2_CELL
118881	COMTD1	catechol-O-methyltransferase domain containing 1 [Source:HGNC Symbol;Acc:HGNC:26309]	TRAVAGLINI_LUNG_PROLIFERATING_BASAL_CELL	HE_LIM_SUN_FETAL_LUNG_C1_SQUAMOUS_CELL					HE_LIM_SUN_FETAL_LUNG_C1_SMG_CELL	HE_LIM_SUN_FETAL_LUNG_C1_PROXIMAL_SECRETORY_2_CELL
3489	IGFBP6	insulin like growth factor binding protein 6 [Source:HGNC Symbol;Acc:HGNC:5475]	TRAVAGLINI_LUNG_PROLIFERATING_BASAL_CELL				HAY_BONE_MARROW_STROMAL
6273	S100A2	S100 calcium binding protein A2 [Source:HGNC Symbol;Acc:HGNC:10492]	TRAVAGLINI_LUNG_PROLIFERATING_BASAL_CELL					DESCARTES_FETAL_STOMACH_SQUAMOUS_EPITHELIAL_CELLS	HE_LIM_SUN_FETAL_LUNG_C1_SMG_CELL	HE_LIM_SUN_FETAL_LUNG_C1_PROXIMAL_SECRETORY_2_CELL
3872	KRT17	keratin 17 [Source:HGNC Symbol;Acc:HGNC:6427]	TRAVAGLINI_LUNG_PROLIFERATING_BASAL_CELL					DESCARTES_FETAL_STOMACH_SQUAMOUS_EPITHELIAL_CELLS
100505633	LINC01133	long intergenic non-protein coding RNA 1133 [Source:HGNC Symbol;Acc:HGNC:49447]	TRAVAGLINI_LUNG_PROLIFERATING_BASAL_CELL						HE_LIM_SUN_FETAL_LUNG_C1_SMG_CELL
3861	KRT14	keratin 14 [Source:HGNC Symbol;Acc:HGNC:6416]	TRAVAGLINI_LUNG_PROLIFERATING_BASAL_CELL						HE_LIM_SUN_FETAL_LUNG_C1_SMG_CELL
653499	LGALS7B	galectin 7B [Source:HGNC Symbol;Acc:HGNC:34447]	TRAVAGLINI_LUNG_PROLIFERATING_BASAL_CELL
93100	NAPRT	nicotinate phosphoribosyltransferase [Source:HGNC Symbol;Acc:HGNC:30450]	TRAVAGLINI_LUNG_PROLIFERATING_BASAL_CELL
513	ATP5F1D	ATP synthase F1 subunit delta [Source:HGNC Symbol;Acc:HGNC:837]	TRAVAGLINI_LUNG_PROLIFERATING_BASAL_CELL
54923	LIME1	Lck interacting transmembrane adaptor 1 [Source:HGNC Symbol;Acc:HGNC:26016]	TRAVAGLINI_LUNG_PROLIFERATING_BASAL_CELL
9274	BCL7C	BAF chromatin remodeling complex subunit BCL7C [Source:HGNC Symbol;Acc:HGNC:1006]	TRAVAGLINI_LUNG_PROLIFERATING_BASAL_CELL
80097	MZT2B	mitotic spindle organizing protein 2B [Source:HGNC Symbol;Acc:HGNC:25886]	TRAVAGLINI_LUNG_PROLIFERATING_BASAL_CELL
3315	HSPB1	heat shock protein family B (small) member 1 [Source:HGNC Symbol;Acc:HGNC:5246]	TRAVAGLINI_LUNG_PROLIFERATING_BASAL_CELL
9088	PKMYT1	protein kinase, membrane associated tyrosine/threonine 1 [Source:HGNC Symbol;Acc:HGNC:29650]	TRAVAGLINI_LUNG_PROLIFERATING_BASAL_CELL
63922	CHTF18	chromosome transmission fidelity factor 18 [Source:HGNC Symbol;Acc:HGNC:18435]	TRAVAGLINI_LUNG_PROLIFERATING_BASAL_CELL
3009	H1-5	H1.5 linker histone, cluster member [Source:HGNC Symbol;Acc:HGNC:4719]	TRAVAGLINI_LUNG_PROLIFERATING_BASAL_CELL
6590	SLPI	secretory leukocyte peptidase inhibitor [Source:HGNC Symbol;Acc:HGNC:11092]		HE_LIM_SUN_FETAL_LUNG_C1_SQUAMOUS_CELL	DURANTE_ADULT_OLFACTORY_NEUROEPITHELIUM_BOWMANS_GLAND	DESCARTES_FETAL_EYE_CORNEAL_AND_CONJUNCTIVAL_EPITHELIAL_CELLS	HAY_BONE_MARROW_STROMAL		HE_LIM_SUN_FETAL_LUNG_C1_SMG_CELL	HE_LIM_SUN_FETAL_LUNG_C1_PROXIMAL_SECRETORY_2_CELL		TRAVAGLINI_LUNG_SEROUS_CELL
3934	LCN2	lipocalin 2 [Source:HGNC Symbol;Acc:HGNC:6526]		HE_LIM_SUN_FETAL_LUNG_C1_SQUAMOUS_CELL	DURANTE_ADULT_OLFACTORY_NEUROEPITHELIUM_BOWMANS_GLAND	DESCARTES_FETAL_EYE_CORNEAL_AND_CONJUNCTIVAL_EPITHELIAL_CELLS			HE_LIM_SUN_FETAL_LUNG_C1_SMG_CELL	HE_LIM_SUN_FETAL_LUNG_C1_PROXIMAL_SECRETORY_2_CELL	DURANTE_ADULT_OLFACTORY_NEUROEPITHELIUM_SUSTENTACULAR_CELLS
440335	SMIM22	small integral membrane protein 22 [Source:HGNC Symbol;Acc:HGNC:48329]		HE_LIM_SUN_FETAL_LUNG_C1_SQUAMOUS_CELL		DESCARTES_FETAL_EYE_CORNEAL_AND_CONJUNCTIVAL_EPITHELIAL_CELLS			HE_LIM_SUN_FETAL_LUNG_C1_SMG_CELL	HE_LIM_SUN_FETAL_LUNG_C1_PROXIMAL_SECRETORY_2_CELL
8000	PSCA	prostate stem cell antigen [Source:HGNC Symbol;Acc:HGNC:9500]		HE_LIM_SUN_FETAL_LUNG_C1_SQUAMOUS_CELL		DESCARTES_FETAL_EYE_CORNEAL_AND_CONJUNCTIVAL_EPITHELIAL_CELLS				HE_LIM_SUN_FETAL_LUNG_C1_PROXIMAL_SECRETORY_2_CELL	DURANTE_ADULT_OLFACTORY_NEUROEPITHELIUM_SUSTENTACULAR_CELLS
148170	CDC42EP5	CDC42 effector protein 5 [Source:HGNC Symbol;Acc:HGNC:17408]		HE_LIM_SUN_FETAL_LUNG_C1_SQUAMOUS_CELL			HAY_BONE_MARROW_STROMAL					TRAVAGLINI_LUNG_SEROUS_CELL
9636	ISG15	ISG15 ubiquitin like modifier [Source:HGNC Symbol;Acc:HGNC:4053]		HE_LIM_SUN_FETAL_LUNG_C1_SQUAMOUS_CELL
92304	SCGB3A1	secretoglobin family 3A member 1 [Source:HGNC Symbol;Acc:HGNC:18384]			DURANTE_ADULT_OLFACTORY_NEUROEPITHELIUM_BOWMANS_GLAND	DESCARTES_FETAL_EYE_CORNEAL_AND_CONJUNCTIVAL_EPITHELIAL_CELLS			HE_LIM_SUN_FETAL_LUNG_C1_SMG_CELL	HE_LIM_SUN_FETAL_LUNG_C1_PROXIMAL_SECRETORY_2_CELL	DURANTE_ADULT_OLFACTORY_NEUROEPITHELIUM_SUSTENTACULAR_CELLS
3240	HP	haptoglobin [Source:HGNC Symbol;Acc:HGNC:5141]			DURANTE_ADULT_OLFACTORY_NEUROEPITHELIUM_BOWMANS_GLAND		HAY_BONE_MARROW_STROMAL
5266	PI3	peptidase inhibitor 3 [Source:HGNC Symbol;Acc:HGNC:8947]			DURANTE_ADULT_OLFACTORY_NEUROEPITHELIUM_BOWMANS_GLAND						DURANTE_ADULT_OLFACTORY_NEUROEPITHELIUM_SUSTENTACULAR_CELLS
6271	S100A1	S100 calcium binding protein A1 [Source:HGNC Symbol;Acc:HGNC:10486]			DURANTE_ADULT_OLFACTORY_NEUROEPITHELIUM_BOWMANS_GLAND							TRAVAGLINI_LUNG_SEROUS_CELL
7379	UPK2	uroplakin 2 [Source:HGNC Symbol;Acc:HGNC:12579]				DESCARTES_FETAL_EYE_CORNEAL_AND_CONJUNCTIVAL_EPITHELIAL_CELLS				HE_LIM_SUN_FETAL_LUNG_C1_PROXIMAL_SECRETORY_2_CELL
64073	C19orf33	chromosome 19 open reading frame 33 [Source:HGNC Symbol;Acc:HGNC:16668]				DESCARTES_FETAL_EYE_CORNEAL_AND_CONJUNCTIVAL_EPITHELIAL_CELLS
55766	H2AJ	H2A.J histone [Source:HGNC Symbol;Acc:HGNC:14456]				DESCARTES_FETAL_EYE_CORNEAL_AND_CONJUNCTIVAL_EPITHELIAL_CELLS
6279	S100A8	S100 calcium binding protein A8 [Source:HGNC Symbol;Acc:HGNC:10498]				DESCARTES_FETAL_EYE_CORNEAL_AND_CONJUNCTIVAL_EPITHELIAL_CELLS
112464	CAVIN3	caveolae associated protein 3 [Source:HGNC Symbol;Acc:HGNC:9400]					HAY_BONE_MARROW_STROMAL		HE_LIM_SUN_FETAL_LUNG_C1_SMG_CELL
1294	COL7A1	collagen type VII alpha 1 chain [Source:HGNC Symbol;Acc:HGNC:2214]					HAY_BONE_MARROW_STROMAL
219348	PLAC9	placenta associated 9 [Source:HGNC Symbol;Acc:HGNC:19255]					HAY_BONE_MARROW_STROMAL
6623	SNCG	synuclein gamma [Source:HGNC Symbol;Acc:HGNC:11141]					HAY_BONE_MARROW_STROMAL
5730	PTGDS	prostaglandin D2 synthase [Source:HGNC Symbol;Acc:HGNC:9592]					HAY_BONE_MARROW_STROMAL
5118	PCOLCE	procollagen C-endopeptidase enhancer [Source:HGNC Symbol;Acc:HGNC:8738]					HAY_BONE_MARROW_STROMAL
3913	LAMB2	laminin subunit beta 2 [Source:HGNC Symbol;Acc:HGNC:6487]					HAY_BONE_MARROW_STROMAL
5745	PTH1R	parathyroid hormone 1 receptor [Source:HGNC Symbol;Acc:HGNC:9608]					HAY_BONE_MARROW_STROMAL
57333	RCN3	reticulocalbin 3 [Source:HGNC Symbol;Acc:HGNC:21145]					HAY_BONE_MARROW_STROMAL
1381	CRABP1	cellular retinoic acid binding protein 1 [Source:HGNC Symbol;Acc:HGNC:2338]					HAY_BONE_MARROW_STROMAL
4489	MT1A	metallothionein 1A [Source:HGNC Symbol;Acc:HGNC:7393]					HAY_BONE_MARROW_STROMAL
1749	DLX5	distal-less homeobox 5 [Source:HGNC Symbol;Acc:HGNC:2918]					HAY_BONE_MARROW_STROMAL
25884	CHRDL2	chordin like 2 [Source:HGNC Symbol;Acc:HGNC:24168]					HAY_BONE_MARROW_STROMAL
3854	KRT6B	keratin 6B [Source:HGNC Symbol;Acc:HGNC:6444]						DESCARTES_FETAL_STOMACH_SQUAMOUS_EPITHELIAL_CELLS	HE_LIM_SUN_FETAL_LUNG_C1_SMG_CELL
286887	KRT6C	keratin 6C [Source:HGNC Symbol;Acc:HGNC:20406]						DESCARTES_FETAL_STOMACH_SQUAMOUS_EPITHELIAL_CELLS
8190	MIA	MIA SH3 domain containing [Source:HGNC Symbol;Acc:HGNC:7076]							HE_LIM_SUN_FETAL_LUNG_C1_SMG_CELL			TRAVAGLINI_LUNG_SEROUS_CELL
79778	MICALL2	MICAL like 2 [Source:HGNC Symbol;Acc:HGNC:29672]							HE_LIM_SUN_FETAL_LUNG_C1_SMG_CELL
79006	METRN	meteorin, glial cell differentiation regulator [Source:HGNC Symbol;Acc:HGNC:14151]							HE_LIM_SUN_FETAL_LUNG_C1_SMG_CELL
100130958	SYCE1L	synaptonemal complex central element protein 1 like [Source:HGNC Symbol;Acc:HGNC:37236]							HE_LIM_SUN_FETAL_LUNG_C1_SMG_CELL
4477	MSMB	microseminoprotein beta [Source:HGNC Symbol;Acc:HGNC:7372]									DURANTE_ADULT_OLFACTORY_NEUROEPITHELIUM_SUSTENTACULAR_CELLS
760	CA2	carbonic anhydrase 2 [Source:HGNC Symbol;Acc:HGNC:1373]										TRAVAGLINI_LUNG_SEROUS_CELL
147968	CAPN12	calpain 12 [Source:HGNC Symbol;Acc:HGNC:13249]										TRAVAGLINI_LUNG_SEROUS_CELL
11007	CCDC85B	coiled-coil domain containing 85B [Source:HGNC Symbol;Acc:HGNC:24926]
8784	TNFRSF18	TNF receptor superfamily member 18 [Source:HGNC Symbol;Acc:HGNC:11914]
401115	C4orf48	chromosome 4 open reading frame 48 [Source:HGNC Symbol;Acc:HGNC:34437]
11202	KLK8	kallikrein related peptidase 8 [Source:HGNC Symbol;Acc:HGNC:6369]
126003	TRAPPC5	trafficking protein particle complex subunit 5 [Source:HGNC Symbol;Acc:HGNC:23067]
64975	MRPL41	mitochondrial ribosomal protein L41 [Source:HGNC Symbol;Acc:HGNC:14492]
54958	TMEM160	transmembrane protein 160 [Source:HGNC Symbol;Acc:HGNC:26042]
51282	SCAND1	SCAN domain containing 1 [Source:HGNC Symbol;Acc:HGNC:10566]
51042	ZNF593	zinc finger protein 593 [Source:HGNC Symbol;Acc:HGNC:30943]
9064	MAP3K6	mitogen-activated protein kinase kinase kinase 6 [Source:HGNC Symbol;Acc:HGNC:6858]
55194	EVA1B	eva-1 homolog B [Source:HGNC Symbol;Acc:HGNC:25558]
94274	PPP1R14A	protein phosphatase 1 regulatory inhibitor subunit 14A [Source:HGNC Symbol;Acc:HGNC:14871]
2678	GGT1	gamma-glutamyltransferase 1 [Source:HGNC Symbol;Acc:HGNC:4250]
83982	IFI27L2	interferon alpha inducible protein 27 like 2 [Source:HGNC Symbol;Acc:HGNC:19753]
8625	RFXANK	regulatory factor X associated ankyrin containing protein [Source:HGNC Symbol;Acc:HGNC:9987]
401944	LDLRAD2	low density lipoprotein receptor class A domain containing 2 [Source:HGNC Symbol;Acc:HGNC:32071]
388581	C1QTNF12	C1q and TNF related 12 [Source:HGNC Symbol;Acc:HGNC:32308]
6923	ELOB	elongin B [Source:HGNC Symbol;Acc:HGNC:11619]
140823	ROMO1	reactive oxygen species modulator 1 [Source:HGNC Symbol;Acc:HGNC:16185]
4832	NME3	NME/NM23 nucleoside diphosphate kinase 3 [Source:HGNC Symbol;Acc:HGNC:7851]
29952	DPP7	dipeptidyl peptidase 7 [Source:HGNC Symbol;Acc:HGNC:14892]
1299	COL9A3	collagen type IX alpha 3 chain [Source:HGNC Symbol;Acc:HGNC:2219]
4062	LY6H	lymphocyte antigen 6 family member H [Source:HGNC Symbol;Acc:HGNC:6728]
84331	MCRIP2	MAPK regulated corepressor interacting protein 2 [Source:HGNC Symbol;Acc:HGNC:14142]
126006	PCP2	Purkinje cell protein 2 [Source:HGNC Symbol;Acc:HGNC:30209]
54998	AURKAIP1	aurora kinase A interacting protein 1 [Source:HGNC Symbol;Acc:HGNC:24114]
90480	GADD45GIP1	GADD45G interacting protein 1 [Source:HGNC Symbol;Acc:HGNC:29996]
54344	DPM3	dolichyl-phosphate mannosyltransferase subunit 3, regulatory [Source:HGNC Symbol;Acc:HGNC:3007]
3292	HSD17B1	hydroxysteroid 17-beta dehydrogenase 1 [Source:HGNC Symbol;Acc:HGNC:5210]
100131801	PET100	PET100 cytochrome c oxidase chaperone [Source:HGNC Symbol;Acc:HGNC:40038]
643	CXCR5	C-X-C motif chemokine receptor 5 [Source:HGNC Symbol;Acc:HGNC:1060]
3887	KRT81	keratin 81 [Source:HGNC Symbol;Acc:HGNC:6458]
4050	LTB	lymphotoxin beta [Source:HGNC Symbol;Acc:HGNC:6711]
29802	VPREB3	V-set pre-B cell surrogate light chain 3 [Source:HGNC Symbol;Acc:HGNC:12710]
5790	PTPRCAP	protein tyrosine phosphatase receptor type C associated protein [Source:HGNC Symbol;Acc:HGNC:9667]
1066	CES1	carboxylesterase 1 [Source:HGNC Symbol;Acc:HGNC:1863]
123872	DNAAF1	dynein axonemal assembly factor 1 [Source:HGNC Symbol;Acc:HGNC:30539]
283234	CCDC88B	coiled-coil domain containing 88B [Source:HGNC Symbol;Acc:HGNC:26757]
64743	WDR13	WD repeat domain 13 [Source:HGNC Symbol;Acc:HGNC:14352]
4318	MMP9	matrix metallopeptidase 9 [Source:HGNC Symbol;Acc:HGNC:7176]
167681	PRSS35	serine protease 35 [Source:HGNC Symbol;Acc:HGNC:21387]
105376843	SNHG25	small nucleolar RNA host gene 25 [Source:HGNC Symbol;Acc:HGNC:51534]
5424	POLD1	DNA polymerase delta 1, catalytic subunit [Source:HGNC Symbol;Acc:HGNC:9175]
81557	MAGED4B	MAGE family member D4B [Source:HGNC Symbol;Acc:HGNC:22880]
8362	H4C12	H4 clustered histone 12 [Source:HGNC Symbol;Acc:HGNC:4784]
26580	BSCL2	BSCL2 lipid droplet biogenesis associated, seipin [Source:HGNC Symbol;Acc:HGNC:15832]
23166	STAB1	stabilin 1 [Source:HGNC Symbol;Acc:HGNC:18628]
2286	FKBP2	FKBP prolyl isomerase 2 [Source:HGNC Symbol;Acc:HGNC:3718]
27344	PCSK1N	proprotein convertase subtilisin/kexin type 1 inhibitor [Source:HGNC Symbol;Acc:HGNC:17301]
255783	INAFM1	InaF motif containing 1 [Source:HGNC Symbol;Acc:HGNC:27406]
65990	ANTKMT	adenine nucleotide translocase lysine methyltransferase [Source:HGNC Symbol;Acc:HGNC:14152]
4913	NTHL1	nth like DNA glycosylase 1 [Source:HGNC Symbol;Acc:HGNC:8028]
205251	MTLN	mitoregulin [Source:HGNC Symbol;Acc:HGNC:27339]
2846	LPAR4	lysophosphatidic acid receptor 4 [Source:HGNC Symbol;Acc:HGNC:4478]
643719	SCGB1B2P	secretoglobin family 1B member 2, pseudogene [Source:HGNC Symbol;Acc:HGNC:20741]
752014	CEMP1	cementum protein 1 [Source:HGNC Symbol;Acc:HGNC:32553]
8510	MMP23B	matrix metallopeptidase 23B [Source:HGNC Symbol;Acc:HGNC:7171]
115409980	NR4A1AS	NR4A1 antisense RNA [Source:HGNC Symbol;Acc:HGNC:54409]
3242	HPD	4-hydroxyphenylpyruvate dioxygenase [Source:HGNC Symbol;Acc:HGNC:5147]
3700	ITIH4	inter-alpha-trypsin inhibitor heavy chain 4 [Source:HGNC Symbol;Acc:HGNC:6169]
100507588	TGFBR3L	transforming growth factor beta receptor 3 like [Source:HGNC Symbol;Acc:HGNC:44152]
8074	FGF23	fibroblast growth factor 23 [Source:HGNC Symbol;Acc:HGNC:3680]
116285	ACSM1	acyl-CoA synthetase medium chain family member 1 [Source:HGNC Symbol;Acc:HGNC:18049]
100506826	MYLK-AS1	MYLK antisense RNA 1 [Source:HGNC Symbol;Acc:HGNC:42440]
100129792	CCDC152	coiled-coil domain containing 152 [Source:HGNC Symbol;Acc:HGNC:34438]
101927221	UBR5-DT	UBR5 divergent transcript [Source:HGNC Symbol;Acc:HGNC:51661]
339229	OXLD1	oxidoreductase like domain containing 1 [Source:HGNC Symbol;Acc:HGNC:27901]
654483	BOLA2B	bolA family member 2B [Source:HGNC Symbol;Acc:HGNC:32479]
414765	HCG25	HLA complex group 25 [Source:HGNC Symbol;Acc:HGNC:20196]
8379	MAD1L1	mitotic arrest deficient 1 like 1 [Source:HGNC Symbol;Acc:HGNC:6762]
3299	HSF4	heat shock transcription factor 4 [Source:HGNC Symbol;Acc:HGNC:5227]
132069525	PYCR1-AS1	novel transcript, antisense PYCR1
100874075	ARAP1-AS1	ARAP1 antisense RNA 1 [Source:HGNC Symbol;Acc:HGNC:39993]
735301	SNHG9	small nucleolar RNA host gene 9 [Source:HGNC Symbol;Acc:HGNC:33102]
283870	BRICD5	BRICHOS domain containing 5 [Source:HGNC Symbol;Acc:HGNC:28309]
414245	DNAJC9-AS1	DNAJC9 and MRPS16 antisense RNA 1 [Source:HGNC Symbol;Acc:HGNC:31432]
100316904	SAP25	Sin3A associated protein 25 [Source:HGNC Symbol;Acc:HGNC:41908]
83449	PMFBP1	polyamine modulated factor 1 binding protein 1 [Source:HGNC Symbol;Acc:HGNC:17728]
29894	CPSF1	cleavage and polyadenylation specific factor 1 [Source:HGNC Symbol;Acc:HGNC:2324]
8771	TNFRSF6B	TNF receptor superfamily member 6b [Source:HGNC Symbol;Acc:HGNC:11921]
104797538	KCNMB2-AS1	KCNMB2 antisense RNA 1 [Source:HGNC Symbol;Acc:HGNC:51409]
8620	NPFF	neuropeptide FF-amide peptide precursor [Source:HGNC Symbol;Acc:HGNC:7901]
8351	H3C4	H3 clustered histone 4 [Source:HGNC Symbol;Acc:HGNC:4767]
5442	POLRMT	RNA polymerase mitochondrial [Source:HGNC Symbol;Acc:HGNC:9200]
284498	C1orf167	chromosome 1 open reading frame 167 [Source:HGNC Symbol;Acc:HGNC:25262]
642658	SCX	scleraxis bHLH transcription factor [Source:HGNC Symbol;Acc:HGNC:32322]
100137049	PLA2G4B	phospholipase A2 group IVB [Source:HGNC Symbol;Acc:HGNC:9036]
100529261	CHURC1-FNTB	CHURC1-FNTB readthrough [Source:HGNC Symbol;Acc:HGNC:42960]
100862671	TMEM265	transmembrane protein 265 [Source:HGNC Symbol;Acc:HGNC:51241]
105369760	TUBA1B-AS1	TUBA1B antisense RNA 1 [Source:HGNC Symbol;Acc:HGNC:56356]
105379695	IER3-AS1	IER3 antisense RNA 1 [Source:HGNC Symbol;Acc:HGNC:53629]
10922	FASTK	Fas activated serine/threonine kinase [Source:HGNC Symbol;Acc:HGNC:24676]
118827815	MAST3-AS1	MAST3 antisense RNA 1 [Source:HGNC Symbol;Acc:HGNC:55276]
283981	LINC00685	long intergenic non-protein coding RNA 685 [Source:HGNC Symbol;Acc:HGNC:27560]
3013	H2AC7	H2A clustered histone 7 [Source:HGNC Symbol;Acc:HGNC:4729]
389458	RBAKDN	RBAK downstream neighbor [Source:HGNC Symbol;Acc:HGNC:33770]
401431	ATP6V0E2-AS1	ATP6V0E2 antisense RNA 1 [Source:HGNC Symbol;Acc:HGNC:44180]
55049	REX1BD	required for excision 1-B domain containing [Source:HGNC Symbol;Acc:HGNC:26098]
632	BGLAP	bone gamma-carboxyglutamate protein [Source:HGNC Symbol;Acc:HGNC:1043]
692247	LMNTD2-AS1	LMNTD2 antisense RNA 1 [Source:HGNC Symbol;Acc:HGNC:41204]
728689	EIF3CL	eukaryotic translation initiation factor 3 subunit C like [Source:HGNC Symbol;Acc:HGNC:26347]
8928	FOXH1	forkhead box H1 [Source:HGNC Symbol;Acc:HGNC:3814]
9092	SART1	spliceosome associated factor 1, recruiter of U4/U6.U5 tri-snRNP [Source:HGNC Symbol;Acc:HGNC:10538]

## Sheet: All lncRNAs
genes	chr	stpos	endpos	gene_type	strand	log2FC_A_C	FDR q	Sig.
LINC02564	chr18	11102	16352	lncRNA	+	0.0119922	0.99	k
LINC01986	chr3	11744	24849	lncRNA	+	0.00754561	0.99	k
ABC7-481722F1.2	chr7	12703	27234	lncRNA	+	-0.100667	0.99	k
RP11-631M21.1	chr10	14060	20930	lncRNA	-	-0.572182	3.96843e-08	k
AP005530.2	chr18	14194	16898	lncRNA	-	-0.00766153	0.99	k
Z84812.4	chr16	17513	35195	lncRNA	-	-0.142126	7.30656e-07	k
RP11-482G13.1	chr7	19017	35489	lncRNA	-	-0.274907	3.85793e-06	k
WASIR2	chr16	22909	25123	lncRNA	+	-0.251621	0.589638	k
MIR1302-9HG	chr9	27656	30891	lncRNA	+	-0.208522	0.000318272	k
MIR1302-2HG	chr1	29553	31109	lncRNA	+	0.0187021	0.99	k
FAM138C	chr9	34393	37269	lncRNA	-	-0.0356082	0.99	k
FAM138A	chr1	34553	36081	lncRNA	-	-0.121774	0.99	k
FAM138D	chr12	36601	38133	lncRNA	-	0.0227322	0.99	k
RP11-683L23.7	chr18	49814	73545	lncRNA	-	-0.0197323	0.99	k
AY269186.2	chr3	53347	54346	lncRNA	-	0.00180029	0.99	k
LINC02887	chr17	64098	76866	lncRNA	-	-0.533767	3.10686e-13	k
AC093627.7	chr7	70971	95683	lncRNA	-	0.248244	0.99	k
AC008993.3	chr19	71777	72718	lncRNA	+	0.0209668	0.99	k
AC144568.2	chr8	72600	79775	lncRNA	+	-0.0081057	0.99	k
PGM5P3-AS1	chr9	72669	89850	lncRNA	+	-0.170922	0.0126386	k
FAM138F	chr19	76162	77686	lncRNA	-	0.00341364	0.99	k
AC093627.8	chr7	77037	81178	lncRNA	+	-0.0417129	0.933841	k
RP11-1228E12.2	chr17	88640	118578	lncRNA	-	-0.0415085	0.99	k
RP11-34P13.7	chr1	89294	133723	lncRNA	-	-0.2349	0.00059393	k
RP11-34P13.8	chr1	89550	91105	lncRNA	-	-0.164416	1.2865e-05	k
Z69720.2	chr16	90630	91102	lncRNA	+	-0.0239616	0.99	k
RP11-143M1.3	chr9	100803	110138	lncRNA	-	0.143894	0.99	k
RP11-598F7.3	chr12	106523	111850	lncRNA	-	-0.168859	0.99	k
CHL1-AS2	chr3	109706	197341	lncRNA	-	0.0320063	0.99	k
LINC01388	chr9	112712	113754	lncRNA	-	-0.123056	0.99	k
RP11-304M2.6	chr11	112966	125927	lncRNA	-	0.0223143	0.99	k
RP11-90P13.2	chr7	115185	132034	lncRNA	-	-0.00988089	0.99	k
RP11-385A18.1	chr3	123562	133500	lncRNA	+	-0.025903	0.0016408	k
Z69666.2	chr16	125736	127219	lncRNA	+	-0.0645074	0.00971171	k
LINC01001	chr11	127203	139612	lncRNA	-	-0.535231	9.38025e-07	k
RP11-304M2.3	chr11	129278	186136	lncRNA	+	0.0150379	0.99	k
AC093627.9	chr7	135852	149527	lncRNA	-	-0.174803	0.000219485	k
RP11-598F7.4	chr12	137410	149169	lncRNA	-	-0.0202756	0.99	k
RP11-34P13.14	chr1	139789	140339	lncRNA	-	-0.104339	0.99	k
RP11-34P13.13	chr1	141473	173862	lncRNA	-	-0.461498	0.000579442	k
AC093627.10	chr7	149548	155465	lncRNA	+	-0.330427	0.770973	k
CH17-262A2.1	chr4	149737	150317	lncRNA	+	0.232373	0.000932255	k
RP11-34P13.9	chr1	160445	161525	lncRNA	+	-0.280108	0.99	k
RP11-90P13.1	chr7	161764	164972	lncRNA	-	-0.0411798	0.0012969	k
RP11-598F7.5	chr12	164663	166321	lncRNA	-	0.016637	0.00773544	k
RP11-598F7.6	chr12	166855	182399	lncRNA	-	-0.340872	9.00542e-07	k
AC093627.11	chr7	174919	176013	lncRNA	+	0.0413078	0.99	k
AC092192.1	chr19	176895	177913	lncRNA	+	-0.137838	0.99	k
RP3-416J7.4	chr6	181465	205519	lncRNA	-	-0.00675102	0.99	k
AC093627.12	chr7	182934	194180	lncRNA	-	0.0286821	0.99	k
LINC02091	chr17	183823	191587	lncRNA	-	-0.00449798	0.99	k
RP3-416J7.6	chr6	184338	186899	lncRNA	+	-0.00298055	0.99	k
LA16c-OS12.2	chr16	185747	186294	lncRNA	-	0.16635	3.58605e-05	k
RP11-283I3.1	chr12	193035	194130	lncRNA	+	-0.0633279	0.99	k
CTD-2083E4.7	chr5	195777	196341	lncRNA	+	0.443155	0.99	k
RP11-174M15.1	chr9	197064	209554	lncRNA	-	-0.437082	0.00242307	k
AC079779.7	chr2	197568	209892	lncRNA	+	0.00444629	0.99	k
LINC01002	chr19	198263	246544	lncRNA	-	-0.51558	0.439152	k
RP3-416J7.5	chr6	203312	206392	lncRNA	+	0.00134649	0.99	k
RP11-304M2.5	chr11	203622	205470	lncRNA	+	-0.864601	0.000136806	k
SLC6A12-AS1	chr12	203641	205094	lncRNA	+	0.00784881	0.99	k
DOCK8-AS1	chr9	212823	215893	lncRNA	-	-0.00372857	0.000337857	k
CTD-2083E4.4	chr5	213897	217279	lncRNA	-	-0.478748	0.99	k
RP5-855D21.3	chr8	233118	233692	lncRNA	+	-0.203117	0.0075141	k
RP5-855D21.1	chr8	234346	234887	lncRNA	-	-0.593682	8.40558e-10	k
RP5-855D21.2	chr8	237044	237669	lncRNA	+	0.148572	4.15389e-05	k
CTD-3113P16.11	chr19	248550	251571	lncRNA	-	-0.646381	2.893e-09	k
RP11-283I3.4	chr12	253441	257299	lncRNA	-	-0.00627559	0.99	k
AP006222.3	chr1	266854	268655	lncRNA	+	0.254938	0.181383	k
RP5-1103G7.10	chr20	267185	268857	lncRNA	+	-0.0202159	0.0176113	k
RP11-59O6.3	chr9	267965	273002	lncRNA	-	-0.00984552	0.99	k
THOC1-DT	chr18	268147	270278	lncRNA	+	-0.0373626	0.00052927	k
LA16c-314G4.4	chr16	268726	282084	lncRNA	+	0.361918	0.99	k
CTD-2083E4.6	chr5	269857	271516	lncRNA	-	-0.152667	0.000854519	k
RP11-283I3.6	chr12	273953	277123	lncRNA	-	-0.689927	8.08541e-13	k
RP11-328C17.2	chr6	285442	292013	lncRNA	-	-0.0206046	0.00667379	k
AC079779.4	chr2	286418	301515	lncRNA	+	-0.0465799	0.99	k
RP11-326C3.2	chr11	287304	288987	lncRNA	+	-0.219367	0.215361	k
AC079779.5	chr2	290940	314373	lncRNA	-	-0.0159262	0.99	k
CTD-3113P16.5	chr19	305572	306467	lncRNA	+	-0.000420141	0.99	k
RP11-478C6.7	chr4	307334	337433	lncRNA	-	-0.10575	0.0719837	k
RP11-356M6.1	chr2	307682	309424	lncRNA	+	-0.00791979	0.99	k
RP11-326C3.7	chr11	310138	311141	lncRNA	-	0.0760291	5.18564e-05	k
RP11-63E5.6	chr8	311132	331026	lncRNA	-	-0.0341377	0.99	k
RP5-1103G7.11	chr20	311730	313237	lncRNA	+	0.139243	8.44568e-07	k
RP11-720L2.4	chr18	316736	319165	lncRNA	+	-0.00128575	0.99	k
NRSN2-AS1	chr20	316859	348490	lncRNA	-	-0.298469	2.75045e-05	k
LINC01865	chr2	317911	342118	lncRNA	+	-0.030992	0.99	k
RP11-326C3.11	chr11	318639	325631	lncRNA	+	0.21901	1.55049e-09	k
LINC00685	chrX	320989	321851	lncRNA	+	1.18892	1.94155e-21	r
LINC00685	chrY	320989	321851	lncRNA	+	1.18892	1.94155e-21	r
RP11-1260E13.1	chr17	321391	322453	lncRNA	+	1.36465	0.99	k
RP11-326C3.10	chr11	321990	322426	lncRNA	+	-0.0464893	0.99	k
RP11-326C3.12	chr11	327170	330122	lncRNA	+	0.0135118	0.00172221	k
WI2-791K1.1	chr7	329775	333172	lncRNA	-	-0.0513681	0.119923	k
RPH3AL-AS1	chr17	331204	333488	lncRNA	+	0.00859776	0.429057	k
RP11-326C3.15	chr11	333191	333688	lncRNA	+	0.0311662	0.99	k
RP11-1260E13.2	chr17	352637	357581	lncRNA	+	-0.0212108	0.99	k
RP11-1260E13.3	chr17	354736	356882	lncRNA	+	-0.0420416	0.99	k
RP4-669L17.2	chr1	358856	366052	lncRNA	+	-0.000393576	0.99	k
CHL1-AS1	chr3	363369	385795	lncRNA	-	-0.0197962	0.99	k
FAM87A	chr8	375930	384079	lncRNA	-	-0.0529527	0.99	k
AC226118.1	chr7	379358	382712	lncRNA	+	-0.112694	0.99	k
LLfos-22E10.1	chr19	382724	387533	lncRNA	+	0.0544962	1.38988e-06	k
RP11-2H3.7	chr4	386173	454070	lncRNA	+	-0.0855907	0.99	k
RP13-465B17.4	chrX	386979	405579	lncRNA	+	-0.145209	0.99	k
RP13-465B17.4	chrY	386979	405579	lncRNA	+	-0.145209	0.99	k
AC105393.1	chr2	388411	416885	lncRNA	+	-0.00841929	0.99	k
AC010641.1	chr19	397588	399173	lncRNA	+	0.00481783	0.99	k
AC108004.3	chr17	404467	414023	lncRNA	-	-0.362947	0.99	k
RP11-2H3.6	chr4	416117	416537	lncRNA	-	0.0312817	0.0329965	k
RP13-465B17.5	chrX	419156	421980	lncRNA	+	0.204052	0.99	k
RP13-465B17.5	chrY	419156	421980	lncRNA	+	0.204052	0.99	k
AC105393.2	chr2	421056	424059	lncRNA	+	-0.0315071	0.99	k
RP11-720L2.2	chr18	423743	424416	lncRNA	-	-0.0115311	0.99	k
LA16c-359F1.1	chr16	424242	424543	lncRNA	-	0.147056	0.99	k
WI2-933P11.2	chr7	425372	439389	lncRNA	+	0.0112491	0.0220196	k
RP11-490E15.2	chr10	437560	441170	lncRNA	+	-0.00497858	0.99	k
EXOC3-AS1	chr5	441497	443160	lncRNA	-	0.133676	1.28007e-08	k
WI2-933P11.1	chr7	446280	448823	lncRNA	+	0.0132905	0.00230745	k
RP11-91J19.3	chr8	450713	451343	lncRNA	-	0.117858	0.000395565	k
RP11-165F24.3	chr9	452491	492248	lncRNA	-	-0.287639	0.99	k
RP11-164H16.3	chr6	453390	477829	lncRNA	+	-0.0191841	0.00445349	k
RP13-317D12.3	chr11	462929	463899	lncRNA	-	0.109694	1.99362e-06	k
PP7080	chr5	466123	473098	lncRNA	-	-0.263389	1.35089e-06	k
SLC9A3-AS1	chr5	473235	480884	lncRNA	+	-0.0867116	0.358547	k
AC147651.1	chr7	484106	496118	lncRNA	-	0.00623566	0.99	k
RP11-165F24.5	chr9	487773	495610	lncRNA	+	-0.131243	0.99	k
MADCAM1-AS1	chr19	490045	507833	lncRNA	-	0.0970613	4.09214e-06	k
LINC01874	chr2	490943	503905	lncRNA	-	-0.0232659	0.99	k
RP11-625N16.1	chr2	495730	496633	lncRNA	+	-0.0216572	0.99	k
RP5-1029F21.3	chr17	503170	511347	lncRNA	+	0.028759	0.99	k
LINC01925	chr18	508567	515294	lncRNA	-	-0.0973558	0.99	k
RP13-46H24.3	chr11	512512	518134	lncRNA	+	0.113634	6.7176e-05	k
HRAT92	chr7	520390	525238	lncRNA	+	0.0184913	0.99	k
RP5-1029F21.4	chr17	523139	540576	lncRNA	+	-0.119251	0.99	k
RP11-18I13.1	chr3	524011	551657	lncRNA	-	0.00236705	0.99	k
RP11-310P5.2	chr5	524108	527448	lncRNA	+	-0.000318561	0.99	k
RP1-20B11.2	chr6	524170	525581	lncRNA	+	-0.0488749	0.99	k
LINC00235	chr16	525154	527407	lncRNA	-	-0.264341	0.0163006	k
RP13-46H24.1	chr11	528906	529659	lncRNA	+	-0.267991	0.99	k
LINC01266	chr3	536061	846561	lncRNA	+	-0.0704583	0.99	k
LINC01875	chr2	545804	546667	lncRNA	+	0.0287898	0.99	k
RP11-31F19.1	chr9	547134	549967	lncRNA	+	0.437188	0.99	k
LA16c-366D1.3	chr16	547184	553847	lncRNA	-	0.00184425	0.99	k
RP5-1029F21.2	chr17	552565	553417	lncRNA	+	0.0167312	0.99	k
LMNTD2-AS1	chr11	557594	560107	lncRNA	+	1.12306	2.94448e-09	r
AC093326.3	chr2	558152	578145	lncRNA	+	-0.00260604	0.99	k
PRKAR1B-AS2	chr7	561957	565619	lncRNA	+	-0.0405139	0.99	k
MIR210HG	chr11	565659	568457	lncRNA	-	0.925745	1.40498e-15	k
BSG-AS1	chr19	567209	572228	lncRNA	-	0.4042	8.06479e-06	k
LA16c-407A10.3	chr16	568836	576257	lncRNA	+	-0.272655	2.85208e-09	k
RP11-1263C18.2	chr4	577167	618076	lncRNA	+	-0.0690541	0.99	k
RP5-1154L15.2	chr12	585864	586486	lncRNA	-	-0.0134436	0.99	k
RP5-857K21.2	chr1	587628	594768	lncRNA	+	0.0465785	0.99	k
RP5-1154L15.1	chr12	590632	591269	lncRNA	+	-0.00386808	0.99	k
RP11-310P5.1	chr5	602619	612210	lncRNA	-	-0.00947287	0.99	k
PRKAR1B-AS1	chr7	603184	608482	lncRNA	+	0.32915	4.29664e-09	k
RP11-806L2.4	chr18	623742	626492	lncRNA	-	-0.0637845	4.11835e-06	k
RP11-809C18.3	chr10	628637	631255	lncRNA	+	-0.0200077	0.99	k
NINJ2-AS1	chr12	630857	664196	lncRNA	+	-0.408757	0.0158051	k
TYMSOS	chr18	630885	658340	lncRNA	-	0.042852	0.000220362	k
AC004449.6	chr19	637104	637537	lncRNA	-	0.0960628	0.99	k
AL022341.3	chr16	648472	649200	lncRNA	-	0.300909	6.70448e-06	k
DIP2C-AS1	chr10	649947	669581	lncRNA	+	-0.185366	0.138401	k
RP11-806L2.2	chr18	650228	652843	lncRNA	+	-0.150634	7.00209e-05	k
PDE6B-AS1	chr4	652849	656213	lncRNA	-	0.0366348	0.99	k
RP11-806L2.5	chr18	653984	657259	lncRNA	-	-0.159579	0.99	k
LA16c-349E10.1	chr16	654610	656194	lncRNA	-	0.685099	5.58697e-10	k
RP11-1191J2.5	chr4	661208	661945	lncRNA	-	0.573403	5.18451e-08	k
AC004156.3	chr19	663481	669500	lncRNA	+	-0.0954087	0.000833378	k
RP11-754B17.1	chr11	665909	678391	lncRNA	+	-0.0452022	0.0447135	k
RP11-130C19.3	chr9	673477	685555	lncRNA	-	-0.0157896	0.99	k
LINC02455	chr12	674800	684127	lncRNA	-	-0.207303	8.6738e-05	k
CTD-2589H19.6	chr5	675825	676616	lncRNA	+	0.393274	3.22303e-13	k
TMEM18-DT	chr2	677185	697382	lncRNA	+	0.332423	0.0245717	k
LINC02867	chr16	678503	679777	lncRNA	-	0.203505	0.99	k
LA16c-313D11.12	chr16	689000	692554	lncRNA	+	-0.404731	0.99	k
AC092159.3	chr2	692082	693235	lncRNA	-	0.029462	0.99	k
RP11-532F6.4	chr6	692529	796781	lncRNA	+	-0.756058	0.99	k
RP11-806L2.6	chr18	706522	707648	lncRNA	+	-0.341765	0.99	k
AP006621.9	chr11	708563	727047	lncRNA	-	-0.029277	0.0175677	k
RP11-532F6.3	chr6	708591	711405	lncRNA	-	-0.471499	0.012632	k
LA16c-380A1.1	chr16	710745	711277	lncRNA	-	0.580768	7.18972e-11	k
RP11-1191J2.4	chr4	722274	724034	lncRNA	-	0.00583491	0.99	k
AC116609.1	chr2	724193	731224	lncRNA	-	0.000972391	0.99	k
RP11-43A14.1	chr8	725187	725877	lncRNA	-	0.0677639	0.99	k
RP11-532F6.6	chr6	729127	760936	lncRNA	-	-0.0553762	0.99	k
RP11-769O8.1	chr18	735745	737459	lncRNA	+	-0.0784355	0.000531015	k
RP11-769O8.2	chr18	738057	739444	lncRNA	+	0.0177773	0.99	k
RP11-769O8.3	chr18	738057	739662	lncRNA	-	-0.137175	0.000219996	k
RP11-43A14.2	chr8	738547	740374	lncRNA	+	0.0117505	0.99	k
LINC01115	chr2	739587	740164	lncRNA	-	-0.203821	0.5249	k
AC116609.3	chr2	741976	749856	lncRNA	+	-0.270372	0.99	k
AC116609.2	chr2	742487	747767	lncRNA	+	-0.24208	0.99	k
RP11-164C1.2	chr10	743991	744958	lncRNA	+	0.00661468	0.99	k
RP11-440L14.4	chr4	757021	757740	lncRNA	-	-0.232987	0.000336964	k
RP11-440L14.1	chr4	760201	781859	lncRNA	-	-0.529291	4.09047e-05	k
RP11-206L10.4	chr1	760910	761989	lncRNA	+	-0.0586584	0.99	k
RP11-532F6.5	chr6	761674	780648	lncRNA	+	-0.0944516	0.171397	k
RP11-676J12.4	chr17	763564	765319	lncRNA	-	-0.0390008	0.000475948	k
AC139887.4	chr4	764486	765074	lncRNA	-	-0.162409	0.0759683	k
RP11-284J1.1	chr6	774746	780214	lncRNA	-	-0.0881287	0.99	k
AP006621.5	chr11	777577	784297	lncRNA	+	0.429958	6.76857e-14	k
LINC01409	chr1	778746	810065	lncRNA	+	-0.488152	4.32301e-06	k
LINC01115	chr2	779839	868608	lncRNA	-	-0.203821	0.5249	k
AC006273.4	chr19	781001	781862	lncRNA	-	0.0596929	0.00011197	k
AP006621.6	chr11	781644	782105	lncRNA	+	-0.14095	0.3954	k
LINC01836	chr19	782754	786092	lncRNA	+	0.258416	0.000256767	k
RP11-676J12.8	chr17	789743	790525	lncRNA	-	-0.111394	0.99	k
RP11-676J12.9	chr17	795305	795794	lncRNA	+	0.0459268	0.0293456	k
RP11-672L10.6	chr18	813273	813756	lncRNA	+	0.143364	3.15968e-05	k
FAM87B	chr1	817370	819837	lncRNA	+	-0.0973643	0.00011251	k
LA16c-360B4.2	chr16	817488	862843	lncRNA	+	-0.114416	0.00637007	k
AP006621.8	chr11	823633	832883	lncRNA	-	-0.0615335	0.99	k
LINC01128	chr1	825137	859446	lncRNA	+	-0.416197	7.36998e-07	k
LINC00115	chr1	826205	827522	lncRNA	-	0.111793	2.89589e-06	k
RP11-440L14.3	chr4	836511	837224	lncRNA	-	-0.00181354	0.99	k
RP11-440L14.5	chr4	843962	846294	lncRNA	-	-0.0306424	0.0107823	k
LA16c-360A4.1	chr16	848524	849065	lncRNA	-	0.204854	0.99	k
RP11-1391J7.1	chr11	856879	859795	lncRNA	-	-0.074304	0.000416527	k
AC090044.2	chr3	857123	858091	lncRNA	+	-0.150822	0.99	k
RP11-206L10.19	chr1	860225	868202	lncRNA	+	-0.251728	5.21306e-08	k
RP11-388A16.2	chr12	865287	867139	lncRNA	-	-0.083246	0.99	k
FAM41C	chr1	868070	876903	lncRNA	-	-0.10198	0.449176	k
RP11-676J12.6	chr17	877901	880093	lncRNA	+	-0.1683	0.99	k
RP11-449P15.2	chr7	879789	886547	lncRNA	-	-0.319914	3.8588e-09	k
LA16c-306A4.1	chr16	883779	885090	lncRNA	+	-0.132897	0.0330116	k
RP11-555E9.1	chr8	891250	893112	lncRNA	-	-0.000420141	0.99	k
RP11-672L10.3	chr18	894434	907680	lncRNA	-	-0.0169997	0.99	k
LA16c-306A4.2	chr16	898966	905224	lncRNA	-	-0.00370735	0.00200511	k
LINC01939	chr2	899461	905539	lncRNA	-	-0.0282638	0.99	k
RP11-672L10.2	chr18	902765	906667	lncRNA	-	-0.0556036	0.99	k
RP11-661C8.4	chr5	904318	912587	lncRNA	-	-0.0305015	0.99	k
RP11-54O7.16	chr1	904833	915976	lncRNA	+	0.475854	0.000525191	k
RP5-1077H22.2	chr6	905444	909006	lncRNA	-	0.000156521	0.99	k
RP11-676J12.7	chr17	909631	911212	lncRNA	+	0.051913	2.75015e-05	k
AC113607.3	chr2	910925	921124	lncRNA	-	-0.0152182	0.99	k
RP11-54O7.1	chr1	911434	914948	lncRNA	+	0.10638	0.727419	k
RP11-54O7.2	chr1	914170	914971	lncRNA	+	0.282497	6.10111e-06	k
LINC02593	chr1	916864	921016	lncRNA	-	0.721306	0.99	k
LMF1-AS1	chr16	921032	934495	lncRNA	+	-0.0533052	0.99	k
LINC01904	chr18	926082	927993	lncRNA	-	0.000156521	0.99	k
AC005391.2	chr19	928258	928817	lncRNA	-	-0.0752189	0.99	k
RP11-363N22.2	chr10	933025	942743	lncRNA	+	0.10027	0.99	k
RP11-661C8.2	chr5	946314	956520	lncRNA	+	-0.0345293	0.99	k
SNTG2-AS1	chr2	949626	950274	lncRNA	-	0.375168	0.99	k
LLNLR-260G6.1	chr19	956484	958149	lncRNA	+	-0.015274	0.99	k
LINC01622	chr6	958322	1101400	lncRNA	-	-0.0287446	0.99	k
RP11-689C9.1	chr18	962591	976883	lncRNA	-	-0.0943811	0.99	k
RP11-161M6.6	chr16	968374	969012	lncRNA	-	-0.272292	0.0116639	k
RP11-363N22.3	chr10	971145	988341	lncRNA	-	-0.13091	0.00314443	k
RP11-359B12.2	chr12	974132	991190	lncRNA	-	-0.521648	3.81617e-05	k
CEROX1	chr16	975760	981596	lncRNA	-	0.858103	3.60153e-06	k
RP11-78F17.1	chr18	976588	1310018	lncRNA	+	-0.06013	0.0055845	k
RP11-661C8.3	chr5	979364	981300	lncRNA	+	0.0263443	0.99	k
RP11-43F13.3	chr5	987179	997308	lncRNA	-	-0.16791	0.000243581	k
RP11-309M23.1	chrX	990220	994365	lncRNA	+	-0.129013	0.99	k
RP11-309M23.1	chrY	990220	994365	lncRNA	+	-0.129013	0.99	k
RP11-161M6.3	chr16	991150	1000926	lncRNA	-	-0.0273405	0.99	k
RP11-54O7.17	chr1	995965	998051	lncRNA	-	0.29038	1.46841e-05	k
LLNLR-284B4.2	chr19	999795	1002757	lncRNA	-	0.0336936	0.000886248	k
RP11-43F13.4	chr5	1005038	1006623	lncRNA	+	0.062638	0.00133933	k
AC087430.1	chr3	1008134	1012934	lncRNA	+	-0.0208853	0.0020271	k
LLNLR-284B4.1	chr19	1010220	1010907	lncRNA	+	1.69905	0.99	k
RP11-54O7.11	chr1	1011996	1013193	lncRNA	-	-0.0453628	0.0904556	k
CTD-3212A4.2	chr8	1018756	1019704	lncRNA	+	-0.0609546	0.99	k
IDI2-AS1	chr10	1022629	1045425	lncRNA	+	0.0980216	0.000369347	k
RP4-545L17.11	chr20	1023873	1118467	lncRNA	-	0.287937	8.58645e-07	k
RP5-856G1.1	chr6	1026493	1027225	lncRNA	-	0.00832985	0.99	k
RP11-460I19.2	chr4	1027677	1028972	lncRNA	+	0.0181906	0.99	k
AC073957.15	chr7	1029024	1043891	lncRNA	+	0.00742081	0.99	k
RP11-147I11.5	chr9	1041654	1042608	lncRNA	-	-0.0173001	0.99	k
LINC01230	chr9	1045624	1048641	lncRNA	+	-0.0596461	0.841492	k
LINC02688	chr11	1049879	1055749	lncRNA	+	-0.00601105	0.99	k
RP11-54O7.14	chr1	1055032	1056116	lncRNA	+	1.27467	0.99	k
RP11-449P15.1	chr7	1055359	1059261	lncRNA	-	0.264674	5.74784e-06	k
AC114808.3	chr2	1059132	1068341	lncRNA	-	6.41728e-06	0.99	k
RP11-54O7.18	chr1	1062207	1063288	lncRNA	-	-0.0428057	0.850268	k
SSTR5-AS1	chr16	1064092	1078731	lncRNA	-	0.157973	0.99	k
RP11-161M6.5	chr16	1065239	1066502	lncRNA	+	-0.000219312	0.99	k
AC091729.7	chr7	1074449	1078036	lncRNA	+	-0.0185923	0.99	k
RP5-856G1.2	chr6	1079928	1104946	lncRNA	+	-0.0010326	0.99	k
AC091729.8	chr7	1080862	1082178	lncRNA	+	-0.0738663	0.99	k
RP11-465B22.9	chr1	1097584	1104598	lncRNA	+	-0.273782	2.51958e-07	k
RP5-856G1.3	chr6	1111366	1114329	lncRNA	+	-0.0751205	0.99	k
LA16c-381G6.1	chr16	1111626	1113399	lncRNA	+	-0.0696047	0.99	k
RP11-20I20.2	chr4	1113638	1132977	lncRNA	+	-0.109198	0.99	k
LINC01342	chr1	1137016	1144056	lncRNA	+	0.0285455	0.438088	k
RP11-616M22.11	chr16	1148223	1148754	lncRNA	-	0.305811	0.99	k
AC092535.3	chr4	1151371	1153701	lncRNA	+	-0.0368508	0.99	k
RP11-616M22.1	chr16	1156975	1157974	lncRNA	-	-0.0151553	0.99	k
AC114808.2	chr2	1158309	1160424	lncRNA	-	-0.0217232	0.99	k
RP11-616M22.2	chr16	1159547	1160176	lncRNA	-	-0.121096	0.99	k
LINC00200	chr10	1159767	1289426	lncRNA	+	-0.226704	0.119379	k
ZFAND2A-DT	chr7	1160373	1165607	lncRNA	+	0.076869	1.63036e-05	k
RP11-20I20.4	chr4	1167777	1168174	lncRNA	+	0.589252	1.67947e-07	k
RP11-465B22.8	chr1	1169356	1170343	lncRNA	+	0.795663	8.15136e-12	k
TTLL10-AS1	chr1	1173055	1179555	lncRNA	-	-0.00928141	0.0651907	k
CTD-3080P12.3	chr5	1173140	1178605	lncRNA	-	-0.019279	0.030966	k
AC016292.1	chr17	1181892	1185086	lncRNA	+	-0.000399837	0.99	k
RP4-545L17.12	chr20	1186091	1207036	lncRNA	+	-0.0883662	0.99	k
RP11-29A19.3	chr10	1201405	1208389	lncRNA	-	-0.0124915	0.99	k
RP11-616M22.3	chr16	1206559	1207124	lncRNA	-	0.106261	0.99	k
CTBP1-AS	chr4	1210119	1218591	lncRNA	+	-0.148812	0.000236788	k
RP11-532E4.3	chr11	1218529	1220242	lncRNA	+	-0.0143831	0.99	k
RP11-616M22.12	chr16	1223638	1224143	lncRNA	+	-0.01459	0.752732	k
CBARP-DT	chr19	1238178	1239522	lncRNA	+	-0.0392833	0.99	k
AC144836.1	chr17	1241938	1254000	lncRNA	-	0.0154821	0.99	k
MUC5B-AS1	chr11	1242260	1249676	lncRNA	-	-0.0323598	0.99	k
LLNLR-252D12.1	chr19	1245889	1249559	lncRNA	-	0.150822	2.05719e-06	k
CTD-2281E23.3	chr8	1246788	1248760	lncRNA	-	0.0098343	0.99	k
CTBP1-DT	chr4	1249299	1288291	lncRNA	+	-0.950042	3.30025e-18	k
RP5-902P8.12	chr1	1249776	1251334	lncRNA	-	0.0852657	5.71316e-08	k
CTD-3080P12.4	chr5	1252005	1255976	lncRNA	+	-0.00634687	0.99	k
LINC00470	chr18	1254382	1408344	lncRNA	-	0.0449484	0.99	k
RP11-616M22.5	chr16	1257338	1258074	lncRNA	+	0.344941	0.99	k
AC073094.4	chr7	1267352	1269267	lncRNA	+	-0.000560161	0.99	k
CIRBP-AS1	chr19	1267470	1270260	lncRNA	-	0.138453	9.57255e-07	k
LINC01786	chr1	1275222	1280420	lncRNA	+	0.0561598	2.59367e-05	k
RP11-29A19.2	chr10	1290017	1293002	lncRNA	-	-0.0789702	0.0920681	k
RP11-616M22.7	chr16	1294550	1299166	lncRNA	-	-0.217276	0.107487	k
CTD-2281E23.1	chr8	1296033	1302607	lncRNA	-	-0.000945002	0.99	k
LA16c-358B7.4	chr16	1305546	1309413	lncRNA	-	-0.00618559	9.19741e-05	k
TOLLIP-AS1	chr11	1309768	1310707	lncRNA	+	0.181583	3.72207e-09	k
RP5-890O3.9	chr1	1317580	1318689	lncRNA	-	-0.0928253	3.81449e-06	k
LA16c-358B7.3	chr16	1317890	1322845	lncRNA	-	-0.0885604	0.000817515	k
AC005330.2	chr19	1321224	1322846	lncRNA	+	-0.061259	0.611013	k
LINC01394	chr6	1321697	1324022	lncRNA	-	0.0323567	0.99	k
SDCBP2-AS1	chr20	1325404	1378735	lncRNA	+	-0.25412	1.97418e-05	k
CTD-2245O6.4	chr11	1333249	1337068	lncRNA	-	-0.0460064	0.0142987	k
AC108462.1	chr2	1341043	1346568	lncRNA	-	-0.00246168	0.99	k
RP11-325I22.4	chr5	1345196	1350786	lncRNA	+	-0.518102	0.00767773	k
LINC02689	chr11	1350358	1364286	lncRNA	+	-0.0138173	0.99	k
LINC01511	chr5	1353895	1380107	lncRNA	-	0.350221	0.771973	k
AC078852.1	chr4	1356580	1358075	lncRNA	+	-0.0061942	0.99	k
AC078852.2	chr4	1358478	1359461	lncRNA	+	-0.023241	0.99	k
LA16c-316G12.2	chr16	1358899	1361405	lncRNA	-	-0.266101	0.000384933	k
RP11-398B16.2	chr10	1361000	1361637	lncRNA	-	-0.185185	0.99	k
RP11-314N13.3	chr20	1361621	1362585	lncRNA	+	-0.142034	0.00239579	k
AC141930.2	chr2	1366233	1580747	lncRNA	-	-0.202928	0.0282659	k
AF067845.1	chr8	1368641	1369833	lncRNA	-	0.00343587	0.99	k
AF067845.2	chr8	1373684	1381394	lncRNA	+	-0.00909132	0.99	k
AC004623.2	chr19	1376772	1377520	lncRNA	-	-0.529287	0.99	k
AF067845.3	chr8	1377866	1380307	lncRNA	+	-0.00799536	0.99	k
RP5-951N9.1	chr12	1380059	1391502	lncRNA	-	0.00613167	0.99	k
FOXF2-DT	chr6	1383789	1385066	lncRNA	-	0.065879	0.99	k
LLNLR-307A6.1	chr19	1385472	1389665	lncRNA	-	-0.119011	0.00014301	k
RP5-951N9.2	chr12	1385832	1386987	lncRNA	+	0.0253349	0.99	k
AC005329.7	chr19	1392169	1396467	lncRNA	-	-0.0259374	0.649462	k
LINC00106	chrX	1396426	1399402	lncRNA	+	-0.276356	0.00305369	k
LINC00106	chrY	1396426	1399402	lncRNA	+	-0.276356	0.00305369	k
MRPL20-AS1	chr1	1399519	1402046	lncRNA	+	0.318858	1.20281e-22	k
ASMTL-AS1	chrX	1401768	1414028	lncRNA	+	0.594598	7.21657e-12	k
ASMTL-AS1	chrY	1401768	1414028	lncRNA	+	0.594598	7.21657e-12	k
LA16c-312E8.2	chr16	1408833	1412248	lncRNA	+	0.382355	0.99	k
MRPL20-DT	chr1	1409095	1410618	lncRNA	+	-0.0879275	7.02376e-06	k
RP4-758J18.7	chr1	1420244	1422691	lncRNA	+	-0.062087	0.221803	k
RP11-818O24.3	chr17	1424472	1426484	lncRNA	+	-0.0756878	0.99	k
LINC01770	chr1	1430538	1434573	lncRNA	-	0.462428	2.41538e-11	k
CTB-25B13.5	chr19	1440838	1441938	lncRNA	+	-0.154656	0.00132798	k
LA16c-390E6.5	chr16	1445342	1446519	lncRNA	+	3.24813	3.36023e-34	r
LA16c-390E6.4	chr16	1451759	1452653	lncRNA	+	-0.291121	1.97215e-05	k
CTB-25B13.12	chr19	1457669	1458580	lncRNA	-	0.328265	1.58159e-13	k
AC102953.4	chr7	1459936	1464008	lncRNA	+	0.0209949	0.99	k
RP11-1246C19.1	chr7	1464496	1467522	lncRNA	-	-0.0381333	0.000495932	k
RP11-371C18.3	chr11	1464581	1467632	lncRNA	-	-0.00932658	0.99	k
LA16c-390E6.3	chr16	1467672	1472684	lncRNA	-	0.102284	0.99	k
LINC00942	chr12	1500524	1504424	lncRNA	+	0.99335	0.00125943	k
CTB-25B13.9	chr19	1508374	1508963	lncRNA	+	-0.0431684	0.99	k
AC102953.6	chr7	1508654	1509427	lncRNA	-	0.0851432	0.99	k
RP11-476K15.1	chr18	1509021	2049510	lncRNA	+	0.0550619	0.914088	k
LA16c-385E7.1	chr16	1512978	1514675	lncRNA	+	-0.0429265	0.0506598	k
PITPNA-AS1	chr17	1516930	1518096	lncRNA	+	0.302191	1.6793e-11	k
ADARB2-AS1	chr10	1526636	1556984	lncRNA	+	0.036294	0.99	k
RP11-157J24.2	chr6	1528363	1528911	lncRNA	-	0.140981	0.0951274	k
RP11-415J4.1	chr9	1540320	1550103	lncRNA	-	0.00130698	0.99	k
CTD-2245E15.3	chr5	1544106	1551710	lncRNA	-	-0.0114542	0.71663	k
AC144450.1	chr2	1546664	1620113	lncRNA	-	-0.934106	1.07651e-11	k
RP13-1016M1.2	chr4	1550283	1550572	lncRNA	+	-0.115744	0.0169155	k
AC141930.3	chr2	1552444	1554701	lncRNA	+	0.078576	0.733189	k
DLGAP2-AS1	chr8	1565508	1622417	lncRNA	-	-0.00293672	0.99	k
PSMG3-AS1	chr7	1570072	1589626	lncRNA	+	-0.105403	0.000124437	k
KRTAP5-AS1	chr11	1571352	1599184	lncRNA	+	-0.672696	2.85239e-05	k
RP11-1398P2.1	chr4	1574061	1580253	lncRNA	-	0.523077	1.78172e-15	k
RP5-832C2.5	chr1	1574101	1577075	lncRNA	+	-0.0703314	0.99	k
LA16c-425C2.1	chr16	1579241	1580308	lncRNA	-	-0.268909	0.0311473	k
LA16c-395F10.2	chr16	1580526	1610328	lncRNA	+	-0.243041	1.988e-05	k
CTD-2012J19.3	chr5	1594625	1611467	lncRNA	+	-0.294249	1.45e-09	k
RP11-345P4.12	chr1	1600313	1602703	lncRNA	+	0.0802035	3.72699e-05	k
FOXCUT	chr6	1601653	1607354	lncRNA	+	0.687165	0.0417467	k
RP11-345P4.9	chr1	1613757	1615795	lncRNA	-	-0.188875	0.000211952	k
AC144450.2	chr2	1620509	1625419	lncRNA	-	-0.853613	3.67259e-13	k
AC074389.5	chr7	1620653	1621405	lncRNA	+	-0.587029	0.99	k
LA16c-395F10.1	chr16	1625627	1626160	lncRNA	-	-0.100847	0.99	k
SIRPG-AS1	chr20	1633507	1648472	lncRNA	+	-0.093901	0.00426236	k
CTD-2012J19.4	chr5	1639626	1644700	lncRNA	-	-0.0866124	0.282769	k
CTD-2015H3.2	chr18	1655176	1779955	lncRNA	+	0.00549581	0.99	k
RP11-345P4.10	chr1	1659324	1662602	lncRNA	+	0.305255	0.99	k
AP006285.7	chr11	1662583	1663343	lncRNA	-	-0.000770166	0.99	k
FAM99A	chr11	1665596	1667856	lncRNA	+	4.32982e-05	0.99	k
FAM99B	chr11	1683268	1685629	lncRNA	-	-0.000770166	0.99	k
RP11-961A15.3	chr17	1684725	1685151	lncRNA	+	0.355663	0.99	k
LINC02708	chr11	1688296	1689056	lncRNA	+	-0.0168082	0.99	k
AC074389.7	chr7	1691905	1692450	lncRNA	-	-0.00237795	0.99	k
LNCRI	chr7	1692809	1694357	lncRNA	-	0.000278259	0.99	k
RP1-283E3.8	chr1	1702735	1737688	lncRNA	-	-0.563099	4.38685e-08	k
LA16c-329F2.2	chr16	1707251	1707973	lncRNA	+	0.0266506	0.99	k
MIR22HG	chr17	1711492	1717174	lncRNA	-	-0.309864	0.000131011	k
LA16c-329F2.1	chr16	1713526	1714208	lncRNA	-	-0.0545849	0.99	k
CTD-2587M23.1	chr5	1725148	1728172	lncRNA	+	-0.00591309	0.99	k
RP11-961A15.1	chr17	1725747	1738585	lncRNA	-	2.1698	0.99	k
RP5-968J1.1	chr20	1729037	1817765	lncRNA	-	-0.316692	0.0394403	k
RP13-297E16.4	chrX	1732583	1763212	lncRNA	+	0.0394336	0.589176	k
RP13-297E16.4	chrY	1732583	1763212	lncRNA	+	0.0394336	0.589176	k
ELFN1-AS1	chr7	1738629	1742291	lncRNA	-	1.66385	0.99	k
RP11-21K20.4	chr12	1741196	1747099	lncRNA	-	-0.00870016	0.000172627	k
AC005256.1	chr19	1748055	1748745	lncRNA	+	0.507916	0.99	k
LA16c-361A3.3	chr16	1751558	1752262	lncRNA	-	-0.191208	7.8015e-08	k
CTD-2336O2.3	chr8	1758207	1760447	lncRNA	-	-0.0385249	0.0450562	k
AC068580.6	chr11	1760347	1762486	lncRNA	+	-0.126678	0.0744303	k
CTD-2336O2.1	chr8	1761053	1764508	lncRNA	-	0.345121	1.11232e-10	k
AC068580.5	chr11	1763008	1763749	lncRNA	-	-0.000901378	0.99	k
RP13-297E16.5	chrX	1767346	1768776	lncRNA	+	-0.0256985	0.99	k
RP13-297E16.5	chrY	1767346	1768776	lncRNA	+	-0.0256985	0.99	k
RP11-295K3.2	chr11	1773744	1774903	lncRNA	+	0.0391523	0.99	k
AC068580.7	chr11	1776929	1778388	lncRNA	-	0.111916	0.99	k
CTD-2015H3.1	chr18	1780328	1782064	lncRNA	+	-0.0187854	0.99	k
RP11-755H23.1	chr2	1795524	1811526	lncRNA	+	-0.0202132	0.99	k
RP11-21K20.5	chr12	1800861	1807486	lncRNA	+	0.0781532	0.99	k
CTD-2336O2.5	chr8	1810822	1817113	lncRNA	-	-0.0244128	0.99	k
CTB-31O20.3	chr19	1815248	1815873	lncRNA	+	2.42307	2.24818e-32	r
CTB-31O20.4	chr19	1822088	1824542	lncRNA	+	-0.348904	8.26358e-13	k
AC093390.1	chr2	1824411	1828667	lncRNA	+	0.000798318	0.99	k
AC110781.3	chr7	1838585	1849931	lncRNA	+	-0.00375552	0.99	k
LA16c-429E7.1	chr16	1841019	1843547	lncRNA	-	-0.0706489	0.0369981	k
CTD-2194D22.1	chr5	1850949	1851497	lncRNA	+	-0.00288872	0.99	k
CTB-31O20.6	chr19	1852381	1853622	lncRNA	+	-0.0655774	0.0191358	k
LINC02116	chr5	1855969	1856568	lncRNA	-	-0.0129382	0.99	k
CTB-31O20.8	chr19	1860249	1862019	lncRNA	+	-0.0956609	0.99	k
AC051649.12	chr11	1864176	1866667	lncRNA	+	0.012447	0.99	k
CTB-31O20.2	chr19	1874870	1876169	lncRNA	-	0.0731936	1.02826e-08	k
CTB-31O20.9	chr19	1875015	1875992	lncRNA	+	-0.00594062	0.99	k
LINC00254	chr16	1878284	1884233	lncRNA	-	0.000812109	0.99	k
RP11-161I6.2	chr18	1883523	2489426	lncRNA	-	-0.00863464	0.99	k
IRX4-AS1	chr5	1883965	1884649	lncRNA	+	0.30174	0.99	k
CTD-2194D22.4	chr5	1887331	1900493	lncRNA	+	-0.0136094	0.99	k
RP5-858L17.1	chr20	1888127	1894374	lncRNA	-	-0.0654892	0.0287225	k
LINC02124	chr16	1889113	1890434	lncRNA	+	-0.000434302	0.99	k
RP1-140A9.1	chr1	1891470	1892658	lncRNA	+	0.102079	0.00134521	k
LINC01150	chr11	1897014	1908656	lncRNA	+	-0.0904826	0.00290245	k
RP5-1096D14.3	chr12	1917950	1922867	lncRNA	+	-0.0108735	0.99	k
LINC00940	chr12	1929201	1936574	lncRNA	-	-0.131935	0.358548	k
RP11-259O2.4	chr5	1931057	1933985	lncRNA	-	-0.0027783	0.99	k
RP11-259O2.1	chr5	1931063	2119926	lncRNA	+	-0.0643534	0.251375	k
PDYN-AS1	chr20	1947245	2030028	lncRNA	+	-0.00327991	0.99	k
CSNK1G2-AS1	chr19	1952530	1954586	lncRNA	-	-0.0375397	0.99	k
RP11-358N3.1	chr10	1957588	1960190	lncRNA	+	-0.105783	0.00165541	k
RP11-439C15.9	chr8	1957920	1963131	lncRNA	-	0.366212	0.99	k
RP11-204C23.1	chr3	1962380	1987470	lncRNA	-	-0.0335623	0.99	k
RP11-259O2.2	chr5	1963345	1967251	lncRNA	-	0.0358476	0.99	k
SNHG9	chr16	1964958	1965509	lncRNA	+	1.01592	1.5862e-17	r
RP11-259O2.3	chr5	1968093	1969013	lncRNA	+	-1.1967	2.44159e-19	b
RP11-439C15.4	chr8	1971152	1974637	lncRNA	-	0.115806	0.0109443	k
KBTBD11-OT1	chr8	1971396	1976478	lncRNA	+	-0.153213	0.99	k
AC005363.11	chr16	1971654	1971896	lncRNA	-	0.353443	0.99	k
RP11-439C15.5	chr8	1974817	1975314	lncRNA	+	-0.0108331	0.99	k
MRPL23-AS1	chr11	1983236	1989920	lncRNA	-	-0.0530128	0.815707	k
AC005606.14	chr16	1984876	1990477	lncRNA	-	-1.09105	1.00207e-13	b
LINC00700	chr10	1989075	2015005	lncRNA	-	-0.023795	0.99	k
AC005306.3	chr19	1989400	1990370	lncRNA	+	0.830187	0.0106091	k
LINC01219	chr11	1991095	1993670	lncRNA	+	0.0275357	0.99	k
H19	chr11	1995175	2001470	lncRNA	-	0.360986	2.97232e-06	k
CTD-2545H1.2	chr17	1995613	2003671	lncRNA	+	0.003815	0.193705	k
AC005606.15	chr16	1997653	1998374	lncRNA	+	2.42795	0.99	k
RP5-1096D14.6	chr12	2004665	2011392	lncRNA	+	-0.0796747	0.0023331	k
RP11-547D24.1	chr1	2013212	2015639	lncRNA	-	-0.0378592	0.00170507	k
AC099684.1	chr17	2017715	2020706	lncRNA	+	-0.120269	0.99	k
CACNA1C-IT1	chr12	2018212	2020532	lncRNA	+	-0.0021428	0.99	k
CTD-2545H1.1	chr17	2019951	2023664	lncRNA	-	0.00285787	0.99	k
RP11-1049H7.2	chr8	2033507	2035587	lncRNA	+	-0.0145633	0.99	k
RP11-667K14.20	chr17	2040952	2041932	lncRNA	-	0.192089	0.00151009	k
RP11-264I13.2	chr9	2041899	2046023	lncRNA	-	0.211348	0.99	k
RP11-667K14.4	chr17	2042899	2043425	lncRNA	-	2.46496	3.50475e-23	r
RP11-667K14.3	chr17	2043474	2044968	lncRNA	-	-0.119296	0.0131063	k
RP11-547D24.3	chr1	2049202	2050070	lncRNA	-	0.201107	0.99	k
RP11-69C17.2	chr10	2071844	2081097	lncRNA	+	-0.000980139	0.99	k
RP11-667K14.5	chr17	2089680	2101560	lncRNA	+	-0.349262	1.35247e-06	k
RP11-304L19.1	chr16	2091435	2095433	lncRNA	+	-0.0924766	0.00109801	k
RP11-304L19.3	chr16	2094829	2097026	lncRNA	-	-0.0748784	0.0374589	k
RP11-550O8.2	chr20	2107899	2109991	lncRNA	-	-0.066261	0.000621558	k
CNTN4-AS2	chr3	2110408	2144241	lncRNA	-	-0.0665223	0.99	k
RP11-304L19.4	chr16	2112334	2113342	lncRNA	+	-0.253036	4.53123e-08	k
RP11-304L19.2	chr16	2119206	2120248	lncRNA	+	-0.0226515	0.99	k
AC132217.4	chr11	2129120	2129964	lncRNA	-	3.25096	1.03568e-18	r
CH17-98J9.1	chr8	2130549	2134880	lncRNA	-	-0.00555119	0.99	k
RP11-176P14.2	chr3	2135756	2141988	lncRNA	+	-0.0170832	0.99	k
RP11-317B7.3	chr4	2139672	2141058	lncRNA	+	-0.0130467	0.99	k
IGF2-AS	chr11	2140500	2148666	lncRNA	+	0.337676	0.99	k
RP5-892K4.1	chr1	2141083	2145279	lncRNA	-	-0.104956	0.000511999	k
RP11-69C17.3	chr10	2150479	2169460	lncRNA	+	-0.0471362	0.99	k
SNHG19	chr16	2154796	2155358	lncRNA	-	0.836192	1.21093e-16	k
LINC02662	chr10	2169139	2189512	lncRNA	-	-0.00314808	0.99	k
PRKCZ-AS1	chr1	2181793	2184389	lncRNA	-	-0.0634456	3.8904e-05	k
RP11-128M1.4	chr20	2194073	2201329	lncRNA	+	0.00401841	0.99	k
RP11-128M1.3	chr20	2206682	2207397	lncRNA	-	-0.0156016	0.99	k
RP11-128M1.1	chr20	2207216	2213151	lncRNA	+	0.213661	0.0187185	k
RP11-304L19.8	chr16	2211996	2212863	lncRNA	+	0	0.99	k
AC004490.1	chr19	2212028	2215565	lncRNA	-	-0.011968	0.99	k
RP11-181G12.4	chr1	2212522	2220738	lncRNA	+	0.0802921	0.99	k
AC090617.1	chr17	2213696	2214414	lncRNA	+	-0.0337122	0.99	k
AC130689.5	chr17	2215481	2216015	lncRNA	-	0.00285072	0.99	k
RP1-53O8.2	chr12	2217461	2217920	lncRNA	-	-0.0283249	0.99	k
CACNA1C-AS4	chr12	2219484	2223479	lncRNA	-	-0.0576138	0.99	k
RP1-33B19.1	chr6	2227802	2230261	lncRNA	+	0.00290822	0.99	k
AL450226.2	chr17	2232679	2233610	lncRNA	+	0.00155651	0.99	k
RP11-304L19.12	chr16	2235688	2236913	lncRNA	-	0.410742	0.00703361	k
RP11-304L19.11	chr16	2240486	2241818	lncRNA	+	0.146921	5.73739e-07	k
GMDS-DT	chr6	2245717	2525976	lncRNA	+	-0.12774	3.5943e-08	k
RP11-304L19.13	chr16	2268154	2273418	lncRNA	+	0.676773	2.86076e-16	k
CACNA1C-IT3	chr12	2269775	2288937	lncRNA	+	-0.0352085	0.99	k
AC104530.1	chr19	2293172	2295781	lncRNA	+	0.285657	1.01206e-06	k
RP11-478C1.7	chr4	2295583	2319089	lncRNA	+	0.00367925	0.99	k
LINC00701	chr10	2305082	2315075	lncRNA	-	-0.00172415	0.99	k
RP11-181G12.8	chr1	2315039	2323085	lncRNA	+	0.180827	5.74224e-09	k
LLNLR-269E7.2	chr19	2315161	2316875	lncRNA	-	-0.0317008	0.99	k
MYT1L-AS1	chr2	2319231	2327110	lncRNA	+	8.6631e-06	0.99	k
RP4-713A8.1	chr1	2326200	2326693	lncRNA	-	0.163416	0.99	k
CD81-AS1	chr11	2328748	2377992	lncRNA	-	0.00279708	0.00275368	k
RP5-977L1.2	chr12	2332860	2335702	lncRNA	-	-0.0177968	0.99	k
DHRSX-IT1	chrX	2334294	2336410	lncRNA	-	-0.130883	0.99	k
DHRSX-IT1	chrY	2334294	2336410	lncRNA	-	-0.130883	0.99	k
RP1-80B9.4	chr6	2353426	2386110	lncRNA	-	0.0979486	2.73016e-10	k
RP4-740C4.7	chr1	2363060	2363628	lncRNA	-	0.242802	3.73332e-08	k
RP1-59D14.10	chr17	2366588	2366791	lncRNA	-	0.354982	0.99	k
LINC02645	chr10	2368560	2502200	lncRNA	-	0.0917176	0.99	k
RP1-59D14.5	chr17	2375060	2379306	lncRNA	-	0.0117571	0.0119157	k
RP1-59D14.1	chr17	2384846	2386664	lncRNA	+	-0.0158232	0.99	k
AC124057.5	chr11	2404514	2407908	lncRNA	+	-0.203	0.99	k
VLDLR-AS1	chr9	2421596	2622457	lncRNA	-	-0.155364	0.329378	k
RP11-715J22.8	chr16	2430701	2437103	lncRNA	-	0.00553622	0.99	k
RP1-136B1.1	chr6	2437548	2438249	lncRNA	+	0.100754	0.000317368	k
RP4-696F19.1	chr12	2440188	2457392	lncRNA	-	-0.0238884	0.99	k
RP11-715J22.3	chr16	2452580	2452977	lncRNA	-	0.569857	2.42208e-11	k
RP11-715J22.4	chr16	2456251	2459979	lncRNA	-	-0.284823	6.785e-10	k
LINC01775	chr19	2458934	2462185	lncRNA	-	-0.374504	2.31091e-05	k
RP11-503N18.4	chr4	2463796	2464124	lncRNA	+	-0.332657	0.99	k
RP11-715J22.2	chr16	2464949	2468213	lncRNA	-	0.0191316	2.71927e-06	k
RP11-715J22.6	chr16	2476557	2482173	lncRNA	+	-0.1174	0.00433207	k
RP3-395M20.2	chr1	2492299	2493258	lncRNA	-	-0.123065	0.99	k
RP3-395M20.3	chr1	2493436	2494479	lncRNA	-	-0.131413	0.99	k
AC133633.2	chr8	2493875	2512580	lncRNA	-	-0.00932111	0.99	k
CH17-31A6.1	chr8	2495521	2499428	lncRNA	+	-0.0899452	0.99	k
RP11-526P5.1	chr10	2499720	2500570	lncRNA	+	0.00332664	0.99	k
RP11-526P5.2	chr10	2501599	2618739	lncRNA	+	-0.112576	0.99	k
RP11-299J5.2	chr6	2503796	2528665	lncRNA	-	0.0315891	0.99	k
RP11-715F3.4	chr18	2506627	2511580	lncRNA	-	0.00737545	0.014842	k
CH17-174L20.1	chr8	2517897	2556440	lncRNA	-	-0.00754732	0.99	k
AC133633.1	chr8	2518997	2522182	lncRNA	+	-0.0107208	0.99	k
RP3-395M20.12	chr1	2530063	2547460	lncRNA	+	0.579669	3.84782e-11	k
RP11-91N2.3	chr9	2541096	2541635	lncRNA	+	0.00751514	0.99	k
TNFRSF14-AS1	chr1	2549919	2557031	lncRNA	-	0.205226	5.0653e-07	k
RP11-20I23.13	chr16	2554059	2556060	lncRNA	-	-0.0170036	8.62242e-05	k
RP11-20I23.11	chr16	2554974	2556105	lncRNA	+	-0.328126	6.71571e-11	k
RP11-715F3.2	chr18	2561171	2562220	lncRNA	-	-0.0813141	0.00164445	k
RP11-20I23.8	chr16	2561470	2565096	lncRNA	-	-0.86875	1.33346e-31	k
RP11-378A12.1	chr8	2562812	2623382	lncRNA	-	-0.0591041	0.99	k
RP11-20I23.6	chr16	2569042	2571936	lncRNA	-	-0.338256	0.000137384	k
RP11-20I23.7	chr16	2571569	2572353	lncRNA	-	0.152752	7.81463e-06	k
RP3-395M20.9	chr1	2581559	2584533	lncRNA	+	0.123986	0.0084636	k
CTD-3126B10.1	chr16	2597880	2599718	lncRNA	-	-0.0620363	0.99	k
CACNA1C-AS3	chr12	2603349	2607440	lncRNA	-	-0.0139342	0.99	k
KCNQ1OT1	chr11	2608327	2699994	lncRNA	-	-0.10938	2.11401e-07	k
CTC-265F19.2	chr19	2610154	2611862	lncRNA	-	0.0951279	1.50209e-05	k
LINC00102	chrX	2612987	2615347	lncRNA	-	-0.0404241	0.99	k
LINC00102	chrY	2612987	2615347	lncRNA	-	-0.0404241	0.99	k
LINC02521	chr6	2617143	2640001	lncRNA	+	0.0189393	0.99	k
LINC01600	chr6	2621912	2634619	lncRNA	-	-0.010961	0.99	k
CTC-265F19.3	chr19	2631953	2632849	lncRNA	+	-0.0309984	0.99	k
MMEL1-AS1	chr1	2632567	2636620	lncRNA	+	0.062434	0.99	k
AC018685.1	chr2	2638177	2696285	lncRNA	-	-0.0822027	0.99	k
CTC-265F19.1	chr19	2641837	2643853	lncRNA	-	0.123743	1.45787e-08	k
CTD-3126B10.4	chr16	2644083	2645214	lncRNA	-	-0.328126	6.71571e-11	k
RP11-134O21.1	chr8	2648074	2728577	lncRNA	-	-0.143403	0.0511117	k
RP11-320E16.2	chr9	2652855	2654371	lncRNA	-	0.0474849	0.99	k
ERVK13-1	chr16	2660347	2682379	lncRNA	-	-0.226481	2.57713e-06	k
RP4-686C3.7	chr20	2664351	2665874	lncRNA	+	0.0651702	0.99	k
CACNA1C-AS2	chr12	2668499	2672220	lncRNA	-	0.0526214	6.67658e-06	k
CACNA1C-AS1	chr12	2676000	2691200	lncRNA	-	-0.168427	0.934834	k
RP11-74E22.5	chr17	2683304	2685088	lncRNA	-	-0.0442624	0.99	k
RP11-74E22.6	chr17	2688472	2688960	lncRNA	+	0.244019	0.99	k
RP11-703M24.5	chr18	2688563	2833065	lncRNA	-	-0.00581207	0.00254781	k
ITFG2-AS1	chr12	2695764	2812902	lncRNA	-	-0.157234	0.00998357	k
RP11-455M16.1	chr2	2697489	2701812	lncRNA	-	0.0123588	0.99	k
AC006538.8	chr19	2700688	2701266	lncRNA	-	0.0361827	0.99	k
AC011995.1	chr2	2707367	2840512	lncRNA	-	-0.000508185	0.99	k
RP11-74E22.3	chr17	2712308	2712833	lncRNA	+	-0.0687253	0.00435829	k
LSINCT5	chr5	2712590	2715237	lncRNA	+	-0.0815261	0.118913	k
RP11-74E22.8	chr17	2720800	2723947	lncRNA	-	-0.725085	0.103882	k
AC006538.9	chr19	2721709	2724517	lncRNA	+	-0.00219333	0.99	k
RP11-58N22.1	chr10	2724818	2728267	lncRNA	-	-0.0416413	0.000157388	k
GS1-57L11.1	chr8	2726955	2838823	lncRNA	+	-0.106994	0.00628619	k
AC006538.1	chr19	2727742	2729327	lncRNA	-	0.0965096	1.82216e-06	k
AC018685.2	chr2	2729907	2730957	lncRNA	-	0.00271661	0.99	k
RP11-129I19.2	chr5	2736661	2737759	lncRNA	-	0.0645238	0.99	k
SRRM2-AS1	chr16	2737075	2752600	lncRNA	-	0.0292324	5.48645e-05	k
LINC02371	chr12	2740063	2746662	lncRNA	+	-0.000515008	0.000414387	k
hsa-mir-1253	chr17	2748077	2748182	lncRNA	+	-0.00182721	0.99	k
C5orf38	chr5	2752130	2755397	lncRNA	+	0.2797	7.45933e-07	k
ABC14-1188822O7.2	chr1	2768090	2784733	lncRNA	+	0.0288709	0.99	k
ABC14-1188822O7.1	chr1	2773602	2776473	lncRNA	+	-0.045036	0.99	k
CTD-2270P14.5	chr16	2777318	2780568	lncRNA	+	-0.0217255	2.36916e-05	k
ITFG2-AS1	chr12	2796876	2812902	lncRNA	-	-0.157234	0.00998357	k
[truncated: 16,275 more rows]

## Sheet: lncRNA DEGs
genes	chr	stpos	endpos	gene_type	strand	log2FC_A_C	FDR q	Sig.
[truncated: 146 more rows]
