# Supplementary material for: Epigenetic deprogramming by disruption of CIZ1-RNA nuclear assemblies in early-stage breast cancers
Source: J Cell Biol. 2025 Mar 11;224(5):e202409123. doi: 10.1083/jcb.202409123 (PMC11895699; doi:10.1083/jcb.202409123)
Supplement: Data S6 — shows ATACseq in group A compared with C. [file jcb_202409123_datas6.xlsx]

## Sheet: ATAC for A v C group
intervals	log2FoldChange	padj	Chr	Start	End	Strand	Peak.Score	Focus.Ratio.Region.Size	Annotation	Detailed.Annotation	Distance.to.TSS	Nearest.PromoterID	Entrez.ID	Nearest.Unigene	Nearest.Refseq	Nearest.Ensembl	Gene.Name	Gene.Alias	Gene.Description	Gene.Type	ATACseq_Significance
Interval_1	0.0549523	0.945894	chr1	10034	10868	+	0	NA	Intergenic	Intergenic	-1423	DDX11L1	DDX11L1	rna0	NA	NA	DDX11L1	NA	NA	NA	ATAC-seq n.s.
Interval_2	0.693533	0.465159	chr1	13047	14461	+	0	NA	TTS (WASH7P)	#NAME?	1880	DDX11L1	DDX11L1	rna0	NA	NA	DDX11L1	NA	NA	NA	ATAC-seq n.s.
Interval_3	0.515228	0.405617	chr1	14696	17758	+	0	NA	intron (WASH7P, intron 8 of 10)	-intron (WASH7P, intron 8 of 10)	1204	MIR6859-1	MIR6859-1	rna4	NA	NA	MIR6859-1	NA	NA	NA	ATAC-seq n.s.
Interval_4	0.340694	0.738374	chr1	28784	29741	+	0	NA	intron (WASH7P, intron 1 of 10)	-intron (WASH7P, intron 1 of 10)	108	WASH7P	WASH7P	rna1	NA	NA	WASH7P	NA	NA	NA	ATAC-seq n.s.
Interval_6	0.0710589	0.983358	chr1	79046	79888	+	0	NA	Intergenic	Intergenic	10376	OR4F5	OR4F5	NM_001005484	NA	NA	OR4F5	NA	NA	NA	ATAC-seq n.s.
Interval_7	0.138154	0.969609	chr1	86977	90245	+	0	NA	Intergenic	Intergenic	19520	OR4F5	OR4F5	NM_001005484	NA	NA	OR4F5	NA	NA	NA	ATAC-seq n.s.
Interval_8	0.674423	0.308635	chr1	133143	133527	+	0	NA	intron (LOC101927589, intron 1 of 2)	-intron (LOC101927589, intron 1 of 2)	413	LOC101927589	LOC101927589	rna9	NA	NA	LOC101927589	NA	NA	NA	ATAC-seq n.s.
Interval_9	0.651957	0.275744	chr1	135181	136459	+	0	NA	exon (LOC729737, exon 3 of 3)	-exon (LOC729737, exon 3 of 3)	-2072	LOC101927589	LOC101927589	rna9	NA	NA	LOC101927589	NA	NA	NA	ATAC-seq n.s.
Interval_10	-0.335653	0.721017	chr1	180755	184537	+	0	NA	Intergenic	Intergenic	-8254	LOC100996442	LOC100996442	rna12	NA	NA	LOC100996442	NA	NA	NA	ATAC-seq n.s.
Interval_11	0.168232	0.861354	chr1	186369	187528	+	0	NA	intron (LOC102723897, intron 8 of 10)	-intron (LOC102723897, intron 8 of 10)	-12556	LOC100996442	LOC100996442	rna12	NA	NA	LOC100996442	NA	NA	NA	ATAC-seq n.s.
Interval_12	0.016367	0.988899	chr1	189263	191995	+	0	NA	intron (LOC102723897, intron 2 of 10)	-intron (LOC102723897, intron 2 of 10)	9231	LOC102723897	LOC102723897	rna21	NA	NA	LOC102723897	NA	NA	NA	ATAC-seq n.s.
Interval_14	0.069387	0.952177	chr1	261703	262114	+	0	NA	Intergenic	Intergenic	35612	LOC102723917	LOC102723917	rna23	NA	NA	LOC102723917	NA	NA	NA	ATAC-seq n.s.
Interval_15	0.319816	0.668526	chr1	264641	269224	+	0	NA	Intergenic	Intergenic	30588	LOC102723917	LOC102723917	rna23	NA	NA	LOC102723917	NA	NA	NA	ATAC-seq n.s.
Interval_16	0.552698	0.496883	chr1	586099	588745	+	0	NA	Intergenic	Intergenic	41587	RP5-857K21.5	RP5-857K21	rna37	NA	NA	RP5-857K21.5	NA	NA	NA	ATAC-seq n.s.
Interval_19	0.609562	0.59649	chr1	605091	605993	+	0	NA	Intergenic	Intergenic	23467	RP5-857K21.5	RP5-857K21	rna37	NA	NA	RP5-857K21.5	NA	NA	NA	ATAC-seq n.s.
Interval_20	0.665249	0.329862	chr1	608738	609380	+	0	NA	Intergenic	Intergenic	19950	RP5-857K21.5	RP5-857K21	rna37	NA	NA	RP5-857K21.5	NA	NA	NA	ATAC-seq n.s.
Interval_24	0.275691	0.622887	chr1	778002	780021	+	0	NA	promoter-TSS (LOC100288069)	#NAME?	-323	LOC100288069	LOC100288069	rna44	NA	NA	LOC100288069	NA	NA	NA	ATAC-seq n.s.
Interval_25	0.459238	0.52715	chr1	792840	794346	+	0	NA	Intergenic	Intergenic	7873	LOC100287934	LOC100287934	rna45	NA	NA	LOC100287934	NA	NA	NA	ATAC-seq n.s.
Interval_26	0.43279	0.522756	chr1	801788	802540	+	0	NA	Intergenic	Intergenic	-15207	FAM87B	FAM87B	rna46	NA	NA	FAM87B	NA	NA	NA	ATAC-seq n.s.
Interval_27	-0.15007	0.902122	chr1	804656	805502	+	0	NA	Intergenic	Intergenic	-12292	FAM87B	FAM87B	rna46	NA	NA	FAM87B	NA	NA	NA	ATAC-seq n.s.
Interval_29	0.247569	0.737093	chr1	816726	819139	+	0	NA	exon (FAM87B, exon 1 of 2)	-exon (FAM87B, exon 1 of 2)	561	FAM87B	FAM87B	rna46	NA	NA	FAM87B	NA	NA	NA	ATAC-seq n.s.
Interval_30	0.495039	0.381423	chr1	819969	822426	+	0	NA	Intergenic	Intergenic	3826	FAM87B	FAM87B	rna46	NA	NA	FAM87B	NA	NA	NA	ATAC-seq n.s.
Interval_31	0.193448	0.784857	chr1	826714	828064	+	0	NA	promoter-TSS (LINC01128)	#NAME?	133	LINC00115	LINC00115	rna47	NA	NA	LINC00115	NA	NA	NA	ATAC-seq n.s.
Interval_32	0.400429	0.683887	chr1	832012	833089	+	0	NA	intron (LINC01128, intron 2 of 3)	-intron (LINC01128, intron 2 of 5)	4752	LINC01128	LINC01128	rna49	NA	NA	LINC01128	NA	NA	NA	ATAC-seq n.s.
Interval_33	-0.0407074	0.968453	chr1	835671	836604	+	0	NA	intron (LINC01128, intron 2 of 3)	-intron (LINC01128, intron 2 of 5)	8339	LINC01128	LINC01128	rna49	NA	NA	LINC01128	NA	NA	NA	ATAC-seq n.s.
Interval_34	-0.0603618	0.948918	chr1	837798	838411	+	0	NA	intron (LINC01128, intron 2 of 3)	-intron (LINC01128, intron 2 of 5)	10306	LINC01128	LINC01128	rna49	NA	NA	LINC01128	NA	NA	NA	ATAC-seq n.s.
Interval_35	-0.0830429	0.904883	chr1	844624	846544	+	0	NA	intron (LINC01128, intron 2 of 3)	-intron (LINC01128, intron 2 of 5)	17786	LINC01128	LINC01128	rna49	NA	NA	LINC01128	NA	NA	NA	ATAC-seq n.s.
Interval_36	0.155738	0.903816	chr1	851505	852200	+	0	NA	intron (LINC01128, intron 3 of 6)	-intron (LINC01128, intron 3 of 5)	24054	LINC01128	LINC01128	rna49	NA	NA	LINC01128	NA	NA	NA	ATAC-seq n.s.
Interval_37	0.173124	0.864929	chr1	855276	855660	+	0	NA	exon (LINC01128, exon 6 of 6)	-exon (LINC01128, exon 6 of 6)	21334	FAM41C	FAM41C	rna57	NA	NA	FAM41C	NA	NA	NA	ATAC-seq n.s.
Interval_38	-0.167168	0.847954	chr1	858070	859135	+	0	NA	exon (LINC01128, exon 6 of 6)	-exon (LINC01128, exon 6 of 6)	18200	FAM41C	FAM41C	rna57	NA	NA	FAM41C	NA	NA	NA	ATAC-seq n.s.
Interval_39	0.185484	0.775653	chr1	868994	870386	+	0	NA	intron (FAM41C, intron 2 of 2)	-intron (FAM41C, intron 2 of 2)	7112	FAM41C	FAM41C	rna57	NA	NA	FAM41C	NA	NA	NA	ATAC-seq n.s.
Interval_40	-0.0521147	0.94658	chr1	876871	878675	+	0	NA	promoter-TSS (FAM41C)	#NAME?	-971	FAM41C	FAM41C	rna57	NA	NA	FAM41C	NA	NA	NA	ATAC-seq n.s.
Interval_41	0.106791	0.906359	chr1	897342	898974	+	0	NA	Intergenic	Intergenic	-13265	LOC284600	LOC284600	rna58	NA	NA	LOC284600	NA	NA	NA	ATAC-seq n.s.
Interval_42	0.38896	0.448858	chr1	903746	905675	+	0	NA	Intergenic	Intergenic	-6713	LOC284600	LOC284600	rna58	NA	NA	LOC284600	NA	NA	NA	ATAC-seq n.s.
Interval_43	0.421709	0.462219	chr1	910225	910604	+	0	NA	Intergenic	Intergenic	-1009	LOC284600	LOC284600	rna58	NA	NA	LOC284600	NA	NA	NA	ATAC-seq n.s.
Interval_44	0.0379006	0.974566	chr1	912539	914319	+	0	NA	exon (LOC284600, exon 2 of 2)	-exon (LOC284600, exon 2 of 2)	2006	LOC284600	LOC284600	rna58	NA	NA	LOC284600	NA	NA	NA	ATAC-seq n.s.
Interval_45	-0.0949162	0.921796	chr1	919417	921526	+	0	NA	TTS (LOC101928801)	#NAME?	-1034	LOC100130417	LOC100130417	rna59	NA	NA	LOC100130417	NA	NA	NA	ATAC-seq n.s.
Interval_46	0.0158394	0.985221	chr1	923471	926037	+	0	NA	promoter-TSS (SAMD11)	#NAME?	-987	SAMD11	SAMD11	NM_152486	NA	NA	SAMD11	NA	NA	NA	ATAC-seq n.s.
Interval_47	-0.0258831	0.985184	chr1	927689	928028	+	0	NA	intron (SAMD11, intron 2 of 13)	-intron (SAMD11, intron 2 of 13)	2117	SAMD11	SAMD11	NM_152486	NA	NA	SAMD11	NA	NA	NA	ATAC-seq n.s.
Interval_48	0.0450372	0.971401	chr1	932669	933946	+	0	NA	intron (SAMD11, intron 4 of 13)	-intron (SAMD11, intron 4 of 13)	7566	SAMD11	SAMD11	NM_152486	NA	NA	SAMD11	NA	NA	NA	ATAC-seq n.s.
Interval_49	-0.0104267	0.991461	chr1	940274	943275	+	0	NA	intron (SAMD11, intron 8 of 13)	-intron (SAMD11, intron 8 of 13)	16033	SAMD11	SAMD11	NM_152486	NA	NA	SAMD11	NA	NA	NA	ATAC-seq n.s.
Interval_50	0.508116	0.343449	chr1	958724	960634	+	0	NA	promoter-TSS (NOC2L)	#NAME?	-380	NOC2L	NOC2L	NM_015658	NA	NA	NOC2L	NA	NA	NA	ATAC-seq n.s.
Interval_51	0.557696	0.424535	chr1	965967	968360	+	0	NA	intron (PLEKHN1, intron 2 of 15)	-intron (PLEKHN1, intron 2 of 14)	671	PLEKHN1	PLEKHN1	NM_032129	NA	NA	PLEKHN1	NA	NA	NA	ATAC-seq n.s.
Interval_52	0.771566	0.30505	chr1	975558	977022	+	0	NA	intron (PERM1, intron 4 of 4)	-intron (PERM1, intron 4 of 4)	5803	PERM1	PERM1	rna72	NA	NA	PERM1	NA	NA	NA	ATAC-seq n.s.
Interval_53	0.681154	0.349061	chr1	978419	978723	+	0	NA	intron (PERM1, intron 3 of 4)	-intron (PERM1, intron 3 of 4)	3522	PERM1	PERM1	rna72	NA	NA	PERM1	NA	NA	NA	ATAC-seq n.s.
Interval_54	0.541198	0.251981	chr1	981765	984559	+	0	NA	Intergenic	Intergenic	-1069	PERM1	PERM1	rna72	NA	NA	PERM1	NA	NA	NA	ATAC-seq n.s.
Interval_55	0.205631	0.80798	chr1	999160	1002054	+	0	NA	promoter-TSS (HES4)	#NAME?	617	HES4	HES4	XM_005244771	NA	NA	HES4	NA	NA	NA	ATAC-seq n.s.
Interval_56	0.699526	0.312063	chr1	1005187	1007343	+	0	NA	Intergenic	Intergenic	-5041	HES4	HES4	XM_005244771	NA	NA	HES4	NA	NA	NA	ATAC-seq n.s.
Interval_57	0.194615	0.848568	chr1	1012896	1015483	+	0	NA	exon (ISG15, exon 2 of 2)	-exon (ISG15, exon 2 of 2)	722	ISG15	ISG15	NM_005101	NA	NA	ISG15	NA	NA	NA	ATAC-seq n.s.
Interval_58	0.386953	0.544664	chr1	1019086	1021680	+	0	NA	intron (AGRN, intron 1 of 33)	-intron (AGRN, intron 1 of 35)	6916	ISG15	ISG15	NM_005101	NA	NA	ISG15	NA	NA	NA	ATAC-seq n.s.
Interval_59	0.576875	0.445964	chr1	1024537	1025465	+	0	NA	intron (AGRN, intron 2 of 33)	-intron (AGRN, intron 2 of 35)	11534	ISG15	ISG15	NM_005101	NA	NA	ISG15	NA	NA	NA	ATAC-seq n.s.
Interval_60	0.558391	0.542929	chr1	1032287	1033635	+	0	NA	intron (AGRN, intron 2 of 33)	-intron (AGRN, intron 2 of 35)	-8818	AGRN	AGRN	XM_006710633	NA	NA	AGRN	NA	NA	NA	ATAC-seq n.s.
Interval_61	0.676183	0.220075	chr1	1040163	1041440	+	0	NA	promoter-TSS (AGRN)	#NAME?	-978	AGRN	AGRN	XM_006710633	NA	NA	AGRN	NA	NA	NA	ATAC-seq n.s.
Interval_62	0.42955	0.506318	chr1	1049555	1049867	+	0	NA	exon (AGRN, exon 26 of 36)	-exon (AGRN, exon 26 of 36)	7932	AGRN	AGRN	XM_006710633	NA	NA	AGRN	NA	NA	NA	ATAC-seq n.s.
Interval_63	-0.0285307	0.979599	chr1	1050052	1051538	+	0	NA	exon (AGRN, exon 30 of 36)	-exon (AGRN, exon 30 of 36)	-8920	LOC100288175	LOC100288175	rna84	NA	NA	LOC100288175	NA	NA	NA	ATAC-seq n.s.
Interval_64	0.230609	0.736792	chr1	1058384	1060083	+	0	NA	promoter-TSS (LOC100288175)	#NAME?	-482	LOC100288175	LOC100288175	rna84	NA	NA	LOC100288175	NA	NA	NA	ATAC-seq n.s.
Interval_65	0.170827	0.864462	chr1	1063737	1064461	+	0	NA	intron (LOC100288175, intron 3 of 3)	-intron (LOC100288175, intron 3 of 3)	4384	LOC100288175	LOC100288175	rna84	NA	NA	LOC100288175	NA	NA	NA	ATAC-seq n.s.
Interval_66	0.317369	0.725157	chr1	1067297	1070258	+	0	NA	Intergenic	Intergenic	5530	RNF223	RNF223	NM_001205252	NA	NA	RNF223	NA	NA	NA	ATAC-seq n.s.
Interval_67	0.09634	0.933955	chr1	1073377	1075004	+	0	NA	exon (RNF223, exon 1 of 2)	-exon (RNF223, exon 1 of 2)	117	RNF223	RNF223	NM_001205252	NA	NA	RNF223	NA	NA	NA	ATAC-seq n.s.
Interval_68	0.11483	0.909599	chr1	1079422	1080665	+	0	NA	Intergenic	Intergenic	-5736	RNF223	RNF223	NM_001205252	NA	NA	RNF223	NA	NA	NA	ATAC-seq n.s.
Interval_69	0.330222	0.590569	chr1	1091232	1092599	+	0	NA	intron (C1orf159, intron 2 of 10)	-intron (C1orf159, intron 2 of 9)	-17608	RNF223	RNF223	NM_001205252	NA	NA	RNF223	NA	NA	NA	ATAC-seq n.s.
Interval_70	0.224859	0.77288	chr1	1103558	1104623	+	0	NA	intron (C1orf159, intron 1 of 10)	-intron (C1orf159, intron 1 of 9)	12004	C1orf159	C1orf159	XM_006710719	NA	NA	C1orf159	NA	NA	NA	ATAC-seq n.s.
Interval_71	0.275026	0.727363	chr1	1106678	1107047	+	0	NA	intron (C1orf159, intron 1 of 10)	-intron (C1orf159, intron 1 of 9)	9232	C1orf159	C1orf159	XM_006710719	NA	NA	C1orf159	NA	NA	NA	ATAC-seq n.s.
Interval_72	0.260164	0.87242	chr1	1111786	1112668	+	0	NA	promoter-TSS (C1orf159)	-promoter-TSS (C1orf159)	3867	C1orf159	C1orf159	XM_006710719	NA	NA	C1orf159	NA	NA	NA	ATAC-seq n.s.
Interval_73	0.158949	0.832975	chr1	1115849	1116970	+	0	NA	promoter-TSS (C1orf159)	-promoter-TSS (C1orf159)	-315	C1orf159	C1orf159	XM_006710719	NA	NA	C1orf159	NA	NA	NA	ATAC-seq n.s.
Interval_74	0.290945	0.707059	chr1	1121789	1125499	+	0	NA	Intergenic	Intergenic	-7550	C1orf159	C1orf159	XM_006710719	NA	NA	C1orf159	NA	NA	NA	ATAC-seq n.s.
Interval_75	0.101917	0.956627	chr1	1130158	1130732	+	0	NA	Intergenic	Intergenic	-6572	RP11-465B22.5	RP11-465B22	rna96	NA	NA	RP11-465B22.5	NA	NA	NA	ATAC-seq n.s.
Interval_76	0.0327419	0.983071	chr1	1132213	1133743	+	0	NA	Intergenic	Intergenic	-4039	RP11-465B22.5	RP11-465B22	rna96	NA	NA	RP11-465B22.5	NA	NA	NA	ATAC-seq n.s.
Interval_77	0.0231043	0.986444	chr1	1136384	1138048	+	0	NA	intron (RP11-465B22.5, intron 1 of 2)	-intron (RP11-465B22.5, intron 1 of 2)	199	RP11-465B22.5	RP11-465B22	rna96	NA	NA	RP11-465B22.5	NA	NA	NA	ATAC-seq n.s.
Interval_78	0.580919	0.452281	chr1	1142570	1145969	+	0	NA	TTS (RP11-465B22.5)	-TTS (RP11-465B22.5)	7252	RP11-465B22.5	RP11-465B22	rna96	NA	NA	RP11-465B22.5	NA	NA	NA	ATAC-seq n.s.
Interval_79	0.207248	0.79893	chr1	1157029	1158839	+	0	NA	Intergenic	Intergenic	-9226	MIR200B	MIR200B	rna99	NA	NA	MIR200B	NA	NA	NA	ATAC-seq n.s.
Interval_80	0.216399	0.814838	chr1	1162470	1166227	+	0	NA	Intergenic	Intergenic	-2812	MIR200B	MIR200B	rna99	NA	NA	MIR200B	NA	NA	NA	ATAC-seq n.s.
Interval_81	0.167901	0.839248	chr1	1169660	1170764	+	0	NA	Intergenic	Intergenic	1157	MIR429	MIR429	rna104	NA	NA	MIR429	NA	NA	NA	ATAC-seq n.s.
Interval_82	0.371747	0.595335	chr1	1173743	1174047	+	0	NA	promoter-TSS (TTLL10)	#NAME?	-466	TTLL10	TTLL10	XM_006710547	NA	NA	TTLL10	NA	NA	NA	ATAC-seq n.s.
Interval_83	0.373273	0.607187	chr1	1175982	1176430	+	0	NA	exon (TTLL10-AS1, exon 1 of 1)	-exon (TTLL10-AS1, exon 1 of 1)	999	TTLL10-AS1	TTLL10-AS1	rna105	NA	NA	TTLL10-AS1	NA	NA	NA	ATAC-seq n.s.
Interval_84	0.372936	0.577452	chr1	1178939	1179216	+	0	NA	promoter-TSS (TTLL10)	#NAME?	-1872	TTLL10-AS1	TTLL10-AS1	rna105	NA	NA	TTLL10-AS1	NA	NA	NA	ATAC-seq n.s.
Interval_85	0.293305	0.601175	chr1	1184520	1185395	+	0	NA	intron (TTLL10, intron 10 of 13)	-intron (TTLL10, intron 12 of 15)	-7752	TTLL10-AS1	TTLL10-AS1	rna105	NA	NA	TTLL10-AS1	NA	NA	NA	ATAC-seq n.s.
Interval_86	0.155145	0.858379	chr1	1200137	1201761	+	0	NA	Intergenic	Intergenic	5760	TNFRSF18	TNFRSF18	NM_004195	NA	NA	TNFRSF18	NA	NA	NA	ATAC-seq n.s.
Interval_87	0.31505	0.64488	chr1	1205925	1209037	+	0	NA	promoter-TSS (TNFRSF18)	#NAME?	-772	TNFRSF18	TNFRSF18	NM_004195	NA	NA	TNFRSF18	NA	NA	NA	ATAC-seq n.s.
Interval_88	0.348465	0.525063	chr1	1213011	1214092	+	0	NA	exon (TNFRSF4, exon 2 of 5)	-exon (TNFRSF4, exon 2 of 5)	587	TNFRSF4	TNFRSF4	NM_003327	NA	NA	TNFRSF4	NA	NA	NA	ATAC-seq n.s.
Interval_89	0.272909	0.595791	chr1	1214886	1216284	+	0	NA	Intergenic	Intergenic	-1447	TNFRSF4	TNFRSF4	NM_003327	NA	NA	TNFRSF4	NA	NA	NA	ATAC-seq n.s.
Interval_90	0.304154	0.627754	chr1	1218040	1218531	+	0	NA	intron (SDF4, intron 6 of 6)	-intron (SDF4, intron 6 of 6)	-4147	TNFRSF4	TNFRSF4	NM_003327	NA	NA	TNFRSF4	NA	NA	NA	ATAC-seq n.s.
Interval_91	1.05432	0.0330911	chr1	1225156	1226342	+	0	NA	intron (SDF4, intron 2 of 6)	-intron (SDF4, intron 2 of 6)	6318	SDF4	SDF4	NM_016176	NA	NA	SDF4	NA	NA	NA	ATAC-seq sig.
Interval_92	0.154523	0.835334	chr1	1230792	1232323	+	0	NA	promoter-TSS (B3GALT6)	#NAME?	510	SDF4	SDF4	NM_016176	NA	NA	SDF4	NA	NA	NA	ATAC-seq n.s.
Interval_93	0.317578	0.679831	chr1	1237105	1241255	+	0	NA	Intergenic	Intergenic	6931	B3GALT6	B3GALT6	NM_080605	NA	NA	B3GALT6	NA	NA	NA	ATAC-seq n.s.
Interval_94	0.250821	0.664722	chr1	1246501	1248675	+	0	NA	promoter-TSS (FAM132A)	#NAME?	-866	FAM132A	FAM132A	NM_001014980	NA	NA	FAM132A	NA	NA	NA	ATAC-seq n.s.
Interval_95	0.126113	0.887583	chr1	1249967	1251145	+	0	NA	Intergenic	Intergenic	-3834	FAM132A	FAM132A	NM_001014980	NA	NA	FAM132A	NA	NA	NA	ATAC-seq n.s.
Interval_96	0.495242	0.354816	chr1	1258604	1259780	+	0	NA	intron (UBE2J2, intron 1 of 4)	-intron (UBE2J2, intron 3 of 6)	-12470	FAM132A	FAM132A	NM_001014980	NA	NA	FAM132A	NA	NA	NA	ATAC-seq n.s.
Interval_97	-0.054468	0.970965	chr1	1259969	1260357	+	0	NA	intron (UBE2J2, intron 1 of 4)	-intron (UBE2J2, intron 3 of 6)	-13441	FAM132A	FAM132A	NM_001014980	NA	NA	FAM132A	NA	NA	NA	ATAC-seq n.s.
Interval_98	0.31158	0.662031	chr1	1262875	1263563	+	0	NA	intron (UBE2J2, intron 1 of 4)	-intron (UBE2J2, intron 3 of 6)	10600	UBE2J2	UBE2J2	NM_194457	NA	NA	UBE2J2	NA	NA	NA	ATAC-seq n.s.
Interval_99	0.00429722	0.996939	chr1	1272335	1274846	+	0	NA	promoter-TSS (UBE2J2)	#NAME?	229	UBE2J2	UBE2J2	NM_194457	NA	NA	UBE2J2	NA	NA	NA	ATAC-seq n.s.
Interval_100	-0.0964243	0.938425	chr1	1281072	1282631	+	0	NA	intron (SCNN1D, intron 3 of 16)	-intron (SCNN1D, intron 3 of 17)	1415	SCNN1D	SCNN1D	rna133	NA	NA	SCNN1D	NA	NA	NA	ATAC-seq n.s.
Interval_101	0.197375	0.798213	chr1	1284540	1286164	+	0	NA	intron (SCNN1D, intron 5 of 16)	-intron (SCNN1D, intron 5 of 17)	4916	SCNN1D	SCNN1D	rna133	NA	NA	SCNN1D	NA	NA	NA	ATAC-seq n.s.
Interval_102	0.183759	0.878992	chr1	1288023	1288301	+	0	NA	intron (SCNN1D, intron 11 of 16)	-intron (SCNN1D, intron 12 of 17)	7726	SCNN1D	SCNN1D	rna133	NA	NA	SCNN1D	NA	NA	NA	ATAC-seq n.s.
Interval_103	0.127698	0.909736	chr1	1290094	1292486	+	0	NA	exon (SCNN1D, exon 18 of 18)	-exon (SCNN1D, exon 18 of 18)	4875	MIR6726	MIR6726	rna142	NA	NA	MIR6726	NA	NA	NA	ATAC-seq n.s.
Interval_104	0.915483	0.253732	chr1	1293739	1294241	+	0	NA	intron (ACAP3, intron 22 of 23)	-intron (ACAP3, intron 22 of 23)	2175	MIR6726	MIR6726	rna142	NA	NA	MIR6726	NA	NA	NA	ATAC-seq n.s.
Interval_105	-0.176598	0.895581	chr1	1300017	1300824	+	0	NA	intron (ACAP3, intron 6 of 23)	-intron (ACAP3, intron 6 of 23)	-4255	MIR6726	MIR6726	rna142	NA	NA	MIR6726	NA	NA	NA	ATAC-seq n.s.
Interval_106	0.0536204	0.96245	chr1	1304456	1305826	+	0	NA	exon (ACAP3, exon 1 of 24)	-exon (ACAP3, exon 1 of 24)	2104	ACAP3	ACAP3	XM_005244715	NA	NA	ACAP3	NA	NA	NA	ATAC-seq n.s.
Interval_107	0.0160348	0.988479	chr1	1307927	1310795	+	0	NA	intron (PUSL1, intron 3 of 7)	-intron (PUSL1, intron 3 of 7)	779	PUSL1	PUSL1	NM_153339	NA	NA	PUSL1	NA	NA	NA	ATAC-seq n.s.
Interval_108	0.183851	0.883953	chr1	1315358	1316255	+	0	NA	promoter-TSS (CPSF3L)	#NAME?	-188	CPSF3L	CPSF3L	XM_006710715	NA	NA	CPSF3L	NA	NA	NA	ATAC-seq n.s.
Interval_109	0.253657	0.788819	chr1	1317721	1319247	+	0	NA	intron (CPSF3L, intron 2 of 14)	-intron (CPSF3L, intron 6 of 18)	-2866	CPSF3L	CPSF3L	XM_006710715	NA	NA	CPSF3L	NA	NA	NA	ATAC-seq n.s.
Interval_110	0.116847	0.908233	chr1	1324285	1325950	+	0	NA	promoter-TSS (CPSF3L)	#NAME?	361	GLTPD1	GLTPD1	XM_005244802	NA	NA	GLTPD1	NA	NA	NA	ATAC-seq n.s.
Interval_111	0.397054	0.597429	chr1	1330786	1334040	+	0	NA	exon (TAS1R3, exon 3 of 6)	-exon (TAS1R3, exon 3 of 6)	1561	TAS1R3	TAS1R3	NM_152228	NA	NA	TAS1R3	NA	NA	NA	ATAC-seq n.s.
Interval_112	0.0313344	0.984141	chr1	1337898	1338300	+	0	NA	exon (DVL1, exon 14 of 15)	-exon (DVL1, exon 14 of 15)	1604	MIR6808	MIR6808	rna170	NA	NA	MIR6808	NA	NA	NA	ATAC-seq n.s.
Interval_113	0.497334	0.625182	chr1	1344040	1345244	+	0	NA	intron (DVL1, intron 1 of 15)	-intron (DVL1, intron 1 of 14)	4475	DVL1	DVL1	XM_005244733	NA	NA	DVL1	NA	NA	NA	ATAC-seq n.s.
Interval_114	-0.108724	0.924961	chr1	1347632	1349987	+	0	NA	intron (DVL1, intron 1 of 15)	-intron (DVL1, intron 1 of 14)	308	DVL1	DVL1	XM_005244733	NA	NA	DVL1	NA	NA	NA	ATAC-seq n.s.
Interval_115	0.36222	0.568158	chr1	1351666	1355715	+	0	NA	intron (MXRA8, intron 9 of 9)	-intron (MXRA8, intron 10 of 10)	-4573	DVL1	DVL1	XM_005244733	NA	NA	DVL1	NA	NA	NA	ATAC-seq n.s.
Interval_116	0.0812998	0.924224	chr1	1358084	1362224	+	0	NA	promoter-TSS (MXRA8)	#NAME?	-612	MXRA8	MXRA8	NM_001282582	NA	NA	MXRA8	NA	NA	NA	ATAC-seq n.s.
Interval_117	-0.44611	0.709064	chr1	1364036	1364848	+	0	NA	promoter-TSS (MXRA8)	#NAME?	-4900	MXRA8	MXRA8	NM_001282582	NA	NA	MXRA8	NA	NA	NA	ATAC-seq n.s.
Interval_118	0.343925	0.546357	chr1	1369537	1369905	+	0	NA	Intergenic	Intergenic	5717	AURKAIP1	AURKAIP1	NM_017900	NA	NA	AURKAIP1	NA	NA	NA	ATAC-seq n.s.
Interval_119	0.180884	0.827144	chr1	1371996	1372244	+	0	NA	Intergenic	Intergenic	3318	AURKAIP1	AURKAIP1	NM_017900	NA	NA	AURKAIP1	NA	NA	NA	ATAC-seq n.s.
Interval_120	0.128807	0.878367	chr1	1374697	1377045	+	0	NA	promoter-TSS (AURKAIP1)	#NAME?	-433	AURKAIP1	AURKAIP1	NM_017900	NA	NA	AURKAIP1	NA	NA	NA	ATAC-seq n.s.
Interval_121	0.0324593	0.977929	chr1	1389162	1389520	+	0	NA	TTS (CCNL2)	#NAME?	9995	CCNL2	CCNL2	NM_001039577	NA	NA	CCNL2	NA	NA	NA	ATAC-seq n.s.
Interval_122	0.0798325	0.931694	chr1	1398590	1400969	+	0	NA	promoter-TSS (CCNL2)	#NAME?	249	LOC148413	LOC148413	rna193	NA	NA	LOC148413	NA	NA	NA	ATAC-seq n.s.
Interval_123	0.205376	0.792533	chr1	1406604	1408163	+	0	NA	promoter-TSS (MRPL20)	#NAME?	-91	MRPL20	MRPL20	NM_017971	NA	NA	MRPL20	NA	NA	NA	ATAC-seq n.s.
Interval_124	0.498512	0.502645	chr1	1417579	1421597	+	0	NA	intron (ANKRD65, intron 2 of 2)	-intron (ANKRD65, intron 3 of 3)	1834	ANKRD65	ANKRD65	NM_001243536	NA	NA	ANKRD65	NA	NA	NA	ATAC-seq n.s.
Interval_125	0.176498	0.862638	chr1	1422108	1422724	+	0	NA	promoter-TSS (ANKRD65)	#NAME?	-994	ANKRD65	ANKRD65	NM_001243536	NA	NA	ANKRD65	NA	NA	NA	ATAC-seq n.s.
Interval_126	-0.163415	0.86731	chr1	1429804	1436513	+	0	NA	intron (LOC102724312, intron 2 of 2)	-intron (LOC102724312, intron 2 of 2)	-2365	VWA1	VWA1	NM_199121	NA	NA	VWA1	NA	NA	NA	ATAC-seq n.s.
Interval_127	0.447699	0.329869	chr1	1440768	1442591	+	0	NA	exon (VWA1, exon 3 of 3)	-exon (VWA1, exon 3 of 3)	-6019	LOC102724312	LOC102724312	rna203	NA	NA	LOC102724312	NA	NA	NA	ATAC-seq n.s.
Interval_128	0.152888	0.877865	chr1	1451896	1452177	+	0	NA	intron (ATAD3C, intron 1 of 11)	-intron (ATAD3C, intron 1 of 11)	1355	ATAD3C	ATAD3C	NM_001039211	NA	NA	ATAD3C	NA	NA	NA	ATAC-seq n.s.
Interval_129	0.742434	0.283194	chr1	1452220	1452656	+	0	NA	intron (ATAD3C, intron 3 of 11)	-intron (ATAD3C, intron 3 of 11)	1757	ATAD3C	ATAD3C	NM_001039211	NA	NA	ATAD3C	NA	NA	NA	ATAC-seq n.s.
Interval_131	0.586531	0.505175	chr1	1461641	1463205	+	0	NA	intron (ATAD3C, intron 10 of 11)	-intron (ATAD3C, intron 10 of 11)	-9336	ATAD3B	ATAD3B	XM_005244806	NA	NA	ATAD3B	NA	NA	NA	ATAC-seq n.s.
Interval_132	0.121669	0.881226	chr1	1470712	1473086	+	0	NA	exon (ATAD3B, exon 1 of 16)	-exon (ATAD3B, exon 1 of 16)	140	ATAD3B	ATAD3B	XM_005244806	NA	NA	ATAD3B	NA	NA	NA	ATAC-seq n.s.
Interval_133	0.234963	0.796709	chr1	1479527	1479871	+	0	NA	intron (ATAD3B, intron 4 of 16)	-intron (ATAD3B, intron 4 of 15)	7940	ATAD3B	ATAD3B	XM_005244806	NA	NA	ATAD3B	NA	NA	NA	ATAC-seq n.s.
Interval_134	0.237628	0.777582	chr1	1481842	1482421	+	0	NA	intron (ATAD3B, intron 5 of 16)	-intron (ATAD3B, intron 5 of 15)	10372	ATAD3B	ATAD3B	XM_005244806	NA	NA	ATAD3B	NA	NA	NA	ATAC-seq n.s.
Interval_135	0.319612	0.649525	chr1	1485045	1485477	+	0	NA	intron (ATAD3B, intron 8 of 16)	-intron (ATAD3B, intron 8 of 15)	13502	ATAD3B	ATAD3B	XM_005244806	NA	NA	ATAD3B	NA	NA	NA	ATAC-seq n.s.
Interval_136	0.349923	0.577344	chr1	1494490	1497245	+	0	NA	exon (ATAD3B, exon 16 of 16)	-exon (ATAD3B, exon 16 of 16)	-16276	ATAD3A	ATAD3A	NM_018188	NA	NA	ATAD3A	NA	NA	NA	ATAC-seq n.s.
Interval_137	-0.138833	0.902871	chr1	1500824	1501229	+	0	NA	intron (ATAD3B, intron 15 of 15)	-intron (ATAD3B, intron 15 of 15)	-11117	ATAD3A	ATAD3A	NM_018188	NA	NA	ATAD3A	NA	NA	NA	ATAC-seq n.s.
Interval_138	0.115137	0.904373	chr1	1504724	1506050	+	0	NA	intron (ATAD3B, intron 15 of 15)	-intron (ATAD3B, intron 15 of 15)	-6756	ATAD3A	ATAD3A	NM_018188	NA	NA	ATAD3A	NA	NA	NA	ATAC-seq n.s.
Interval_139	0.102775	0.905043	chr1	1511093	1513186	+	0	NA	promoter-TSS (ATAD3A)	#NAME?	-4	ATAD3A	ATAD3A	NM_018188	NA	NA	ATAD3A	NA	NA	NA	ATAC-seq n.s.
Interval_140	0.648349	0.258844	chr1	1517202	1518327	+	0	NA	exon (ATAD3A, exon 4 of 16)	-exon (ATAD3A, exon 4 of 16)	5621	ATAD3A	ATAD3A	NM_018188	NA	NA	ATAD3A	NA	NA	NA	ATAC-seq n.s.
Interval_141	0.290333	0.670655	chr1	1526672	1527587	+	0	NA	intron (ATAD3A, intron 13 of 15)	-intron (ATAD3A, intron 13 of 15)	13231	TMEM240	TMEM240	NM_001114748	NA	NA	TMEM240	NA	NA	NA	ATAC-seq n.s.
Interval_142	0.414346	0.483226	chr1	1533174	1536304	+	0	NA	TTS (TMEM240)	#NAME?	5621	TMEM240	TMEM240	NM_001114748	NA	NA	TMEM240	NA	NA	NA	ATAC-seq n.s.
Interval_143	0.204271	0.813702	chr1	1540589	1541374	+	0	NA	promoter-TSS (TMEM240)	#NAME?	-621	TMEM240	TMEM240	NM_001114748	NA	NA	TMEM240	NA	NA	NA	ATAC-seq n.s.
Interval_144	-0.126184	0.922252	chr1	1543334	1544370	+	0	NA	intron (SSU72, intron 4 of 4)	-intron (SSU72, intron 4 of 4)	-3492	TMEM240	TMEM240	NM_001114748	NA	NA	TMEM240	NA	NA	NA	ATAC-seq n.s.
Interval_145	0.0139455	0.988508	chr1	1550684	1552337	+	0	NA	intron (SSU72, intron 2 of 4)	-intron (SSU72, intron 2 of 4)	-11150	TMEM240	TMEM240	NM_001114748	NA	NA	TMEM240	NA	NA	NA	ATAC-seq n.s.
Interval_146	-0.0561686	0.967026	chr1	1554347	1555792	+	0	NA	intron (SSU72, intron 2 of 4)	-intron (SSU72, intron 2 of 4)	-14709	TMEM240	TMEM240	NM_001114748	NA	NA	TMEM240	NA	NA	NA	ATAC-seq n.s.
Interval_147	0.262723	0.760856	chr1	1558789	1560219	+	0	NA	intron (SSU72, intron 2 of 4)	-intron (SSU72, intron 2 of 4)	15365	SSU72	SSU72	NM_014188	NA	NA	SSU72	NA	NA	NA	ATAC-seq n.s.
Interval_148	-0.0748731	0.946557	chr1	1567144	1568298	+	0	NA	intron (SSU72, intron 1 of 2)	-intron (SSU72, intron 1 of 4)	7148	SSU72	SSU72	NM_014188	NA	NA	SSU72	NA	NA	NA	ATAC-seq n.s.
Interval_149	0.0666706	0.940704	chr1	1573873	1575968	+	0	NA	promoter-TSS (SSU72)	#NAME?	-51	SSU72	SSU72	NM_014188	NA	NA	SSU72	NA	NA	NA	ATAC-seq n.s.
Interval_150	0.818323	0.250324	chr1	1586286	1587320	+	0	NA	Intergenic	Intergenic	-11934	SSU72	SSU72	NM_014188	NA	NA	SSU72	NA	NA	NA	ATAC-seq n.s.
Interval_151	0.196816	0.822425	chr1	1594112	1594976	+	0	NA	Intergenic	Intergenic	5552	C1orf233	C1orf233	NM_001242659	NA	NA	C1orf233	NA	NA	NA	ATAC-seq n.s.
Interval_152	0.281992	0.709069	chr1	1599061	1601076	+	0	NA	promoter-TSS (C1orf233)	-promoter-TSS (C1orf233)	28	C1orf233	C1orf233	NM_001242659	NA	NA	C1orf233	NA	NA	NA	ATAC-seq n.s.
Interval_153	0.333656	0.580909	chr1	1605262	1607382	+	0	NA	Intergenic	Intergenic	-6226	C1orf233	C1orf233	NM_001242659	NA	NA	C1orf233	NA	NA	NA	ATAC-seq n.s.
Interval_154	0.117682	0.885444	chr1	1614345	1616421	+	0	NA	promoter-TSS (MIB2)	#NAME?	-32	MIB2	MIB2	NM_001170689	NA	NA	MIB2	NA	NA	NA	ATAC-seq n.s.
Interval_155	0.093189	0.921987	chr1	1629086	1632553	+	0	NA	promoter-TSS (MMP23B)	#NAME?	-862	MMP23B	MMP23B	XM_006710993	NA	NA	MMP23B	NA	NA	NA	ATAC-seq n.s.
Interval_156	0.186298	0.794726	chr1	1636655	1640780	+	0	NA	intron (CDK11B, intron 4 of 12)	-intron (CDK11B, intron 11 of 19)	3248	CDK11B	CDK11B	XM_006711067	NA	NA	CDK11B	NA	NA	NA	ATAC-seq n.s.
Interval_157	-0.0388908	0.973043	chr1	1644693	1648446	+	0	NA	intron (CDK11B, intron 5 of 19)	-intron (CDK11B, intron 5 of 19)	-4604	CDK11B	CDK11B	XM_006711067	NA	NA	CDK11B	NA	NA	NA	ATAC-seq n.s.
Interval_159	0.108989	0.910561	chr1	1657931	1660830	+	0	NA	promoter-TSS (CDK11B)	#NAME?	-17415	CDK11B	CDK11B	XM_006711067	NA	NA	CDK11B	NA	NA	NA	ATAC-seq n.s.
Interval_160	0.184896	0.878985	chr1	1661383	1663599	+	0	NA	exon (SLC35E2B, exon 9 of 9)	-exon (SLC35E2B, exon 9 of 9)	16088	SLC35E2B	SLC35E2B	NM_001110781	NA	NA	SLC35E2B	NA	NA	NA	ATAC-seq n.s.
Interval_161	0.471821	0.507578	chr1	1664880	1666080	+	0	NA	exon (SLC35E2B, exon 9 of 9)	-exon (SLC35E2B, exon 9 of 9)	13099	SLC35E2B	SLC35E2B	NM_001110781	NA	NA	SLC35E2B	NA	NA	NA	ATAC-seq n.s.
Interval_162	0.525568	0.493232	chr1	1669632	1669935	+	0	NA	intron (SLC35E2B, intron 6 of 8)	-intron (SLC35E2B, intron 6 of 8)	8796	SLC35E2B	SLC35E2B	NM_001110781	NA	NA	SLC35E2B	NA	NA	NA	ATAC-seq n.s.
Interval_163	1.61178	0.0115775	chr1	1670867	1671652	+	0	NA	intron (SLC35E2B, intron 5 of 8)	-intron (SLC35E2B, intron 5 of 8)	7320	SLC35E2B	SLC35E2B	NM_001110781	NA	NA	SLC35E2B	NA	NA	NA	ATAC-seq sig.
Interval_164	1.13119	0.0897265	chr1	1674924	1675294	+	0	NA	intron (SLC35E2B, intron 4 of 8)	-intron (SLC35E2B, intron 4 of 8)	3470	SLC35E2B	SLC35E2B	NM_001110781	NA	NA	SLC35E2B	NA	NA	NA	ATAC-seq n.s.
Interval_165	-0.0218858	0.988921	chr1	1677381	1679547	+	0	NA	exon (SLC35E2B, exon 1 of 9)	-exon (SLC35E2B, exon 1 of 9)	115	SLC35E2B	SLC35E2B	NM_001110781	NA	NA	SLC35E2B	NA	NA	NA	ATAC-seq n.s.
Interval_166	0.0449523	0.977734	chr1	1680547	1681242	+	0	NA	intron (SLC35E2B, intron 1 of 8)	-intron (SLC35E2B, intron 1 of 8)	-2315	SLC35E2B	SLC35E2B	NM_001110781	NA	NA	SLC35E2B	NA	NA	NA	ATAC-seq n.s.
Interval_167	0.0576101	0.969876	chr1	1686085	1687324	+	0	NA	intron (SLC35E2B, intron 1 of 8)	-intron (SLC35E2B, intron 1 of 8)	-8125	SLC35E2B	SLC35E2B	NM_001110781	NA	NA	SLC35E2B	NA	NA	NA	ATAC-seq n.s.
Interval_168	-0.143101	0.901694	chr1	1692350	1694024	+	0	NA	promoter-TSS (SLC35E2B)	#NAME?	-6752	MMP23A	MMP23A	rna259	NA	NA	MMP23A	NA	NA	NA	ATAC-seq n.s.
Interval_169	-0.0869321	0.928532	chr1	1699246	1699615	+	0	NA	promoter-TSS (MMP23A)	#NAME?	-509	MMP23A	MMP23A	rna259	NA	NA	MMP23A	NA	NA	NA	ATAC-seq n.s.
Interval_170	0.126752	0.888584	chr1	1703505	1704994	+	0	NA	exon (CDK11A, exon 15 of 20)	-exon (CDK11A, exon 15 of 20)	4310	MMP23A	MMP23A	rna259	NA	NA	MMP23A	NA	NA	NA	ATAC-seq n.s.
Interval_171	0.41329	0.531812	chr1	1705966	1708120	+	0	NA	intron (CDK11A, intron 11 of 19)	-intron (CDK11A, intron 11 of 19)	7104	MMP23A	MMP23A	rna259	NA	NA	MMP23A	NA	NA	NA	ATAC-seq n.s.
Interval_174	-0.0697814	0.946821	chr1	1723801	1725225	+	0	NA	promoter-TSS (CDK11A)	#NAME?	-161	CDK11A	CDK11A	NM_024011	NA	NA	CDK11A	NA	NA	NA	ATAC-seq n.s.
Interval_175	0.231275	0.827611	chr1	1728396	1730679	+	0	NA	exon (SLC35E2, exon 6 of 6)	-exon (SLC35E2, exon 6 of 6)	-5185	CDK11A	CDK11A	NM_024011	NA	NA	CDK11A	NA	NA	NA	ATAC-seq n.s.
Interval_176	-0.121805	0.910523	chr1	1735399	1736466	+	0	NA	intron (SLC35E2, intron 4 of 5)	-intron (SLC35E2, intron 5 of 6)	10067	SLC35E2	SLC35E2	NM_182838	NA	NA	SLC35E2	NA	NA	NA	ATAC-seq n.s.
Interval_177	0.296308	0.773009	chr1	1737700	1742025	+	0	NA	intron (SLC35E2, intron 1 of 5)	-intron (SLC35E2, intron 2 of 6)	6137	SLC35E2	SLC35E2	NM_182838	NA	NA	SLC35E2	NA	NA	NA	ATAC-seq n.s.
Interval_178	0.163793	0.875014	chr1	1745671	1747331	+	0	NA	promoter-TSS (SLC35E2)	#NAME?	-502	SLC35E2	SLC35E2	NM_182838	NA	NA	SLC35E2	NA	NA	NA	ATAC-seq n.s.
Interval_179	0.131395	0.897552	chr1	1748373	1749304	+	0	NA	Intergenic	Intergenic	-2839	SLC35E2	SLC35E2	NM_182838	NA	NA	SLC35E2	NA	NA	NA	ATAC-seq n.s.
Interval_180	-0.315328	0.759275	chr1	1753039	1753931	+	0	NA	intron (NADK, intron 10 of 10)	-intron (NADK, intron 11 of 11)	-7486	SLC35E2	SLC35E2	NM_182838	NA	NA	SLC35E2	NA	NA	NA	ATAC-seq n.s.
Interval_181	-0.38636	0.68057	chr1	1758008	1760059	+	0	NA	promoter-TSS (NADK)	#NAME?	-13034	SLC35E2	SLC35E2	NM_182838	NA	NA	SLC35E2	NA	NA	NA	ATAC-seq n.s.
Interval_182	0.351691	0.676877	chr1	1763004	1765311	+	0	NA	intron (NADK, intron 2 of 10)	-intron (NADK, intron 2 of 11)	15877	NADK	NADK	XM_006710837	NA	NA	NADK	NA	NA	NA	ATAC-seq n.s.
Interval_183	0.0302968	0.979858	chr1	1777176	1783599	+	0	NA	promoter-TSS (NADK)	#NAME?	-353	NADK	NADK	XM_006710837	NA	NA	NADK	NA	NA	NA	ATAC-seq n.s.
Interval_184	0.185735	0.825178	chr1	1788222	1788706	+	0	NA	intron (GNB1, intron 10 of 11)	-intron (GNB1, intron 8 of 9)	-8430	NADK	NADK	XM_006710837	NA	NA	NADK	NA	NA	NA	ATAC-seq n.s.
Interval_185	-0.17872	0.896315	chr1	1793029	1794565	+	0	NA	intron (GNB1, intron 7 of 11)	-intron (GNB1, intron 5 of 9)	-13763	NADK	NADK	XM_006710837	NA	NA	NADK	NA	NA	NA	ATAC-seq n.s.
Interval_186	0.270736	0.719743	chr1	1796928	1798706	+	0	NA	intron (GNB1, intron 7 of 11)	-intron (GNB1, intron 5 of 9)	-17783	NADK	NADK	XM_006710837	NA	NA	NADK	NA	NA	NA	ATAC-seq n.s.
Interval_187	0.0170058	0.991128	chr1	1799484	1800263	+	0	NA	intron (GNB1, intron 7 of 11)	-intron (GNB1, intron 5 of 9)	-19839	NADK	NADK	XM_006710837	NA	NA	NADK	NA	NA	NA	ATAC-seq n.s.
Interval_188	0.270854	0.678888	chr1	1804549	1805366	+	0	NA	intron (GNB1, intron 6 of 11)	-intron (GNB1, intron 4 of 9)	-24923	NADK	NADK	XM_006710837	NA	NA	NADK	NA	NA	NA	ATAC-seq n.s.
Interval_189	-0.188213	0.832792	chr1	1812849	1813697	+	0	NA	intron (GNB1, intron 3 of 9)	-intron (GNB1, intron 3 of 9)	-33239	NADK	NADK	XM_006710837	NA	NA	NADK	NA	NA	NA	ATAC-seq n.s.
Interval_190	0.0855079	0.929432	chr1	1815286	1816343	+	0	NA	exon (GNB1, exon 4 of 11)	-exon (GNB1, exon 4 of 11)	-35780	NADK	NADK	XM_006710837	NA	NA	NADK	NA	NA	NA	ATAC-seq n.s.
Interval_191	0.508253	0.463514	chr1	1818069	1818450	+	0	NA	intron (GNB1, intron 3 of 11)	-intron (GNB1, intron 3 of 9)	-38225	NADK	NADK	XM_006710837	NA	NA	NADK	NA	NA	NA	ATAC-seq n.s.
Interval_192	0.3282	0.706935	chr1	1819373	1819640	+	0	NA	intron (GNB1, intron 3 of 11)	-intron (GNB1, intron 3 of 9)	-39472	NADK	NADK	XM_006710837	NA	NA	NADK	NA	NA	NA	ATAC-seq n.s.
Interval_193	0.116114	0.914644	chr1	1826351	1827473	+	0	NA	intron (GNB1, intron 1 of 10)	-intron (GNB1, intron 2 of 9)	-46878	NADK	NADK	XM_006710837	NA	NA	NADK	NA	NA	NA	ATAC-seq n.s.
Interval_194	-0.258686	0.850459	chr1	1832859	1835279	+	0	NA	intron (GNB1, intron 1 of 10)	-intron (GNB1, intron 2 of 9)	-54035	NADK	NADK	XM_006710837	NA	NA	NADK	NA	NA	NA	ATAC-seq n.s.
Interval_195	0.0448622	0.964771	chr1	1840501	1843272	+	0	NA	intron (GNB1, intron 1 of 11)	-intron (GNB1, intron 1 of 9)	49231	GNB1	GNB1	NM_001282538	NA	NA	GNB1	NA	NA	NA	ATAC-seq n.s.
Interval_196	0.15016	0.886854	chr1	1846995	1847543	+	0	NA	intron (GNB1, intron 1 of 11)	-intron (GNB1, intron 1 of 9)	43848	GNB1	GNB1	NM_001282538	NA	NA	GNB1	NA	NA	NA	ATAC-seq n.s.
Interval_197	-0.0782149	0.957529	chr1	1853283	1854291	+	0	NA	intron (GNB1, intron 1 of 11)	-intron (GNB1, intron 1 of 9)	37330	GNB1	GNB1	NM_001282538	NA	NA	GNB1	NA	NA	NA	ATAC-seq n.s.
Interval_198	-0.150766	0.90253	chr1	1855772	1857577	+	0	NA	intron (GNB1, intron 1 of 11)	-intron (GNB1, intron 1 of 9)	34443	GNB1	GNB1	NM_001282538	NA	NA	GNB1	NA	NA	NA	ATAC-seq n.s.
Interval_199	-0.216266	0.834485	chr1	1857985	1859916	+	0	NA	intron (GNB1, intron 1 of 11)	-intron (GNB1, intron 1 of 9)	32167	GNB1	GNB1	NM_001282538	NA	NA	GNB1	NA	NA	NA	ATAC-seq n.s.
Interval_200	-0.396015	0.712452	chr1	1862265	1863236	+	0	NA	intron (GNB1, intron 1 of 11)	-intron (GNB1, intron 1 of 9)	28367	GNB1	GNB1	NM_001282538	NA	NA	GNB1	NA	NA	NA	ATAC-seq n.s.
Interval_201	0.866116	0.21193	chr1	1866834	1867155	+	0	NA	intron (GNB1, intron 1 of 11)	-intron (GNB1, intron 1 of 9)	24123	GNB1	GNB1	NM_001282538	NA	NA	GNB1	NA	NA	NA	ATAC-seq n.s.
Interval_202	0.00595182	0.995688	chr1	1869837	1871248	+	0	NA	intron (GNB1, intron 1 of 11)	-intron (GNB1, intron 1 of 9)	20575	GNB1	GNB1	NM_001282538	NA	NA	GNB1	NA	NA	NA	ATAC-seq n.s.
Interval_203	-0.210159	0.889804	chr1	1872536	1874286	+	0	NA	intron (GNB1, intron 1 of 11)	-intron (GNB1, intron 1 of 9)	17706	GNB1	GNB1	NM_001282538	NA	NA	GNB1	NA	NA	NA	ATAC-seq n.s.
Interval_204	-0.0785792	0.952757	chr1	1880796	1882168	+	0	NA	intron (GNB1, intron 1 of 11)	-intron (GNB1, intron 1 of 9)	9635	GNB1	GNB1	NM_001282538	NA	NA	GNB1	NA	NA	NA	ATAC-seq n.s.
Interval_205	0.252972	0.728947	chr1	1889982	1892796	+	0	NA	promoter-TSS (GNB1)	#NAME?	-272	GNB1	GNB1	NM_001282538	NA	NA	GNB1	NA	NA	NA	ATAC-seq n.s.
Interval_206	-0.039841	0.977571	chr1	1894537	1894817	+	0	NA	Intergenic	Intergenic	-3560	GNB1	GNB1	NM_001282538	NA	NA	GNB1	NA	NA	NA	ATAC-seq n.s.
Interval_207	-0.175897	0.903431	chr1	1896956	1897367	+	0	NA	Intergenic	Intergenic	-6044	GNB1	GNB1	NM_001282538	NA	NA	GNB1	NA	NA	NA	ATAC-seq n.s.
Interval_208	0.473548	0.367938	chr1	1898744	1899644	+	0	NA	Intergenic	Intergenic	-8077	GNB1	GNB1	NM_001282538	NA	NA	GNB1	NA	NA	NA	ATAC-seq n.s.
Interval_209	-0.143334	0.906507	chr1	1899761	1900229	+	0	NA	Intergenic	Intergenic	-8878	GNB1	GNB1	NM_001282538	NA	NA	GNB1	NA	NA	NA	ATAC-seq n.s.
Interval_210	-0.0542587	0.971756	chr1	1901570	1901822	+	0	NA	Intergenic	Intergenic	-10579	GNB1	GNB1	NM_001282538	NA	NA	GNB1	NA	NA	NA	ATAC-seq n.s.
Interval_211	0.138005	0.86561	chr1	1906339	1909856	+	0	NA	Intergenic	Intergenic	-7240	CALML6	CALML6	XM_005244729	NA	NA	CALML6	NA	NA	NA	ATAC-seq n.s.
Interval_212	0.245139	0.765991	chr1	1918311	1920251	+	0	NA	promoter-TSS (TMEM52)	#NAME?	20	TMEM52	TMEM52	NM_178545	NA	NA	TMEM52	NA	NA	NA	ATAC-seq n.s.
Interval_213	0.296581	0.764543	chr1	1926743	1927008	+	0	NA	intron (KIAA1751, intron 28 of 37)	-intron (KIAA1751, intron 29 of 38)	-7574	TMEM52	TMEM52	NM_178545	NA	NA	TMEM52	NA	NA	NA	ATAC-seq n.s.
Interval_214	0.250129	0.786304	chr1	1928090	1928857	+	0	NA	intron (KIAA1751, intron 26 of 37)	-intron (KIAA1751, intron 27 of 38)	-9172	TMEM52	TMEM52	NM_178545	NA	NA	TMEM52	NA	NA	NA	ATAC-seq n.s.
Interval_215	0.175018	0.760877	chr1	1942599	1944568	+	0	NA	intron (KIAA1751, intron 20 of 37)	-intron (KIAA1751, intron 21 of 38)	-24282	TMEM52	TMEM52	NM_178545	NA	NA	TMEM52	NA	NA	NA	ATAC-seq n.s.
Interval_216	-0.517618	0.488408	chr1	1946589	1947774	+	0	NA	intron (KIAA1751, intron 17 of 37)	-intron (KIAA1751, intron 18 of 38)	-27880	TMEM52	TMEM52	NM_178545	NA	NA	TMEM52	NA	NA	NA	ATAC-seq n.s.
Interval_217	-0.301007	0.795454	chr1	1955471	1956411	+	0	NA	intron (KIAA1751, intron 16 of 37)	-intron (KIAA1751, intron 17 of 17)	33406	KIAA1751	KIAA1751	NM_001080484	NA	NA	KIAA1751	NA	NA	NA	ATAC-seq n.s.
Interval_218	0.0155382	0.990249	chr1	1959686	1960766	+	0	NA	intron (KIAA1751, intron 13 of 37)	-intron (KIAA1751, intron 14 of 17)	29121	KIAA1751	KIAA1751	NM_001080484	NA	NA	KIAA1751	NA	NA	NA	ATAC-seq n.s.
Interval_219	-0.12042	0.905444	chr1	1968849	1970669	+	0	NA	intron (KIAA1751, intron 9 of 37)	-intron (KIAA1751, intron 10 of 17)	19588	KIAA1751	KIAA1751	NM_001080484	NA	NA	KIAA1751	NA	NA	NA	ATAC-seq n.s.
Interval_220	-0.0226938	0.983337	chr1	1978171	1978914	+	0	NA	intron (KIAA1751, intron 5 of 37)	-intron (KIAA1751, intron 6 of 17)	10805	KIAA1751	KIAA1751	NM_001080484	NA	NA	KIAA1751	NA	NA	NA	ATAC-seq n.s.
Interval_221	0.0919441	0.931493	chr1	1985547	1985835	+	0	NA	intron (KIAA1751, intron 4 of 37)	-intron (KIAA1751, intron 5 of 17)	3656	KIAA1751	KIAA1751	NM_001080484	NA	NA	KIAA1751	NA	NA	NA	ATAC-seq n.s.
Interval_222	-0.479464	0.531354	chr1	1988600	1990830	+	0	NA	promoter-TSS (KIAA1751)	#NAME?	-368	KIAA1751	KIAA1751	NM_001080484	NA	NA	KIAA1751	NA	NA	NA	ATAC-seq n.s.
Interval_223	0.15923	0.909118	chr1	2001551	2002553	+	0	NA	intron (KIAA1751, intron 1 of 38)	-intron (KIAA1751, intron 1 of 17)	-12705	KIAA1751	KIAA1751	NM_001080484	NA	NA	KIAA1751	NA	NA	NA	ATAC-seq n.s.
Interval_224	0.389725	0.653659	chr1	2003407	2004991	+	0	NA	promoter-TSS (KIAA1751)	#NAME?	-14852	KIAA1751	KIAA1751	NM_001080484	NA	NA	KIAA1751	NA	NA	NA	ATAC-seq n.s.
Interval_225	0.576098	0.469285	chr1	2014858	2016230	+	0	NA	Intergenic	Intergenic	-3785	GABRD	GABRD	NM_000815	NA	NA	GABRD	NA	NA	NA	ATAC-seq n.s.
Interval_226	0.359194	0.634611	chr1	2019267	2021817	+	0	NA	intron (GABRD, intron 1 of 8)	-intron (GABRD, intron 1 of 8)	1213	GABRD	GABRD	NM_000815	NA	NA	GABRD	NA	NA	NA	ATAC-seq n.s.
Interval_227	0.128288	0.924149	chr1	2031794	2033047	+	0	NA	Intergenic	Intergenic	13091	GABRD	GABRD	NM_000815	NA	NA	GABRD	NA	NA	NA	ATAC-seq n.s.
Interval_228	0.355836	0.610457	chr1	2042937	2045261	+	0	NA	Intergenic	Intergenic	24770	GABRD	GABRD	NM_000815	NA	NA	GABRD	NA	NA	NA	ATAC-seq n.s.
Interval_229	0.239591	0.818644	chr1	2049513	2050994	+	0	NA	promoter-TSS (PRKCZ)	#NAME?	30924	GABRD	GABRD	NM_000815	NA	NA	GABRD	NA	NA	NA	ATAC-seq n.s.
Interval_230	0.12076	0.878695	chr1	2060210	2061995	+	0	NA	intron (PRKCZ, intron 4 of 16)	-intron (PRKCZ, intron 4 of 17)	41773	GABRD	GABRD	NM_000815	NA	NA	GABRD	NA	NA	NA	ATAC-seq n.s.
Interval_232	0.389125	0.56885	chr1	2072849	2073212	+	0	NA	promoter-TSS (PRKCZ)	#NAME?	53701	GABRD	GABRD	NM_000815	NA	NA	GABRD	NA	NA	NA	ATAC-seq n.s.
Interval_233	0.419482	0.65862	chr1	2081552	2083061	+	0	NA	intron (PRKCZ, intron 1 of 14)	-intron (PRKCZ, intron 1 of 14)	62973	LOC101929017	LOC101929017	rna292	NA	NA	LOC101929017	NA	NA	NA	ATAC-seq n.s.
Interval_234	-0.048709	0.978146	chr1	2084882	2085633	+	0	NA	intron (PRKCZ, intron 1 of 14)	-intron (PRKCZ, intron 1 of 14)	60022	LOC101929017	LOC101929017	rna292	NA	NA	LOC101929017	NA	NA	NA	ATAC-seq n.s.
Interval_235	-0.609027	0.508011	chr1	2089938	2090399	+	0	NA	intron (PRKCZ, intron 1 of 14)	-intron (PRKCZ, intron 1 of 14)	55111	LOC101929017	LOC101929017	rna292	NA	NA	LOC101929017	NA	NA	NA	ATAC-seq n.s.
Interval_236	-0.31898	0.675656	chr1	2091668	2092504	+	0	NA	intron (PRKCZ, intron 1 of 14)	-intron (PRKCZ, intron 1 of 14)	53193	LOC101929017	LOC101929017	rna292	NA	NA	LOC101929017	NA	NA	NA	ATAC-seq n.s.
Interval_237	-0.704152	0.585561	chr1	2104632	2105814	+	0	NA	intron (PRKCZ, intron 1 of 14)	-intron (PRKCZ, intron 1 of 14)	40056	LOC101929017	LOC101929017	rna292	NA	NA	LOC101929017	NA	NA	NA	ATAC-seq n.s.
Interval_238	-0.140851	0.873439	chr1	2107831	2108241	+	0	NA	intron (PRKCZ, intron 1 of 14)	-intron (PRKCZ, intron 1 of 14)	37243	LOC101929017	LOC101929017	rna292	NA	NA	LOC101929017	NA	NA	NA	ATAC-seq n.s.
Interval_239	0.0645489	0.958119	chr1	2126346	2128200	+	0	NA	intron (PRKCZ, intron 1 of 14)	-intron (PRKCZ, intron 1 of 14)	18006	LOC101929017	LOC101929017	rna292	NA	NA	LOC101929017	NA	NA	NA	ATAC-seq n.s.
Interval_240	0.903922	0.0519019	chr1	2132707	2136010	+	0	NA	intron (PRKCZ, intron 1 of 14)	-intron (PRKCZ, intron 1 of 14)	10921	LOC101929017	LOC101929017	rna292	NA	NA	LOC101929017	NA	NA	NA	ATAC-seq n.s.
Interval_241	0.414484	0.52409	chr1	2138873	2140373	+	0	NA	intron (PRKCZ, intron 2 of 14)	-intron (PRKCZ, intron 2 of 14)	5656	LOC101929017	LOC101929017	rna292	NA	NA	LOC101929017	NA	NA	NA	ATAC-seq n.s.
Interval_242	0.339071	0.686138	chr1	2146266	2146858	+	0	NA	intron (PRKCZ, intron 2 of 12)	-intron (PRKCZ, intron 4 of 14)	1205	PRKCZ	PRKCZ	XM_006710765	NA	NA	PRKCZ	NA	NA	NA	ATAC-seq n.s.
Interval_243	0.0501116	0.960432	chr1	2147513	2147919	+	0	NA	intron (PRKCZ, intron 2 of 12)	-intron (PRKCZ, intron 4 of 14)	2359	PRKCZ	PRKCZ	XM_006710765	NA	NA	PRKCZ	NA	NA	NA	ATAC-seq n.s.
Interval_244	0.381269	0.617676	chr1	2148743	2149185	+	0	NA	intron (PRKCZ, intron 3 of 12)	-intron (PRKCZ, intron 5 of 14)	3607	PRKCZ	PRKCZ	XM_006710765	NA	NA	PRKCZ	NA	NA	NA	ATAC-seq n.s.
Interval_245	0.0602217	0.945024	chr1	2152402	2153371	+	0	NA	intron (PRKCZ, intron 4 of 12)	-intron (PRKCZ, intron 6 of 14)	7529	PRKCZ	PRKCZ	XM_006710765	NA	NA	PRKCZ	NA	NA	NA	ATAC-seq n.s.
Interval_246	-0.0299592	0.97763	chr1	2160126	2160738	+	0	NA	intron (PRKCZ, intron 5 of 12)	-intron (PRKCZ, intron 7 of 14)	15075	PRKCZ	PRKCZ	XM_006710765	NA	NA	PRKCZ	NA	NA	NA	ATAC-seq n.s.
Interval_247	0.190697	0.863692	chr1	2166299	2167191	+	0	NA	intron (PRKCZ, intron 5 of 12)	-intron (PRKCZ, intron 7 of 14)	17628	LOC100506504	LOC100506504	XM_006711074	NA	NA	LOC100506504	NA	NA	NA	ATAC-seq n.s.
Interval_248	0.443772	0.614537	chr1	2174178	2175127	+	0	NA	intron (PRKCZ, intron 9 of 12)	-intron (PRKCZ, intron 11 of 14)	9721	LOC100506504	LOC100506504	XM_006711074	NA	NA	LOC100506504	NA	NA	NA	ATAC-seq n.s.
Interval_249	-0.343667	0.728801	chr1	2189109	2190654	+	0	NA	intron (C1orf86, intron 3 of 3)	-intron (C1orf86, intron 7 of 7)	4894	C1orf86	C1orf86	NM_001282670	NA	NA	C1orf86	NA	NA	NA	ATAC-seq n.s.
Interval_250	-0.0993712	0.925691	chr1	2193692	2195682	+	0	NA	promoter-TSS (C1orf86)	-promoter-TSS (C1orf86)	88	C1orf86	C1orf86	NM_001282670	NA	NA	C1orf86	NA	NA	NA	ATAC-seq n.s.
Interval_251	-0.224886	0.821636	chr1	2198712	2199769	+	0	NA	promoter-TSS (C1orf86)	-promoter-TSS (C1orf86)	-4465	C1orf86	C1orf86	NM_001282670	NA	NA	C1orf86	NA	NA	NA	ATAC-seq n.s.
Interval_252	0.131398	0.888106	chr1	2204324	2205993	+	0	NA	intron (C1orf86, intron 2 of 7)	-intron (C1orf86, intron 3 of 7)	-10383	C1orf86	C1orf86	NM_001282670	NA	NA	C1orf86	NA	NA	NA	ATAC-seq n.s.
Interval_253	0.158247	0.891975	chr1	2207668	2208816	+	0	NA	promoter-TSS (C1orf86)	-promoter-TSS (C1orf86)	-13467	C1orf86	C1orf86	NM_001282670	NA	NA	C1orf86	NA	NA	NA	ATAC-seq n.s.
Interval_254	-0.128598	0.884167	chr1	2212381	2214977	+	0	NA	promoter-TSS (C1orf86)	-promoter-TSS (C1orf86)	-18904	C1orf86	C1orf86	NM_001282670	NA	NA	C1orf86	NA	NA	NA	ATAC-seq n.s.
Interval_255	0.73855	0.336926	chr1	2219723	2221033	+	0	NA	Intergenic	Intergenic	-20124	SKI	SKI	NM_003036	NA	NA	SKI	NA	NA	NA	ATAC-seq n.s.
Interval_256	0.0333313	0.975595	chr1	2227314	2229797	+	0	NA	promoter-TSS (SKI)	#NAME?	-11947	SKI	SKI	NM_003036	NA	NA	SKI	NA	NA	NA	ATAC-seq n.s.
Interval_257	0.363563	0.565259	chr1	2231045	2232362	+	0	NA	intron (SKI, intron 1 of 6)	-intron (SKI, intron 1 of 6)	-8799	SKI	SKI	NM_003036	NA	NA	SKI	NA	NA	NA	ATAC-seq n.s.
Interval_258	0.325449	0.708213	chr1	2234244	2235131	+	0	NA	intron (SKI, intron 1 of 6)	-intron (SKI, intron 1 of 6)	-5815	SKI	SKI	NM_003036	NA	NA	SKI	NA	NA	NA	ATAC-seq n.s.
Interval_259	0.346517	0.628876	chr1	2238486	2240758	+	0	NA	promoter-TSS (SKI)	#NAME?	-880	SKI	SKI	NM_003036	NA	NA	SKI	NA	NA	NA	ATAC-seq n.s.
Interval_260	0.200056	0.83154	chr1	2242953	2243725	+	0	NA	intron (SKI, intron 1 of 6)	-intron (SKI, intron 1 of 6)	2837	SKI	SKI	NM_003036	NA	NA	SKI	NA	NA	NA	ATAC-seq n.s.
Interval_261	-0.0513964	0.968472	chr1	2247864	2249298	+	0	NA	intron (SKI, intron 1 of 6)	-intron (SKI, intron 1 of 6)	8079	SKI	SKI	NM_003036	NA	NA	SKI	NA	NA	NA	ATAC-seq n.s.
Interval_262	0.172643	0.843987	chr1	2250486	2252163	+	0	NA	intron (SKI, intron 1 of 6)	-intron (SKI, intron 1 of 6)	10822	SKI	SKI	NM_003036	NA	NA	SKI	NA	NA	NA	ATAC-seq n.s.
Interval_263	0.288394	0.743341	chr1	2255387	2256514	+	0	NA	intron (SKI, intron 1 of 6)	-intron (SKI, intron 1 of 6)	15448	SKI	SKI	NM_003036	NA	NA	SKI	NA	NA	NA	ATAC-seq n.s.
Interval_264	0.0676907	0.933605	chr1	2256859	2258913	+	0	NA	intron (SKI, intron 1 of 6)	-intron (SKI, intron 1 of 6)	17384	SKI	SKI	NM_003036	NA	NA	SKI	NA	NA	NA	ATAC-seq n.s.
Interval_265	0.218801	0.778435	chr1	2262193	2262583	+	0	NA	intron (SKI, intron 1 of 6)	-intron (SKI, intron 1 of 6)	21886	SKI	SKI	NM_003036	NA	NA	SKI	NA	NA	NA	ATAC-seq n.s.
Interval_266	0.367089	0.636829	chr1	2266227	2266463	+	0	NA	intron (SKI, intron 1 of 6)	-intron (SKI, intron 1 of 6)	25843	SKI	SKI	NM_003036	NA	NA	SKI	NA	NA	NA	ATAC-seq n.s.
Interval_267	0.108235	0.912004	chr1	2268001	2268332	+	0	NA	intron (SKI, intron 1 of 6)	-intron (SKI, intron 1 of 6)	27664	SKI	SKI	NM_003036	NA	NA	SKI	NA	NA	NA	ATAC-seq n.s.
Interval_268	-0.0491993	0.962343	chr1	2269266	2269837	+	0	NA	intron (SKI, intron 1 of 6)	-intron (SKI, intron 1 of 6)	29049	SKI	SKI	NM_003036	NA	NA	SKI	NA	NA	NA	ATAC-seq n.s.
Interval_269	-0.064157	0.936582	chr1	2270144	2270922	+	0	NA	intron (SKI, intron 1 of 6)	-intron (SKI, intron 1 of 6)	30031	SKI	SKI	NM_003036	NA	NA	SKI	NA	NA	NA	ATAC-seq n.s.
Interval_270	0.239918	0.707022	chr1	2273559	2273912	+	0	NA	intron (SKI, intron 1 of 6)	-intron (SKI, intron 1 of 6)	33233	SKI	SKI	NM_003036	NA	NA	SKI	NA	NA	NA	ATAC-seq n.s.
Interval_271	-0.316062	0.697833	chr1	2275648	2276717	+	0	NA	intron (SKI, intron 1 of 6)	-intron (SKI, intron 1 of 6)	35680	SKI	SKI	NM_003036	NA	NA	SKI	NA	NA	NA	ATAC-seq n.s.
Interval_272	0.163368	0.802076	chr1	2279120	2279644	+	0	NA	intron (SKI, intron 1 of 6)	-intron (SKI, intron 1 of 6)	38880	SKI	SKI	NM_003036	NA	NA	SKI	NA	NA	NA	ATAC-seq n.s.
Interval_273	-0.0957176	0.885921	chr1	2282876	2284777	+	0	NA	intron (SKI, intron 1 of 6)	-intron (SKI, intron 1 of 6)	43324	SKI	SKI	NM_003036	NA	NA	SKI	NA	NA	NA	ATAC-seq n.s.
Interval_274	0.0597678	0.95049	chr1	2289685	2291577	+	0	NA	intron (SKI, intron 1 of 6)	-intron (SKI, intron 1 of 6)	50129	SKI	SKI	NM_003036	NA	NA	SKI	NA	NA	NA	ATAC-seq n.s.
Interval_275	0.0810741	0.925902	chr1	2299250	2301776	+	0	NA	intron (SKI, intron 1 of 6)	-intron (SKI, intron 1 of 6)	52148	LOC100129534	LOC100129534	rna314	NA	NA	LOC100129534	NA	NA	NA	ATAC-seq n.s.
Interval_276	0.162323	0.838968	chr1	2305951	2306400	+	0	NA	exon (SKI, exon 6 of 7)	-exon (SKI, exon 6 of 7)	46486	LOC100129534	LOC100129534	rna314	NA	NA	LOC100129534	NA	NA	NA	ATAC-seq n.s.
Interval_277	-0.35909	0.712192	chr1	2308053	2308715	+	0	NA	exon (SKI, exon 7 of 7)	-exon (SKI, exon 7 of 7)	44277	LOC100129534	LOC100129534	rna314	NA	NA	LOC100129534	NA	NA	NA	ATAC-seq n.s.
Interval_278	0.0256848	0.977275	chr1	2311265	2315557	+	0	NA	Intergenic	Intergenic	39250	LOC100129534	LOC100129534	rna314	NA	NA	LOC100129534	NA	NA	NA	ATAC-seq n.s.
Interval_279	0.0874429	0.943941	chr1	2321872	2323355	+	0	NA	intron (MORN1, intron 11 of 11)	-intron (MORN1, intron 13 of 13)	30048	LOC100129534	LOC100129534	rna314	NA	NA	LOC100129534	NA	NA	NA	ATAC-seq n.s.
Interval_280	-0.567793	0.585322	chr1	2326359	2326946	+	0	NA	intron (MORN1, intron 10 of 11)	-intron (MORN1, intron 12 of 13)	26009	LOC100129534	LOC100129534	rna314	NA	NA	LOC100129534	NA	NA	NA	ATAC-seq n.s.
Interval_281	-0.453558	0.519325	chr1	2327861	2328757	+	0	NA	intron (MORN1, intron 10 of 11)	-intron (MORN1, intron 12 of 13)	24352	LOC100129534	LOC100129534	rna314	NA	NA	LOC100129534	NA	NA	NA	ATAC-seq n.s.
Interval_282	-0.272019	0.794451	chr1	2330603	2331186	+	0	NA	intron (MORN1, intron 10 of 11)	-intron (MORN1, intron 12 of 13)	21767	LOC100129534	LOC100129534	rna314	NA	NA	LOC100129534	NA	NA	NA	ATAC-seq n.s.
Interval_283	0.163624	0.889201	chr1	2334756	2336753	+	0	NA	intron (MORN1, intron 10 of 11)	-intron (MORN1, intron 12 of 13)	16907	LOC100129534	LOC100129534	rna314	NA	NA	LOC100129534	NA	NA	NA	ATAC-seq n.s.
Interval_284	-0.0724389	0.947416	chr1	2344029	2345212	+	0	NA	intron (MORN1, intron 9 of 12)	-intron (MORN1, intron 10 of 13)	8041	LOC100129534	LOC100129534	rna314	NA	NA	LOC100129534	NA	NA	NA	ATAC-seq n.s.
Interval_285	0.343071	0.684169	chr1	2352468	2353563	+	0	NA	promoter-TSS (LOC100129534)	#NAME?	-354	LOC100129534	LOC100129534	rna314	NA	NA	LOC100129534	NA	NA	NA	ATAC-seq n.s.
Interval_286	0.304996	0.737344	chr1	2360709	2362112	+	0	NA	intron (MORN1, intron 8 of 11)	-intron (MORN1, intron 8 of 13)	-8749	LOC100129534	LOC100129534	rna314	NA	NA	LOC100129534	NA	NA	NA	ATAC-seq n.s.
Interval_289	-0.0686026	0.953775	chr1	2372694	2373980	+	0	NA	intron (MORN1, intron 7 of 11)	-intron (MORN1, intron 7 of 13)	18414	MORN1	MORN1	XM_005244799	NA	NA	MORN1	NA	NA	NA	ATAC-seq n.s.
Interval_290	0.607993	0.237278	chr1	2375433	2378606	+	0	NA	intron (MORN1, intron 6 of 11)	-intron (MORN1, intron 6 of 13)	14732	MORN1	MORN1	XM_005244799	NA	NA	MORN1	NA	NA	NA	ATAC-seq n.s.
Interval_291	-0.0353088	0.975656	chr1	2381118	2382875	+	0	NA	intron (MORN1, intron 6 of 11)	-intron (MORN1, intron 6 of 13)	9755	MORN1	MORN1	XM_005244799	NA	NA	MORN1	NA	NA	NA	ATAC-seq n.s.
Interval_292	0.0689983	0.946509	chr1	2390378	2392281	+	0	NA	promoter-TSS (RER1)	#NAME?	422	MORN1	MORN1	XM_005244799	NA	NA	MORN1	NA	NA	NA	ATAC-seq n.s.
Interval_293	0.967573	0.147547	chr1	2397146	2400116	+	0	NA	intron (RER1, intron 3 of 6)	-intron (RER1, intron 3 of 6)	6527	RER1	RER1	NM_007033	NA	NA	RER1	NA	NA	NA	ATAC-seq n.s.
Interval_294	-0.924825	0.382487	chr1	2404089	2405627	+	0	NA	TTS (PEX10)	#NAME?	7713	PEX10	PEX10	NM_153818	NA	NA	PEX10	NA	NA	NA	ATAC-seq n.s.
Interval_295	0.140386	0.885681	chr1	2410572	2414609	+	0	NA	promoter-TSS (PEX10)	#NAME?	-19	PEX10	PEX10	NM_153818	NA	NA	PEX10	NA	NA	NA	ATAC-seq n.s.
Interval_296	0.13572	0.916845	chr1	2415545	2416724	+	0	NA	Intergenic	Intergenic	-3563	PEX10	PEX10	NM_153818	NA	NA	PEX10	NA	NA	NA	ATAC-seq n.s.
Interval_297	0.110969	0.91036	chr1	2426644	2427510	+	0	NA	Intergenic	Intergenic	-14506	PEX10	PEX10	NM_153818	NA	NA	PEX10	NA	NA	NA	ATAC-seq n.s.
Interval_298	-0.0950746	0.935675	chr1	2427629	2429239	+	0	NA	promoter-TSS (PLCH2)	#NAME?	-15863	PEX10	PEX10	NM_153818	NA	NA	PEX10	NA	NA	NA	ATAC-seq n.s.
Interval_299	0.154505	0.925461	chr1	2437616	2438582	+	0	NA	intron (PLCH2, intron 2 of 22)	-intron (PLCH2, intron 2 of 22)	-25528	PEX10	PEX10	NM_153818	NA	NA	PEX10	NA	NA	NA	ATAC-seq n.s.
Interval_300	0.280728	0.850021	chr1	2441622	2442136	+	0	NA	intron (PLCH2, intron 2 of 22)	-intron (PLCH2, intron 2 of 22)	-25586	PLCH2	PLCH2	XM_006711054	NA	NA	PLCH2	NA	NA	NA	ATAC-seq n.s.
Interval_301	-0.182341	0.882576	chr1	2443428	2444206	+	0	NA	intron (PLCH2, intron 2 of 22)	-intron (PLCH2, intron 2 of 22)	-23648	PLCH2	PLCH2	XM_006711054	NA	NA	PLCH2	NA	NA	NA	ATAC-seq n.s.
Interval_302	0.554387	0.44244	chr1	2451842	2452191	+	0	NA	intron (PLCH2, intron 2 of 22)	-intron (PLCH2, intron 2 of 22)	-15449	PLCH2	PLCH2	XM_006711054	NA	NA	PLCH2	NA	NA	NA	ATAC-seq n.s.
Interval_303	-0.210722	0.857412	chr1	2454050	2454410	+	0	NA	intron (PLCH2, intron 2 of 22)	-intron (PLCH2, intron 2 of 22)	-13235	PLCH2	PLCH2	XM_006711054	NA	NA	PLCH2	NA	NA	NA	ATAC-seq n.s.
Interval_304	0.306717	0.746897	chr1	2455723	2456013	+	0	NA	intron (PLCH2, intron 2 of 22)	-intron (PLCH2, intron 2 of 22)	-11597	PLCH2	PLCH2	XM_006711054	NA	NA	PLCH2	NA	NA	NA	ATAC-seq n.s.
Interval_305	0.0991224	0.923476	chr1	2467280	2468278	+	0	NA	intron (PLCH2, intron 1 of 21)	-intron (PLCH2, intron 2 of 22)	314	PLCH2	PLCH2	XM_006711054	NA	NA	PLCH2	NA	NA	NA	ATAC-seq n.s.
Interval_306	-0.500873	0.68959	chr1	2474619	2475793	+	0	NA	intron (PLCH2, intron 1 of 21)	-intron (PLCH2, intron 2 of 22)	7741	PLCH2	PLCH2	XM_006711054	NA	NA	PLCH2	NA	NA	NA	ATAC-seq n.s.
Interval_307	0.310407	0.827932	chr1	2480410	2481659	+	0	NA	intron (PLCH2, intron 4 of 21)	-intron (PLCH2, intron 4 of 21)	13569	PLCH2	PLCH2	XM_006711054	NA	NA	PLCH2	NA	NA	NA	ATAC-seq n.s.
Interval_308	-0.191975	0.863046	chr1	2491729	2492472	+	0	NA	intron (PLCH2, intron 11 of 21)	-intron (PLCH2, intron 11 of 21)	24635	PLCH2	PLCH2	XM_006711054	NA	NA	PLCH2	NA	NA	NA	ATAC-seq n.s.
Interval_309	0.336976	0.688582	chr1	2493699	2494706	+	0	NA	intron (PLCH2, intron 11 of 21)	-intron (PLCH2, intron 11 of 21)	26737	PLCH2	PLCH2	XM_006711054	NA	NA	PLCH2	NA	NA	NA	ATAC-seq n.s.
Interval_310	0.0138198	0.989666	chr1	2504630	2508150	+	0	NA	TTS (PLCH2)	#NAME?	20232	PANK4	PANK4	rna327	NA	NA	PANK4	NA	NA	NA	ATAC-seq n.s.
Interval_311	-0.0861968	0.92715	chr1	2509249	2510062	+	0	NA	TTS (PANK4)	#NAME?	16967	PANK4	PANK4	rna327	NA	NA	PANK4	NA	NA	NA	ATAC-seq n.s.
Interval_312	0.258967	0.724177	chr1	2525677	2528479	+	0	NA	promoter-TSS (PANK4)	#NAME?	-456	PANK4	PANK4	rna327	NA	NA	PANK4	NA	NA	NA	ATAC-seq n.s.
Interval_313	-0.215476	0.840529	chr1	2530896	2531319	+	0	NA	promoter-TSS (HES5)	#NAME?	-920	HES5	HES5	NM_001010926	NA	NA	HES5	NA	NA	NA	ATAC-seq n.s.
Interval_314	0.320709	0.672649	chr1	2532606	2532958	+	0	NA	Intergenic	Intergenic	-2595	HES5	HES5	NM_001010926	NA	NA	HES5	NA	NA	NA	ATAC-seq n.s.
Interval_315	-0.0477042	0.974659	chr1	2534677	2535652	+	0	NA	Intergenic	Intergenic	-4977	HES5	HES5	NM_001010926	NA	NA	HES5	NA	NA	NA	ATAC-seq n.s.
Interval_316	-0.0232236	0.987664	chr1	2536599	2537917	+	0	NA	Intergenic	Intergenic	-7071	HES5	HES5	NM_001010926	NA	NA	HES5	NA	NA	NA	ATAC-seq n.s.
Interval_317	-0.0152872	0.991026	chr1	2545875	2549152	+	0	NA	Intergenic	Intergenic	5332	LOC115110	LOC115110	rna330	NA	NA	LOC115110	NA	NA	NA	ATAC-seq n.s.
Interval_318	-0.0985419	0.91958	chr1	2555042	2557633	+	0	NA	promoter-TSS (TNFRSF14)	#NAME?	-252	TNFRSF14	TNFRSF14	XM_006711018	NA	NA	TNFRSF14	NA	NA	NA	ATAC-seq n.s.
Interval_319	0.195756	0.805925	chr1	2564604	2564992	+	0	NA	TTS (TNFRSF14)	#NAME?	-7787	LOC100133445	LOC100133445	rna331	NA	NA	LOC100133445	NA	NA	NA	ATAC-seq n.s.
Interval_320	-0.13264	0.873719	chr1	2565386	2566819	+	0	NA	Intergenic	Intergenic	-9091	LOC100133445	LOC100133445	rna331	NA	NA	LOC100133445	NA	NA	NA	ATAC-seq n.s.
Interval_321	0.0888755	0.919633	chr1	2567190	2567857	+	0	NA	Intergenic	Intergenic	-9532	RP3-395M20.9	RP3-395M20	rna337	NA	NA	RP3-395M20.9	NA	NA	NA	ATAC-seq n.s.
Interval_322	0.452177	0.411967	chr1	2569821	2570568	+	0	NA	Intergenic	Intergenic	-6861	RP3-395M20.9	RP3-395M20	rna337	NA	NA	RP3-395M20.9	NA	NA	NA	ATAC-seq n.s.
Interval_323	-0.0946182	0.932586	chr1	2575732	2578883	+	0	NA	exon (RP3-395M20.9, exon 1 of 4)	-exon (RP3-395M20.9, exon 1 of 4)	252	RP3-395M20.9	RP3-395M20	rna337	NA	NA	RP3-395M20.9	NA	NA	NA	ATAC-seq n.s.
Interval_324	-0.0145901	0.990251	chr1	2583941	2587491	+	0	NA	promoter-TSS (FAM213B)	#NAME?	-744	FAM213B	FAM213B	NM_001195738	NA	NA	FAM213B	NA	NA	NA	ATAC-seq n.s.
Interval_325	-0.417032	0.698898	chr1	2592073	2594412	+	0	NA	intron (MMEL1, intron 19 of 23)	-intron (MMEL1, intron 19 of 23)	6782	FAM213B	FAM213B	NM_001195738	NA	NA	FAM213B	NA	NA	NA	ATAC-seq n.s.
Interval_326	-0.423831	0.627755	chr1	2597694	2598102	+	0	NA	intron (MMEL1, intron 13 of 23)	-intron (MMEL1, intron 13 of 23)	11438	FAM213B	FAM213B	NM_001195738	NA	NA	FAM213B	NA	NA	NA	ATAC-seq n.s.
Interval_327	0.0918406	0.913534	chr1	2611057	2612255	+	0	NA	intron (MMEL1, intron 3 of 23)	-intron (MMEL1, intron 3 of 23)	21386	MMEL1	MMEL1	NM_033467	NA	NA	MMEL1	NA	NA	NA	ATAC-seq n.s.
Interval_328	-0.0198903	0.98445	chr1	2628223	2629468	+	0	NA	intron (MMEL1, intron 2 of 23)	-intron (MMEL1, intron 2 of 23)	4197	MMEL1	MMEL1	NM_033467	NA	NA	MMEL1	NA	NA	NA	ATAC-seq n.s.
Interval_329	0.180212	0.801372	chr1	2629474	2630172	+	0	NA	intron (MMEL1, intron 1 of 23)	-intron (MMEL1, intron 1 of 23)	3219	MMEL1	MMEL1	NM_033467	NA	NA	MMEL1	NA	NA	NA	ATAC-seq n.s.
Interval_330	-0.368765	0.744572	chr1	2636394	2637430	+	0	NA	Intergenic	Intergenic	-3870	MMEL1	MMEL1	NM_033467	NA	NA	MMEL1	NA	NA	NA	ATAC-seq n.s.
Interval_331	-0.029714	0.979651	chr1	2639516	2640526	+	0	NA	Intergenic	Intergenic	-6979	MMEL1	MMEL1	NM_033467	NA	NA	MMEL1	NA	NA	NA	ATAC-seq n.s.
Interval_332	0.231451	0.764695	chr1	2642189	2644345	+	0	NA	intron (TTC34, intron 6 of 6)	-intron (TTC34, intron 6 of 6)	-10225	MMEL1	MMEL1	NM_033467	NA	NA	MMEL1	NA	NA	NA	ATAC-seq n.s.
Interval_333	-0.0707946	0.94588	chr1	2652246	2658292	+	0	NA	intron (TTC34, intron 4 of 6)	-intron (TTC34, intron 4 of 6)	11685	LOC101929067	LOC101929067	XM_005244818	NA	NA	LOC101929067	NA	NA	NA	ATAC-seq n.s.
Interval_334	0.22948	0.856761	chr1	2659838	2660258	+	0	NA	intron (TTC34, intron 4 of 6)	-intron (TTC34, intron 4 of 6)	6906	LOC101929067	LOC101929067	XM_005244818	NA	NA	LOC101929067	NA	NA	NA	ATAC-seq n.s.
Interval_335	-0.316735	0.747868	chr1	2671784	2672189	+	0	NA	intron (TTC34, intron 4 of 6)	-intron (TTC34, intron 4 of 6)	-5032	LOC101929067	LOC101929067	XM_005244818	NA	NA	LOC101929067	NA	NA	NA	ATAC-seq n.s.
Interval_336	0.185362	0.889484	chr1	2674741	2675626	+	0	NA	intron (TTC34, intron 4 of 6)	-intron (TTC34, intron 4 of 6)	-8229	LOC101929067	LOC101929067	XM_005244818	NA	NA	LOC101929067	NA	NA	NA	ATAC-seq n.s.
Interval_338	0.330678	0.709468	chr1	2681611	2684523	+	0	NA	intron (TTC34, intron 4 of 6)	-intron (TTC34, intron 4 of 6)	-16113	LOC101929067	LOC101929067	XM_005244818	NA	NA	LOC101929067	NA	NA	NA	ATAC-seq n.s.
Interval_339	0.20945	0.847691	chr1	2687150	2688578	+	0	NA	intron (TTC34, intron 4 of 6)	-intron (TTC34, intron 4 of 6)	-20910	LOC101929067	LOC101929067	XM_005244818	NA	NA	LOC101929067	NA	NA	NA	ATAC-seq n.s.
Interval_341	-0.292305	0.834981	chr1	2748440	2749035	+	0	NA	intron (TTC34, intron 4 of 6)	-intron (TTC34, intron 4 of 6)	40928	TTC34	TTC34	NM_001242672	NA	NA	TTC34	NA	NA	NA	ATAC-seq n.s.
Interval_342	-0.383335	0.73624	chr1	2749805	2751410	+	0	NA	intron (TTC34, intron 4 of 6)	-intron (TTC34, intron 4 of 6)	39058	TTC34	TTC34	NM_001242672	NA	NA	TTC34	NA	NA	NA	ATAC-seq n.s.
Interval_343	-0.181146	0.872112	chr1	2752406	2753236	+	0	NA	intron (TTC34, intron 4 of 6)	-intron (TTC34, intron 4 of 6)	36844	TTC34	TTC34	NM_001242672	NA	NA	TTC34	NA	NA	NA	ATAC-seq n.s.
Interval_344	0.0382756	0.982476	chr1	2755660	2758263	+	0	NA	intron (TTC34, intron 4 of 6)	-intron (TTC34, intron 4 of 6)	32704	TTC34	TTC34	NM_001242672	NA	NA	TTC34	NA	NA	NA	ATAC-seq n.s.
Interval_345	-0.318132	0.774284	chr1	2759198	2759645	+	0	NA	intron (TTC34, intron 4 of 6)	-intron (TTC34, intron 4 of 6)	30244	TTC34	TTC34	NM_001242672	NA	NA	TTC34	NA	NA	NA	ATAC-seq n.s.
Interval_347	-0.49978	0.612711	chr1	2777324	2778826	+	0	NA	intron (TTC34, intron 4 of 6)	-intron (TTC34, intron 4 of 6)	11590	TTC34	TTC34	NM_001242672	NA	NA	TTC34	NA	NA	NA	ATAC-seq n.s.
Interval_348	-0.324833	0.672649	chr1	2786368	2786861	+	0	NA	intron (TTC34, intron 2 of 6)	-intron (TTC34, intron 2 of 6)	3051	TTC34	TTC34	NM_001242672	NA	NA	TTC34	NA	NA	NA	ATAC-seq n.s.
Interval_349	-0.39531	0.663957	chr1	2801580	2802163	+	0	NA	Intergenic	Intergenic	-12206	TTC34	TTC34	NM_001242672	NA	NA	TTC34	NA	NA	NA	ATAC-seq n.s.
Interval_350	-0.516138	0.557405	chr1	2813065	2813544	+	0	NA	Intergenic	Intergenic	-23639	TTC34	TTC34	NM_001242672	NA	NA	TTC34	NA	NA	NA	ATAC-seq n.s.
Interval_351	-0.305961	0.730085	chr1	2821939	2822447	+	0	NA	Intergenic	Intergenic	-32528	TTC34	TTC34	NM_001242672	NA	NA	TTC34	NA	NA	NA	ATAC-seq n.s.
Interval_353	-0.22749	0.818805	chr1	2865398	2867426	+	0	NA	Intergenic	Intergenic	-76747	TTC34	TTC34	NM_001242672	NA	NA	TTC34	NA	NA	NA	ATAC-seq n.s.
Interval_354	-0.403245	0.641986	chr1	2874611	2874998	+	0	NA	Intergenic	Intergenic	-85139	TTC34	TTC34	NM_001242672	NA	NA	TTC34	NA	NA	NA	ATAC-seq n.s.
Interval_355	0.191933	0.853498	chr1	2894583	2894986	+	0	NA	Intergenic	Intergenic	-105119	TTC34	TTC34	NM_001242672	NA	NA	TTC34	NA	NA	NA	ATAC-seq n.s.
Interval_357	-0.421823	0.639836	chr1	2914805	2915219	+	0	NA	Intergenic	Intergenic	-106470	ACTRT2	ACTRT2	NM_080431	NA	NA	ACTRT2	NA	NA	NA	ATAC-seq n.s.
Interval_358	0.115793	0.896455	chr1	2926540	2927038	+	0	NA	Intergenic	Intergenic	-94693	ACTRT2	ACTRT2	NM_080431	NA	NA	ACTRT2	NA	NA	NA	ATAC-seq n.s.
Interval_359	-0.488139	0.477736	chr1	2948616	2949234	+	0	NA	Intergenic	Intergenic	-72557	ACTRT2	ACTRT2	NM_080431	NA	NA	ACTRT2	NA	NA	NA	ATAC-seq n.s.
Interval_361	-0.136478	0.866386	chr1	3012427	3013190	+	0	NA	Intergenic	Intergenic	-8674	ACTRT2	ACTRT2	NM_080431	NA	NA	ACTRT2	NA	NA	NA	ATAC-seq n.s.
Interval_363	-0.435404	0.514713	chr1	3031610	3032245	+	0	NA	Intergenic	Intergenic	10445	ACTRT2	ACTRT2	NM_080431	NA	NA	ACTRT2	NA	NA	NA	ATAC-seq n.s.
Interval_364	-0.913528	0.352992	chr1	3038064	3038394	+	0	NA	Intergenic	Intergenic	16747	ACTRT2	ACTRT2	NM_080431	NA	NA	ACTRT2	NA	NA	NA	ATAC-seq n.s.
Interval_365	-0.486673	0.572298	chr1	3054511	3055276	+	0	NA	Intergenic	Intergenic	12832	LINC00982	LINC00982	rna352	NA	NA	LINC00982	NA	NA	NA	ATAC-seq n.s.
Interval_366	-0.501354	0.42191	chr1	3060729	3063926	+	0	NA	exon (LINC00982, exon 3 of 6)	-exon (LINC00982, exon 3 of 6)	5398	LINC00982	LINC00982	rna352	NA	NA	LINC00982	NA	NA	NA	ATAC-seq n.s.
Interval_367	-1.09482	0.117469	chr1	3066306	3066617	+	0	NA	intron (LINC00982, intron 1 of 1)	-intron (LINC00982, intron 1 of 5)	1264	LINC00982	LINC00982	rna352	NA	NA	LINC00982	NA	NA	NA	ATAC-seq n.s.
Interval_368	-0.641103	0.473528	chr1	3068603	3070237	+	0	NA	intron (PRDM16, intron 1 of 16)	-intron (PRDM16, intron 1 of 16)	923	PRDM16	PRDM16	NM_199454	NA	NA	PRDM16	NA	NA	NA	ATAC-seq n.s.
Interval_369	-0.873591	0.299467	chr1	3085849	3086250	+	0	NA	intron (PRDM16, intron 1 of 16)	-intron (PRDM16, intron 1 of 16)	17552	PRDM16	PRDM16	NM_199454	NA	NA	PRDM16	NA	NA	NA	ATAC-seq n.s.
Interval_370	-0.599923	0.485568	chr1	3101134	3101906	+	0	NA	intron (PRDM16, intron 1 of 16)	-intron (PRDM16, intron 1 of 16)	-26489	MIR4251	MIR4251	rna360	NA	NA	MIR4251	NA	NA	NA	ATAC-seq n.s.
Interval_371	-0.371636	0.521887	chr1	3106524	3107841	+	0	NA	intron (PRDM16, intron 1 of 16)	-intron (PRDM16, intron 1 of 16)	-20827	MIR4251	MIR4251	rna360	NA	NA	MIR4251	NA	NA	NA	ATAC-seq n.s.
Interval_372	-0.432203	0.357025	chr1	3126006	3127755	+	0	NA	intron (PRDM16, intron 1 of 16)	-intron (PRDM16, intron 1 of 16)	-1129	MIR4251	MIR4251	rna360	NA	NA	MIR4251	NA	NA	NA	ATAC-seq n.s.
Interval_374	-1.04426	0.161288	chr1	3132869	3134327	+	0	NA	intron (PRDM16, intron 1 of 16)	-intron (PRDM16, intron 1 of 16)	5589	MIR4251	MIR4251	rna360	NA	NA	MIR4251	NA	NA	NA	ATAC-seq n.s.
Interval_375	-0.595937	0.536591	chr1	3165048	3165710	+	0	NA	intron (PRDM16, intron 1 of 16)	-intron (PRDM16, intron 1 of 16)	37370	MIR4251	MIR4251	rna360	NA	NA	MIR4251	NA	NA	NA	ATAC-seq n.s.
Interval_376	-0.0849541	0.947244	chr1	3170490	3171315	+	0	NA	intron (PRDM16, intron 1 of 16)	-intron (PRDM16, intron 1 of 16)	42893	MIR4251	MIR4251	rna360	NA	NA	MIR4251	NA	NA	NA	ATAC-seq n.s.
Interval_377	-0.540559	0.591826	chr1	3174627	3175488	+	0	NA	intron (PRDM16, intron 1 of 16)	-intron (PRDM16, intron 1 of 16)	47048	MIR4251	MIR4251	rna360	NA	NA	MIR4251	NA	NA	NA	ATAC-seq n.s.
Interval_378	-0.880175	0.29886	chr1	3185971	3187451	+	0	NA	intron (PRDM16, intron 2 of 16)	-intron (PRDM16, intron 2 of 16)	58702	MIR4251	MIR4251	rna360	NA	NA	MIR4251	NA	NA	NA	ATAC-seq n.s.
Interval_379	-1.36435	0.0753648	chr1	3213705	3214257	+	0	NA	intron (PRDM16, intron 2 of 16)	-intron (PRDM16, intron 2 of 16)	85972	MIR4251	MIR4251	rna360	NA	NA	MIR4251	NA	NA	NA	ATAC-seq n.s.
Interval_380	0.215307	0.847649	chr1	3218798	3219820	+	0	NA	intron (PRDM16, intron 2 of 16)	-intron (PRDM16, intron 2 of 16)	91300	MIR4251	MIR4251	rna360	NA	NA	MIR4251	NA	NA	NA	ATAC-seq n.s.
Interval_381	-0.731562	0.308635	chr1	3221925	3222692	+	0	NA	intron (PRDM16, intron 2 of 16)	-intron (PRDM16, intron 2 of 16)	94299	MIR4251	MIR4251	rna360	NA	NA	MIR4251	NA	NA	NA	ATAC-seq n.s.
Interval_382	-0.103112	0.937924	chr1	3238107	3238847	+	0	NA	intron (PRDM16, intron 2 of 16)	-intron (PRDM16, intron 2 of 16)	110468	MIR4251	MIR4251	rna360	NA	NA	MIR4251	NA	NA	NA	ATAC-seq n.s.
Interval_383	0.0466722	0.967788	chr1	3241296	3242105	+	0	NA	intron (PRDM16, intron 2 of 16)	-intron (PRDM16, intron 2 of 16)	113691	MIR4251	MIR4251	rna360	NA	NA	MIR4251	NA	NA	NA	ATAC-seq n.s.
Interval_384	-0.154267	0.875176	chr1	3261537	3262428	+	0	NA	intron (PRDM16, intron 3 of 16)	-intron (PRDM16, intron 3 of 16)	133973	MIR4251	MIR4251	rna360	NA	NA	MIR4251	NA	NA	NA	ATAC-seq n.s.
Interval_385	-0.155718	0.856296	chr1	3269481	3270726	+	0	NA	intron (PRDM16, intron 3 of 16)	-intron (PRDM16, intron 3 of 16)	142094	MIR4251	MIR4251	rna360	NA	NA	MIR4251	NA	NA	NA	ATAC-seq n.s.
Interval_386	-0.0999016	0.931067	chr1	3306060	3307324	+	0	NA	intron (PRDM16, intron 3 of 16)	-intron (PRDM16, intron 3 of 16)	-147933	ARHGEF16	ARHGEF16	NM_014448	NA	NA	ARHGEF16	NA	NA	NA	ATAC-seq n.s.
Interval_387	-0.0668328	0.959221	chr1	3312487	3314224	+	0	NA	intron (PRDM16, intron 3 of 16)	-intron (PRDM16, intron 3 of 16)	-141270	ARHGEF16	ARHGEF16	NM_014448	NA	NA	ARHGEF16	NA	NA	NA	ATAC-seq n.s.
Interval_388	-0.394582	0.539396	chr1	3319394	3321196	+	0	NA	intron (PRDM16, intron 3 of 16)	-intron (PRDM16, intron 3 of 16)	-134330	ARHGEF16	ARHGEF16	NM_014448	NA	NA	ARHGEF16	NA	NA	NA	ATAC-seq n.s.
Interval_389	-0.77641	0.3265	chr1	3323056	3323719	+	0	NA	intron (PRDM16, intron 3 of 16)	-intron (PRDM16, intron 3 of 16)	-131238	ARHGEF16	ARHGEF16	NM_014448	NA	NA	ARHGEF16	NA	NA	NA	ATAC-seq n.s.
Interval_390	-1.91169	0.0429372	chr1	3333942	3335882	+	0	NA	intron (PRDM16, intron 3 of 16)	-intron (PRDM16, intron 3 of 16)	-119713	ARHGEF16	ARHGEF16	NM_014448	NA	NA	ARHGEF16	NA	NA	NA	ATAC-seq sig.
Interval_391	-1.24329	0.164269	chr1	3337345	3337883	+	0	NA	intron (PRDM16, intron 3 of 16)	-intron (PRDM16, intron 3 of 16)	-117011	ARHGEF16	ARHGEF16	NM_014448	NA	NA	ARHGEF16	NA	NA	NA	ATAC-seq n.s.
Interval_392	-0.656918	0.331611	chr1	3350397	3351041	+	0	NA	intron (PRDM16, intron 3 of 16)	-intron (PRDM16, intron 3 of 16)	-103906	ARHGEF16	ARHGEF16	NM_014448	NA	NA	ARHGEF16	NA	NA	NA	ATAC-seq n.s.
Interval_393	-0.399075	0.528148	chr1	3352173	3353183	+	0	NA	intron (PRDM16, intron 3 of 16)	-intron (PRDM16, intron 3 of 16)	-101947	ARHGEF16	ARHGEF16	NM_014448	NA	NA	ARHGEF16	NA	NA	NA	ATAC-seq n.s.
Interval_394	-0.870154	0.432616	chr1	3359405	3360361	+	0	NA	intron (PRDM16, intron 3 of 16)	-intron (PRDM16, intron 3 of 16)	-94742	ARHGEF16	ARHGEF16	NM_014448	NA	NA	ARHGEF16	NA	NA	NA	ATAC-seq n.s.
Interval_395	-0.0596009	0.961802	chr1	3369542	3370157	+	0	NA	intron (PRDM16, intron 3 of 16)	-intron (PRDM16, intron 3 of 16)	-84776	ARHGEF16	ARHGEF16	NM_014448	NA	NA	ARHGEF16	NA	NA	NA	ATAC-seq n.s.
Interval_397	-0.127331	0.880301	chr1	3380124	3380803	+	0	NA	intron (PRDM16, intron 3 of 16)	-intron (PRDM16, intron 3 of 16)	-74162	ARHGEF16	ARHGEF16	NM_014448	NA	NA	ARHGEF16	NA	NA	NA	ATAC-seq n.s.
Interval_398	-0.718439	0.386942	chr1	3393107	3393659	+	0	NA	intron (PRDM16, intron 4 of 16)	-intron (PRDM16, intron 4 of 16)	-61242	ARHGEF16	ARHGEF16	NM_014448	NA	NA	ARHGEF16	NA	NA	NA	ATAC-seq n.s.
Interval_399	-0.127348	0.868758	chr1	3409938	3410724	+	0	NA	intron (PRDM16, intron 8 of 16)	-intron (PRDM16, intron 8 of 16)	-44294	ARHGEF16	ARHGEF16	NM_014448	NA	NA	ARHGEF16	NA	NA	NA	ATAC-seq n.s.
Interval_400	-0.0971706	0.942398	chr1	3419345	3419718	+	0	NA	intron (PRDM16, intron 12 of 16)	-intron (PRDM16, intron 12 of 16)	-35094	ARHGEF16	ARHGEF16	NM_014448	NA	NA	ARHGEF16	NA	NA	NA	ATAC-seq n.s.
Interval_401	0.662733	0.165046	chr1	3422743	3426805	+	0	NA	intron (PRDM16, intron 12 of 16)	-intron (PRDM16, intron 12 of 16)	-29851	ARHGEF16	ARHGEF16	NM_014448	NA	NA	ARHGEF16	NA	NA	NA	ATAC-seq n.s.
Interval_402	0.029977	0.97928	chr1	3433289	3434134	+	0	NA	TTS (PRDM16)	#NAME?	-20914	ARHGEF16	ARHGEF16	NM_014448	NA	NA	ARHGEF16	NA	NA	NA	ATAC-seq n.s.
Interval_403	0.187525	0.84173	chr1	3453044	3455170	+	0	NA	promoter-TSS (ARHGEF16)	#NAME?	-518	ARHGEF16	ARHGEF16	NM_014448	NA	NA	ARHGEF16	NA	NA	NA	ATAC-seq n.s.
Interval_404	0.281998	0.773063	chr1	3459777	3461055	+	0	NA	intron (ARHGEF16, intron 1 of 14)	-intron (ARHGEF16, intron 1 of 14)	5791	ARHGEF16	ARHGEF16	NM_014448	NA	NA	ARHGEF16	NA	NA	NA	ATAC-seq n.s.
Interval_405	-0.0955308	0.916169	chr1	3467679	3468427	+	0	NA	intron (ARHGEF16, intron 4 of 14)	-intron (ARHGEF16, intron 4 of 14)	13428	ARHGEF16	ARHGEF16	NM_014448	NA	NA	ARHGEF16	NA	NA	NA	ATAC-seq n.s.
Interval_406	0.341771	0.550128	chr1	3470701	3472328	+	0	NA	promoter-TSS (ARHGEF16)	#NAME?	16889	ARHGEF16	ARHGEF16	NM_014448	NA	NA	ARHGEF16	NA	NA	NA	ATAC-seq n.s.
Interval_407	-0.190836	0.842978	chr1	3473171	3473871	+	0	NA	exon (ARHGEF16, exon 8 of 15)	-exon (ARHGEF16, exon 8 of 15)	18896	ARHGEF16	ARHGEF16	NM_014448	NA	NA	ARHGEF16	NA	NA	NA	ATAC-seq n.s.
Interval_408	-0.102357	0.930429	chr1	3481713	3484271	+	0	NA	Intergenic	Intergenic	28367	ARHGEF16	ARHGEF16	NM_014448	NA	NA	ARHGEF16	NA	NA	NA	ATAC-seq n.s.
Interval_409	0.269529	0.810916	chr1	3485543	3486034	+	0	NA	Intergenic	Intergenic	31163	ARHGEF16	ARHGEF16	NM_014448	NA	NA	ARHGEF16	NA	NA	NA	ATAC-seq n.s.
Interval_410	0.188794	0.804619	chr1	3490127	3493564	+	0	NA	TTS (MEGF6)	#NAME?	37220	ARHGEF16	ARHGEF16	NM_014448	NA	NA	ARHGEF16	NA	NA	NA	ATAC-seq n.s.
Interval_411	0.666606	0.27616	chr1	3494499	3494900	+	0	NA	exon (MEGF6, exon 31 of 37)	-exon (MEGF6, exon 31 of 37)	36664	MEGF6	MEGF6	NM_001409	NA	NA	MEGF6	NA	NA	NA	ATAC-seq n.s.
Interval_412	0.190875	0.796421	chr1	3502038	3502392	+	0	NA	intron (MEGF6, intron 14 of 23)	-intron (MEGF6, intron 17 of 36)	29148	MEGF6	MEGF6	NM_001409	NA	NA	MEGF6	NA	NA	NA	ATAC-seq n.s.
Interval_413	0.291548	0.673335	chr1	3504068	3505295	+	0	NA	intron (MEGF6, intron 14 of 23)	-intron (MEGF6, intron 17 of 36)	26682	MEGF6	MEGF6	NM_001409	NA	NA	MEGF6	NA	NA	NA	ATAC-seq n.s.
Interval_414	-0.00618638	0.995175	chr1	3510326	3511239	+	0	NA	intron (MEGF6, intron 7 of 23)	-intron (MEGF6, intron 10 of 36)	20581	MEGF6	MEGF6	NM_001409	NA	NA	MEGF6	NA	NA	NA	ATAC-seq n.s.
Interval_415	-0.242294	0.803278	chr1	3516108	3516631	+	0	NA	intron (MEGF6, intron 2 of 23)	-intron (MEGF6, intron 5 of 36)	14994	MEGF6	MEGF6	NM_001409	NA	NA	MEGF6	NA	NA	NA	ATAC-seq n.s.
Interval_416	-0.0181448	0.986859	chr1	3523108	3526358	+	0	NA	intron (MEGF6, intron 4 of 36)	-intron (MEGF6, intron 4 of 36)	6630	MEGF6	MEGF6	NM_001409	NA	NA	MEGF6	NA	NA	NA	ATAC-seq n.s.
Interval_417	0.135008	0.882224	chr1	3529310	3532067	+	0	NA	intron (MEGF6, intron 4 of 36)	-intron (MEGF6, intron 4 of 36)	675	MEGF6	MEGF6	NM_001409	NA	NA	MEGF6	NA	NA	NA	ATAC-seq n.s.
Interval_418	0.529069	0.618735	chr1	3539900	3540638	+	0	NA	intron (MEGF6, intron 4 of 36)	-intron (MEGF6, intron 4 of 36)	-8906	MEGF6	MEGF6	NM_001409	NA	NA	MEGF6	NA	NA	NA	ATAC-seq n.s.
Interval_419	0.51112	0.612476	chr1	3542828	3543844	+	0	NA	intron (MEGF6, intron 4 of 36)	-intron (MEGF6, intron 4 of 36)	-11973	MEGF6	MEGF6	NM_001409	NA	NA	MEGF6	NA	NA	NA	ATAC-seq n.s.
Interval_420	0.217407	0.837236	chr1	3547105	3548490	+	0	NA	intron (MEGF6, intron 4 of 36)	-intron (MEGF6, intron 4 of 36)	12933	MIR551A	MIR551A	rna375	NA	NA	MIR551A	NA	NA	NA	ATAC-seq n.s.
Interval_421	0.122296	0.921783	chr1	3553446	3555815	+	0	NA	intron (MEGF6, intron 4 of 36)	-intron (MEGF6, intron 4 of 36)	6100	MIR551A	MIR551A	rna375	NA	NA	MIR551A	NA	NA	NA	ATAC-seq n.s.
Interval_422	0.333697	0.736487	chr1	3557399	3557629	+	0	NA	intron (MEGF6, intron 4 of 36)	-intron (MEGF6, intron 4 of 36)	3216	MIR551A	MIR551A	rna375	NA	NA	MIR551A	NA	NA	NA	ATAC-seq n.s.
Interval_423	-0.275047	0.785622	chr1	3561660	3562074	+	0	NA	intron (MEGF6, intron 4 of 36)	-intron (MEGF6, intron 4 of 36)	-1137	MIR551A	MIR551A	rna375	NA	NA	MIR551A	NA	NA	NA	ATAC-seq n.s.
Interval_424	0.20767	0.774009	chr1	3565201	3565675	+	0	NA	intron (MEGF6, intron 4 of 36)	-intron (MEGF6, intron 4 of 36)	-4708	MIR551A	MIR551A	rna375	NA	NA	MIR551A	NA	NA	NA	ATAC-seq n.s.
Interval_425	0.177977	0.872911	chr1	3569992	3570818	+	0	NA	intron (MEGF6, intron 4 of 36)	-intron (MEGF6, intron 4 of 36)	-9675	MIR551A	MIR551A	rna375	NA	NA	MIR551A	NA	NA	NA	ATAC-seq n.s.
Interval_426	0.634468	0.252996	chr1	3573486	3573978	+	0	NA	intron (MEGF6, intron 4 of 36)	-intron (MEGF6, intron 4 of 36)	-13002	MIR551A	MIR551A	rna375	NA	NA	MIR551A	NA	NA	NA	ATAC-seq n.s.
Interval_427	-0.258321	0.839314	chr1	3577392	3579138	+	0	NA	intron (MEGF6, intron 4 of 36)	-intron (MEGF6, intron 4 of 36)	-17535	MIR551A	MIR551A	rna375	NA	NA	MIR551A	NA	NA	NA	ATAC-seq n.s.
Interval_428	0.490014	0.591145	chr1	3586728	3587872	+	0	NA	intron (MEGF6, intron 3 of 36)	-intron (MEGF6, intron 3 of 36)	-26570	MIR551A	MIR551A	rna375	NA	NA	MIR551A	NA	NA	NA	ATAC-seq n.s.
Interval_430	0.109358	0.901731	chr1	3598533	3599663	+	0	NA	intron (MEGF6, intron 2 of 36)	-intron (MEGF6, intron 2 of 36)	-25894	TPRG1L	TPRG1L	NM_182752	NA	NA	TPRG1L	NA	NA	NA	ATAC-seq n.s.
Interval_432	0.496163	0.374841	chr1	3610686	3612113	+	0	NA	promoter-TSS (MEGF6)	#NAME?	-13593	TPRG1L	TPRG1L	NM_182752	NA	NA	TPRG1L	NA	NA	NA	ATAC-seq n.s.
Interval_433	-0.15558	0.871717	chr1	3613580	3613888	+	0	NA	Intergenic	Intergenic	-11258	TPRG1L	TPRG1L	NM_182752	NA	NA	TPRG1L	NA	NA	NA	ATAC-seq n.s.
Interval_434	0.00822322	0.993224	chr1	3618779	3619442	+	0	NA	Intergenic	Intergenic	-5882	TPRG1L	TPRG1L	NM_182752	NA	NA	TPRG1L	NA	NA	NA	ATAC-seq n.s.
Interval_435	0.395123	0.497668	chr1	3624106	3625812	+	0	NA	promoter-TSS (TPRG1L)	#NAME?	-33	TPRG1L	TPRG1L	NM_182752	NA	NA	TPRG1L	NA	NA	NA	ATAC-seq n.s.
Interval_436	0.134485	0.812845	chr1	3649468	3653224	+	0	NA	Intergenic	Intergenic	-1219	TP73	TP73	NM_001204190	NA	NA	TP73	NA	NA	NA	ATAC-seq n.s.
Interval_437	-1.04595	0.252698	chr1	3659733	3660805	+	0	NA	intron (TP73, intron 1 of 13)	-intron (TP73, intron 1 of 12)	7704	TP73	TP73	NM_001204190	NA	NA	TP73	NA	NA	NA	ATAC-seq n.s.
Interval_438	0.0516287	0.962465	chr1	3666284	3666596	+	0	NA	intron (TP73, intron 1 of 13)	-intron (TP73, intron 1 of 12)	13875	TP73	TP73	NM_001204190	NA	NA	TP73	NA	NA	NA	ATAC-seq n.s.
Interval_439	-0.448597	0.657171	chr1	3668312	3669775	+	0	NA	intron (TP73, intron 1 of 13)	-intron (TP73, intron 1 of 12)	16478	TP73	TP73	NM_001204190	NA	NA	TP73	NA	NA	NA	ATAC-seq n.s.
Interval_440	-0.035004	0.981429	chr1	3674299	3676028	+	0	NA	intron (TP73, intron 1 of 13)	-intron (TP73, intron 1 of 12)	22598	TP73	TP73	NM_001204190	NA	NA	TP73	NA	NA	NA	ATAC-seq n.s.
Interval_441	-0.0129859	0.990823	chr1	3680982	3681199	+	0	NA	intron (TP73, intron 1 of 13)	-intron (TP73, intron 1 of 12)	28525	TP73	TP73	NM_001204190	NA	NA	TP73	NA	NA	NA	ATAC-seq n.s.
Interval_442	0.0691808	0.941006	chr1	3690498	3691634	+	0	NA	intron (TP73, intron 1 of 9)	-intron (TP73, intron 1 of 11)	38501	TP73	TP73	NM_001204190	NA	NA	TP73	NA	NA	NA	ATAC-seq n.s.
Interval_443	-0.0533725	0.939259	chr1	3695214	3696744	+	0	NA	intron (TP73, intron 1 of 9)	-intron (TP73, intron 1 of 11)	43414	TP73	TP73	NM_001204190	NA	NA	TP73	NA	NA	NA	ATAC-seq n.s.
Interval_444	-0.255783	0.803132	chr1	3702613	3704155	+	0	NA	intron (TP73, intron 1 of 11)	-intron (TP73, intron 1 of 11)	43387	TP73-AS1	TP73-AS1	rna397	NA	NA	TP73-AS1	NA	NA	NA	ATAC-seq n.s.
Interval_445	0.748672	0.338008	chr1	3708062	3709566	+	0	NA	intron (TP73, intron 4 of 13)	-intron (TP73, intron 2 of 11)	37957	TP73-AS1	TP73-AS1	rna397	NA	NA	TP73-AS1	NA	NA	NA	ATAC-seq n.s.
Interval_446	-0.204999	0.845833	chr1	3716635	3718267	+	0	NA	intron (TP73, intron 4 of 13)	-intron (TP73, intron 2 of 11)	29320	TP73-AS1	TP73-AS1	rna397	NA	NA	TP73-AS1	NA	NA	NA	ATAC-seq n.s.
Interval_447	-0.0584045	0.928984	chr1	3722900	3724929	+	0	NA	intron (TP73, intron 6 of 13)	-intron (TP73, intron 4 of 11)	22857	TP73-AS1	TP73-AS1	rna397	NA	NA	TP73-AS1	NA	NA	NA	ATAC-seq n.s.
Interval_448	0.200836	0.705587	chr1	3731580	3733251	+	0	NA	intron (TP73, intron 13 of 13)	-intron (TP73, intron 11 of 11)	14356	TP73-AS1	TP73-AS1	rna397	NA	NA	TP73-AS1	NA	NA	NA	ATAC-seq n.s.
Interval_449	0.311661	0.658211	chr1	3746484	3747991	+	0	NA	promoter-TSS (TP73-AS1)	-promoter-TSS (TP73-AS1)	-466	TP73-AS1	TP73-AS1	rna397	NA	NA	TP73-AS1	NA	NA	NA	ATAC-seq n.s.
Interval_450	0.458389	0.546097	chr1	3771830	3777320	+	0	NA	intron (SMIM1, intron 2 of 3)	-intron (SMIM1, intron 2 of 3)	1814	SMIM1	SMIM1	NM_001163724	NA	NA	SMIM1	NA	NA	NA	ATAC-seq n.s.
Interval_451	1.85544	0.00815716	chr1	3781079	3781392	+	0	NA	exon (LRRC47, exon 7 of 7)	-exon (LRRC47, exon 7 of 7)	8474	SMIM1	SMIM1	NM_001163724	NA	NA	SMIM1	NA	NA	NA	ATAC-seq sig.
Interval_452	1.98074	0.00888936	chr1	3783598	3784369	+	0	NA	intron (LRRC47, intron 4 of 6)	-intron (LRRC47, intron 4 of 6)	11222	SMIM1	SMIM1	NM_001163724	NA	NA	SMIM1	NA	NA	NA	ATAC-seq sig.
Interval_453	0.488424	0.460905	chr1	3788805	3789645	+	0	NA	intron (LRRC47, intron 1 of 6)	-intron (LRRC47, intron 1 of 6)	7279	LRRC47	LRRC47	NM_020710	NA	NA	LRRC47	NA	NA	NA	ATAC-seq n.s.
Interval_454	0.256951	0.715366	chr1	3795813	3797330	+	0	NA	promoter-TSS (LRRC47)	#NAME?	-67	LRRC47	LRRC47	NM_020710	NA	NA	LRRC47	NA	NA	NA	ATAC-seq n.s.
Interval_455	0.0875248	0.929034	chr1	3801533	3802032	+	0	NA	Intergenic	Intergenic	-5278	LRRC47	LRRC47	NM_020710	NA	NA	LRRC47	NA	NA	NA	ATAC-seq n.s.
Interval_456	0.743142	0.192423	chr1	3803559	3804779	+	0	NA	Intergenic	Intergenic	-7665	LRRC47	LRRC47	NM_020710	NA	NA	LRRC47	NA	NA	NA	ATAC-seq n.s.
Interval_457	0.364252	0.607871	chr1	3809674	3809989	+	0	NA	Intergenic	Intergenic	-13327	LRRC47	LRRC47	NM_020710	NA	NA	LRRC47	NA	NA	NA	ATAC-seq n.s.
Interval_458	0.656395	0.229614	chr1	3811160	3811665	+	0	NA	TTS (CEP104)	#NAME?	-14908	LRRC47	LRRC47	NM_020710	NA	NA	LRRC47	NA	NA	NA	ATAC-seq n.s.
Interval_459	0.285947	0.721963	chr1	3817677	3817972	+	0	NA	intron (CEP104, intron 20 of 21)	-intron (CEP104, intron 20 of 21)	-21320	LRRC47	LRRC47	NM_020710	NA	NA	LRRC47	NA	NA	NA	ATAC-seq n.s.
Interval_460	-0.0600678	0.941477	chr1	3822842	3823810	+	0	NA	intron (CEP104, intron 19 of 21)	-intron (CEP104, intron 19 of 21)	-26822	LRRC47	LRRC47	NM_020710	NA	NA	LRRC47	NA	NA	NA	ATAC-seq n.s.
Interval_461	-0.387952	0.694225	chr1	3831222	3832787	+	0	NA	intron (CEP104, intron 12 of 21)	-intron (CEP104, intron 12 of 21)	23971	CEP104	CEP104	NM_014704	NA	NA	CEP104	NA	NA	NA	ATAC-seq n.s.
Interval_462	0.298646	0.663993	chr1	3856739	3858418	+	0	NA	promoter-TSS (CEP104)	#NAME?	311	DFFB	DFFB	NM_004402	NA	NA	DFFB	NA	NA	NA	ATAC-seq n.s.
Interval_463	0.5857	0.436403	chr1	3869673	3870248	+	0	NA	intron (DFFB, intron 6 of 7)	-intron (DFFB, intron 5 of 6)	12693	DFFB	DFFB	NM_004402	NA	NA	DFFB	NA	NA	NA	ATAC-seq n.s.
Interval_464	-0.0992131	0.93033	chr1	3879559	3880328	+	0	NA	intron (DFFB, intron 7 of 7)	-intron (DFFB, intron 6 of 6)	20319	C1orf174	C1orf174	NM_207356	NA	NA	C1orf174	NA	NA	NA	ATAC-seq n.s.
Interval_465	0.433335	0.548819	chr1	3890071	3893326	+	0	NA	exon (C1orf174, exon 3 of 5)	-exon (C1orf174, exon 3 of 5)	8564	C1orf174	C1orf174	NM_207356	NA	NA	C1orf174	NA	NA	NA	ATAC-seq n.s.
Interval_466	0.161956	0.816558	chr1	3899896	3901627	+	0	NA	promoter-TSS (C1orf174)	-promoter-TSS (C1orf174)	357	LINC01134	LINC01134	rna409	NA	NA	LINC01134	NA	NA	NA	ATAC-seq n.s.
Interval_467	0.125753	0.880758	chr1	3910550	3911659	+	0	NA	intron (LINC01134, intron 2 of 3)	-intron (LINC01134, intron 2 of 3)	10700	LINC01134	LINC01134	rna409	NA	NA	LINC01134	NA	NA	NA	ATAC-seq n.s.
Interval_468	-0.100844	0.943411	chr1	3922409	3922736	+	0	NA	Intergenic	Intergenic	-18040	RP13-614K11.1	RP13-614K11	rna410	NA	NA	RP13-614K11.1	NA	NA	NA	ATAC-seq n.s.
Interval_469	-0.305651	0.713994	chr1	3923906	3924869	+	0	NA	Intergenic	Intergenic	-16225	RP13-614K11.1	RP13-614K11	rna410	NA	NA	RP13-614K11.1	NA	NA	NA	ATAC-seq n.s.
Interval_470	-1.56123	0.0944702	chr1	3942554	3943646	+	0	NA	intron (RP13-614K11.1, intron 2 of 2)	-intron (RP13-614K11.1, intron 2 of 2)	2488	RP13-614K11.1	RP13-614K11	rna410	NA	NA	RP13-614K11.1	NA	NA	NA	ATAC-seq n.s.
Interval_471	-0.892334	0.368997	chr1	3948224	3948698	+	0	NA	intron (RP13-614K11.1, intron 2 of 2)	-intron (RP13-614K11.1, intron 2 of 2)	7849	RP13-614K11.1	RP13-614K11	rna410	NA	NA	RP13-614K11.1	NA	NA	NA	ATAC-seq n.s.
Interval_472	-0.104054	0.902985	chr1	3954596	3955719	+	0	NA	Intergenic	Intergenic	14545	RP13-614K11.1	RP13-614K11	rna410	NA	NA	RP13-614K11.1	NA	NA	NA	ATAC-seq n.s.
Interval_473	-0.721878	0.416869	chr1	3981101	3981959	+	0	NA	Intergenic	Intergenic	-4061	LOC102724415	LOC102724415	rna411	NA	NA	LOC102724415	NA	NA	NA	ATAC-seq n.s.
Interval_474	-0.747048	0.404662	chr1	4018227	4019265	+	0	NA	Intergenic	Intergenic	33155	LOC102724415	LOC102724415	rna411	NA	NA	LOC102724415	NA	NA	NA	ATAC-seq n.s.
Interval_475	-0.646491	0.459691	chr1	4048229	4048963	+	0	NA	Intergenic	Intergenic	63005	LOC102724415	LOC102724415	rna411	NA	NA	LOC102724415	NA	NA	NA	ATAC-seq n.s.
Interval_477	-0.310064	0.769199	chr1	4061065	4063084	+	0	NA	Intergenic	Intergenic	76483	LOC102724415	LOC102724415	rna411	NA	NA	LOC102724415	NA	NA	NA	ATAC-seq n.s.
Interval_479	-0.255532	0.808327	chr1	4078171	4078781	+	0	NA	Intergenic	Intergenic	92885	LOC102724415	LOC102724415	rna411	NA	NA	LOC102724415	NA	NA	NA	ATAC-seq n.s.
Interval_480	-0.455941	0.603911	chr1	4082057	4084203	+	0	NA	Intergenic	Intergenic	97539	LOC102724415	LOC102724415	rna411	NA	NA	LOC102724415	NA	NA	NA	ATAC-seq n.s.
Interval_481	-0.995117	0.350362	chr1	4108578	4109608	+	0	NA	Intergenic	Intergenic	123502	LOC102724415	LOC102724415	rna411	NA	NA	LOC102724415	NA	NA	NA	ATAC-seq n.s.
Interval_482	-0.269084	0.814121	chr1	4117800	4118460	+	0	NA	Intergenic	Intergenic	132539	LOC102724415	LOC102724415	rna411	NA	NA	LOC102724415	NA	NA	NA	ATAC-seq n.s.
Interval_483	-0.718054	0.382055	chr1	4146851	4147757	+	0	NA	Intergenic	Intergenic	161713	LOC102724415	LOC102724415	rna411	NA	NA	LOC102724415	NA	NA	NA	ATAC-seq n.s.
Interval_485	-0.229731	0.817625	chr1	4185918	4186707	+	0	NA	Intergenic	Intergenic	200721	LOC102724415	LOC102724415	rna411	NA	NA	LOC102724415	NA	NA	NA	ATAC-seq n.s.
Interval_486	-0.558291	0.646175	chr1	4236687	4237287	+	0	NA	Intergenic	Intergenic	-175064	RP5-1166F10.1	RP5-1166F10	rna412	NA	NA	RP5-1166F10.1	NA	NA	NA	ATAC-seq n.s.
Interval_488	-0.587686	0.4308	chr1	4328399	4328965	+	0	NA	Intergenic	Intergenic	-83369	RP5-1166F10.1	RP5-1166F10	rna412	NA	NA	RP5-1166F10.1	NA	NA	NA	ATAC-seq n.s.
Interval_490	-0.637628	0.506867	chr1	4342693	4343452	+	0	NA	Intergenic	Intergenic	-68979	RP5-1166F10.1	RP5-1166F10	rna412	NA	NA	RP5-1166F10.1	NA	NA	NA	ATAC-seq n.s.
Interval_493	-0.451243	0.580382	chr1	4398030	4398645	+	0	NA	Intergenic	Intergenic	-13714	RP5-1166F10.1	RP5-1166F10	rna412	NA	NA	RP5-1166F10.1	NA	NA	NA	ATAC-seq n.s.
Interval_494	0.0348291	0.968715	chr1	4407754	4409409	+	0	NA	Intergenic	Intergenic	-3470	RP5-1166F10.1	RP5-1166F10	rna412	NA	NA	RP5-1166F10.1	NA	NA	NA	ATAC-seq n.s.
Interval_495	-0.348095	0.79143	chr1	4421714	4423062	+	0	NA	intron (RP5-1166F10.1, intron 3 of 5)	-intron (RP5-1166F10.1, intron 3 of 5)	10337	RP5-1166F10.1	RP5-1166F10	rna412	NA	NA	RP5-1166F10.1	NA	NA	NA	ATAC-seq n.s.
Interval_496	-0.52931	0.57187	chr1	4431259	4432559	+	0	NA	Intergenic	Intergenic	19858	RP5-1166F10.1	RP5-1166F10	rna412	NA	NA	RP5-1166F10.1	NA	NA	NA	ATAC-seq n.s.
Interval_498	-0.230207	0.870862	chr1	4510340	4510838	+	0	NA	Intergenic	Intergenic	98538	RP5-1166F10.1	RP5-1166F10	rna412	NA	NA	RP5-1166F10.1	NA	NA	NA	ATAC-seq n.s.
Interval_499	-0.616211	0.509357	chr1	4512713	4513127	+	0	NA	Intergenic	Intergenic	100869	RP5-1166F10.1	RP5-1166F10	rna412	NA	NA	RP5-1166F10.1	NA	NA	NA	ATAC-seq n.s.
Interval_500	-0.57012	0.571685	chr1	4527552	4528570	+	0	NA	Intergenic	Intergenic	116010	RP5-1166F10.1	RP5-1166F10	rna412	NA	NA	RP5-1166F10.1	NA	NA	NA	ATAC-seq n.s.
Interval_502	-0.960784	0.159968	chr1	4603422	4603909	+	0	NA	Intergenic	Intergenic	-51380	AJAP1	AJAP1	NM_018836	NA	NA	AJAP1	NA	NA	NA	ATAC-seq n.s.
Interval_503	-0.488626	0.585202	chr1	4612106	4612702	+	0	NA	Intergenic	Intergenic	-42641	AJAP1	AJAP1	NM_018836	NA	NA	AJAP1	NA	NA	NA	ATAC-seq n.s.
Interval_504	-0.0942852	0.927678	chr1	4616491	4617665	+	0	NA	Intergenic	Intergenic	-37967	AJAP1	AJAP1	NM_018836	NA	NA	AJAP1	NA	NA	NA	ATAC-seq n.s.
Interval_505	-1.24881	0.189199	chr1	4649089	4650783	+	0	NA	Intergenic	Intergenic	-5109	AJAP1	AJAP1	NM_018836	NA	NA	AJAP1	NA	NA	NA	ATAC-seq n.s.
Interval_506	-0.0293793	0.973674	chr1	4652727	4652999	+	0	NA	Intergenic	Intergenic	-2182	AJAP1	AJAP1	NM_018836	NA	NA	AJAP1	NA	NA	NA	ATAC-seq n.s.
Interval_507	-1.26123	0.103992	chr1	4655964	4656857	+	0	NA	intron (AJAP1, intron 1 of 5)	-intron (AJAP1, intron 1 of 5)	1365	AJAP1	AJAP1	NM_018836	NA	NA	AJAP1	NA	NA	NA	ATAC-seq n.s.
Interval_508	-1.19667	0.10622	chr1	4658483	4659238	+	0	NA	intron (AJAP1, intron 1 of 5)	-intron (AJAP1, intron 1 of 5)	3815	AJAP1	AJAP1	NM_018836	NA	NA	AJAP1	NA	NA	NA	ATAC-seq n.s.
Interval_510	-0.678448	0.46582	chr1	4681238	4681705	+	0	NA	intron (AJAP1, intron 1 of 5)	-intron (AJAP1, intron 1 of 5)	26426	AJAP1	AJAP1	NM_018836	NA	NA	AJAP1	NA	NA	NA	ATAC-seq n.s.
Interval_512	-0.320717	0.6659	chr1	4700861	4701338	+	0	NA	intron (AJAP1, intron 1 of 5)	-intron (AJAP1, intron 1 of 5)	46054	AJAP1	AJAP1	NM_018836	NA	NA	AJAP1	NA	NA	NA	ATAC-seq n.s.
Interval_514	-0.690878	0.378061	chr1	4710597	4711749	+	0	NA	intron (AJAP1, intron 1 of 5)	-intron (AJAP1, intron 1 of 5)	56128	AJAP1	AJAP1	NM_018836	NA	NA	AJAP1	NA	NA	NA	ATAC-seq n.s.
Interval_515	-2.26351	0.0161792	chr1	4729732	4731169	+	0	NA	intron (AJAP1, intron 2 of 5)	-intron (AJAP1, intron 2 of 5)	75405	AJAP1	AJAP1	NM_018836	NA	NA	AJAP1	NA	NA	NA	ATAC-seq sig.
Interval_516	-1.05441	0.220428	chr1	4733588	4734286	+	0	NA	intron (AJAP1, intron 2 of 5)	-intron (AJAP1, intron 2 of 5)	78892	AJAP1	AJAP1	NM_018836	NA	NA	AJAP1	NA	NA	NA	ATAC-seq n.s.
Interval_517	-0.304072	0.665601	chr1	4745346	4746133	+	0	NA	intron (AJAP1, intron 2 of 5)	-intron (AJAP1, intron 2 of 5)	90694	AJAP1	AJAP1	NM_018836	NA	NA	AJAP1	NA	NA	NA	ATAC-seq n.s.
Interval_518	-1.26369	0.135387	chr1	4751607	4752614	+	0	NA	intron (AJAP1, intron 2 of 5)	-intron (AJAP1, intron 2 of 5)	97065	AJAP1	AJAP1	NM_018836	NA	NA	AJAP1	NA	NA	NA	ATAC-seq n.s.
Interval_519	-0.893296	0.205423	chr1	4755469	4756131	+	0	NA	intron (AJAP1, intron 2 of 5)	-intron (AJAP1, intron 2 of 5)	100755	AJAP1	AJAP1	NM_018836	NA	NA	AJAP1	NA	NA	NA	ATAC-seq n.s.
Interval_520	-0.506982	0.552183	chr1	4767886	4768889	+	0	NA	intron (AJAP1, intron 2 of 5)	-intron (AJAP1, intron 2 of 5)	113342	AJAP1	AJAP1	NM_018836	NA	NA	AJAP1	NA	NA	NA	ATAC-seq n.s.
Interval_521	-1.41039	0.0609864	chr1	4777885	4778613	+	0	NA	TTS (AJAP1)	#NAME?	123204	AJAP1	AJAP1	NM_018836	NA	NA	AJAP1	NA	NA	NA	ATAC-seq n.s.
Interval_522	-0.796774	0.188801	chr1	4826055	4826733	+	0	NA	Intergenic	Intergenic	171349	AJAP1	AJAP1	NM_018836	NA	NA	AJAP1	NA	NA	NA	ATAC-seq n.s.
Interval_523	-1.30576	0.0919045	chr1	4836686	4838411	+	0	NA	Intergenic	Intergenic	-164469	LOC102724429	LOC102724429	rna415	NA	NA	LOC102724429	NA	NA	NA	ATAC-seq n.s.
Interval_526	-0.519754	0.370173	chr1	5064878	5067945	+	0	NA	Intergenic	Intergenic	64394	LOC102724429	LOC102724429	rna415	NA	NA	LOC102724429	NA	NA	NA	ATAC-seq n.s.
Interval_527	-1.52911	0.237023	chr1	5099187	5100205	+	0	NA	Intergenic	Intergenic	97679	LOC102724429	LOC102724429	rna415	NA	NA	LOC102724429	NA	NA	NA	ATAC-seq n.s.
Interval_528	-1.53563	0.0509828	chr1	5108267	5109633	+	0	NA	Intergenic	Intergenic	106933	LOC102724429	LOC102724429	rna415	NA	NA	LOC102724429	NA	NA	NA	ATAC-seq n.s.
Interval_533	-0.983975	0.113961	chr1	5226450	5226887	+	0	NA	Intergenic	Intergenic	224651	LOC102724429	LOC102724429	rna415	NA	NA	LOC102724429	NA	NA	NA	ATAC-seq n.s.
Interval_534	-1.78796	0.0577329	chr1	5239845	5241182	+	0	NA	Intergenic	Intergenic	238496	LOC102724429	LOC102724429	rna415	NA	NA	LOC102724429	NA	NA	NA	ATAC-seq n.s.
Interval_535	-0.58646	0.478074	chr1	5255233	5255897	+	0	NA	Intergenic	Intergenic	253548	LOC102724429	LOC102724429	rna415	NA	NA	LOC102724429	NA	NA	NA	ATAC-seq n.s.
Interval_537	-0.850061	0.281657	chr1	5297429	5297806	+	0	NA	Intergenic	Intergenic	-266465	MIR4417	MIR4417	rna417	NA	NA	MIR4417	NA	NA	NA	ATAC-seq n.s.
Interval_539	-0.916982	0.203723	chr1	5329064	5329712	+	0	NA	Intergenic	Intergenic	-234694	MIR4417	MIR4417	rna417	NA	NA	MIR4417	NA	NA	NA	ATAC-seq n.s.
Interval_540	-1.60993	0.0196099	chr1	5372950	5373935	+	0	NA	Intergenic	Intergenic	-190640	MIR4417	MIR4417	rna417	NA	NA	MIR4417	NA	NA	NA	ATAC-seq sig.
Interval_541	0.198429	0.884892	chr1	5388824	5389908	+	0	NA	Intergenic	Intergenic	-174716	MIR4417	MIR4417	rna417	NA	NA	MIR4417	NA	NA	NA	ATAC-seq n.s.
Interval_542	-1.31212	0.132045	chr1	5393680	5394487	+	0	NA	Intergenic	Intergenic	-169999	MIR4417	MIR4417	rna417	NA	NA	MIR4417	NA	NA	NA	ATAC-seq n.s.
Interval_543	-0.473902	0.538757	chr1	5404574	5405143	+	0	NA	Intergenic	Intergenic	-159224	MIR4417	MIR4417	rna417	NA	NA	MIR4417	NA	NA	NA	ATAC-seq n.s.
Interval_544	-1.61148	0.0537709	chr1	5410367	5411160	+	0	NA	Intergenic	Intergenic	-153319	MIR4417	MIR4417	rna417	NA	NA	MIR4417	NA	NA	NA	ATAC-seq n.s.
Interval_545	-0.991278	0.208459	chr1	5414763	5415945	+	0	NA	Intergenic	Intergenic	-148728	MIR4417	MIR4417	rna417	NA	NA	MIR4417	NA	NA	NA	ATAC-seq n.s.
Interval_546	-0.427489	0.62351	chr1	5422996	5423496	+	0	NA	Intergenic	Intergenic	-140836	MIR4417	MIR4417	rna417	NA	NA	MIR4417	NA	NA	NA	ATAC-seq n.s.
Interval_547	-0.706981	0.580868	chr1	5424642	5425310	+	0	NA	Intergenic	Intergenic	-139106	MIR4417	MIR4417	rna417	NA	NA	MIR4417	NA	NA	NA	ATAC-seq n.s.
Interval_548	-1.23972	0.0953482	chr1	5428377	5431871	+	0	NA	Intergenic	Intergenic	-133958	MIR4417	MIR4417	rna417	NA	NA	MIR4417	NA	NA	NA	ATAC-seq n.s.
Interval_549	-0.594005	0.428414	chr1	5436691	5437183	+	0	NA	Intergenic	Intergenic	-127145	MIR4417	MIR4417	rna417	NA	NA	MIR4417	NA	NA	NA	ATAC-seq n.s.
Interval_550	0.0135401	0.993515	chr1	5444374	5444874	+	0	NA	Intergenic	Intergenic	-119458	MIR4417	MIR4417	rna417	NA	NA	MIR4417	NA	NA	NA	ATAC-seq n.s.
Interval_551	-1.05857	0.145326	chr1	5447405	5448694	+	0	NA	Intergenic	Intergenic	-116033	MIR4417	MIR4417	rna417	NA	NA	MIR4417	NA	NA	NA	ATAC-seq n.s.
Interval_552	-0.357212	0.623462	chr1	5449870	5451865	+	0	NA	Intergenic	Intergenic	-113215	MIR4417	MIR4417	rna417	NA	NA	MIR4417	NA	NA	NA	ATAC-seq n.s.
Interval_554	-0.404899	0.64487	chr1	5466630	5467184	+	0	NA	Intergenic	Intergenic	-97175	MIR4417	MIR4417	rna417	NA	NA	MIR4417	NA	NA	NA	ATAC-seq n.s.
Interval_555	-0.343046	0.742996	chr1	5477573	5478108	+	0	NA	Intergenic	Intergenic	-86242	MIR4417	MIR4417	rna417	NA	NA	MIR4417	NA	NA	NA	ATAC-seq n.s.
Interval_556	-0.367868	0.642806	chr1	5479568	5480180	+	0	NA	Intergenic	Intergenic	-84208	MIR4417	MIR4417	rna417	NA	NA	MIR4417	NA	NA	NA	ATAC-seq n.s.
Interval_557	-0.766456	0.415053	chr1	5485179	5487400	+	0	NA	Intergenic	Intergenic	-77793	MIR4417	MIR4417	rna417	NA	NA	MIR4417	NA	NA	NA	ATAC-seq n.s.
Interval_558	0.387492	0.755851	chr1	5492786	5495045	+	0	NA	Intergenic	Intergenic	-70167	MIR4417	MIR4417	rna417	NA	NA	MIR4417	NA	NA	NA	ATAC-seq n.s.
Interval_559	0.0793342	0.946712	chr1	5502187	5504622	+	0	NA	Intergenic	Intergenic	-60678	MIR4417	MIR4417	rna417	NA	NA	MIR4417	NA	NA	NA	ATAC-seq n.s.
Interval_560	-0.115729	0.91569	chr1	5507508	5508421	+	0	NA	Intergenic	Intergenic	-56118	MIR4417	MIR4417	rna417	NA	NA	MIR4417	NA	NA	NA	ATAC-seq n.s.
Interval_561	-0.0417959	0.960598	chr1	5508839	5510205	+	0	NA	Intergenic	Intergenic	-54560	MIR4417	MIR4417	rna417	NA	NA	MIR4417	NA	NA	NA	ATAC-seq n.s.
Interval_562	-0.150372	0.914217	chr1	5513637	5515071	+	0	NA	Intergenic	Intergenic	-49728	MIR4417	MIR4417	rna417	NA	NA	MIR4417	NA	NA	NA	ATAC-seq n.s.
Interval_563	-0.070671	0.952649	chr1	5525860	5526364	+	0	NA	Intergenic	Intergenic	-37970	MIR4417	MIR4417	rna417	NA	NA	MIR4417	NA	NA	NA	ATAC-seq n.s.
Interval_564	0.241787	0.847691	chr1	5533182	5533893	+	0	NA	Intergenic	Intergenic	-30545	MIR4417	MIR4417	rna417	NA	NA	MIR4417	NA	NA	NA	ATAC-seq n.s.
Interval_565	0.795049	0.285548	chr1	5536773	5537254	+	0	NA	Intergenic	Intergenic	-27069	MIR4417	MIR4417	rna417	NA	NA	MIR4417	NA	NA	NA	ATAC-seq n.s.
Interval_566	-0.14845	0.900786	chr1	5551362	5552354	+	0	NA	Intergenic	Intergenic	-12224	MIR4417	MIR4417	rna417	NA	NA	MIR4417	NA	NA	NA	ATAC-seq n.s.
Interval_567	-0.749023	0.408042	chr1	5570688	5571916	+	0	NA	Intergenic	Intergenic	7220	MIR4417	MIR4417	rna417	NA	NA	MIR4417	NA	NA	NA	ATAC-seq n.s.
Interval_568	-0.16082	0.857099	chr1	5585499	5586075	+	0	NA	Intergenic	Intergenic	21705	MIR4417	MIR4417	rna417	NA	NA	MIR4417	NA	NA	NA	ATAC-seq n.s.
Interval_569	-0.203422	0.90404	chr1	5596947	5598926	+	0	NA	Intergenic	Intergenic	33854	MIR4417	MIR4417	rna417	NA	NA	MIR4417	NA	NA	NA	ATAC-seq n.s.
Interval_570	0.474349	0.671727	chr1	5611582	5612408	+	0	NA	Intergenic	Intergenic	47913	MIR4417	MIR4417	rna417	NA	NA	MIR4417	NA	NA	NA	ATAC-seq n.s.
Interval_571	-0.266622	0.793586	chr1	5620816	5622082	+	0	NA	Intergenic	Intergenic	57367	MIR4417	MIR4417	rna417	NA	NA	MIR4417	NA	NA	NA	ATAC-seq n.s.
Interval_572	-0.145571	0.915699	chr1	5648395	5648974	+	0	NA	Intergenic	Intergenic	63511	LOC100287877	LOC100287877	rna418	NA	NA	LOC100287877	NA	NA	NA	ATAC-seq n.s.
Interval_573	-0.427217	0.625399	chr1	5650718	5651114	+	0	NA	Intergenic	Intergenic	61279	LOC100287877	LOC100287877	rna418	NA	NA	LOC100287877	NA	NA	NA	ATAC-seq n.s.
Interval_574	-0.52929	0.466841	chr1	5652095	5653036	+	0	NA	Intergenic	Intergenic	59630	LOC100287877	LOC100287877	rna418	NA	NA	LOC100287877	NA	NA	NA	ATAC-seq n.s.
Interval_575	-0.63825	0.411682	chr1	5658791	5660841	+	0	NA	Intergenic	Intergenic	52379	LOC100287877	LOC100287877	rna418	NA	NA	LOC100287877	NA	NA	NA	ATAC-seq n.s.
Interval_576	-0.642037	0.492502	chr1	5667038	5668423	+	0	NA	Intergenic	Intergenic	44465	LOC100287877	LOC100287877	rna418	NA	NA	LOC100287877	NA	NA	NA	ATAC-seq n.s.
Interval_577	-0.56779	0.554629	chr1	5680528	5681105	+	0	NA	Intergenic	Intergenic	31379	LOC100287877	LOC100287877	rna418	NA	NA	LOC100287877	NA	NA	NA	ATAC-seq n.s.
Interval_578	-0.699411	0.362603	chr1	5688100	5689263	+	0	NA	Intergenic	Intergenic	23514	LOC100287877	LOC100287877	rna418	NA	NA	LOC100287877	NA	NA	NA	ATAC-seq n.s.
Interval_579	-0.186158	0.862366	chr1	5707230	5708053	+	0	NA	TTS (LOC100287877)	#NAME?	4554	LOC100287877	LOC100287877	rna418	NA	NA	LOC100287877	NA	NA	NA	ATAC-seq n.s.
Interval_580	-0.358955	0.584986	chr1	5716707	5717982	+	0	NA	Intergenic	Intergenic	-5149	LOC100287877	LOC100287877	rna418	NA	NA	LOC100287877	NA	NA	NA	ATAC-seq n.s.
Interval_581	-0.91891	0.200105	chr1	5720659	5721509	+	0	NA	Intergenic	Intergenic	-8889	LOC100287877	LOC100287877	rna418	NA	NA	LOC100287877	NA	NA	NA	ATAC-seq n.s.
Interval_582	-0.875844	0.191389	chr1	5727299	5728517	+	0	NA	Intergenic	Intergenic	-15713	LOC100287877	LOC100287877	rna418	NA	NA	LOC100287877	NA	NA	NA	ATAC-seq n.s.
Interval_583	-0.401974	0.620786	chr1	5739946	5741597	+	0	NA	Intergenic	Intergenic	-28576	LOC100287877	LOC100287877	rna418	NA	NA	LOC100287877	NA	NA	NA	ATAC-seq n.s.
Interval_584	-0.334383	0.579503	chr1	5744926	5746368	+	0	NA	Intergenic	Intergenic	-33452	LOC100287877	LOC100287877	rna418	NA	NA	LOC100287877	NA	NA	NA	ATAC-seq n.s.
Interval_585	-0.577459	0.488301	chr1	5765832	5767304	+	0	NA	Intergenic	Intergenic	-54373	LOC100287877	LOC100287877	rna418	NA	NA	LOC100287877	NA	NA	NA	ATAC-seq n.s.
Interval_586	-0.585435	0.408862	chr1	5769351	5771420	+	0	NA	Intergenic	Intergenic	-58190	LOC100287877	LOC100287877	rna418	NA	NA	LOC100287877	NA	NA	NA	ATAC-seq n.s.
Interval_587	-0.732974	0.355978	chr1	5779550	5780465	+	0	NA	Intergenic	Intergenic	-67812	LOC100287877	LOC100287877	rna418	NA	NA	LOC100287877	NA	NA	NA	ATAC-seq n.s.
Interval_588	-0.601175	0.506664	chr1	5784646	5785325	+	0	NA	Intergenic	Intergenic	-72790	LOC100287877	LOC100287877	rna418	NA	NA	LOC100287877	NA	NA	NA	ATAC-seq n.s.
Interval_589	-0.187515	0.852279	chr1	5836920	5837416	+	0	NA	Intergenic	Intergenic	25564	MIR4689	MIR4689	rna420	NA	NA	MIR4689	NA	NA	NA	ATAC-seq n.s.
Interval_590	-0.296102	0.709873	chr1	5841899	5842815	+	0	NA	Intergenic	Intergenic	20375	MIR4689	MIR4689	rna420	NA	NA	MIR4689	NA	NA	NA	ATAC-seq n.s.
Interval_591	-0.0559346	0.954603	chr1	5847172	5847532	+	0	NA	Intergenic	Intergenic	15380	MIR4689	MIR4689	rna420	NA	NA	MIR4689	NA	NA	NA	ATAC-seq n.s.
Interval_592	-0.259553	0.784828	chr1	5854657	5855310	+	0	NA	Intergenic	Intergenic	7749	MIR4689	MIR4689	rna420	NA	NA	MIR4689	NA	NA	NA	ATAC-seq n.s.
Interval_593	0.246888	0.743423	chr1	5856259	5856760	+	0	NA	Intergenic	Intergenic	6223	MIR4689	MIR4689	rna420	NA	NA	MIR4689	NA	NA	NA	ATAC-seq n.s.
Interval_594	-0.576092	0.584468	chr1	5881662	5882366	+	0	NA	intron (NPHP4, intron 17 of 18)	-intron (NPHP4, intron 18 of 29)	-19282	MIR4689	MIR4689	rna420	NA	NA	MIR4689	NA	NA	NA	ATAC-seq n.s.
Interval_595	-0.0795291	0.948123	chr1	5888118	5889739	+	0	NA	intron (NPHP4, intron 16 of 18)	-intron (NPHP4, intron 17 of 29)	-26196	MIR4689	MIR4689	rna420	NA	NA	MIR4689	NA	NA	NA	ATAC-seq n.s.
Interval_596	0.107418	0.915144	chr1	5893712	5894081	+	0	NA	intron (NPHP4, intron 16 of 23)	-intron (NPHP4, intron 16 of 29)	-31164	MIR4689	MIR4689	rna420	NA	NA	MIR4689	NA	NA	NA	ATAC-seq n.s.
Interval_597	0.108759	0.92557	chr1	5895818	5896998	+	0	NA	intron (NPHP4, intron 16 of 23)	-intron (NPHP4, intron 16 of 29)	-33676	MIR4689	MIR4689	rna420	NA	NA	MIR4689	NA	NA	NA	ATAC-seq n.s.
Interval_598	-0.239564	0.833587	chr1	5903265	5904787	+	0	NA	intron (NPHP4, intron 16 of 23)	-intron (NPHP4, intron 16 of 29)	-41294	MIR4689	MIR4689	rna420	NA	NA	MIR4689	NA	NA	NA	ATAC-seq n.s.
Interval_599	-0.12717	0.85438	chr1	5914642	5916448	+	0	NA	intron (NPHP4, intron 11 of 18)	-intron (NPHP4, intron 11 of 29)	-52813	MIR4689	MIR4689	rna420	NA	NA	MIR4689	NA	NA	NA	ATAC-seq n.s.
Interval_600	-0.0969504	0.915208	chr1	5926742	5927418	+	0	NA	intron (NPHP4, intron 11 of 18)	-intron (NPHP4, intron 11 of 29)	-64348	MIR4689	MIR4689	rna420	NA	NA	MIR4689	NA	NA	NA	ATAC-seq n.s.
Interval_601	0.0741051	0.939879	chr1	5937906	5939482	+	0	NA	intron (NPHP4, intron 9 of 18)	-intron (NPHP4, intron 9 of 29)	53753	NPHP4	NPHP4	XM_006710563	NA	NA	NPHP4	NA	NA	NA	ATAC-seq n.s.
Interval_602	-0.24896	0.821735	chr1	5942686	5943597	+	0	NA	intron (NPHP4, intron 9 of 18)	-intron (NPHP4, intron 9 of 29)	49306	NPHP4	NPHP4	XM_006710563	NA	NA	NPHP4	NA	NA	NA	ATAC-seq n.s.
Interval_603	0.241213	0.847322	chr1	5949175	5949483	+	0	NA	intron (NPHP4, intron 7 of 18)	-intron (NPHP4, intron 7 of 29)	43118	NPHP4	NPHP4	XM_006710563	NA	NA	NPHP4	NA	NA	NA	ATAC-seq n.s.
Interval_604	0.282407	0.807405	chr1	5950021	5950435	+	0	NA	intron (NPHP4, intron 7 of 18)	-intron (NPHP4, intron 7 of 29)	42219	NPHP4	NPHP4	XM_006710563	NA	NA	NPHP4	NA	NA	NA	ATAC-seq n.s.
Interval_605	-0.038524	0.973489	chr1	5959425	5960656	+	0	NA	intron (NPHP4, intron 6 of 18)	-intron (NPHP4, intron 6 of 29)	32407	NPHP4	NPHP4	XM_006710563	NA	NA	NPHP4	NA	NA	NA	ATAC-seq n.s.
Interval_606	0.494401	0.53595	chr1	5967056	5968005	+	0	NA	intron (NPHP4, intron 4 of 18)	-intron (NPHP4, intron 4 of 29)	24917	NPHP4	NPHP4	XM_006710563	NA	NA	NPHP4	NA	NA	NA	ATAC-seq n.s.
Interval_607	0.238524	0.773891	chr1	5975191	5975738	+	0	NA	intron (NPHP4, intron 3 of 18)	-intron (NPHP4, intron 3 of 29)	16983	NPHP4	NPHP4	XM_006710563	NA	NA	NPHP4	NA	NA	NA	ATAC-seq n.s.
Interval_608	-0.269965	0.70329	chr1	5980722	5981132	+	0	NA	intron (NPHP4, intron 2 of 18)	-intron (NPHP4, intron 2 of 29)	11520	NPHP4	NPHP4	XM_006710563	NA	NA	NPHP4	NA	NA	NA	ATAC-seq n.s.
Interval_609	-0.513349	0.575818	chr1	5982378	5983306	+	0	NA	intron (NPHP4, intron 2 of 18)	-intron (NPHP4, intron 2 of 29)	9605	NPHP4	NPHP4	XM_006710563	NA	NA	NPHP4	NA	NA	NA	ATAC-seq n.s.
Interval_610	0.36112	0.589925	chr1	5986158	5986884	+	0	NA	intron (NPHP4, intron 1 of 29)	-intron (NPHP4, intron 1 of 29)	5926	NPHP4	NPHP4	XM_006710563	NA	NA	NPHP4	NA	NA	NA	ATAC-seq n.s.
Interval_611	0.217331	0.738287	chr1	5991506	5993197	+	0	NA	promoter-TSS (KCNAB2)	#NAME?	96	NPHP4	NPHP4	XM_006710563	NA	NA	NPHP4	NA	NA	NA	ATAC-seq n.s.
Interval_612	-0.555534	0.51515	chr1	6001717	6003494	+	0	NA	intron (KCNAB2, intron 1 of 14)	-intron (KCNAB2, intron 1 of 15)	10004	KCNAB2	KCNAB2	NM_003636	NA	NA	KCNAB2	NA	NA	NA	ATAC-seq n.s.
Interval_613	0.142019	0.904627	chr1	6016402	6016702	+	0	NA	intron (KCNAB2, intron 1 of 14)	-intron (KCNAB2, intron 1 of 15)	23951	KCNAB2	KCNAB2	NM_003636	NA	NA	KCNAB2	NA	NA	NA	ATAC-seq n.s.
Interval_614	-0.248488	0.736313	chr1	6025218	6028604	+	0	NA	intron (KCNAB2, intron 1 of 14)	-intron (KCNAB2, intron 1 of 15)	34310	KCNAB2	KCNAB2	NM_003636	NA	NA	KCNAB2	NA	NA	NA	ATAC-seq n.s.
Interval_615	0.339786	0.611279	chr1	6033916	6035315	+	0	NA	promoter-TSS (KCNAB2)	#NAME?	42014	KCNAB2	KCNAB2	NM_003636	NA	NA	KCNAB2	NA	NA	NA	ATAC-seq n.s.
Interval_616	0.216254	0.772716	chr1	6041278	6041880	+	0	NA	intron (KCNAB2, intron 2 of 14)	-intron (KCNAB2, intron 2 of 15)	48978	KCNAB2	KCNAB2	NM_003636	NA	NA	KCNAB2	NA	NA	NA	ATAC-seq n.s.
Interval_617	-0.336634	0.741717	chr1	6047909	6049141	+	0	NA	intron (KCNAB2, intron 1 of 13)	-intron (KCNAB2, intron 3 of 15)	55924	KCNAB2	KCNAB2	NM_003636	NA	NA	KCNAB2	NA	NA	NA	ATAC-seq n.s.
Interval_618	-0.0626572	0.950977	chr1	6052355	6053616	+	0	NA	intron (KCNAB2, intron 2 of 15)	-intron (KCNAB2, intron 3 of 15)	60384	KCNAB2	KCNAB2	NM_003636	NA	NA	KCNAB2	NA	NA	NA	ATAC-seq n.s.
Interval_619	-0.2753	0.663993	chr1	6056283	6056885	+	0	NA	intron (KCNAB2, intron 2 of 15)	-intron (KCNAB2, intron 3 of 15)	63983	KCNAB2	KCNAB2	NM_003636	NA	NA	KCNAB2	NA	NA	NA	ATAC-seq n.s.
Interval_620	0.223406	0.843166	chr1	6058371	6060287	+	0	NA	intron (KCNAB2, intron 2 of 15)	-intron (KCNAB2, intron 3 of 15)	66728	KCNAB2	KCNAB2	NM_003636	NA	NA	KCNAB2	NA	NA	NA	ATAC-seq n.s.
Interval_621	-0.198148	0.831373	chr1	6063807	6064156	+	0	NA	intron (KCNAB2, intron 2 of 15)	-intron (KCNAB2, intron 3 of 15)	71380	KCNAB2	KCNAB2	NM_003636	NA	NA	KCNAB2	NA	NA	NA	ATAC-seq n.s.
Interval_622	0.00458869	0.996951	chr1	6072994	6074836	+	0	NA	intron (KCNAB2, intron 4 of 14)	-intron (KCNAB2, intron 5 of 15)	81314	KCNAB2	KCNAB2	NM_003636	NA	NA	KCNAB2	NA	NA	NA	ATAC-seq n.s.
Interval_623	0.178305	0.82277	chr1	6080214	6080812	+	0	NA	intron (KCNAB2, intron 4 of 14)	-intron (KCNAB2, intron 5 of 15)	87912	KCNAB2	KCNAB2	NM_003636	NA	NA	KCNAB2	NA	NA	NA	ATAC-seq n.s.
Interval_624	0.0132408	0.988739	chr1	6099278	6100732	+	0	NA	exon (KCNAB2, exon 16 of 16)	-exon (KCNAB2, exon 16 of 16)	80129	CHD5	CHD5	NM_015557	NA	NA	CHD5	NA	NA	NA	ATAC-seq n.s.
Interval_625	-0.333303	0.780764	chr1	6105298	6105535	+	0	NA	exon (CHD5, exon 42 of 42)	-exon (CHD5, exon 42 of 42)	74718	CHD5	CHD5	NM_015557	NA	NA	CHD5	NA	NA	NA	ATAC-seq n.s.
Interval_626	-0.193228	0.810841	chr1	6108877	6109682	+	0	NA	intron (CHD5, intron 38 of 41)	-intron (CHD5, intron 38 of 41)	70855	CHD5	CHD5	NM_015557	NA	NA	CHD5	NA	NA	NA	ATAC-seq n.s.
Interval_627	0.616088	0.501866	chr1	6127570	6128575	+	0	NA	exon (CHD5, exon 25 of 42)	-exon (CHD5, exon 25 of 42)	52062	CHD5	CHD5	NM_015557	NA	NA	CHD5	NA	NA	NA	ATAC-seq n.s.
Interval_628	0.157322	0.897255	chr1	6148148	6149212	+	0	NA	intron (CHD5, intron 9 of 41)	-intron (CHD5, intron 9 of 41)	31454	CHD5	CHD5	NM_015557	NA	NA	CHD5	NA	NA	NA	ATAC-seq n.s.
Interval_629	-0.319031	0.781586	chr1	6157206	6158542	+	0	NA	intron (CHD5, intron 3 of 41)	-intron (CHD5, intron 3 of 41)	22260	CHD5	CHD5	NM_015557	NA	NA	CHD5	NA	NA	NA	ATAC-seq n.s.
Interval_630	-0.306773	0.751378	chr1	6161576	6162073	+	0	NA	intron (CHD5, intron 2 of 41)	-intron (CHD5, intron 2 of 41)	18310	CHD5	CHD5	NM_015557	NA	NA	CHD5	NA	NA	NA	ATAC-seq n.s.
Interval_631	0.720997	0.357207	chr1	6171660	6173057	+	0	NA	intron (CHD5, intron 1 of 41)	-intron (CHD5, intron 1 of 41)	7776	CHD5	CHD5	NM_015557	NA	NA	CHD5	NA	NA	NA	ATAC-seq n.s.
Interval_632	0.0594573	0.949013	chr1	6178959	6181513	+	0	NA	promoter-TSS (CHD5)	#NAME?	-102	CHD5	CHD5	NM_015557	NA	NA	CHD5	NA	NA	NA	ATAC-seq n.s.
Interval_633	0.249209	0.70514	chr1	6182896	6183896	+	0	NA	Intergenic	Intergenic	-3262	CHD5	CHD5	NM_015557	NA	NA	CHD5	NA	NA	NA	ATAC-seq n.s.
Interval_634	0.397969	0.519294	chr1	6187486	6188930	+	0	NA	intron (RPL22, intron 3 of 3)	-intron (RPL22, intron 3 of 3)	-8074	CHD5	CHD5	NM_015557	NA	NA	CHD5	NA	NA	NA	ATAC-seq n.s.
Interval_635	0.248768	0.701879	chr1	6198972	6200312	+	0	NA	promoter-TSS (RPL22)	#NAME?	-23	RPL22	RPL22	NM_000983	NA	NA	RPL22	NA	NA	NA	ATAC-seq n.s.
Interval_636	0.19894	0.802204	chr1	6204869	6206867	+	0	NA	promoter-TSS (RNF207)	#NAME?	-85	LOC102724450	LOC102724450	rna446	NA	NA	LOC102724450	NA	NA	NA	ATAC-seq n.s.
Interval_637	0.373136	0.700413	chr1	6208767	6209820	+	0	NA	exon (RNF207, exon 6 of 18)	-exon (RNF207, exon 6 of 18)	3283	RNF207	RNF207	NM_207396	NA	NA	RNF207	NA	NA	NA	ATAC-seq n.s.
Interval_638	1.37595	0.0923456	chr1	6219537	6221147	+	0	NA	TTS (ICMT)	#NAME?	14119	ICMT	ICMT	NM_012405	NA	NA	ICMT	NA	NA	NA	ATAC-seq n.s.
Interval_639	0.659438	0.360228	chr1	6222611	6222975	+	0	NA	exon (ICMT, exon 5 of 5)	-exon (ICMT, exon 5 of 5)	11668	ICMT	ICMT	NM_012405	NA	NA	ICMT	NA	NA	NA	ATAC-seq n.s.
Interval_640	0.292784	0.658986	chr1	6234651	6236834	+	0	NA	promoter-TSS (LINC00337)	#NAME?	-498	LINC00337	LINC00337	rna454	NA	NA	LINC00337	NA	NA	NA	ATAC-seq n.s.
Interval_641	0.21911	0.705629	chr1	6244635	6249204	+	0	NA	TTS (GPR153)	#NAME?	2727	HES3	HES3	NM_001024598	NA	NA	HES3	NA	NA	NA	ATAC-seq n.s.
Interval_642	-0.0223118	0.978257	chr1	6259406	6261679	+	0	NA	intron (GPR153, intron 1 of 5)	-intron (GPR153, intron 1 of 5)	433	GPR153	GPR153	NM_207370	NA	NA	GPR153	NA	NA	NA	ATAC-seq n.s.
Interval_643	0.463875	0.479787	chr1	6263169	6263957	+	0	NA	TTS (ACOT7)	#NAME?	-2588	GPR153	GPR153	NM_207370	NA	NA	GPR153	NA	NA	NA	ATAC-seq n.s.
Interval_644	-0.183717	0.85721	chr1	6269681	6270833	+	0	NA	intron (ACOT7, intron 8 of 8)	-intron (ACOT7, intron 8 of 8)	-9282	GPR153	GPR153	NM_207370	NA	NA	GPR153	NA	NA	NA	ATAC-seq n.s.
Interval_645	0.370647	0.664641	chr1	6272658	6273786	+	0	NA	intron (ACOT7, intron 8 of 8)	-intron (ACOT7, intron 8 of 8)	-12247	GPR153	GPR153	NM_207370	NA	NA	GPR153	NA	NA	NA	ATAC-seq n.s.
Interval_646	-0.147602	0.830108	chr1	6276165	6277003	+	0	NA	intron (ACOT7, intron 8 of 8)	-intron (ACOT7, intron 8 of 8)	-15609	GPR153	GPR153	NM_207370	NA	NA	GPR153	NA	NA	NA	ATAC-seq n.s.
Interval_647	0.201529	0.896407	chr1	6287409	6287928	+	0	NA	intron (ACOT7, intron 7 of 8)	-intron (ACOT7, intron 7 of 8)	-26693	GPR153	GPR153	NM_207370	NA	NA	GPR153	NA	NA	NA	ATAC-seq n.s.
Interval_648	0.320392	0.678586	chr1	6294656	6295499	+	0	NA	intron (ACOT7, intron 6 of 8)	-intron (ACOT7, intron 6 of 8)	-34102	GPR153	GPR153	NM_207370	NA	NA	GPR153	NA	NA	NA	ATAC-seq n.s.
Interval_649	0.0546118	0.958551	chr1	6300393	6302908	+	0	NA	intron (ACOT7, intron 6 of 8)	-intron (ACOT7, intron 6 of 8)	-40675	GPR153	GPR153	NM_207370	NA	NA	GPR153	NA	NA	NA	ATAC-seq n.s.
Interval_650	0.709565	0.533368	chr1	6325332	6325868	+	0	NA	intron (ACOT7, intron 5 of 6)	-intron (ACOT7, intron 5 of 8)	35123	ACOT7	ACOT7	NM_007274	NA	NA	ACOT7	NA	NA	NA	ATAC-seq n.s.
Interval_651	0.618152	0.425674	chr1	6329900	6330836	+	0	NA	intron (ACOT7, intron 4 of 6)	-intron (ACOT7, intron 4 of 8)	30355	ACOT7	ACOT7	NM_007274	NA	NA	ACOT7	NA	NA	NA	ATAC-seq n.s.
Interval_652	0.49589	0.383304	chr1	6339045	6339389	+	0	NA	intron (ACOT7, intron 3 of 6)	-intron (ACOT7, intron 3 of 8)	21506	ACOT7	ACOT7	NM_007274	NA	NA	ACOT7	NA	NA	NA	ATAC-seq n.s.
Interval_653	-0.0887048	0.939013	chr1	6342104	6344155	+	0	NA	intron (ACOT7, intron 2 of 6)	-intron (ACOT7, intron 2 of 8)	17594	ACOT7	ACOT7	NM_007274	NA	NA	ACOT7	NA	NA	NA	ATAC-seq n.s.
Interval_654	0.352614	0.581506	chr1	6348080	6349055	+	0	NA	intron (ACOT7, intron 2 of 6)	-intron (ACOT7, intron 2 of 8)	12156	ACOT7	ACOT7	NM_007274	NA	NA	ACOT7	NA	NA	NA	ATAC-seq n.s.
Interval_655	-0.22249	0.815399	chr1	6350233	6352466	+	0	NA	intron (ACOT7, intron 1 of 8)	-intron (ACOT7, intron 1 of 8)	9374	ACOT7	ACOT7	NM_007274	NA	NA	ACOT7	NA	NA	NA	ATAC-seq n.s.
Interval_656	-0.291927	0.738288	chr1	6354035	6354486	+	0	NA	intron (ACOT7, intron 1 of 8)	-intron (ACOT7, intron 1 of 8)	6463	ACOT7	ACOT7	NM_007274	NA	NA	ACOT7	NA	NA	NA	ATAC-seq n.s.
Interval_657	0.109443	0.907592	chr1	6358146	6360381	+	0	NA	promoter-TSS (ACOT7)	#NAME?	1460	ACOT7	ACOT7	NM_007274	NA	NA	ACOT7	NA	NA	NA	ATAC-seq n.s.
Interval_658	0.096176	0.914243	chr1	6362829	6363514	+	0	NA	intron (ACOT7, intron 1 of 8)	-intron (ACOT7, intron 1 of 8)	-2448	ACOT7	ACOT7	NM_007274	NA	NA	ACOT7	NA	NA	NA	ATAC-seq n.s.
Interval_659	1.02116	0.182022	chr1	6367351	6369246	+	0	NA	intron (ACOT7, intron 1 of 8)	-intron (ACOT7, intron 1 of 8)	-7575	ACOT7	ACOT7	NM_007274	NA	NA	ACOT7	NA	NA	NA	ATAC-seq n.s.
Interval_660	-0.340683	0.700087	chr1	6373578	6374833	+	0	NA	intron (ACOT7, intron 1 of 8)	-intron (ACOT7, intron 1 of 8)	-13482	ACOT7	ACOT7	NM_007274	NA	NA	ACOT7	NA	NA	NA	ATAC-seq n.s.
Interval_662	0.565812	0.53626	chr1	6385047	6386650	+	0	NA	promoter-TSS (ACOT7)	#NAME?	-25125	ACOT7	ACOT7	NM_007274	NA	NA	ACOT7	NA	NA	NA	ATAC-seq n.s.
Interval_663	0.282626	0.705453	chr1	6391775	6394281	+	0	NA	intron (ACOT7, intron 1 of 8)	-intron (ACOT7, intron 1 of 8)	26891	HES2	HES2	NM_019089	NA	NA	HES2	NA	NA	NA	ATAC-seq n.s.
Interval_664	0.265035	0.682117	chr1	6403951	6405478	+	0	NA	Intergenic	Intergenic	15205	HES2	HES2	NM_019089	NA	NA	HES2	NA	NA	NA	ATAC-seq n.s.
Interval_665	0.00572011	0.996356	chr1	6412565	6415597	+	0	NA	Intergenic	Intergenic	5838	HES2	HES2	NM_019089	NA	NA	HES2	NA	NA	NA	ATAC-seq n.s.
Interval_666	0.0765267	0.937924	chr1	6418457	6420354	+	0	NA	intron (HES2, intron 2 of 3)	-intron (HES2, intron 2 of 3)	514	HES2	HES2	NM_019089	NA	NA	HES2	NA	NA	NA	ATAC-seq n.s.
Interval_667	-0.0496281	0.963153	chr1	6423052	6425529	+	0	NA	promoter-TSS (ESPN)	#NAME?	-486	ESPN	ESPN	NM_031475	NA	NA	ESPN	NA	NA	NA	ATAC-seq n.s.
Interval_668	-0.23182	0.846923	chr1	6427520	6428286	+	0	NA	intron (ESPN, intron 1 of 14)	-intron (ESPN, intron 1 of 12)	1959	MIR4252	MIR4252	rna466	NA	NA	MIR4252	NA	NA	NA	ATAC-seq n.s.
Interval_669	-0.646279	0.449963	chr1	6430147	6431492	+	0	NA	promoter-TSS (MIR4252)	#NAME?	-957	MIR4252	MIR4252	rna466	NA	NA	MIR4252	NA	NA	NA	ATAC-seq n.s.
Interval_670	0.255674	0.759466	chr1	6437117	6440918	+	0	NA	intron (ESPN, intron 2 of 14)	-intron (ESPN, intron 2 of 12)	-9155	MIR4252	MIR4252	rna466	NA	NA	MIR4252	NA	NA	NA	ATAC-seq n.s.
Interval_671	-0.164794	0.860203	chr1	6444116	6449249	+	0	NA	intron (ESPN, intron 7 of 14)	-intron (ESPN, intron 7 of 12)	-16820	MIR4252	MIR4252	rna466	NA	NA	MIR4252	NA	NA	NA	ATAC-seq n.s.
Interval_672	0.0536231	0.963134	chr1	6459888	6461630	+	0	NA	TTS (TNFRSF25)	#NAME?	5436	TNFRSF25	TNFRSF25	NM_148966	NA	NA	TNFRSF25	NA	NA	NA	ATAC-seq n.s.
Interval_673	-0.517706	0.506473	chr1	6464046	6465231	+	0	NA	exon (TNFRSF25, exon 4 of 5)	-exon (TNFRSF25, exon 4 of 5)	1557	TNFRSF25	TNFRSF25	NM_148966	NA	NA	TNFRSF25	NA	NA	NA	ATAC-seq n.s.
Interval_674	0.000299404	0.999802	chr1	6465545	6466401	+	0	NA	TTS (PLEKHG5)	#NAME?	222	TNFRSF25	TNFRSF25	NM_148966	NA	NA	TNFRSF25	NA	NA	NA	ATAC-seq n.s.
Interval_675	0.597347	0.612643	chr1	6470848	6472670	+	0	NA	exon (PLEKHG5, exon 12 of 22)	-exon (PLEKHG5, exon 12 of 22)	-5564	TNFRSF25	TNFRSF25	NM_148966	NA	NA	TNFRSF25	NA	NA	NA	ATAC-seq n.s.
Interval_676	-0.411098	0.693299	chr1	6474288	6474610	+	0	NA	intron (PLEKHG5, intron 7 of 21)	-intron (PLEKHG5, intron 7 of 21)	-8254	TNFRSF25	TNFRSF25	NM_148966	NA	NA	TNFRSF25	NA	NA	NA	ATAC-seq n.s.
Interval_677	0.0282955	0.973413	chr1	6475372	6476263	+	0	NA	intron (PLEKHG5, intron 4 of 21)	-intron (PLEKHG5, intron 4 of 21)	-9622	TNFRSF25	TNFRSF25	NM_148966	NA	NA	TNFRSF25	NA	NA	NA	ATAC-seq n.s.
Interval_678	-0.222858	0.795982	chr1	6482919	6483648	+	0	NA	intron (PLEKHG5, intron 2 of 21)	-intron (PLEKHG5, intron 2 of 21)	-17088	TNFRSF25	TNFRSF25	NM_148966	NA	NA	TNFRSF25	NA	NA	NA	ATAC-seq n.s.
Interval_679	0.00249436	0.997819	chr1	6485032	6486819	+	0	NA	promoter-TSS (PLEKHG5)	#NAME?	-19730	TNFRSF25	TNFRSF25	NM_148966	NA	NA	TNFRSF25	NA	NA	NA	ATAC-seq n.s.
Interval_680	0.268934	0.72839	chr1	6489436	6491800	+	0	NA	promoter-TSS (PLEKHG5)	#NAME?	-24423	TNFRSF25	TNFRSF25	NM_148966	NA	NA	TNFRSF25	NA	NA	NA	ATAC-seq n.s.
Interval_681	0.117161	0.892088	chr1	6496629	6498439	+	0	NA	promoter-TSS (PLEKHG5)	#NAME?	22527	PLEKHG5	PLEKHG5	NM_198681	NA	NA	PLEKHG5	NA	NA	NA	ATAC-seq n.s.
Interval_682	-0.268847	0.695518	chr1	6502027	6502537	+	0	NA	intron (PLEKHG5, intron 1 of 21)	-intron (PLEKHG5, intron 1 of 21)	17779	PLEKHG5	PLEKHG5	NM_198681	NA	NA	PLEKHG5	NA	NA	NA	ATAC-seq n.s.
Interval_683	-0.290942	0.665577	chr1	6507361	6508032	+	0	NA	intron (PLEKHG5, intron 1 of 21)	-intron (PLEKHG5, intron 1 of 21)	12365	PLEKHG5	PLEKHG5	NM_198681	NA	NA	PLEKHG5	NA	NA	NA	ATAC-seq n.s.
Interval_684	-0.715884	0.407261	chr1	6510060	6510293	+	0	NA	intron (PLEKHG5, intron 1 of 21)	-intron (PLEKHG5, intron 1 of 21)	9885	PLEKHG5	PLEKHG5	NM_198681	NA	NA	PLEKHG5	NA	NA	NA	ATAC-seq n.s.
Interval_685	-0.0200128	0.988774	chr1	6512260	6513991	+	0	NA	intron (PLEKHG5, intron 1 of 21)	-intron (PLEKHG5, intron 1 of 21)	6936	PLEKHG5	PLEKHG5	NM_198681	NA	NA	PLEKHG5	NA	NA	NA	ATAC-seq n.s.
Interval_686	0.220337	0.798274	chr1	6518956	6520630	+	0	NA	exon (PLEKHG5, exon 1 of 22)	-exon (PLEKHG5, exon 1 of 22)	268	PLEKHG5	PLEKHG5	NM_198681	NA	NA	PLEKHG5	NA	NA	NA	ATAC-seq n.s.
Interval_688	0.246542	0.734354	chr1	6530417	6530825	+	0	NA	intron (NOL9, intron 6 of 8)	-intron (NOL9, intron 9 of 11)	-10560	PLEKHG5	PLEKHG5	NM_198681	NA	NA	PLEKHG5	NA	NA	NA	ATAC-seq n.s.
Interval_689	0.677455	0.193782	chr1	6546489	6547436	+	0	NA	intron (NOL9, intron 3 of 11)	-intron (NOL9, intron 3 of 11)	2685	NOL9	NOL9	NM_024654	NA	NA	NOL9	NA	NA	NA	ATAC-seq n.s.
Interval_690	0.101852	0.891024	chr1	6553775	6555678	+	0	NA	promoter-TSS (NOL9)	#NAME?	-552	TAS1R1	TAS1R1	NM_177540	NA	NA	TAS1R1	NA	NA	NA	ATAC-seq n.s.
Interval_692	0.227277	0.718771	chr1	6577764	6580777	+	0	NA	promoter-TSS (ZBTB48)	#NAME?	-729	ZBTB48	ZBTB48	XM_006710592	NA	NA	ZBTB48	NA	NA	NA	ATAC-seq n.s.
Interval_693	0.0163321	0.987719	chr1	6582073	6582510	+	0	NA	exon (ZBTB48, exon 3 of 11)	-exon (ZBTB48, exon 3 of 11)	2292	ZBTB48	ZBTB48	XM_006710592	NA	NA	ZBTB48	NA	NA	NA	ATAC-seq n.s.
Interval_694	0.193645	0.837185	chr1	6586832	6588563	+	0	NA	intron (ZBTB48, intron 7 of 10)	-intron (ZBTB48, intron 7 of 10)	7698	ZBTB48	ZBTB48	XM_006710592	NA	NA	ZBTB48	NA	NA	NA	ATAC-seq n.s.
Interval_695	0.0533963	0.95948	chr1	6589246	6589560	+	0	NA	TTS (ZBTB48)	#NAME?	9404	ZBTB48	ZBTB48	XM_006710592	NA	NA	ZBTB48	NA	NA	NA	ATAC-seq n.s.
Interval_696	-0.129588	0.908152	chr1	6595161	6595612	+	0	NA	intron (KLHL21, intron 3 of 3)	-intron (KLHL21, intron 3 of 3)	7512	KLHL21	KLHL21	XM_005263542	NA	NA	KLHL21	NA	NA	NA	ATAC-seq n.s.
Interval_697	0.19614	0.797257	chr1	6600606	6604493	+	0	NA	exon (KLHL21, exon 1 of 4)	-exon (KLHL21, exon 1 of 4)	349	KLHL21	KLHL21	XM_005263542	NA	NA	KLHL21	NA	NA	NA	ATAC-seq n.s.
Interval_698	0.133247	0.857367	chr1	6612552	6614738	+	0	NA	promoter-TSS (PHF13)	#NAME?	-51	PHF13	PHF13	NM_153812	NA	NA	PHF13	NA	NA	NA	ATAC-seq n.s.
Interval_699	-0.0712629	0.940686	chr1	6621477	6626057	+	0	NA	exon (PHF13, exon 4 of 4)	-exon (PHF13, exon 4 of 4)	-1139	THAP3	THAP3	NM_138350	NA	NA	THAP3	NA	NA	NA	ATAC-seq n.s.
Interval_700	0.124622	0.87633	chr1	6634154	6635461	+	0	NA	exon (DNAJC11, exon 16 of 16)	-exon (DNAJC11, exon 16 of 16)	9901	THAP3	THAP3	NM_138350	NA	NA	THAP3	NA	NA	NA	ATAC-seq n.s.
Interval_701	-0.290094	0.709761	chr1	6638146	6638419	+	0	NA	intron (DNAJC11, intron 12 of 15)	-intron (DNAJC11, intron 12 of 15)	13376	THAP3	THAP3	NM_138350	NA	NA	THAP3	NA	NA	NA	ATAC-seq n.s.
Interval_702	0.0407242	0.966001	chr1	6645906	6647225	+	0	NA	intron (DNAJC11, intron 7 of 15)	-intron (DNAJC11, intron 7 of 15)	21659	THAP3	THAP3	NM_138350	NA	NA	THAP3	NA	NA	NA	ATAC-seq n.s.
Interval_704	-0.113068	0.910599	chr1	6688178	6688866	+	0	NA	intron (DNAJC11, intron 1 of 15)	-intron (DNAJC11, intron 1 of 15)	13384	DNAJC11	DNAJC11	NM_018198	NA	NA	DNAJC11	NA	NA	NA	ATAC-seq n.s.
Interval_705	0.198243	0.744443	chr1	6701128	6702749	+	0	NA	promoter-TSS (DNAJC11)	#NAME?	-32	DNAJC11	DNAJC11	NM_018198	NA	NA	DNAJC11	NA	NA	NA	ATAC-seq n.s.
Interval_706	0.352256	0.68367	chr1	6715126	6715517	+	0	NA	Intergenic	Intergenic	-12206	LOC100505887	LOC100505887	rna500	NA	NA	LOC100505887	NA	NA	NA	ATAC-seq n.s.
Interval_708	-0.369391	0.692978	chr1	6724980	6725359	+	0	NA	intron (LOC100505887, intron 1 of 1)	-intron (LOC100505887, intron 1 of 1)	-2358	LOC100505887	LOC100505887	rna500	NA	NA	LOC100505887	NA	NA	NA	ATAC-seq n.s.
Interval_709	0.184651	0.869772	chr1	6735224	6735834	+	0	NA	Intergenic	Intergenic	8002	LOC100505887	LOC100505887	rna500	NA	NA	LOC100505887	NA	NA	NA	ATAC-seq n.s.
Interval_710	-0.0534366	0.962986	chr1	6743145	6744772	+	0	NA	Intergenic	Intergenic	16431	LOC100505887	LOC100505887	rna500	NA	NA	LOC100505887	NA	NA	NA	ATAC-seq n.s.
Interval_711	0.43055	0.546985	chr1	6770853	6771692	+	0	NA	Intergenic	Intergenic	-14052	CAMTA1	CAMTA1	XM_006710482	NA	NA	CAMTA1	NA	NA	NA	ATAC-seq n.s.
Interval_712	0.15616	0.832388	chr1	6784267	6785494	+	0	NA	promoter-TSS (CAMTA1)	#NAME?	-444	CAMTA1	CAMTA1	XM_006710482	NA	NA	CAMTA1	NA	NA	NA	ATAC-seq n.s.
Interval_713	0.0269997	0.978415	chr1	6794327	6796401	+	0	NA	intron (CAMTA1, intron 1 of 3)	-intron (CAMTA1, intron 1 of 3)	10040	CAMTA1	CAMTA1	XM_006710482	NA	NA	CAMTA1	NA	NA	NA	ATAC-seq n.s.
Interval_714	-0.536004	0.271476	chr1	6800471	6803529	+	0	NA	intron (CAMTA1, intron 1 of 3)	-intron (CAMTA1, intron 1 of 3)	16676	CAMTA1	CAMTA1	XM_006710482	NA	NA	CAMTA1	NA	NA	NA	ATAC-seq n.s.
Interval_717	-0.280267	0.663476	chr1	6819006	6820633	+	0	NA	intron (CAMTA1, intron 1 of 3)	-intron (CAMTA1, intron 1 of 3)	34495	CAMTA1	CAMTA1	XM_006710482	NA	NA	CAMTA1	NA	NA	NA	ATAC-seq n.s.
Interval_718	0.0867152	0.941138	chr1	6822592	6823035	+	0	NA	intron (CAMTA1, intron 2 of 5)	-intron (CAMTA1, intron 2 of 3)	37489	CAMTA1	CAMTA1	XM_006710482	NA	NA	CAMTA1	NA	NA	NA	ATAC-seq n.s.
Interval_719	-0.101647	0.936478	chr1	6832133	6833223	+	0	NA	intron (CAMTA1, intron 3 of 5)	-intron (CAMTA1, intron 3 of 3)	47354	CAMTA1	CAMTA1	XM_006710482	NA	NA	CAMTA1	NA	NA	NA	ATAC-seq n.s.
Interval_720	-0.390613	0.664752	chr1	6840446	6840953	+	0	NA	intron (CAMTA1, intron 3 of 5)	-intron (CAMTA1, intron 3 of 3)	55375	CAMTA1	CAMTA1	XM_006710482	NA	NA	CAMTA1	NA	NA	NA	ATAC-seq n.s.
Interval_722	-0.160722	0.898336	chr1	6857264	6857724	+	0	NA	intron (CAMTA1, intron 3 of 5)	-intron (CAMTA1, intron 3 of 3)	72170	CAMTA1	CAMTA1	XM_006710482	NA	NA	CAMTA1	NA	NA	NA	ATAC-seq n.s.
Interval_723	0.332987	0.699724	chr1	6859202	6860612	+	0	NA	intron (CAMTA1, intron 3 of 5)	-intron (CAMTA1, intron 3 of 3)	74583	CAMTA1	CAMTA1	XM_006710482	NA	NA	CAMTA1	NA	NA	NA	ATAC-seq n.s.
Interval_724	0.432635	0.531533	chr1	6864065	6864541	+	0	NA	intron (CAMTA1, intron 3 of 5)	-intron (CAMTA1, intron 3 of 3)	78979	CAMTA1	CAMTA1	XM_006710482	NA	NA	CAMTA1	NA	NA	NA	ATAC-seq n.s.
Interval_725	0.532363	0.553486	chr1	6867830	6870823	+	0	NA	intron (CAMTA1, intron 3 of 5)	-intron (CAMTA1, intron 3 of 3)	84002	CAMTA1	CAMTA1	XM_006710482	NA	NA	CAMTA1	NA	NA	NA	ATAC-seq n.s.
Interval_726	-0.0628236	0.948919	chr1	6877928	6879481	+	0	NA	intron (CAMTA1, intron 3 of 3)	-intron (CAMTA1, intron 3 of 3)	93380	CAMTA1	CAMTA1	XM_006710482	NA	NA	CAMTA1	NA	NA	NA	ATAC-seq n.s.
Interval_727	0.469427	0.662189	chr1	6880626	6882825	+	0	NA	intron (CAMTA1, intron 3 of 3)	-intron (CAMTA1, intron 3 of 3)	96401	CAMTA1	CAMTA1	XM_006710482	NA	NA	CAMTA1	NA	NA	NA	ATAC-seq n.s.
Interval_729	0.0129761	0.988519	chr1	6890007	6890911	+	0	NA	intron (CAMTA1, intron 3 of 5)	-intron (CAMTA1, intron 3 of 22)	105135	CAMTA1	CAMTA1	XM_006710482	NA	NA	CAMTA1	NA	NA	NA	ATAC-seq n.s.
Interval_730	0.588836	0.502419	chr1	6897281	6897570	+	0	NA	intron (CAMTA1, intron 3 of 5)	-intron (CAMTA1, intron 3 of 22)	112101	CAMTA1	CAMTA1	XM_006710482	NA	NA	CAMTA1	NA	NA	NA	ATAC-seq n.s.
Interval_731	-0.888309	0.244429	chr1	6899209	6900343	+	0	NA	intron (CAMTA1, intron 3 of 5)	-intron (CAMTA1, intron 3 of 22)	114452	CAMTA1	CAMTA1	XM_006710482	NA	NA	CAMTA1	NA	NA	NA	ATAC-seq n.s.
Interval_732	-0.084355	0.936444	chr1	6904321	6906413	+	0	NA	intron (CAMTA1, intron 3 of 5)	-intron (CAMTA1, intron 3 of 22)	120043	CAMTA1	CAMTA1	XM_006710482	NA	NA	CAMTA1	NA	NA	NA	ATAC-seq n.s.
Interval_733	-0.280164	0.821911	chr1	6909551	6910635	+	0	NA	intron (CAMTA1, intron 3 of 5)	-intron (CAMTA1, intron 3 of 22)	124769	CAMTA1	CAMTA1	XM_006710482	NA	NA	CAMTA1	NA	NA	NA	ATAC-seq n.s.
Interval_735	0.354218	0.746701	chr1	6914909	6915661	+	0	NA	intron (CAMTA1, intron 3 of 5)	-intron (CAMTA1, intron 3 of 22)	129961	CAMTA1	CAMTA1	XM_006710482	NA	NA	CAMTA1	NA	NA	NA	ATAC-seq n.s.
Interval_736	-0.349735	0.795583	chr1	6916148	6916405	+	0	NA	intron (CAMTA1, intron 3 of 5)	-intron (CAMTA1, intron 3 of 22)	130952	CAMTA1	CAMTA1	XM_006710482	NA	NA	CAMTA1	NA	NA	NA	ATAC-seq n.s.
Interval_737	-0.409151	0.654793	chr1	6917206	6917770	+	0	NA	intron (CAMTA1, intron 3 of 5)	-intron (CAMTA1, intron 3 of 22)	132164	CAMTA1	CAMTA1	XM_006710482	NA	NA	CAMTA1	NA	NA	NA	ATAC-seq n.s.
Interval_738	-0.3787	0.837311	chr1	6918593	6919151	+	0	NA	intron (CAMTA1, intron 3 of 5)	-intron (CAMTA1, intron 3 of 22)	132899	LOC100129476	LOC100129476	rna506	NA	NA	LOC100129476	NA	NA	NA	ATAC-seq n.s.
Interval_739	-0.032835	0.984882	chr1	6922436	6923141	+	0	NA	intron (CAMTA1, intron 3 of 5)	-intron (CAMTA1, intron 3 of 22)	128983	LOC100129476	LOC100129476	rna506	NA	NA	LOC100129476	NA	NA	NA	ATAC-seq n.s.
Interval_740	-0.398141	0.691174	chr1	6927318	6928920	+	0	NA	intron (CAMTA1, intron 3 of 5)	-intron (CAMTA1, intron 3 of 22)	123652	LOC100129476	LOC100129476	rna506	NA	NA	LOC100129476	NA	NA	NA	ATAC-seq n.s.
Interval_741	-0.412354	0.637654	chr1	6934466	6935192	+	0	NA	intron (CAMTA1, intron 3 of 5)	-intron (CAMTA1, intron 3 of 22)	116942	LOC100129476	LOC100129476	rna506	NA	NA	LOC100129476	NA	NA	NA	ATAC-seq n.s.
Interval_742	0.0907693	0.92747	chr1	6935330	6936108	+	0	NA	intron (CAMTA1, intron 3 of 5)	-intron (CAMTA1, intron 3 of 22)	116052	LOC100129476	LOC100129476	rna506	NA	NA	LOC100129476	NA	NA	NA	ATAC-seq n.s.
Interval_743	-0.0994192	0.922942	chr1	6949395	6950164	+	0	NA	intron (CAMTA1, intron 3 of 5)	-intron (CAMTA1, intron 3 of 22)	101992	LOC100129476	LOC100129476	rna506	NA	NA	LOC100129476	NA	NA	NA	ATAC-seq n.s.
Interval_744	-0.256304	0.828103	chr1	6955305	6956007	+	0	NA	intron (CAMTA1, intron 3 of 5)	-intron (CAMTA1, intron 3 of 22)	96115	LOC100129476	LOC100129476	rna506	NA	NA	LOC100129476	NA	NA	NA	ATAC-seq n.s.
Interval_745	-1.14457	0.176363	chr1	6959045	6960952	+	0	NA	intron (CAMTA1, intron 3 of 5)	-intron (CAMTA1, intron 3 of 22)	91773	LOC100129476	LOC100129476	rna506	NA	NA	LOC100129476	NA	NA	NA	ATAC-seq n.s.
Interval_746	0.781112	0.460341	chr1	6961932	6963884	+	0	NA	intron (CAMTA1, intron 3 of 5)	-intron (CAMTA1, intron 3 of 22)	88863	LOC100129476	LOC100129476	rna506	NA	NA	LOC100129476	NA	NA	NA	ATAC-seq n.s.
Interval_747	-0.217263	0.82267	chr1	6967593	6968642	+	0	NA	intron (CAMTA1, intron 3 of 5)	-intron (CAMTA1, intron 3 of 22)	83654	LOC100129476	LOC100129476	rna506	NA	NA	LOC100129476	NA	NA	NA	ATAC-seq n.s.
Interval_748	-0.558647	0.587153	chr1	6998132	6998607	+	0	NA	intron (CAMTA1, intron 3 of 5)	-intron (CAMTA1, intron 3 of 22)	53402	LOC100129476	LOC100129476	rna506	NA	NA	LOC100129476	NA	NA	NA	ATAC-seq n.s.
Interval_749	0.23149	0.830651	chr1	7018816	7019816	+	0	NA	intron (CAMTA1, intron 3 of 5)	-intron (CAMTA1, intron 3 of 22)	32455	LOC100129476	LOC100129476	rna506	NA	NA	LOC100129476	NA	NA	NA	ATAC-seq n.s.
Interval_750	0.0812493	0.943893	chr1	7042446	7043162	+	0	NA	intron (CAMTA1, intron 3 of 5)	-intron (CAMTA1, intron 3 of 22)	8967	LOC100129476	LOC100129476	rna506	NA	NA	LOC100129476	NA	NA	NA	ATAC-seq n.s.
Interval_751	-0.426001	0.645992	chr1	7046259	7046920	+	0	NA	intron (CAMTA1, intron 3 of 5)	-intron (CAMTA1, intron 3 of 22)	5182	LOC100129476	LOC100129476	rna506	NA	NA	LOC100129476	NA	NA	NA	ATAC-seq n.s.
Interval_752	-0.268937	0.678703	chr1	7070056	7070730	+	0	NA	intron (CAMTA1, intron 3 of 5)	-intron (CAMTA1, intron 3 of 22)	-18622	LOC100129476	LOC100129476	rna506	NA	NA	LOC100129476	NA	NA	NA	ATAC-seq n.s.
Interval_754	-0.140383	0.929887	chr1	7117433	7118344	+	0	NA	intron (CAMTA1, intron 4 of 5)	-intron (CAMTA1, intron 4 of 22)	-66117	LOC100129476	LOC100129476	rna506	NA	NA	LOC100129476	NA	NA	NA	ATAC-seq n.s.
Interval_755	-0.372493	0.74433	chr1	7121538	7122036	+	0	NA	intron (CAMTA1, intron 4 of 5)	-intron (CAMTA1, intron 4 of 22)	-70016	LOC100129476	LOC100129476	rna506	NA	NA	LOC100129476	NA	NA	NA	ATAC-seq n.s.
Interval_756	-0.242962	0.851662	chr1	7134705	7135551	+	0	NA	intron (CAMTA1, intron 4 of 5)	-intron (CAMTA1, intron 4 of 22)	-83357	LOC100129476	LOC100129476	rna506	NA	NA	LOC100129476	NA	NA	NA	ATAC-seq n.s.
Interval_757	-0.689585	0.466295	chr1	7135805	7136850	+	0	NA	intron (CAMTA1, intron 4 of 5)	-intron (CAMTA1, intron 4 of 22)	-84556	LOC100129476	LOC100129476	rna506	NA	NA	LOC100129476	NA	NA	NA	ATAC-seq n.s.
Interval_758	-0.959787	0.33872	chr1	7141411	7142037	+	0	NA	intron (CAMTA1, intron 4 of 5)	-intron (CAMTA1, intron 4 of 22)	-89953	LOC100129476	LOC100129476	rna506	NA	NA	LOC100129476	NA	NA	NA	ATAC-seq n.s.
Interval_759	-0.236207	0.791793	chr1	7148276	7148874	+	0	NA	intron (CAMTA1, intron 4 of 5)	-intron (CAMTA1, intron 4 of 22)	-96804	LOC100129476	LOC100129476	rna506	NA	NA	LOC100129476	NA	NA	NA	ATAC-seq n.s.
Interval_760	-0.743226	0.368023	chr1	7148981	7150103	+	0	NA	intron (CAMTA1, intron 4 of 5)	-intron (CAMTA1, intron 4 of 22)	-97771	LOC100129476	LOC100129476	rna506	NA	NA	LOC100129476	NA	NA	NA	ATAC-seq n.s.
Interval_761	0.236622	0.783065	chr1	7198820	7199537	+	0	NA	intron (CAMTA1, intron 4 of 5)	-intron (CAMTA1, intron 4 of 22)	-147407	LOC100129476	LOC100129476	rna506	NA	NA	LOC100129476	NA	NA	NA	ATAC-seq n.s.
Interval_762	-0.221605	0.863056	chr1	7207836	7208486	+	0	NA	intron (CAMTA1, intron 4 of 5)	-intron (CAMTA1, intron 4 of 22)	-156390	LOC100129476	LOC100129476	rna506	NA	NA	LOC100129476	NA	NA	NA	ATAC-seq n.s.
Interval_763	-0.312391	0.787344	chr1	7223506	7225036	+	0	NA	intron (CAMTA1, intron 4 of 5)	-intron (CAMTA1, intron 4 of 22)	-172500	LOC100129476	LOC100129476	rna506	NA	NA	LOC100129476	NA	NA	NA	ATAC-seq n.s.
Interval_764	-0.520761	0.554885	chr1	7228656	7229222	+	0	NA	intron (CAMTA1, intron 4 of 5)	-intron (CAMTA1, intron 4 of 22)	-177168	LOC100129476	LOC100129476	rna506	NA	NA	LOC100129476	NA	NA	NA	ATAC-seq n.s.
Interval_765	0.0046131	0.997053	chr1	7229944	7230335	+	0	NA	intron (CAMTA1, intron 4 of 5)	-intron (CAMTA1, intron 4 of 22)	-178368	LOC100129476	LOC100129476	rna506	NA	NA	LOC100129476	NA	NA	NA	ATAC-seq n.s.
Interval_766	0.486739	0.640851	chr1	7230563	7231058	+	0	NA	intron (CAMTA1, intron 4 of 5)	-intron (CAMTA1, intron 4 of 22)	-179039	LOC100129476	LOC100129476	rna506	NA	NA	LOC100129476	NA	NA	NA	ATAC-seq n.s.
Interval_767	-0.348954	0.780627	chr1	7262576	7263158	+	0	NA	intron (CAMTA1, intron 5 of 22)	-intron (CAMTA1, intron 5 of 22)	178647	LOC101928836	LOC101928836	rna507	NA	NA	LOC101928836	NA	NA	NA	ATAC-seq n.s.
Interval_768	-0.0266772	0.987577	chr1	7265090	7266761	+	0	NA	intron (CAMTA1, intron 5 of 22)	-intron (CAMTA1, intron 5 of 22)	175589	LOC101928836	LOC101928836	rna507	NA	NA	LOC101928836	NA	NA	NA	ATAC-seq n.s.
Interval_769	1.41659	0.0968755	chr1	7277920	7278391	+	0	NA	intron (CAMTA1, intron 5 of 22)	-intron (CAMTA1, intron 5 of 22)	163359	LOC101928836	LOC101928836	rna507	NA	NA	LOC101928836	NA	NA	NA	ATAC-seq n.s.
Interval_770	1.29835	0.0999575	chr1	7282752	7283407	+	0	NA	intron (CAMTA1, intron 5 of 22)	-intron (CAMTA1, intron 5 of 22)	158435	LOC101928836	LOC101928836	rna507	NA	NA	LOC101928836	NA	NA	NA	ATAC-seq n.s.
Interval_771	0.0450699	0.971179	chr1	7291367	7292445	+	0	NA	intron (CAMTA1, intron 5 of 22)	-intron (CAMTA1, intron 5 of 22)	149608	LOC101928836	LOC101928836	rna507	NA	NA	LOC101928836	NA	NA	NA	ATAC-seq n.s.
Interval_772	-0.244566	0.823673	chr1	7294004	7295197	+	0	NA	intron (CAMTA1, intron 5 of 22)	-intron (CAMTA1, intron 5 of 22)	146914	LOC101928836	LOC101928836	rna507	NA	NA	LOC101928836	NA	NA	NA	ATAC-seq n.s.
Interval_773	0.117286	0.903431	chr1	7298984	7300252	+	0	NA	intron (CAMTA1, intron 5 of 22)	-intron (CAMTA1, intron 5 of 22)	141896	LOC101928836	LOC101928836	rna507	NA	NA	LOC101928836	NA	NA	NA	ATAC-seq n.s.
Interval_774	0.283392	0.781528	chr1	7301124	7301724	+	0	NA	intron (CAMTA1, intron 5 of 22)	-intron (CAMTA1, intron 5 of 22)	140090	LOC101928836	LOC101928836	rna507	NA	NA	LOC101928836	NA	NA	NA	ATAC-seq n.s.
Interval_776	-0.356367	0.749699	chr1	7313193	7313712	+	0	NA	intron (CAMTA1, intron 5 of 22)	-intron (CAMTA1, intron 5 of 22)	128062	LOC101928836	LOC101928836	rna507	NA	NA	LOC101928836	NA	NA	NA	ATAC-seq n.s.
Interval_777	0.758535	0.465134	chr1	7315435	7315828	+	0	NA	intron (CAMTA1, intron 5 of 22)	-intron (CAMTA1, intron 5 of 22)	125883	LOC101928836	LOC101928836	rna507	NA	NA	LOC101928836	NA	NA	NA	ATAC-seq n.s.
Interval_778	0.704732	0.467947	chr1	7317619	7318182	+	0	NA	intron (CAMTA1, intron 5 of 22)	-intron (CAMTA1, intron 5 of 22)	123614	LOC101928836	LOC101928836	rna507	NA	NA	LOC101928836	NA	NA	NA	ATAC-seq n.s.
Interval_779	-0.264692	0.839248	chr1	7325998	7326900	+	0	NA	intron (CAMTA1, intron 5 of 22)	-intron (CAMTA1, intron 5 of 22)	115065	LOC101928836	LOC101928836	rna507	NA	NA	LOC101928836	NA	NA	NA	ATAC-seq n.s.
Interval_780	0.44724	0.686394	chr1	7331724	7333092	+	0	NA	intron (CAMTA1, intron 5 of 22)	-intron (CAMTA1, intron 5 of 22)	109106	LOC101928836	LOC101928836	rna507	NA	NA	LOC101928836	NA	NA	NA	ATAC-seq n.s.
Interval_781	-0.623674	0.521506	chr1	7334377	7336263	+	0	NA	intron (CAMTA1, intron 5 of 22)	-intron (CAMTA1, intron 5 of 22)	106194	LOC101928836	LOC101928836	rna507	NA	NA	LOC101928836	NA	NA	NA	ATAC-seq n.s.
Interval_782	0.21038	0.874626	chr1	7339887	7340437	+	0	NA	intron (CAMTA1, intron 5 of 22)	-intron (CAMTA1, intron 5 of 22)	101352	LOC101928836	LOC101928836	rna507	NA	NA	LOC101928836	NA	NA	NA	ATAC-seq n.s.
Interval_783	0.551332	0.561673	chr1	7341068	7341883	+	0	NA	intron (CAMTA1, intron 5 of 22)	-intron (CAMTA1, intron 5 of 22)	100039	LOC101928836	LOC101928836	rna507	NA	NA	LOC101928836	NA	NA	NA	ATAC-seq n.s.
Interval_784	-0.25286	0.850338	chr1	7346786	7347322	+	0	NA	intron (CAMTA1, intron 5 of 22)	-intron (CAMTA1, intron 5 of 22)	94460	LOC101928836	LOC101928836	rna507	NA	NA	LOC101928836	NA	NA	NA	ATAC-seq n.s.
Interval_785	-0.353442	0.75052	chr1	7350366	7351408	+	0	NA	intron (CAMTA1, intron 5 of 22)	-intron (CAMTA1, intron 5 of 22)	90627	LOC101928836	LOC101928836	rna507	NA	NA	LOC101928836	NA	NA	NA	ATAC-seq n.s.
Interval_786	0.318447	0.815399	chr1	7352039	7352863	+	0	NA	intron (CAMTA1, intron 5 of 22)	-intron (CAMTA1, intron 5 of 22)	89063	LOC101928836	LOC101928836	rna507	NA	NA	LOC101928836	NA	NA	NA	ATAC-seq n.s.
Interval_787	-0.795025	0.246351	chr1	7361227	7361875	+	0	NA	intron (CAMTA1, intron 5 of 22)	-intron (CAMTA1, intron 5 of 22)	79963	LOC101928836	LOC101928836	rna507	NA	NA	LOC101928836	NA	NA	NA	ATAC-seq n.s.
Interval_788	-0.512604	0.504212	chr1	7366724	7368955	+	0	NA	intron (CAMTA1, intron 5 of 22)	-intron (CAMTA1, intron 5 of 22)	73675	LOC101928836	LOC101928836	rna507	NA	NA	LOC101928836	NA	NA	NA	ATAC-seq n.s.
Interval_789	0.221359	0.865019	chr1	7373976	7374536	+	0	NA	intron (CAMTA1, intron 5 of 22)	-intron (CAMTA1, intron 5 of 22)	67258	LOC101928836	LOC101928836	rna507	NA	NA	LOC101928836	NA	NA	NA	ATAC-seq n.s.
Interval_790	0.132511	0.919745	chr1	7378124	7380136	+	0	NA	intron (CAMTA1, intron 5 of 22)	-intron (CAMTA1, intron 5 of 22)	62384	LOC101928836	LOC101928836	rna507	NA	NA	LOC101928836	NA	NA	NA	ATAC-seq n.s.
Interval_791	-0.321289	0.767322	chr1	7387456	7390120	+	0	NA	intron (CAMTA1, intron 5 of 22)	-intron (CAMTA1, intron 5 of 22)	52726	LOC101928836	LOC101928836	rna507	NA	NA	LOC101928836	NA	NA	NA	ATAC-seq n.s.
Interval_792	0.175812	0.905529	chr1	7401674	7402907	+	0	NA	intron (CAMTA1, intron 5 of 22)	-intron (CAMTA1, intron 5 of 22)	39224	LOC101928836	LOC101928836	rna507	NA	NA	LOC101928836	NA	NA	NA	ATAC-seq n.s.
Interval_793	-0.148443	0.910456	chr1	7420379	7420863	+	0	NA	intron (CAMTA1, intron 5 of 22)	-intron (CAMTA1, intron 5 of 22)	20893	LOC101928836	LOC101928836	rna507	NA	NA	LOC101928836	NA	NA	NA	ATAC-seq n.s.
Interval_795	0.231624	0.814703	chr1	7440360	7440970	+	0	NA	TTS (LOC101928836)	#NAME?	849	LOC101928836	LOC101928836	rna507	NA	NA	LOC101928836	NA	NA	NA	ATAC-seq n.s.
Interval_796	0.276284	0.902122	chr1	7446809	7448526	+	0	NA	intron (CAMTA1, intron 5 of 22)	-intron (CAMTA1, intron 5 of 22)	-6153	LOC101928836	LOC101928836	rna507	NA	NA	LOC101928836	NA	NA	NA	ATAC-seq n.s.
Interval_797	0.543845	0.475034	chr1	7455012	7458658	+	0	NA	intron (CAMTA1, intron 5 of 22)	-intron (CAMTA1, intron 5 of 22)	-15321	LOC101928836	LOC101928836	rna507	NA	NA	LOC101928836	NA	NA	NA	ATAC-seq n.s.
Interval_798	-0.182591	0.884277	chr1	7469254	7472140	+	0	NA	intron (CAMTA1, intron 6 of 22)	-intron (CAMTA1, intron 6 of 22)	-29183	LOC101928836	LOC101928836	rna507	NA	NA	LOC101928836	NA	NA	NA	ATAC-seq n.s.
Interval_799	0.266928	0.802656	chr1	7474963	7475318	+	0	NA	intron (CAMTA1, intron 6 of 22)	-intron (CAMTA1, intron 6 of 22)	-33626	LOC101928836	LOC101928836	rna507	NA	NA	LOC101928836	NA	NA	NA	ATAC-seq n.s.
Interval_800	-0.824081	0.323237	chr1	7478255	7479672	+	0	NA	intron (CAMTA1, intron 6 of 22)	-intron (CAMTA1, intron 6 of 22)	-37449	LOC101928836	LOC101928836	rna507	NA	NA	LOC101928836	NA	NA	NA	ATAC-seq n.s.
Interval_801	-0.893691	0.319561	chr1	7481454	7482055	+	0	NA	intron (CAMTA1, intron 6 of 22)	-intron (CAMTA1, intron 6 of 22)	-40240	LOC101928836	LOC101928836	rna507	NA	NA	LOC101928836	NA	NA	NA	ATAC-seq n.s.
Interval_802	-0.39627	0.724	chr1	7490587	7492219	+	0	NA	intron (CAMTA1, intron 6 of 22)	-intron (CAMTA1, intron 6 of 22)	-49889	LOC101928836	LOC101928836	rna507	NA	NA	LOC101928836	NA	NA	NA	ATAC-seq n.s.
Interval_803	-0.586564	0.53452	chr1	7493821	7494248	+	0	NA	intron (CAMTA1, intron 6 of 22)	-intron (CAMTA1, intron 6 of 22)	-52520	LOC101928836	LOC101928836	rna507	NA	NA	LOC101928836	NA	NA	NA	ATAC-seq n.s.
Interval_804	-1.14366	0.179736	chr1	7510546	7511653	+	0	NA	intron (CAMTA1, intron 6 of 22)	-intron (CAMTA1, intron 6 of 22)	-69585	LOC101928836	LOC101928836	rna507	NA	NA	LOC101928836	NA	NA	NA	ATAC-seq n.s.
Interval_805	0.190448	0.828443	chr1	7526583	7527548	+	0	NA	intron (CAMTA1, intron 6 of 22)	-intron (CAMTA1, intron 6 of 22)	-85551	LOC101928836	LOC101928836	rna507	NA	NA	LOC101928836	NA	NA	NA	ATAC-seq n.s.
Interval_806	0.00265205	0.998605	chr1	7539440	7540230	+	0	NA	intron (CAMTA1, intron 6 of 22)	-intron (CAMTA1, intron 6 of 22)	-98321	LOC101928836	LOC101928836	rna507	NA	NA	LOC101928836	NA	NA	NA	ATAC-seq n.s.
Interval_807	0.0290631	0.983439	chr1	7548431	7550187	+	0	NA	intron (CAMTA1, intron 6 of 22)	-intron (CAMTA1, intron 6 of 22)	-107795	LOC101928836	LOC101928836	rna507	NA	NA	LOC101928836	NA	NA	NA	ATAC-seq n.s.
Interval_808	-0.0943043	0.914345	chr1	7552306	7552867	+	0	NA	intron (CAMTA1, intron 6 of 22)	-intron (CAMTA1, intron 6 of 22)	-111072	LOC101928836	LOC101928836	rna507	NA	NA	LOC101928836	NA	NA	NA	ATAC-seq n.s.
Interval_809	0.114109	0.894954	chr1	7557998	7559229	+	0	NA	intron (CAMTA1, intron 6 of 22)	-intron (CAMTA1, intron 6 of 22)	-117099	LOC101928836	LOC101928836	rna507	NA	NA	LOC101928836	NA	NA	NA	ATAC-seq n.s.
Interval_810	0.239466	0.801692	chr1	7561349	7561812	+	0	NA	intron (CAMTA1, intron 6 of 22)	-intron (CAMTA1, intron 6 of 22)	-120066	LOC101928836	LOC101928836	rna507	NA	NA	LOC101928836	NA	NA	NA	ATAC-seq n.s.
Interval_811	0.56586	0.637568	chr1	7563656	7564598	+	0	NA	intron (CAMTA1, intron 6 of 22)	-intron (CAMTA1, intron 6 of 22)	-122613	LOC101928836	LOC101928836	rna507	NA	NA	LOC101928836	NA	NA	NA	ATAC-seq n.s.
Interval_813	-0.0466262	0.979506	chr1	7572629	7575252	+	0	NA	intron (CAMTA1, intron 6 of 22)	-intron (CAMTA1, intron 6 of 22)	-132426	LOC101928836	LOC101928836	rna507	NA	NA	LOC101928836	NA	NA	NA	ATAC-seq n.s.
Interval_814	0.150766	0.877949	chr1	7581083	7582119	+	0	NA	intron (CAMTA1, intron 6 of 22)	-intron (CAMTA1, intron 6 of 22)	-140087	LOC101928836	LOC101928836	rna507	NA	NA	LOC101928836	NA	NA	NA	ATAC-seq n.s.
Interval_815	0.215248	0.830848	chr1	7594441	7594749	+	0	NA	intron (CAMTA1, intron 6 of 22)	-intron (CAMTA1, intron 6 of 22)	-153081	LOC101928836	LOC101928836	rna507	NA	NA	LOC101928836	NA	NA	NA	ATAC-seq n.s.
Interval_816	-0.600402	0.470257	chr1	7616264	7617523	+	0	NA	intron (CAMTA1, intron 6 of 22)	-intron (CAMTA1, intron 6 of 22)	-154376	VAMP3	VAMP3	NM_004781	NA	NA	VAMP3	NA	NA	NA	ATAC-seq n.s.
Interval_818	0.172807	0.810423	chr1	7645055	7647700	+	0	NA	intron (CAMTA1, intron 7 of 22)	-intron (CAMTA1, intron 7 of 22)	-124892	VAMP3	VAMP3	NM_004781	NA	NA	VAMP3	NA	NA	NA	ATAC-seq n.s.
Interval_819	-0.395587	0.699981	chr1	7648862	7649453	+	0	NA	intron (CAMTA1, intron 7 of 22)	-intron (CAMTA1, intron 7 of 22)	-122112	VAMP3	VAMP3	NM_004781	NA	NA	VAMP3	NA	NA	NA	ATAC-seq n.s.
Interval_820	0.33462	0.542681	chr1	7667335	7668160	+	0	NA	intron (CAMTA1, intron 9 of 22)	-intron (CAMTA1, intron 9 of 22)	-103522	VAMP3	VAMP3	NM_004781	NA	NA	VAMP3	NA	NA	NA	ATAC-seq n.s.
Interval_821	0.494928	0.40701	chr1	7669442	7670189	+	0	NA	intron (CAMTA1, intron 9 of 22)	-intron (CAMTA1, intron 9 of 22)	-101454	VAMP3	VAMP3	NM_004781	NA	NA	VAMP3	NA	NA	NA	ATAC-seq n.s.
Interval_822	0.671568	0.236309	chr1	7679851	7681089	+	0	NA	intron (CAMTA1, intron 11 of 22)	-intron (CAMTA1, intron 11 of 22)	-90799	VAMP3	VAMP3	NM_004781	NA	NA	VAMP3	NA	NA	NA	ATAC-seq n.s.
Interval_823	0.411202	0.454093	chr1	7703544	7705867	+	0	NA	promoter-TSS (CAMTA1)	#NAME?	-66564	VAMP3	VAMP3	NM_004781	NA	NA	VAMP3	NA	NA	NA	ATAC-seq n.s.
Interval_824	0.657037	0.490416	chr1	7716818	7718100	+	0	NA	intron (CAMTA1, intron 1 of 13)	-intron (CAMTA1, intron 11 of 22)	-53810	VAMP3	VAMP3	NM_004781	NA	NA	VAMP3	NA	NA	NA	ATAC-seq n.s.
Interval_825	0.750368	0.212793	chr1	7726586	7727687	+	0	NA	intron (CAMTA1, intron 1 of 13)	-intron (CAMTA1, intron 11 of 22)	-44133	VAMP3	VAMP3	NM_004781	NA	NA	VAMP3	NA	NA	NA	ATAC-seq n.s.
Interval_826	-0.527394	0.680479	chr1	7745690	7746352	+	0	NA	exon (CAMTA1, exon 18 of 23)	-exon (CAMTA1, exon 18 of 23)	-25248	VAMP3	VAMP3	NM_004781	NA	NA	VAMP3	NA	NA	NA	ATAC-seq n.s.
Interval_827	0.0591224	0.95541	chr1	7752253	7753560	+	0	NA	intron (CAMTA1, intron 12 of 13)	-intron (CAMTA1, intron 21 of 22)	-18363	VAMP3	VAMP3	NM_004781	NA	NA	VAMP3	NA	NA	NA	ATAC-seq n.s.
Interval_828	0.353607	0.506604	chr1	7770523	7772361	+	0	NA	intron (VAMP3, intron 1 of 4)	-intron (VAMP3, intron 1 of 4)	173	VAMP3	VAMP3	NM_004781	NA	NA	VAMP3	NA	NA	NA	ATAC-seq n.s.
Interval_829	0.229979	0.727869	chr1	7783175	7784730	+	0	NA	promoter-TSS (PER3)	#NAME?	-2798	PER3	PER3	XM_005263520	NA	NA	PER3	NA	NA	NA	ATAC-seq n.s.
Interval_830	-0.122549	0.905403	chr1	7787033	7787569	+	0	NA	intron (PER3, intron 2 of 19)	-intron (PER3, intron 3 of 20)	551	PER3	PER3	XM_005263520	NA	NA	PER3	NA	NA	NA	ATAC-seq n.s.
Interval_831	0.00563247	0.996976	chr1	7790689	7791087	+	0	NA	intron (PER3, intron 4 of 20)	-intron (PER3, intron 4 of 20)	4138	PER3	PER3	XM_005263520	NA	NA	PER3	NA	NA	NA	ATAC-seq n.s.
Interval_834	0.889154	0.195673	chr1	7885081	7886956	+	0	NA	Intergenic	Intergenic	-32527	UTS2	UTS2	NM_021995	NA	NA	UTS2	NA	NA	NA	ATAC-seq n.s.
Interval_835	0.887107	0.169649	chr1	7892145	7894736	+	0	NA	Intergenic	Intergenic	-39949	UTS2	UTS2	NM_021995	NA	NA	UTS2	NA	NA	NA	ATAC-seq n.s.
Interval_836	0.36694	0.454714	chr1	7901176	7903012	+	0	NA	Intergenic	Intergenic	38868	TNFRSF9	TNFRSF9	NM_001561	NA	NA	TNFRSF9	NA	NA	NA	ATAC-seq n.s.
Interval_838	0.230245	0.812763	chr1	7929791	7931489	+	0	NA	intron (TNFRSF9, intron 7 of 7)	-intron (TNFRSF9, intron 8 of 8)	10322	TNFRSF9	TNFRSF9	NM_001561	NA	NA	TNFRSF9	NA	NA	NA	ATAC-seq n.s.
Interval_839	-0.165683	0.819072	chr1	7940809	7943047	+	0	NA	promoter-TSS (TNFRSF9)	#NAME?	-966	TNFRSF9	TNFRSF9	NM_001561	NA	NA	TNFRSF9	NA	NA	NA	ATAC-seq n.s.
Interval_841	0.185717	0.823363	chr1	7948641	7949256	+	0	NA	Intergenic	Intergenic	-7986	TNFRSF9	TNFRSF9	NM_001561	NA	NA	TNFRSF9	NA	NA	NA	ATAC-seq n.s.
Interval_842	0.221158	0.74975	chr1	7953639	7954879	+	0	NA	Intergenic	Intergenic	-7663	PARK7	PARK7	NM_001123377	NA	NA	PARK7	NA	NA	NA	ATAC-seq n.s.
Interval_843	0.316204	0.565822	chr1	7960876	7962189	+	0	NA	promoter-TSS (PARK7)	#NAME?	-390	PARK7	PARK7	NM_001123377	NA	NA	PARK7	NA	NA	NA	ATAC-seq n.s.
Interval_844	0.445932	0.500415	chr1	7967273	7967893	+	0	NA	intron (PARK7, intron 3 of 6)	-intron (PARK7, intron 3 of 6)	5661	PARK7	PARK7	NM_001123377	NA	NA	PARK7	NA	NA	NA	ATAC-seq n.s.
Interval_845	0.31261	0.791191	chr1	7970691	7971589	+	0	NA	intron (PARK7, intron 5 of 6)	-intron (PARK7, intron 5 of 6)	9218	PARK7	PARK7	NM_001123377	NA	NA	PARK7	NA	NA	NA	ATAC-seq n.s.
Interval_846	0.00564193	0.996976	chr1	7974789	7976071	+	0	NA	intron (PARK7, intron 5 of 6)	-intron (PARK7, intron 5 of 6)	13508	PARK7	PARK7	NM_001123377	NA	NA	PARK7	NA	NA	NA	ATAC-seq n.s.
Interval_847	0.420586	0.504832	chr1	7978147	7978508	+	0	NA	intron (PARK7, intron 6 of 6)	-intron (PARK7, intron 6 of 6)	16405	PARK7	PARK7	NM_001123377	NA	NA	PARK7	NA	NA	NA	ATAC-seq n.s.
Interval_848	0.215847	0.830707	chr1	7981215	7984216	+	0	NA	intron (PARK7, intron 6 of 6)	-intron (PARK7, intron 6 of 6)	20793	PARK7	PARK7	NM_001123377	NA	NA	PARK7	NA	NA	NA	ATAC-seq n.s.
Interval_849	0.545402	0.454039	chr1	7987673	7988121	+	0	NA	Intergenic	Intergenic	25975	PARK7	PARK7	NM_001123377	NA	NA	PARK7	NA	NA	NA	ATAC-seq n.s.
Interval_850	0.709893	0.301734	chr1	7991766	7992114	+	0	NA	Intergenic	Intergenic	30018	PARK7	PARK7	NM_001123377	NA	NA	PARK7	NA	NA	NA	ATAC-seq n.s.
Interval_851	0.199679	0.792566	chr1	7993450	7994005	+	0	NA	Intergenic	Intergenic	28682	ERRFI1	ERRFI1	NM_018948	NA	NA	ERRFI1	NA	NA	NA	ATAC-seq n.s.
Interval_852	0.344339	0.668596	chr1	8004034	8006790	+	0	NA	Intergenic	Intergenic	16997	ERRFI1	ERRFI1	NM_018948	NA	NA	ERRFI1	NA	NA	NA	ATAC-seq n.s.
Interval_853	0.763049	0.242057	chr1	8010120	8010407	+	0	NA	Intergenic	Intergenic	12146	ERRFI1	ERRFI1	NM_018948	NA	NA	ERRFI1	NA	NA	NA	ATAC-seq n.s.
Interval_854	0.751771	0.253332	chr1	8012448	8020587	+	0	NA	intron (ERRFI1, intron 1 of 3)	-intron (ERRFI1, intron 1 of 3)	5892	ERRFI1	ERRFI1	NM_018948	NA	NA	ERRFI1	NA	NA	NA	ATAC-seq n.s.
Interval_855	0.411841	0.692865	chr1	8022991	8023323	+	0	NA	promoter-TSS (ERRFI1)	#NAME?	-748	ERRFI1	ERRFI1	NM_018948	NA	NA	ERRFI1	NA	NA	NA	ATAC-seq n.s.
Interval_856	0.446493	0.46153	chr1	8025065	8027294	+	0	NA	exon (ERRFI1, exon 1 of 4)	-exon (ERRFI1, exon 1 of 4)	-3770	ERRFI1	ERRFI1	NM_018948	NA	NA	ERRFI1	NA	NA	NA	ATAC-seq n.s.
Interval_857	0.213608	0.84196	chr1	8028027	8028469	+	0	NA	Intergenic	Intergenic	-5839	ERRFI1	ERRFI1	NM_018948	NA	NA	ERRFI1	NA	NA	NA	ATAC-seq n.s.
Interval_858	0.122752	0.896376	chr1	8031258	8031797	+	0	NA	Intergenic	Intergenic	-9118	ERRFI1	ERRFI1	NM_018948	NA	NA	ERRFI1	NA	NA	NA	ATAC-seq n.s.
Interval_859	0.356646	0.594952	chr1	8040075	8041485	+	0	NA	Intergenic	Intergenic	-18371	ERRFI1	ERRFI1	NM_018948	NA	NA	ERRFI1	NA	NA	NA	ATAC-seq n.s.
Interval_860	0.307322	0.685047	chr1	8047137	8049166	+	0	NA	Intergenic	Intergenic	-25742	ERRFI1	ERRFI1	NM_018948	NA	NA	ERRFI1	NA	NA	NA	ATAC-seq n.s.
Interval_861	0.736881	0.223344	chr1	8055905	8056391	+	0	NA	Intergenic	Intergenic	-33739	ERRFI1	ERRFI1	NM_018948	NA	NA	ERRFI1	NA	NA	NA	ATAC-seq n.s.
Interval_862	0.623384	0.399838	chr1	8058224	8058842	+	0	NA	Intergenic	Intergenic	-36124	ERRFI1	ERRFI1	NM_018948	NA	NA	ERRFI1	NA	NA	NA	ATAC-seq n.s.
Interval_863	0.585539	0.394011	chr1	8059298	8059657	+	0	NA	Intergenic	Intergenic	-37068	ERRFI1	ERRFI1	NM_018948	NA	NA	ERRFI1	NA	NA	NA	ATAC-seq n.s.
Interval_864	0.153682	0.888026	chr1	8060869	8062247	+	0	NA	Intergenic	Intergenic	-39149	ERRFI1	ERRFI1	NM_018948	NA	NA	ERRFI1	NA	NA	NA	ATAC-seq n.s.
Interval_865	0.716602	0.18542	chr1	8069595	8072182	+	0	NA	Intergenic	Intergenic	-48479	ERRFI1	ERRFI1	NM_018948	NA	NA	ERRFI1	NA	NA	NA	ATAC-seq n.s.
Interval_866	0.162431	0.848941	chr1	8075820	8079284	+	0	NA	Intergenic	Intergenic	-55143	ERRFI1	ERRFI1	NM_018948	NA	NA	ERRFI1	NA	NA	NA	ATAC-seq n.s.
Interval_867	0.240728	0.684327	chr1	8083098	8084854	+	0	NA	Intergenic	Intergenic	-61567	ERRFI1	ERRFI1	NM_018948	NA	NA	ERRFI1	NA	NA	NA	ATAC-seq n.s.
Interval_868	0.684157	0.228281	chr1	8084959	8085424	+	0	NA	Intergenic	Intergenic	-62782	ERRFI1	ERRFI1	NM_018948	NA	NA	ERRFI1	NA	NA	NA	ATAC-seq n.s.
Interval_869	0.275845	0.662101	chr1	8089711	8093704	+	0	NA	Intergenic	Intergenic	-69298	ERRFI1	ERRFI1	NM_018948	NA	NA	ERRFI1	NA	NA	NA	ATAC-seq n.s.
Interval_870	0.134422	0.889563	chr1	8094346	8094711	+	0	NA	Intergenic	Intergenic	-72119	ERRFI1	ERRFI1	NM_018948	NA	NA	ERRFI1	NA	NA	NA	ATAC-seq n.s.
Interval_871	0.15955	0.86129	chr1	8096374	8098097	+	0	NA	Intergenic	Intergenic	-74826	ERRFI1	ERRFI1	NM_018948	NA	NA	ERRFI1	NA	NA	NA	ATAC-seq n.s.
Interval_872	0.391743	0.557438	chr1	8104480	8104988	+	0	NA	Intergenic	Intergenic	-82325	ERRFI1	ERRFI1	NM_018948	NA	NA	ERRFI1	NA	NA	NA	ATAC-seq n.s.
Interval_873	0.417752	0.584126	chr1	8106495	8107479	+	0	NA	Intergenic	Intergenic	-84578	ERRFI1	ERRFI1	NM_018948	NA	NA	ERRFI1	NA	NA	NA	ATAC-seq n.s.
Interval_874	0.41895	0.636001	chr1	8113336	8113658	+	0	NA	Intergenic	Intergenic	-89267	LOC102724539	LOC102724539	rna532	NA	NA	LOC102724539	NA	NA	NA	ATAC-seq n.s.
Interval_875	0.480886	0.545925	chr1	8115861	8117706	+	0	NA	Intergenic	Intergenic	-85981	LOC102724539	LOC102724539	rna532	NA	NA	LOC102724539	NA	NA	NA	ATAC-seq n.s.
Interval_876	0.312933	0.710326	chr1	8120663	8122384	+	0	NA	Intergenic	Intergenic	-81241	LOC102724539	LOC102724539	rna532	NA	NA	LOC102724539	NA	NA	NA	ATAC-seq n.s.
Interval_877	-0.0631088	0.946343	chr1	8127150	8127589	+	0	NA	Intergenic	Intergenic	-75395	LOC102724539	LOC102724539	rna532	NA	NA	LOC102724539	NA	NA	NA	ATAC-seq n.s.
Interval_878	0.734694	0.329895	chr1	8133189	8135181	+	0	NA	Intergenic	Intergenic	-68579	LOC102724539	LOC102724539	rna532	NA	NA	LOC102724539	NA	NA	NA	ATAC-seq n.s.
Interval_879	-0.161595	0.87413	chr1	8137574	8138201	+	0	NA	Intergenic	Intergenic	-64877	LOC102724539	LOC102724539	rna532	NA	NA	LOC102724539	NA	NA	NA	ATAC-seq n.s.
Interval_880	0.173537	0.87623	chr1	8141823	8142116	+	0	NA	Intergenic	Intergenic	-60795	LOC102724539	LOC102724539	rna532	NA	NA	LOC102724539	NA	NA	NA	ATAC-seq n.s.
Interval_881	0.435026	0.580704	chr1	8147168	8148350	+	0	NA	Intergenic	Intergenic	-55005	LOC102724539	LOC102724539	rna532	NA	NA	LOC102724539	NA	NA	NA	ATAC-seq n.s.
Interval_882	0.922602	0.136848	chr1	8152633	8156319	+	0	NA	Intergenic	Intergenic	-48288	LOC102724539	LOC102724539	rna532	NA	NA	LOC102724539	NA	NA	NA	ATAC-seq n.s.
Interval_883	0.033444	0.978815	chr1	8169279	8170822	+	0	NA	Intergenic	Intergenic	-32714	LOC102724539	LOC102724539	rna532	NA	NA	LOC102724539	NA	NA	NA	ATAC-seq n.s.
Interval_884	0.761473	0.306129	chr1	8174234	8175141	+	0	NA	Intergenic	Intergenic	-28077	LOC102724539	LOC102724539	rna532	NA	NA	LOC102724539	NA	NA	NA	ATAC-seq n.s.
Interval_885	-0.289215	0.801888	chr1	8181707	8183410	+	0	NA	Intergenic	Intergenic	-20206	LOC102724539	LOC102724539	rna532	NA	NA	LOC102724539	NA	NA	NA	ATAC-seq n.s.
Interval_886	0.0151501	0.992878	chr1	8189615	8190413	+	0	NA	Intergenic	Intergenic	-12750	LOC102724539	LOC102724539	rna532	NA	NA	LOC102724539	NA	NA	NA	ATAC-seq n.s.
Interval_887	0.378854	0.705788	chr1	8193702	8195137	+	0	NA	Intergenic	Intergenic	-8345	LOC102724539	LOC102724539	rna532	NA	NA	LOC102724539	NA	NA	NA	ATAC-seq n.s.
Interval_888	0.338139	0.584957	chr1	8197683	8198322	+	0	NA	Intergenic	Intergenic	-4762	LOC102724539	LOC102724539	rna532	NA	NA	LOC102724539	NA	NA	NA	ATAC-seq n.s.
Interval_889	-0.582863	0.532468	chr1	8201281	8203165	+	0	NA	promoter-TSS (LOC102724539)	#NAME?	-541	LOC102724539	LOC102724539	rna532	NA	NA	LOC102724539	NA	NA	NA	ATAC-seq n.s.
Interval_890	0.74081	0.18662	chr1	8203882	8205546	+	0	NA	intron (LOC102724539, intron 1 of 3)	-intron (LOC102724539, intron 1 of 3)	1950	LOC102724539	LOC102724539	rna532	NA	NA	LOC102724539	NA	NA	NA	ATAC-seq n.s.
Interval_891	0.375056	0.619092	chr1	8211280	8212848	+	0	NA	intron (LOC102724539, intron 3 of 3)	-intron (LOC102724539, intron 3 of 3)	9300	LOC102724539	LOC102724539	rna532	NA	NA	LOC102724539	NA	NA	NA	ATAC-seq n.s.
Interval_892	0.0752782	0.932274	chr1	8216903	8219464	+	0	NA	Intergenic	Intergenic	15419	LOC102724539	LOC102724539	rna532	NA	NA	LOC102724539	NA	NA	NA	ATAC-seq n.s.
Interval_893	0.305641	0.672907	chr1	8226976	8227390	+	0	NA	Intergenic	Intergenic	24419	LOC102724539	LOC102724539	rna532	NA	NA	LOC102724539	NA	NA	NA	ATAC-seq n.s.
Interval_894	0.291475	0.638235	chr1	8229687	8231864	+	0	NA	Intergenic	Intergenic	28011	LOC102724539	LOC102724539	rna532	NA	NA	LOC102724539	NA	NA	NA	ATAC-seq n.s.
Interval_895	0.124703	0.88033	chr1	8231946	8232540	+	0	NA	Intergenic	Intergenic	29479	LOC102724539	LOC102724539	rna532	NA	NA	LOC102724539	NA	NA	NA	ATAC-seq n.s.
Interval_896	-0.220923	0.866538	chr1	8238059	8240253	+	0	NA	Intergenic	Intergenic	36392	LOC102724539	LOC102724539	rna532	NA	NA	LOC102724539	NA	NA	NA	ATAC-seq n.s.
Interval_897	-0.0125393	0.994392	chr1	8241473	8242051	+	0	NA	Intergenic	Intergenic	38998	LOC102724539	LOC102724539	rna532	NA	NA	LOC102724539	NA	NA	NA	ATAC-seq n.s.
Interval_898	0.081238	0.947059	chr1	8251540	8252872	+	0	NA	Intergenic	Intergenic	49442	LOC102724539	LOC102724539	rna532	NA	NA	LOC102724539	NA	NA	NA	ATAC-seq n.s.
Interval_899	0.0319384	0.98186	chr1	8257711	8260216	+	0	NA	Intergenic	Intergenic	56199	LOC102724539	LOC102724539	rna532	NA	NA	LOC102724539	NA	NA	NA	ATAC-seq n.s.
Interval_900	0.188746	0.845476	chr1	8266687	8267717	+	0	NA	Intergenic	Intergenic	-50909	SLC45A1	SLC45A1	NM_001080397	NA	NA	SLC45A1	NA	NA	NA	ATAC-seq n.s.
Interval_901	0.541556	0.411589	chr1	8269316	8269821	+	0	NA	Intergenic	Intergenic	-48543	SLC45A1	SLC45A1	NM_001080397	NA	NA	SLC45A1	NA	NA	NA	ATAC-seq n.s.
Interval_902	0.0134804	0.990657	chr1	8273927	8274737	+	0	NA	Intergenic	Intergenic	-43779	SLC45A1	SLC45A1	NM_001080397	NA	NA	SLC45A1	NA	NA	NA	ATAC-seq n.s.
Interval_904	0.046021	0.949143	chr1	8281981	8283652	+	0	NA	Intergenic	Intergenic	-35295	SLC45A1	SLC45A1	NM_001080397	NA	NA	SLC45A1	NA	NA	NA	ATAC-seq n.s.
Interval_905	0.508158	0.424724	chr1	8290277	8291359	+	0	NA	Intergenic	Intergenic	-27293	SLC45A1	SLC45A1	NM_001080397	NA	NA	SLC45A1	NA	NA	NA	ATAC-seq n.s.
Interval_906	0.951365	0.130789	chr1	8301613	8302022	+	0	NA	Intergenic	Intergenic	-16294	SLC45A1	SLC45A1	NM_001080397	NA	NA	SLC45A1	NA	NA	NA	ATAC-seq n.s.
Interval_907	0.135096	0.898031	chr1	8307092	8307747	+	0	NA	Intergenic	Intergenic	-10692	SLC45A1	SLC45A1	NM_001080397	NA	NA	SLC45A1	NA	NA	NA	ATAC-seq n.s.
Interval_908	0.0491532	0.97315	chr1	8311713	8315021	+	0	NA	Intergenic	Intergenic	-4744	SLC45A1	SLC45A1	NM_001080397	NA	NA	SLC45A1	NA	NA	NA	ATAC-seq n.s.
Interval_909	0.100352	0.917669	chr1	8317716	8318662	+	0	NA	promoter-TSS (SLC45A1)	#NAME?	78	SLC45A1	SLC45A1	NM_001080397	NA	NA	SLC45A1	NA	NA	NA	ATAC-seq n.s.
Interval_911	0.125072	0.865891	chr1	8328477	8330887	+	0	NA	intron (SLC45A1, intron 4 of 8)	-intron (SLC45A1, intron 3 of 7)	11571	SLC45A1	SLC45A1	NM_001080397	NA	NA	SLC45A1	NA	NA	NA	ATAC-seq n.s.
Interval_912	-0.700299	0.380121	chr1	8343167	8344112	+	0	NA	intron (SLC45A1, intron 8 of 8)	-intron (SLC45A1, intron 7 of 7)	25528	SLC45A1	SLC45A1	NM_001080397	NA	NA	SLC45A1	NA	NA	NA	ATAC-seq n.s.
Interval_913	-0.0368078	0.972671	chr1	8347796	8350545	+	0	NA	Intergenic	Intergenic	31059	SLC45A1	SLC45A1	NM_001080397	NA	NA	SLC45A1	NA	NA	NA	ATAC-seq n.s.
Interval_914	0.100282	0.908557	chr1	8350898	8352180	+	0	NA	TTS (RERE)	#NAME?	33428	SLC45A1	SLC45A1	NM_001080397	NA	NA	SLC45A1	NA	NA	NA	ATAC-seq n.s.
Interval_915	0.0556966	0.950028	chr1	8358195	8358719	+	0	NA	exon (RERE, exon 20 of 23)	-exon (RERE, exon 20 of 23)	40346	SLC45A1	SLC45A1	NM_001080397	NA	NA	SLC45A1	NA	NA	NA	ATAC-seq n.s.
Interval_916	0.210503	0.800335	chr1	8360682	8361232	+	0	NA	exon (RERE, exon 18 of 23)	-exon (RERE, exon 18 of 23)	42846	SLC45A1	SLC45A1	NM_001080397	NA	NA	SLC45A1	NA	NA	NA	ATAC-seq n.s.
Interval_917	-0.00501165	0.996846	chr1	8361288	8361631	+	0	NA	exon (RERE, exon 18 of 23)	-exon (RERE, exon 18 of 23)	43348	SLC45A1	SLC45A1	NM_001080397	NA	NA	SLC45A1	NA	NA	NA	ATAC-seq n.s.
Interval_918	-0.102701	0.925632	chr1	8362783	8365085	+	0	NA	intron (RERE, intron 5 of 12)	-intron (RERE, intron 15 of 22)	45823	SLC45A1	SLC45A1	NM_001080397	NA	NA	SLC45A1	NA	NA	NA	ATAC-seq n.s.
Interval_919	0.292017	0.727037	chr1	8370578	8371725	+	0	NA	intron (RERE, intron 2 of 12)	-intron (RERE, intron 12 of 22)	53040	SLC45A1	SLC45A1	NM_001080397	NA	NA	SLC45A1	NA	NA	NA	ATAC-seq n.s.
Interval_920	0.11939	0.899876	chr1	8372518	8374895	+	0	NA	intron (RERE, intron 2 of 12)	-intron (RERE, intron 12 of 22)	50924	RERE	RERE	NM_001042681	NA	NA	RERE	NA	NA	NA	ATAC-seq n.s.
Interval_921	-0.512826	0.507323	chr1	8378250	8379294	+	0	NA	intron (RERE, intron 2 of 12)	-intron (RERE, intron 12 of 22)	45858	RERE	RERE	NM_001042681	NA	NA	RERE	NA	NA	NA	ATAC-seq n.s.
Interval_922	-0.0498183	0.95703	chr1	8381759	8382454	+	0	NA	intron (RERE, intron 2 of 12)	-intron (RERE, intron 12 of 22)	42524	RERE	RERE	NM_001042681	NA	NA	RERE	NA	NA	NA	ATAC-seq n.s.
Interval_923	-0.0145148	0.989331	chr1	8384107	8387302	+	0	NA	intron (RERE, intron 2 of 12)	-intron (RERE, intron 12 of 22)	38926	RERE	RERE	NM_001042681	NA	NA	RERE	NA	NA	NA	ATAC-seq n.s.
Interval_924	0.446873	0.51258	chr1	8388630	8388920	+	0	NA	intron (RERE, intron 2 of 12)	-intron (RERE, intron 12 of 22)	35855	RERE	RERE	NM_001042681	NA	NA	RERE	NA	NA	NA	ATAC-seq n.s.
Interval_925	0.139793	0.87692	chr1	8388977	8389368	+	0	NA	intron (RERE, intron 2 of 12)	-intron (RERE, intron 12 of 22)	35458	RERE	RERE	NM_001042681	NA	NA	RERE	NA	NA	NA	ATAC-seq n.s.
Interval_926	-0.127042	0.906983	chr1	8391153	8391790	+	0	NA	intron (RERE, intron 2 of 12)	-intron (RERE, intron 12 of 22)	33159	RERE	RERE	NM_001042681	NA	NA	RERE	NA	NA	NA	ATAC-seq n.s.
Interval_927	-0.196522	0.791349	chr1	8394640	8398245	+	0	NA	intron (RERE, intron 2 of 12)	-intron (RERE, intron 12 of 22)	28188	RERE	RERE	NM_001042681	NA	NA	RERE	NA	NA	NA	ATAC-seq n.s.
Interval_928	0.0212629	0.987156	chr1	8401675	8402536	+	0	NA	intron (RERE, intron 2 of 12)	-intron (RERE, intron 12 of 22)	22525	RERE	RERE	NM_001042681	NA	NA	RERE	NA	NA	NA	ATAC-seq n.s.
Interval_929	-0.480498	0.600883	chr1	8407586	8409902	+	0	NA	intron (RERE, intron 2 of 12)	-intron (RERE, intron 12 of 22)	15886	RERE	RERE	NM_001042681	NA	NA	RERE	NA	NA	NA	ATAC-seq n.s.
Interval_930	-0.160064	0.915882	chr1	8411959	8413181	+	0	NA	intron (RERE, intron 2 of 12)	-intron (RERE, intron 12 of 22)	12060	RERE	RERE	NM_001042681	NA	NA	RERE	NA	NA	NA	ATAC-seq n.s.
Interval_931	0.109648	0.931692	chr1	8415767	8416206	+	0	NA	intron (RERE, intron 2 of 12)	-intron (RERE, intron 12 of 22)	8644	RERE	RERE	NM_001042681	NA	NA	RERE	NA	NA	NA	ATAC-seq n.s.
Interval_932	-0.272751	0.79326	chr1	8417920	8419038	+	0	NA	intron (RERE, intron 2 of 12)	-intron (RERE, intron 12 of 22)	6151	RERE	RERE	NM_001042681	NA	NA	RERE	NA	NA	NA	ATAC-seq n.s.
Interval_933	0.00028752	0.999802	chr1	8421199	8425365	+	0	NA	promoter-TSS (LOC102724552)	#NAME?	1348	RERE	RERE	NM_001042681	NA	NA	RERE	NA	NA	NA	ATAC-seq n.s.
Interval_934	-0.114324	0.902946	chr1	8427753	8428205	+	0	NA	intron (LOC102724552, intron 1 of 3)	-intron (RERE, intron 11 of 22)	3185	LOC102724552	LOC102724552	rna544	NA	NA	LOC102724552	NA	NA	NA	ATAC-seq n.s.
Interval_935	0.10563	0.910041	chr1	8430647	8431254	+	0	NA	intron (LOC102724552, intron 3 of 3)	-intron (RERE, intron 11 of 22)	6156	LOC102724552	LOC102724552	rna544	NA	NA	LOC102724552	NA	NA	NA	ATAC-seq n.s.
Interval_936	0.291669	0.732038	chr1	8431901	8432197	+	0	NA	intron (LOC102724552, intron 3 of 3)	-intron (RERE, intron 11 of 22)	7255	LOC102724552	LOC102724552	rna544	NA	NA	LOC102724552	NA	NA	NA	ATAC-seq n.s.
Interval_938	-0.469079	0.671973	chr1	8435700	8436085	+	0	NA	intron (RERE, intron 11 of 22)	-intron (RERE, intron 11 of 22)	11098	LOC102724552	LOC102724552	rna544	NA	NA	LOC102724552	NA	NA	NA	ATAC-seq n.s.
Interval_939	-0.0680887	0.950926	chr1	8437615	8440260	+	0	NA	intron (RERE, intron 11 of 22)	-intron (RERE, intron 11 of 22)	14143	LOC102724552	LOC102724552	rna544	NA	NA	LOC102724552	NA	NA	NA	ATAC-seq n.s.
Interval_940	0.181871	0.825785	chr1	8448696	8451220	+	0	NA	intron (RERE, intron 11 of 22)	-intron (RERE, intron 11 of 22)	25164	LOC102724552	LOC102724552	rna544	NA	NA	LOC102724552	NA	NA	NA	ATAC-seq n.s.
Interval_941	-0.0648562	0.935401	chr1	8455586	8456752	+	0	NA	intron (RERE, intron 11 of 22)	-intron (RERE, intron 11 of 22)	31375	LOC102724552	LOC102724552	rna544	NA	NA	LOC102724552	NA	NA	NA	ATAC-seq n.s.
Interval_942	-0.0287655	0.981967	chr1	8457235	8457960	+	0	NA	intron (RERE, intron 11 of 22)	-intron (RERE, intron 11 of 22)	32803	LOC102724552	LOC102724552	rna544	NA	NA	LOC102724552	NA	NA	NA	ATAC-seq n.s.
Interval_943	-0.0220276	0.988596	chr1	8460371	8460850	+	0	NA	intron (RERE, intron 11 of 22)	-intron (RERE, intron 11 of 22)	35816	LOC102724552	LOC102724552	rna544	NA	NA	LOC102724552	NA	NA	NA	ATAC-seq n.s.
Interval_944	0.290995	0.748012	chr1	8462183	8465414	+	0	NA	intron (RERE, intron 11 of 22)	-intron (RERE, intron 11 of 22)	39004	LOC102724552	LOC102724552	rna544	NA	NA	LOC102724552	NA	NA	NA	ATAC-seq n.s.
Interval_945	0.613514	0.475725	chr1	8467069	8467773	+	0	NA	intron (RERE, intron 10 of 22)	-intron (RERE, intron 10 of 22)	42627	LOC102724552	LOC102724552	rna544	NA	NA	LOC102724552	NA	NA	NA	ATAC-seq n.s.
Interval_946	0.224375	0.816129	chr1	8469079	8469779	+	0	NA	intron (RERE, intron 10 of 22)	-intron (RERE, intron 10 of 22)	44635	LOC102724552	LOC102724552	rna544	NA	NA	LOC102724552	NA	NA	NA	ATAC-seq n.s.
Interval_947	-0.127709	0.897998	chr1	8473388	8474533	+	0	NA	intron (RERE, intron 10 of 22)	-intron (RERE, intron 10 of 22)	49166	LOC102724552	LOC102724552	rna544	NA	NA	LOC102724552	NA	NA	NA	ATAC-seq n.s.
Interval_948	0.198246	0.758716	chr1	8476210	8478661	+	0	NA	intron (RERE, intron 10 of 22)	-intron (RERE, intron 10 of 22)	52641	LOC102724552	LOC102724552	rna544	NA	NA	LOC102724552	NA	NA	NA	ATAC-seq n.s.
Interval_949	0.00211738	0.9987	chr1	8478898	8479281	+	0	NA	intron (RERE, intron 10 of 22)	-intron (RERE, intron 10 of 22)	54295	LOC102724552	LOC102724552	rna544	NA	NA	LOC102724552	NA	NA	NA	ATAC-seq n.s.
Interval_951	0.475212	0.611524	chr1	8482803	8484527	+	0	NA	intron (RERE, intron 10 of 22)	-intron (RERE, intron 10 of 22)	58871	LOC102724552	LOC102724552	rna544	NA	NA	LOC102724552	NA	NA	NA	ATAC-seq n.s.
Interval_952	0.690946	0.441879	chr1	8489134	8491516	+	0	NA	intron (RERE, intron 10 of 22)	-intron (RERE, intron 10 of 22)	65531	LOC102724552	LOC102724552	rna544	NA	NA	LOC102724552	NA	NA	NA	ATAC-seq n.s.
Interval_953	0.410251	0.595859	chr1	8492455	8494144	+	0	NA	intron (RERE, intron 10 of 22)	-intron (RERE, intron 10 of 22)	68505	LOC102724552	LOC102724552	rna544	NA	NA	LOC102724552	NA	NA	NA	ATAC-seq n.s.
Interval_954	0.0658278	0.949087	chr1	8496675	8498264	+	0	NA	exon (RERE, exon 9 of 23)	-exon (RERE, exon 9 of 23)	72675	LOC102724552	LOC102724552	rna544	NA	NA	LOC102724552	NA	NA	NA	ATAC-seq n.s.
Interval_955	0.402299	0.581253	chr1	8499793	8500435	+	0	NA	intron (RERE, intron 8 of 22)	-intron (RERE, intron 8 of 22)	75320	LOC102724552	LOC102724552	rna544	NA	NA	LOC102724552	NA	NA	NA	ATAC-seq n.s.
Interval_956	0.0974088	0.918564	chr1	8500958	8502582	+	0	NA	intron (RERE, intron 8 of 22)	-intron (RERE, intron 8 of 22)	76976	LOC102724552	LOC102724552	rna544	NA	NA	LOC102724552	NA	NA	NA	ATAC-seq n.s.
Interval_957	0.128879	0.903064	chr1	8503224	8503815	+	0	NA	intron (RERE, intron 8 of 22)	-intron (RERE, intron 8 of 22)	78725	LOC102724552	LOC102724552	rna544	NA	NA	LOC102724552	NA	NA	NA	ATAC-seq n.s.
Interval_958	0.280076	0.757107	chr1	8506970	8507813	+	0	NA	intron (RERE, intron 8 of 22)	-intron (RERE, intron 8 of 22)	82597	LOC102724552	LOC102724552	rna544	NA	NA	LOC102724552	NA	NA	NA	ATAC-seq n.s.
Interval_959	0.449101	0.434513	chr1	8509387	8510880	+	0	NA	intron (RERE, intron 7 of 22)	-intron (RERE, intron 7 of 22)	85339	LOC102724552	LOC102724552	rna544	NA	NA	LOC102724552	NA	NA	NA	ATAC-seq n.s.
Interval_960	0.2403	0.77213	chr1	8514807	8515821	+	0	NA	intron (RERE, intron 7 of 22)	-intron (RERE, intron 7 of 22)	90520	LOC102724552	LOC102724552	rna544	NA	NA	LOC102724552	NA	NA	NA	ATAC-seq n.s.
Interval_961	0.310525	0.723142	chr1	8516950	8517311	+	0	NA	intron (RERE, intron 7 of 22)	-intron (RERE, intron 7 of 22)	92336	LOC102724552	LOC102724552	rna544	NA	NA	LOC102724552	NA	NA	NA	ATAC-seq n.s.
Interval_962	-0.146262	0.86806	chr1	8517698	8518187	+	0	NA	intron (RERE, intron 7 of 22)	-intron (RERE, intron 7 of 22)	93148	LOC102724552	LOC102724552	rna544	NA	NA	LOC102724552	NA	NA	NA	ATAC-seq n.s.
Interval_963	0.147057	0.866386	chr1	8525221	8526560	+	0	NA	exon (RERE, exon 1 of 17)	-exon (RERE, exon 1 of 17)	101096	LOC102724552	LOC102724552	rna544	NA	NA	LOC102724552	NA	NA	NA	ATAC-seq n.s.
Interval_964	0.149695	0.874403	chr1	8533019	8534758	+	0	NA	intron (RERE, intron 7 of 22)	-intron (RERE, intron 7 of 22)	109094	LOC102724552	LOC102724552	rna544	NA	NA	LOC102724552	NA	NA	NA	ATAC-seq n.s.
Interval_965	-0.227583	0.830543	chr1	8538047	8538860	+	0	NA	intron (RERE, intron 7 of 22)	-intron (RERE, intron 7 of 22)	113659	LOC102724552	LOC102724552	rna544	NA	NA	LOC102724552	NA	NA	NA	ATAC-seq n.s.
Interval_966	-0.107774	0.902741	chr1	8539680	8541349	+	0	NA	intron (RERE, intron 7 of 22)	-intron (RERE, intron 7 of 22)	115720	LOC102724552	LOC102724552	rna544	NA	NA	LOC102724552	NA	NA	NA	ATAC-seq n.s.
Interval_967	-0.203268	0.80798	chr1	8547744	8548852	+	0	NA	intron (RERE, intron 6 of 22)	-intron (RERE, intron 6 of 22)	123504	LOC102724552	LOC102724552	rna544	NA	NA	LOC102724552	NA	NA	NA	ATAC-seq n.s.
Interval_968	0.0897756	0.931425	chr1	8551270	8553390	+	0	NA	intron (RERE, intron 6 of 22)	-intron (RERE, intron 6 of 22)	127536	LOC102724552	LOC102724552	rna544	NA	NA	LOC102724552	NA	NA	NA	ATAC-seq n.s.
Interval_969	0.04794	0.975989	chr1	8557706	8558242	+	0	NA	intron (RERE, intron 3 of 21)	-intron (RERE, intron 4 of 22)	133180	LOC102724552	LOC102724552	rna544	NA	NA	LOC102724552	NA	NA	NA	ATAC-seq n.s.
Interval_970	0.0467261	0.970372	chr1	8559907	8561739	+	0	NA	intron (RERE, intron 3 of 21)	-intron (RERE, intron 4 of 22)	136029	LOC102724552	LOC102724552	rna544	NA	NA	LOC102724552	NA	NA	NA	ATAC-seq n.s.
Interval_971	0.0134634	0.990969	chr1	8563529	8563820	+	0	NA	intron (RERE, intron 3 of 21)	-intron (RERE, intron 4 of 22)	138880	LOC102724552	LOC102724552	rna544	NA	NA	LOC102724552	NA	NA	NA	ATAC-seq n.s.
Interval_972	0.0588852	0.959219	chr1	8567353	8568597	+	0	NA	intron (RERE, intron 3 of 21)	-intron (RERE, intron 4 of 22)	143181	LOC102724552	LOC102724552	rna544	NA	NA	LOC102724552	NA	NA	NA	ATAC-seq n.s.
Interval_973	-0.369255	0.696898	chr1	8571039	8573268	+	0	NA	intron (RERE, intron 3 of 21)	-intron (RERE, intron 4 of 22)	147359	LOC102724552	LOC102724552	rna544	NA	NA	LOC102724552	NA	NA	NA	ATAC-seq n.s.
Interval_974	0.454667	0.537971	chr1	8575078	8575429	+	0	NA	intron (RERE, intron 3 of 21)	-intron (RERE, intron 4 of 22)	150459	LOC102724552	LOC102724552	rna544	NA	NA	LOC102724552	NA	NA	NA	ATAC-seq n.s.
Interval_976	0.221384	0.818219	chr1	8582314	8583210	+	0	NA	intron (RERE, intron 3 of 21)	-intron (RERE, intron 4 of 22)	157968	LOC102724552	LOC102724552	rna544	NA	NA	LOC102724552	NA	NA	NA	ATAC-seq n.s.
Interval_978	0.116105	0.903256	chr1	8590087	8591373	+	0	NA	intron (RERE, intron 3 of 21)	-intron (RERE, intron 4 of 22)	165936	LOC102724552	LOC102724552	rna544	NA	NA	LOC102724552	NA	NA	NA	ATAC-seq n.s.
Interval_979	-0.193432	0.860253	chr1	8595920	8599101	+	0	NA	intron (RERE, intron 3 of 21)	-intron (RERE, intron 4 of 22)	172716	LOC102724552	LOC102724552	rna544	NA	NA	LOC102724552	NA	NA	NA	ATAC-seq n.s.
Interval_980	0.243162	0.791215	chr1	8602757	8603521	+	0	NA	intron (RERE, intron 3 of 21)	-intron (RERE, intron 4 of 22)	178345	LOC102724552	LOC102724552	rna544	NA	NA	LOC102724552	NA	NA	NA	ATAC-seq n.s.
Interval_981	0.365864	0.685632	chr1	8607996	8609761	+	0	NA	intron (RERE, intron 3 of 21)	-intron (RERE, intron 4 of 22)	184084	LOC102724552	LOC102724552	rna544	NA	NA	LOC102724552	NA	NA	NA	ATAC-seq n.s.
Interval_982	0.0693	0.95048	chr1	8610917	8611592	+	0	NA	intron (RERE, intron 3 of 21)	-intron (RERE, intron 4 of 22)	186460	LOC102724552	LOC102724552	rna544	NA	NA	LOC102724552	NA	NA	NA	ATAC-seq n.s.
Interval_983	-0.310917	0.769387	chr1	8611810	8612320	+	0	NA	intron (RERE, intron 3 of 21)	-intron (RERE, intron 4 of 22)	187271	LOC102724552	LOC102724552	rna544	NA	NA	LOC102724552	NA	NA	NA	ATAC-seq n.s.
Interval_984	0.29818	0.701803	chr1	8613327	8613762	+	0	NA	intron (RERE, intron 3 of 21)	-intron (RERE, intron 4 of 22)	188750	LOC102724552	LOC102724552	rna544	NA	NA	LOC102724552	NA	NA	NA	ATAC-seq n.s.
Interval_985	-0.180897	0.862437	chr1	8617918	8622195	+	0	NA	intron (RERE, intron 3 of 22)	-intron (RERE, intron 3 of 22)	195262	LOC102724552	LOC102724552	rna544	NA	NA	LOC102724552	NA	NA	NA	ATAC-seq n.s.
Interval_986	0.283636	0.803194	chr1	8627228	8627497	+	0	NA	intron (RERE, intron 2 of 22)	-intron (RERE, intron 2 of 22)	202568	LOC102724552	LOC102724552	rna544	NA	NA	LOC102724552	NA	NA	NA	ATAC-seq n.s.
Interval_987	-0.0409213	0.975845	chr1	8628965	8630320	+	0	NA	intron (RERE, intron 2 of 22)	-intron (RERE, intron 2 of 22)	204848	LOC102724552	LOC102724552	rna544	NA	NA	LOC102724552	NA	NA	NA	ATAC-seq n.s.
Interval_988	0.480586	0.513435	chr1	8636202	8637306	+	0	NA	intron (RERE, intron 2 of 22)	-intron (RERE, intron 2 of 22)	211960	LOC102724552	LOC102724552	rna544	NA	NA	LOC102724552	NA	NA	NA	ATAC-seq n.s.
Interval_989	-0.363872	0.782241	chr1	8643246	8645077	+	0	NA	intron (RERE, intron 2 of 22)	-intron (RERE, intron 2 of 22)	219367	LOC102724552	LOC102724552	rna544	NA	NA	LOC102724552	NA	NA	NA	ATAC-seq n.s.
Interval_990	0.191533	0.828146	chr1	8651223	8652637	+	0	NA	intron (RERE, intron 2 of 22)	-intron (RERE, intron 2 of 22)	214655	MIR6728	MIR6728	rna550	NA	NA	MIR6728	NA	NA	NA	ATAC-seq n.s.
Interval_991	-0.176347	0.858963	chr1	8660328	8662379	+	0	NA	intron (RERE, intron 1 of 22)	-intron (RERE, intron 1 of 22)	205232	MIR6728	MIR6728	rna550	NA	NA	MIR6728	NA	NA	NA	ATAC-seq n.s.
Interval_992	-0.160423	0.851316	chr1	8663957	8664481	+	0	NA	intron (RERE, intron 1 of 22)	-intron (RERE, intron 1 of 22)	202366	MIR6728	MIR6728	rna550	NA	NA	MIR6728	NA	NA	NA	ATAC-seq n.s.
Interval_993	-0.298495	0.782583	chr1	8668184	8669227	+	0	NA	intron (RERE, intron 1 of 22)	-intron (RERE, intron 1 of 22)	197880	MIR6728	MIR6728	rna550	NA	NA	MIR6728	NA	NA	NA	ATAC-seq n.s.
Interval_994	-0.0699844	0.958493	chr1	8670102	8673314	+	0	NA	intron (RERE, intron 1 of 22)	-intron (RERE, intron 1 of 22)	194877	MIR6728	MIR6728	rna550	NA	NA	MIR6728	NA	NA	NA	ATAC-seq n.s.
Interval_995	-0.322936	0.784199	chr1	8674555	8674906	+	0	NA	intron (RERE, intron 1 of 22)	-intron (RERE, intron 1 of 22)	191855	MIR6728	MIR6728	rna550	NA	NA	MIR6728	NA	NA	NA	ATAC-seq n.s.
Interval_996	-0.130445	0.921158	chr1	8678875	8683521	+	0	NA	intron (RERE, intron 1 of 22)	-intron (RERE, intron 1 of 22)	185387	MIR6728	MIR6728	rna550	NA	NA	MIR6728	NA	NA	NA	ATAC-seq n.s.
Interval_997	-0.502874	0.542104	chr1	8686828	8688163	+	0	NA	intron (RERE, intron 1 of 22)	-intron (RERE, intron 1 of 22)	179090	MIR6728	MIR6728	rna550	NA	NA	MIR6728	NA	NA	NA	ATAC-seq n.s.
Interval_998	-0.0526434	0.964601	chr1	8700828	8704054	+	0	NA	intron (RERE, intron 1 of 22)	-intron (RERE, intron 1 of 22)	164144	MIR6728	MIR6728	rna550	NA	NA	MIR6728	NA	NA	NA	ATAC-seq n.s.
Interval_999	-0.0699047	0.959678	chr1	8705279	8707003	+	0	NA	intron (RERE, intron 1 of 22)	-intron (RERE, intron 1 of 22)	160444	MIR6728	MIR6728	rna550	NA	NA	MIR6728	NA	NA	NA	ATAC-seq n.s.
Interval_1000	-0.181616	0.870553	chr1	8712005	8713631	+	0	NA	intron (RERE, intron 1 of 22)	-intron (RERE, intron 1 of 22)	153767	MIR6728	MIR6728	rna550	NA	NA	MIR6728	NA	NA	NA	ATAC-seq n.s.
Interval_1001	0.160338	0.871181	chr1	8718869	8719470	+	0	NA	intron (RERE, intron 1 of 22)	-intron (RERE, intron 1 of 22)	147416	MIR6728	MIR6728	rna550	NA	NA	MIR6728	NA	NA	NA	ATAC-seq n.s.
Interval_1002	0.444884	0.560464	chr1	8719583	8720485	+	0	NA	intron (RERE, intron 1 of 22)	-intron (RERE, intron 1 of 22)	146551	MIR6728	MIR6728	rna550	NA	NA	MIR6728	NA	NA	NA	ATAC-seq n.s.
Interval_1003	0.529082	0.45054	chr1	8720602	8721206	+	0	NA	intron (RERE, intron 1 of 22)	-intron (RERE, intron 1 of 22)	145681	MIR6728	MIR6728	rna550	NA	NA	MIR6728	NA	NA	NA	ATAC-seq n.s.
Interval_1004	0.191832	0.837671	chr1	8726199	8728295	+	0	NA	intron (RERE, intron 1 of 22)	-intron (RERE, intron 1 of 22)	139338	MIR6728	MIR6728	rna550	NA	NA	MIR6728	NA	NA	NA	ATAC-seq n.s.
Interval_1005	0.547681	0.588736	chr1	8729500	8730556	+	0	NA	intron (RERE, intron 1 of 22)	-intron (RERE, intron 1 of 22)	136557	MIR6728	MIR6728	rna550	NA	NA	MIR6728	NA	NA	NA	ATAC-seq n.s.
Interval_1006	0.659542	0.515032	chr1	8733108	8734075	+	0	NA	intron (RERE, intron 1 of 22)	-intron (RERE, intron 1 of 22)	132994	MIR6728	MIR6728	rna550	NA	NA	MIR6728	NA	NA	NA	ATAC-seq n.s.
Interval_1007	0.232313	0.773216	chr1	8739053	8739800	+	0	NA	intron (RERE, intron 1 of 22)	-intron (RERE, intron 1 of 22)	127159	MIR6728	MIR6728	rna550	NA	NA	MIR6728	NA	NA	NA	ATAC-seq n.s.
Interval_1008	1.11247	0.0755385	chr1	8740206	8740725	+	0	NA	intron (RERE, intron 1 of 22)	-intron (RERE, intron 1 of 22)	126120	MIR6728	MIR6728	rna550	NA	NA	MIR6728	NA	NA	NA	ATAC-seq n.s.
Interval_1009	-0.0839972	0.951876	chr1	8741676	8742853	+	0	NA	intron (RERE, intron 1 of 22)	-intron (RERE, intron 1 of 22)	124321	MIR6728	MIR6728	rna550	NA	NA	MIR6728	NA	NA	NA	ATAC-seq n.s.
Interval_1010	0.689892	0.327176	chr1	8745679	8746241	+	0	NA	intron (RERE, intron 1 of 22)	-intron (RERE, intron 1 of 22)	120625	MIR6728	MIR6728	rna550	NA	NA	MIR6728	NA	NA	NA	ATAC-seq n.s.
Interval_1011	0.190502	0.823174	chr1	8755138	8755630	+	0	NA	intron (RERE, intron 1 of 22)	-intron (RERE, intron 1 of 22)	111201	MIR6728	MIR6728	rna550	NA	NA	MIR6728	NA	NA	NA	ATAC-seq n.s.
Interval_1012	-0.102419	0.926076	chr1	8756059	8757650	+	0	NA	intron (RERE, intron 1 of 22)	-intron (RERE, intron 1 of 22)	109731	MIR6728	MIR6728	rna550	NA	NA	MIR6728	NA	NA	NA	ATAC-seq n.s.
Interval_1013	-0.542667	0.534361	chr1	8763236	8764692	+	0	NA	intron (RERE, intron 1 of 22)	-intron (RERE, intron 1 of 22)	102621	MIR6728	MIR6728	rna550	NA	NA	MIR6728	NA	NA	NA	ATAC-seq n.s.
Interval_1015	-0.0272579	0.980896	chr1	8776068	8776766	+	0	NA	intron (RERE, intron 1 of 22)	-intron (RERE, intron 1 of 22)	90168	MIR6728	MIR6728	rna550	NA	NA	MIR6728	NA	NA	NA	ATAC-seq n.s.
Interval_1016	0.999383	0.0753648	chr1	8780873	8781579	+	0	NA	intron (RERE, intron 1 of 22)	-intron (RERE, intron 1 of 22)	85359	MIR6728	MIR6728	rna550	NA	NA	MIR6728	NA	NA	NA	ATAC-seq n.s.
Interval_1017	0.401672	0.608627	chr1	8782307	8782633	+	0	NA	intron (RERE, intron 1 of 22)	-intron (RERE, intron 1 of 22)	84115	MIR6728	MIR6728	rna550	NA	NA	MIR6728	NA	NA	NA	ATAC-seq n.s.
Interval_1018	0.795857	0.266614	chr1	8788595	8790471	+	0	NA	intron (RERE, intron 1 of 22)	-intron (RERE, intron 1 of 22)	77052	MIR6728	MIR6728	rna550	NA	NA	MIR6728	NA	NA	NA	ATAC-seq n.s.
Interval_1019	0.774852	0.193991	chr1	8794824	8795179	+	0	NA	intron (RERE, intron 1 of 23)	-intron (RERE, intron 1 of 22)	71584	MIR6728	MIR6728	rna550	NA	NA	MIR6728	NA	NA	NA	ATAC-seq n.s.
Interval_1020	0.231368	0.780812	chr1	8808852	8809799	+	0	NA	intron (RERE, intron 1 of 23)	-intron (RERE, intron 1 of 22)	57260	MIR6728	MIR6728	rna550	NA	NA	MIR6728	NA	NA	NA	ATAC-seq n.s.
Interval_1021	0.287039	0.759318	chr1	8811374	8811672	+	0	NA	intron (RERE, intron 1 of 23)	-intron (RERE, intron 1 of 22)	55062	MIR6728	MIR6728	rna550	NA	NA	MIR6728	NA	NA	NA	ATAC-seq n.s.
Interval_1022	0.146101	0.859488	chr1	8815573	8818712	+	0	NA	intron (RERE, intron 1 of 23)	-intron (RERE, intron 1 of 22)	49443	MIR6728	MIR6728	rna550	NA	NA	MIR6728	NA	NA	NA	ATAC-seq n.s.
Interval_1023	0.365637	0.572776	chr1	8822537	8823180	+	0	NA	Intergenic	Intergenic	43727	MIR6728	MIR6728	rna550	NA	NA	MIR6728	NA	NA	NA	ATAC-seq n.s.
Interval_1024	-0.015375	0.988863	chr1	8825954	8826381	+	0	NA	Intergenic	Intergenic	40418	MIR6728	MIR6728	rna550	NA	NA	MIR6728	NA	NA	NA	ATAC-seq n.s.
Interval_1025	-0.0243837	0.983358	chr1	8828897	8830132	+	0	NA	Intergenic	Intergenic	37071	MIR6728	MIR6728	rna550	NA	NA	MIR6728	NA	NA	NA	ATAC-seq n.s.
Interval_1026	0.109199	0.917355	chr1	8847969	8849704	+	0	NA	Intergenic	Intergenic	17749	MIR6728	MIR6728	rna550	NA	NA	MIR6728	NA	NA	NA	ATAC-seq n.s.
Interval_1027	0.838366	0.21868	chr1	8854841	8855346	+	0	NA	Intergenic	Intergenic	11492	MIR6728	MIR6728	rna550	NA	NA	MIR6728	NA	NA	NA	ATAC-seq n.s.
Interval_1028	0.465374	0.399927	chr1	8857895	8860360	+	0	NA	Intergenic	Intergenic	7458	MIR6728	MIR6728	rna550	NA	NA	MIR6728	NA	NA	NA	ATAC-seq n.s.
Interval_1029	0.0293176	0.982038	chr1	8866571	8867358	+	0	NA	promoter-TSS (MIR6728)	#NAME?	-379	MIR6728	MIR6728	rna550	NA	NA	MIR6728	NA	NA	NA	ATAC-seq n.s.
Interval_1030	0.00888597	0.994548	chr1	8871227	8871892	+	0	NA	promoter-TSS (ENO1)	#NAME?	-4974	MIR6728	MIR6728	rna550	NA	NA	MIR6728	NA	NA	NA	ATAC-seq n.s.
Interval_1031	0.547327	0.516926	chr1	8873364	8874035	+	0	NA	intron (ENO1, intron 2 of 11)	-intron (ENO1, intron 2 of 11)	5023	ENO1	ENO1	NM_001428	NA	NA	ENO1	NA	NA	NA	ATAC-seq n.s.
Interval_1032	0.116329	0.892696	chr1	8877900	8880376	+	0	NA	promoter-TSS (ENO1)	#NAME?	303	ENO1-AS1	ENO1-AS1	rna551	NA	NA	ENO1-AS1	NA	NA	NA	ATAC-seq n.s.
Interval_1033	0.0929038	0.946259	chr1	8889216	8891039	+	0	NA	Intergenic	Intergenic	11292	ENO1-AS1	ENO1-AS1	rna551	NA	NA	ENO1-AS1	NA	NA	NA	ATAC-seq n.s.
Interval_1034	0.0610458	0.962344	chr1	8897033	8898152	+	0	NA	Intergenic	Intergenic	18757	ENO1-AS1	ENO1-AS1	rna551	NA	NA	ENO1-AS1	NA	NA	NA	ATAC-seq n.s.
Interval_1035	0.994349	0.150217	chr1	8899910	8900395	+	0	NA	Intergenic	Intergenic	21317	ENO1-AS1	ENO1-AS1	rna551	NA	NA	ENO1-AS1	NA	NA	NA	ATAC-seq n.s.
Interval_1036	0.332628	0.701273	chr1	8902537	8906106	+	0	NA	Intergenic	Intergenic	25486	ENO1-AS1	ENO1-AS1	rna551	NA	NA	ENO1-AS1	NA	NA	NA	ATAC-seq n.s.
Interval_1037	-0.535854	0.545135	chr1	8910831	8912054	+	0	NA	Intergenic	Intergenic	32607	ENO1-AS1	ENO1-AS1	rna551	NA	NA	ENO1-AS1	NA	NA	NA	ATAC-seq n.s.
Interval_1038	-0.554087	0.610708	chr1	8913314	8914165	+	0	NA	Intergenic	Intergenic	-32095	CA6	CA6	NM_001270502	NA	NA	CA6	NA	NA	NA	ATAC-seq n.s.
Interval_1039	-0.0833016	0.935623	chr1	8917640	8918923	+	0	NA	Intergenic	Intergenic	-27553	CA6	CA6	NM_001270502	NA	NA	CA6	NA	NA	NA	ATAC-seq n.s.
Interval_1040	0.167134	0.854355	chr1	8924522	8925447	+	0	NA	Intergenic	Intergenic	-20850	CA6	CA6	NM_001270502	NA	NA	CA6	NA	NA	NA	ATAC-seq n.s.
Interval_1041	1.17386	0.153183	chr1	8941685	8942573	+	0	NA	Intergenic	Intergenic	-3705	CA6	CA6	NM_001270502	NA	NA	CA6	NA	NA	NA	ATAC-seq n.s.
Interval_1042	1.27828	0.259297	chr1	8947094	8948153	+	0	NA	intron (CA6, intron 1 of 5)	-intron (CA6, intron 1 of 7)	1789	CA6	CA6	NM_001270502	NA	NA	CA6	NA	NA	NA	ATAC-seq n.s.
Interval_1043	1.0794	0.189756	chr1	8953215	8953820	+	0	NA	intron (CA6, intron 2 of 7)	-intron (CA6, intron 2 of 7)	7683	CA6	CA6	NM_001270502	NA	NA	CA6	NA	NA	NA	ATAC-seq n.s.
Interval_1044	-0.038151	0.981595	chr1	8955180	8955826	+	0	NA	intron (CA6, intron 2 of 7)	-intron (CA6, intron 2 of 7)	9669	CA6	CA6	NM_001270502	NA	NA	CA6	NA	NA	NA	ATAC-seq n.s.
Interval_1045	0.0642857	0.967419	chr1	8956648	8957084	+	0	NA	intron (CA6, intron 2 of 7)	-intron (CA6, intron 2 of 7)	11032	CA6	CA6	NM_001270502	NA	NA	CA6	NA	NA	NA	ATAC-seq n.s.
Interval_1046	0.157635	0.879298	chr1	8962930	8963310	+	0	NA	intron (CA6, intron 3 of 5)	-intron (CA6, intron 5 of 7)	17286	CA6	CA6	NM_001270502	NA	NA	CA6	NA	NA	NA	ATAC-seq n.s.
Interval_1047	0.51425	0.474535	chr1	8970833	8971843	+	0	NA	intron (CA6, intron 5 of 5)	-intron (CA6, intron 7 of 7)	25504	CA6	CA6	NM_001270502	NA	NA	CA6	NA	NA	NA	ATAC-seq n.s.
Interval_1048	-0.215314	0.836952	chr1	8974053	8974746	+	0	NA	TTS (CA6)	#NAME?	28565	CA6	CA6	NM_001270502	NA	NA	CA6	NA	NA	NA	ATAC-seq n.s.
Interval_1050	0.765238	0.397258	chr1	8983713	8984013	+	0	NA	Intergenic	Intergenic	38029	CA6	CA6	NM_001270502	NA	NA	CA6	NA	NA	NA	ATAC-seq n.s.
Interval_1051	0.423966	0.697478	chr1	8985937	8986808	+	0	NA	Intergenic	Intergenic	39973	SLC2A7	SLC2A7	NM_207420	NA	NA	SLC2A7	NA	NA	NA	ATAC-seq n.s.
Interval_1052	0.0644695	0.94847	chr1	8987926	8988259	+	0	NA	Intergenic	Intergenic	38253	SLC2A7	SLC2A7	NM_207420	NA	NA	SLC2A7	NA	NA	NA	ATAC-seq n.s.
Interval_1053	-0.618316	0.636644	chr1	9001517	9002665	+	0	NA	Intergenic	Intergenic	24254	SLC2A7	SLC2A7	NM_207420	NA	NA	SLC2A7	NA	NA	NA	ATAC-seq n.s.
Interval_1054	0.264425	0.734262	chr1	9004659	9005544	+	0	NA	intron (SLC2A7, intron 10 of 11)	-intron (SLC2A7, intron 10 of 11)	21244	SLC2A7	SLC2A7	NM_207420	NA	NA	SLC2A7	NA	NA	NA	ATAC-seq n.s.
Interval_1055	-0.0687662	0.956915	chr1	9017672	9018597	+	0	NA	intron (SLC2A7, intron 5 of 11)	-intron (SLC2A7, intron 5 of 11)	8211	SLC2A7	SLC2A7	NM_207420	NA	NA	SLC2A7	NA	NA	NA	ATAC-seq n.s.
Interval_1056	0.810025	0.308505	chr1	9019902	9020576	+	0	NA	intron (SLC2A7, intron 3 of 11)	-intron (SLC2A7, intron 3 of 11)	6106	SLC2A7	SLC2A7	NM_207420	NA	NA	SLC2A7	NA	NA	NA	ATAC-seq n.s.
Interval_1057	0.545919	0.437964	chr1	9025665	9027596	+	0	NA	promoter-TSS (SLC2A7)	#NAME?	-285	SLC2A7	SLC2A7	NM_207420	NA	NA	SLC2A7	NA	NA	NA	ATAC-seq n.s.
Interval_1060	0.567412	0.493644	chr1	9036768	9040670	+	0	NA	intron (SLC2A5, intron 9 of 11)	-intron (SLC2A5, intron 9 of 11)	-12374	SLC2A7	SLC2A7	NM_207420	NA	NA	SLC2A7	NA	NA	NA	ATAC-seq n.s.
Interval_1061	0.751773	0.433319	chr1	9045835	9046621	+	0	NA	intron (SLC2A5, intron 4 of 11)	-intron (SLC2A5, intron 4 of 4)	-19883	SLC2A7	SLC2A7	NM_207420	NA	NA	SLC2A7	NA	NA	NA	ATAC-seq n.s.
Interval_1062	0.00129813	0.999255	chr1	9051989	9052788	+	0	NA	intron (SLC2A5, intron 3 of 11)	-intron (SLC2A5, intron 3 of 4)	16938	SLC2A5	SLC2A5	XM_005263491	NA	NA	SLC2A5	NA	NA	NA	ATAC-seq n.s.
Interval_1064	-0.0479014	0.965617	chr1	9060005	9060577	+	0	NA	intron (SLC2A5, intron 2 of 12)	-intron (SLC2A5, intron 1 of 4)	9035	SLC2A5	SLC2A5	XM_005263491	NA	NA	SLC2A5	NA	NA	NA	ATAC-seq n.s.
Interval_1065	0.141237	0.876518	chr1	9061418	9063234	+	0	NA	intron (SLC2A5, intron 2 of 12)	-intron (SLC2A5, intron 1 of 4)	7000	SLC2A5	SLC2A5	XM_005263491	NA	NA	SLC2A5	NA	NA	NA	ATAC-seq n.s.
Interval_1066	-0.56309	0.483962	chr1	9065199	9065663	+	0	NA	intron (SLC2A5, intron 2 of 12)	-intron (SLC2A5, intron 1 of 4)	3895	SLC2A5	SLC2A5	XM_005263491	NA	NA	SLC2A5	NA	NA	NA	ATAC-seq n.s.
Interval_1067	-0.282835	0.749229	chr1	9067216	9067906	+	0	NA	intron (SLC2A5, intron 2 of 12)	-intron (SLC2A5, intron 1 of 4)	1765	SLC2A5	SLC2A5	XM_005263491	NA	NA	SLC2A5	NA	NA	NA	ATAC-seq n.s.
Interval_1068	0.198958	0.838813	chr1	9069123	9071962	+	0	NA	promoter-TSS (SLC2A5)	#NAME?	-1216	SLC2A5	SLC2A5	XM_005263491	NA	NA	SLC2A5	NA	NA	NA	ATAC-seq n.s.
Interval_1069	0.272358	0.762407	chr1	9077982	9079394	+	0	NA	Intergenic	Intergenic	-9362	SLC2A5	SLC2A5	XM_005263491	NA	NA	SLC2A5	NA	NA	NA	ATAC-seq n.s.
Interval_1070	0.543073	0.625213	chr1	9080141	9081229	+	0	NA	Intergenic	Intergenic	-11359	SLC2A5	SLC2A5	XM_005263491	NA	NA	SLC2A5	NA	NA	NA	ATAC-seq n.s.
Interval_1071	0.453923	0.548217	chr1	9084580	9086850	+	0	NA	Intergenic	Intergenic	-16389	SLC2A5	SLC2A5	XM_005263491	NA	NA	SLC2A5	NA	NA	NA	ATAC-seq n.s.
Interval_1072	0.53062	0.365405	chr1	9100675	9102131	+	0	NA	Intergenic	Intergenic	27700	GPR157	GPR157	NM_024980	NA	NA	GPR157	NA	NA	NA	ATAC-seq n.s.
Interval_1073	0.277021	0.723653	chr1	9104194	9105213	+	0	NA	intron (GPR157, intron 2 of 2)	-intron (GPR157, intron 3 of 3)	24400	GPR157	GPR157	NM_024980	NA	NA	GPR157	NA	NA	NA	ATAC-seq n.s.
Interval_1074	0.321894	0.651552	chr1	9110496	9111585	+	0	NA	intron (GPR157, intron 2 of 3)	-intron (GPR157, intron 2 of 3)	18063	GPR157	GPR157	NM_024980	NA	NA	GPR157	NA	NA	NA	ATAC-seq n.s.
Interval_1075	0.252318	0.846947	chr1	9112112	9113591	+	0	NA	intron (GPR157, intron 1 of 2)	-intron (GPR157, intron 1 of 3)	16252	GPR157	GPR157	NM_024980	NA	NA	GPR157	NA	NA	NA	ATAC-seq n.s.
Interval_1076	1.29902	0.123406	chr1	9114757	9115165	+	0	NA	intron (GPR157, intron 1 of 2)	-intron (GPR157, intron 1 of 3)	14142	GPR157	GPR157	NM_024980	NA	NA	GPR157	NA	NA	NA	ATAC-seq n.s.
Interval_1077	-0.0796515	0.939859	chr1	9118234	9118502	+	0	NA	intron (GPR157, intron 1 of 2)	-intron (GPR157, intron 1 of 3)	10735	GPR157	GPR157	NM_024980	NA	NA	GPR157	NA	NA	NA	ATAC-seq n.s.
Interval_1078	0.648282	0.40264	chr1	9119860	9121632	+	0	NA	intron (GPR157, intron 1 of 2)	-intron (GPR157, intron 1 of 3)	8357	GPR157	GPR157	NM_024980	NA	NA	GPR157	NA	NA	NA	ATAC-seq n.s.
Interval_1079	0.0762879	0.959077	chr1	9124221	9125106	+	0	NA	intron (GPR157, intron 1 of 2)	-intron (GPR157, intron 1 of 3)	4440	GPR157	GPR157	NM_024980	NA	NA	GPR157	NA	NA	NA	ATAC-seq n.s.
Interval_1080	0.174477	0.83713	chr1	9126654	9130290	+	0	NA	intron (GPR157, intron 1 of 2)	-intron (GPR157, intron 1 of 3)	631	GPR157	GPR157	NM_024980	NA	NA	GPR157	NA	NA	NA	ATAC-seq n.s.
Interval_1081	0.19181	0.773589	chr1	9142051	9143621	+	0	NA	Intergenic	Intergenic	8920	MIR34A	MIR34A	rna566	NA	NA	MIR34A	NA	NA	NA	ATAC-seq n.s.
Interval_1082	0.194904	0.800599	chr1	9144155	9145218	+	0	NA	Intergenic	Intergenic	7070	MIR34A	MIR34A	rna566	NA	NA	MIR34A	NA	NA	NA	ATAC-seq n.s.
Interval_1083	0.359604	0.560337	chr1	9145333	9145661	+	0	NA	Intergenic	Intergenic	6259	MIR34A	MIR34A	rna566	NA	NA	MIR34A	NA	NA	NA	ATAC-seq n.s.
Interval_1084	-0.0631953	0.938818	chr1	9149863	9151932	+	0	NA	TTS (MIR34A)	#NAME?	859	MIR34A	MIR34A	rna566	NA	NA	MIR34A	NA	NA	NA	ATAC-seq n.s.
Interval_1085	-0.150661	0.882183	chr1	9162002	9165614	+	0	NA	Intergenic	Intergenic	-12052	MIR34A	MIR34A	rna566	NA	NA	MIR34A	NA	NA	NA	ATAC-seq n.s.
Interval_1086	0.246568	0.828421	chr1	9167549	9168177	+	0	NA	Intergenic	Intergenic	-14341	LOC102724571	LOC102724571	XM_006711075	NA	NA	LOC102724571	NA	NA	NA	ATAC-seq n.s.
Interval_1087	0.211661	0.781599	chr1	9174018	9174367	+	0	NA	Intergenic	Intergenic	-8012	LOC102724571	LOC102724571	XM_006711075	NA	NA	LOC102724571	NA	NA	NA	ATAC-seq n.s.
Interval_1088	0.098701	0.903551	chr1	9180151	9183201	+	0	NA	promoter-TSS (LOC102724571)	#NAME?	-528	LOC102724571	LOC102724571	XM_006711075	NA	NA	LOC102724571	NA	NA	NA	ATAC-seq n.s.
Interval_1089	0.185695	0.821065	chr1	9189092	9189894	+	0	NA	intron (LOC102724571, intron 1 of 1)	-intron (LOC102724571, intron 1 of 1)	7289	LOC102724571	LOC102724571	XM_006711075	NA	NA	LOC102724571	NA	NA	NA	ATAC-seq n.s.
Interval_1090	-0.356085	0.737717	chr1	9193292	9194709	+	0	NA	TTS (LOC102724571)	#NAME?	11796	LOC102724571	LOC102724571	XM_006711075	NA	NA	LOC102724571	NA	NA	NA	ATAC-seq n.s.
Interval_1091	-0.131369	0.867507	chr1	9196067	9197058	+	0	NA	Intergenic	Intergenic	14358	LOC102724571	LOC102724571	XM_006711075	NA	NA	LOC102724571	NA	NA	NA	ATAC-seq n.s.
Interval_1092	0.273879	0.669395	chr1	9200918	9202647	+	0	NA	Intergenic	Intergenic	19578	LOC102724571	LOC102724571	XM_006711075	NA	NA	LOC102724571	NA	NA	NA	ATAC-seq n.s.
Interval_1093	0.48415	0.603465	chr1	9203610	9204488	+	0	NA	Intergenic	Intergenic	21845	LOC102724571	LOC102724571	XM_006711075	NA	NA	LOC102724571	NA	NA	NA	ATAC-seq n.s.
Interval_1094	0.572665	0.395997	chr1	9207314	9207908	+	0	NA	Intergenic	Intergenic	25407	LOC102724571	LOC102724571	XM_006711075	NA	NA	LOC102724571	NA	NA	NA	ATAC-seq n.s.
Interval_1095	0.448121	0.646421	chr1	9211431	9211727	+	0	NA	Intergenic	Intergenic	-23186	H6PD	H6PD	NM_001282587	NA	NA	H6PD	NA	NA	NA	ATAC-seq n.s.
Interval_1096	-0.166011	0.864471	chr1	9215437	9215869	+	0	NA	Intergenic	Intergenic	-19112	H6PD	H6PD	NM_001282587	NA	NA	H6PD	NA	NA	NA	ATAC-seq n.s.
Interval_1097	-0.605198	0.515076	chr1	9224780	9226145	+	0	NA	Intergenic	Intergenic	-9303	H6PD	H6PD	NM_001282587	NA	NA	H6PD	NA	NA	NA	ATAC-seq n.s.
Interval_1098	0.868386	0.255604	chr1	9231604	9232363	+	0	NA	Intergenic	Intergenic	-2782	H6PD	H6PD	NM_001282587	NA	NA	H6PD	NA	NA	NA	ATAC-seq n.s.
Interval_1099	-0.10517	0.89963	chr1	9233062	9235328	+	0	NA	promoter-TSS (H6PD)	#NAME?	-570	H6PD	H6PD	NM_001282587	NA	NA	H6PD	NA	NA	NA	ATAC-seq n.s.
Interval_1100	0.149977	0.898909	chr1	9238414	9238813	+	0	NA	intron (H6PD, intron 1 of 4)	-intron (H6PD, intron 1 of 4)	3848	H6PD	H6PD	NM_001282587	NA	NA	H6PD	NA	NA	NA	ATAC-seq n.s.
Interval_1101	0.0863202	0.925734	chr1	9239600	9239996	+	0	NA	promoter-TSS (H6PD)	#NAME?	5033	H6PD	H6PD	NM_001282587	NA	NA	H6PD	NA	NA	NA	ATAC-seq n.s.
Interval_1102	0.159721	0.893599	chr1	9241670	9245367	+	0	NA	intron (H6PD, intron 1 of 4)	-intron (H6PD, intron 1 of 4)	8753	H6PD	H6PD	NM_001282587	NA	NA	H6PD	NA	NA	NA	ATAC-seq n.s.
Interval_1103	0.603919	0.408391	chr1	9248918	9249153	+	0	NA	intron (H6PD, intron 3 of 4)	-intron (H6PD, intron 3 of 4)	14270	H6PD	H6PD	NM_001282587	NA	NA	H6PD	NA	NA	NA	ATAC-seq n.s.
Interval_1104	-0.0978009	0.923852	chr1	9249478	9252339	+	0	NA	intron (H6PD, intron 3 of 4)	-intron (H6PD, intron 3 of 4)	16143	H6PD	H6PD	NM_001282587	NA	NA	H6PD	NA	NA	NA	ATAC-seq n.s.
Interval_1105	-0.110614	0.933076	chr1	9260015	9260330	+	0	NA	intron (H6PD, intron 3 of 4)	-intron (H6PD, intron 3 of 4)	25407	H6PD	H6PD	NM_001282587	NA	NA	H6PD	NA	NA	NA	ATAC-seq n.s.
Interval_1106	0.795402	0.120406	chr1	9267083	9267483	+	0	NA	exon (H6PD, exon 5 of 5)	-exon (H6PD, exon 5 of 5)	-25599	SPSB1	SPSB1	NM_025106	NA	NA	SPSB1	NA	NA	NA	ATAC-seq n.s.
Interval_1107	0.324721	0.71875	chr1	9269094	9270922	+	0	NA	exon (H6PD, exon 5 of 5)	-exon (H6PD, exon 5 of 5)	-22874	SPSB1	SPSB1	NM_025106	NA	NA	SPSB1	NA	NA	NA	ATAC-seq n.s.
Interval_1108	0.104652	0.907503	chr1	9275291	9276164	+	0	NA	Intergenic	Intergenic	-17155	SPSB1	SPSB1	NM_025106	NA	NA	SPSB1	NA	NA	NA	ATAC-seq n.s.
Interval_1109	0.510755	0.386353	chr1	9279958	9282190	+	0	NA	Intergenic	Intergenic	-11808	SPSB1	SPSB1	NM_025106	NA	NA	SPSB1	NA	NA	NA	ATAC-seq n.s.
Interval_1110	0.356697	0.51051	chr1	9285417	9286059	+	0	NA	Intergenic	Intergenic	-7144	SPSB1	SPSB1	NM_025106	NA	NA	SPSB1	NA	NA	NA	ATAC-seq n.s.
Interval_1111	-0.189904	0.835403	chr1	9289218	9290710	+	0	NA	Intergenic	Intergenic	-2918	SPSB1	SPSB1	NM_025106	NA	NA	SPSB1	NA	NA	NA	ATAC-seq n.s.
Interval_1112	0.298936	0.617225	chr1	9291878	9295585	+	0	NA	intron (SPSB1, intron 1 of 2)	-intron (SPSB1, intron 1 of 2)	849	SPSB1	SPSB1	NM_025106	NA	NA	SPSB1	NA	NA	NA	ATAC-seq n.s.
Interval_1113	0.849432	0.299677	chr1	9300055	9300853	+	0	NA	intron (SPSB1, intron 1 of 2)	-intron (SPSB1, intron 1 of 2)	7572	SPSB1	SPSB1	NM_025106	NA	NA	SPSB1	NA	NA	NA	ATAC-seq n.s.
Interval_1114	0.290947	0.765313	chr1	9302800	9303785	+	0	NA	intron (SPSB1, intron 1 of 2)	-intron (SPSB1, intron 1 of 2)	10410	SPSB1	SPSB1	NM_025106	NA	NA	SPSB1	NA	NA	NA	ATAC-seq n.s.
Interval_1115	1.15838	0.226615	chr1	9311966	9313039	+	0	NA	intron (SPSB1, intron 1 of 2)	-intron (SPSB1, intron 1 of 2)	19620	SPSB1	SPSB1	NM_025106	NA	NA	SPSB1	NA	NA	NA	ATAC-seq n.s.
Interval_1116	0.779054	0.315265	chr1	9315725	9316482	+	0	NA	intron (SPSB1, intron 1 of 2)	-intron (SPSB1, intron 1 of 2)	23221	SPSB1	SPSB1	NM_025106	NA	NA	SPSB1	NA	NA	NA	ATAC-seq n.s.
Interval_1117	0.739864	0.266215	chr1	9317719	9318404	+	0	NA	intron (SPSB1, intron 1 of 2)	-intron (SPSB1, intron 1 of 2)	25179	SPSB1	SPSB1	NM_025106	NA	NA	SPSB1	NA	NA	NA	ATAC-seq n.s.
Interval_1118	0.766802	0.26761	chr1	9319651	9321595	+	0	NA	intron (SPSB1, intron 1 of 2)	-intron (SPSB1, intron 1 of 2)	27741	SPSB1	SPSB1	NM_025106	NA	NA	SPSB1	NA	NA	NA	ATAC-seq n.s.
Interval_1119	0.273097	0.792487	chr1	9322473	9323074	+	0	NA	intron (SPSB1, intron 1 of 2)	-intron (SPSB1, intron 1 of 2)	29891	SPSB1	SPSB1	NM_025106	NA	NA	SPSB1	NA	NA	NA	ATAC-seq n.s.
Interval_1120	1.17761	0.0902758	chr1	9324193	9326789	+	0	NA	intron (SPSB1, intron 1 of 2)	-intron (SPSB1, intron 1 of 2)	32609	SPSB1	SPSB1	NM_025106	NA	NA	SPSB1	NA	NA	NA	ATAC-seq n.s.
Interval_1121	0.312046	0.818703	chr1	9331395	9332732	+	0	NA	intron (SPSB1, intron 1 of 2)	-intron (SPSB1, intron 1 of 2)	39181	SPSB1	SPSB1	NM_025106	NA	NA	SPSB1	NA	NA	NA	ATAC-seq n.s.
Interval_1122	1.44763	0.0430697	chr1	9333533	9334007	+	0	NA	intron (SPSB1, intron 1 of 2)	-intron (SPSB1, intron 1 of 2)	40888	SPSB1	SPSB1	NM_025106	NA	NA	SPSB1	NA	NA	NA	ATAC-seq sig.
Interval_1123	0.260546	0.769035	chr1	9338435	9340613	+	0	NA	intron (SPSB1, intron 1 of 2)	-intron (SPSB1, intron 1 of 2)	46642	SPSB1	SPSB1	NM_025106	NA	NA	SPSB1	NA	NA	NA	ATAC-seq n.s.
Interval_1124	0.453605	0.594408	chr1	9340830	9342754	+	0	NA	intron (SPSB1, intron 1 of 2)	-intron (SPSB1, intron 1 of 2)	48910	SPSB1	SPSB1	NM_025106	NA	NA	SPSB1	NA	NA	NA	ATAC-seq n.s.
Interval_1125	0.0388559	0.977549	chr1	9345112	9346781	+	0	NA	intron (SPSB1, intron 1 of 2)	-intron (SPSB1, intron 1 of 2)	53064	SPSB1	SPSB1	NM_025106	NA	NA	SPSB1	NA	NA	NA	ATAC-seq n.s.
Interval_1126	0.132202	0.893573	chr1	9349887	9350427	+	0	NA	intron (SPSB1, intron 1 of 2)	-intron (SPSB1, intron 1 of 2)	57275	SPSB1	SPSB1	NM_025106	NA	NA	SPSB1	NA	NA	NA	ATAC-seq n.s.
Interval_1127	0.288346	0.692064	chr1	9361705	9362235	+	0	NA	intron (SPSB1, intron 2 of 2)	-intron (SPSB1, intron 2 of 2)	66946	LOC100506022	LOC100506022	rna577	NA	NA	LOC100506022	NA	NA	NA	ATAC-seq n.s.
Interval_1128	0.327899	0.640468	chr1	9362565	9363577	+	0	NA	intron (SPSB1, intron 2 of 2)	-intron (SPSB1, intron 2 of 2)	65845	LOC100506022	LOC100506022	rna577	NA	NA	LOC100506022	NA	NA	NA	ATAC-seq n.s.
Interval_1129	0.00798139	0.995017	chr1	9369590	9370480	+	0	NA	TTS (SPSB1)	#NAME?	58881	LOC100506022	LOC100506022	rna577	NA	NA	LOC100506022	NA	NA	NA	ATAC-seq n.s.
Interval_1130	0.122816	0.910152	chr1	9371386	9371942	+	0	NA	Intergenic	Intergenic	57252	LOC100506022	LOC100506022	rna577	NA	NA	LOC100506022	NA	NA	NA	ATAC-seq n.s.
Interval_1131	-0.0121263	0.992274	chr1	9375930	9377409	+	0	NA	Intergenic	Intergenic	52247	LOC100506022	LOC100506022	rna577	NA	NA	LOC100506022	NA	NA	NA	ATAC-seq n.s.
Interval_1132	0.309178	0.710461	chr1	9384260	9385780	+	0	NA	Intergenic	Intergenic	43896	LOC100506022	LOC100506022	rna577	NA	NA	LOC100506022	NA	NA	NA	ATAC-seq n.s.
Interval_1133	0.264064	0.750733	chr1	9397990	9398419	+	0	NA	Intergenic	Intergenic	30712	LOC100506022	LOC100506022	rna577	NA	NA	LOC100506022	NA	NA	NA	ATAC-seq n.s.
Interval_1134	0.188344	0.791374	chr1	9399783	9402371	+	0	NA	Intergenic	Intergenic	27839	LOC100506022	LOC100506022	rna577	NA	NA	LOC100506022	NA	NA	NA	ATAC-seq n.s.
Interval_1135	-0.057094	0.964057	chr1	9404410	9405034	+	0	NA	Intergenic	Intergenic	24194	LOC100506022	LOC100506022	rna577	NA	NA	LOC100506022	NA	NA	NA	ATAC-seq n.s.
Interval_1136	-0.16337	0.8762	chr1	9412716	9414151	+	0	NA	Intergenic	Intergenic	15483	LOC100506022	LOC100506022	rna577	NA	NA	LOC100506022	NA	NA	NA	ATAC-seq n.s.
Interval_1137	0.175266	0.869585	chr1	9419345	9419906	+	0	NA	Intergenic	Intergenic	9291	LOC100506022	LOC100506022	rna577	NA	NA	LOC100506022	NA	NA	NA	ATAC-seq n.s.
Interval_1138	0.00568313	0.995851	chr1	9428296	9429569	+	0	NA	promoter-TSS (LOC100506022)	#NAME?	-16	LOC100506022	LOC100506022	rna577	NA	NA	LOC100506022	NA	NA	NA	ATAC-seq n.s.
Interval_1139	-0.343784	0.743051	chr1	9436006	9436590	+	0	NA	Intergenic	Intergenic	-7382	LOC100506022	LOC100506022	rna577	NA	NA	LOC100506022	NA	NA	NA	ATAC-seq n.s.
Interval_1140	-0.0339299	0.977571	chr1	9437991	9439870	+	0	NA	Intergenic	Intergenic	-10014	LOC100506022	LOC100506022	rna577	NA	NA	LOC100506022	NA	NA	NA	ATAC-seq n.s.
Interval_1141	1.2357	0.194266	chr1	9441157	9442090	+	0	NA	Intergenic	Intergenic	-12707	LOC100506022	LOC100506022	rna577	NA	NA	LOC100506022	NA	NA	NA	ATAC-seq n.s.
Interval_1142	0.517867	0.621656	chr1	9443856	9444632	+	0	NA	Intergenic	Intergenic	-15328	LOC100506022	LOC100506022	rna577	NA	NA	LOC100506022	NA	NA	NA	ATAC-seq n.s.
Interval_1143	-0.638184	0.540562	chr1	9447157	9447455	+	0	NA	Intergenic	Intergenic	-18390	LOC100506022	LOC100506022	rna577	NA	NA	LOC100506022	NA	NA	NA	ATAC-seq n.s.
Interval_1144	-0.226542	0.806677	chr1	9448267	9450666	+	0	NA	Intergenic	Intergenic	-20550	LOC100506022	LOC100506022	rna577	NA	NA	LOC100506022	NA	NA	NA	ATAC-seq n.s.
Interval_1145	-0.433125	0.746794	chr1	9452433	9453861	+	0	NA	Intergenic	Intergenic	-24231	LOC100506022	LOC100506022	rna577	NA	NA	LOC100506022	NA	NA	NA	ATAC-seq n.s.
Interval_1146	-0.162426	0.848536	chr1	9453887	9456235	+	0	NA	Intergenic	Intergenic	-26145	LOC100506022	LOC100506022	rna577	NA	NA	LOC100506022	NA	NA	NA	ATAC-seq n.s.
Interval_1147	0.688266	0.397167	chr1	9459101	9460707	+	0	NA	Intergenic	Intergenic	-30988	LOC100506022	LOC100506022	rna577	NA	NA	LOC100506022	NA	NA	NA	ATAC-seq n.s.
Interval_1148	-0.0938045	0.948868	chr1	9465567	9467805	+	0	NA	Intergenic	Intergenic	-37770	LOC100506022	LOC100506022	rna577	NA	NA	LOC100506022	NA	NA	NA	ATAC-seq n.s.
Interval_1149	0.811989	0.424535	chr1	9472033	9473508	+	0	NA	Intergenic	Intergenic	-43854	LOC100506022	LOC100506022	rna577	NA	NA	LOC100506022	NA	NA	NA	ATAC-seq n.s.
Interval_1150	0.457045	0.656003	chr1	9475146	9477659	+	0	NA	Intergenic	Intergenic	-47486	LOC100506022	LOC100506022	rna577	NA	NA	LOC100506022	NA	NA	NA	ATAC-seq n.s.
Interval_1151	0.00879973	0.994605	chr1	9481131	9483422	+	0	NA	Intergenic	Intergenic	-53360	LOC100506022	LOC100506022	rna577	NA	NA	LOC100506022	NA	NA	NA	ATAC-seq n.s.
Interval_1152	-0.0635129	0.945066	chr1	9490749	9492338	+	0	NA	Intergenic	Intergenic	-62185	SLC25A33	SLC25A33	XM_005263503	NA	NA	SLC25A33	NA	NA	NA	ATAC-seq n.s.
Interval_1153	0.146844	0.82653	chr1	9494841	9495811	+	0	NA	Intergenic	Intergenic	-58402	SLC25A33	SLC25A33	XM_005263503	NA	NA	SLC25A33	NA	NA	NA	ATAC-seq n.s.
Interval_1154	0.044449	0.967532	chr1	9503647	9504137	+	0	NA	Intergenic	Intergenic	-49836	SLC25A33	SLC25A33	XM_005263503	NA	NA	SLC25A33	NA	NA	NA	ATAC-seq n.s.
Interval_1155	-0.310378	0.796395	chr1	9504781	9506145	+	0	NA	Intergenic	Intergenic	-48265	SLC25A33	SLC25A33	XM_005263503	NA	NA	SLC25A33	NA	NA	NA	ATAC-seq n.s.
Interval_1156	-0.0793151	0.93875	chr1	9512115	9513418	+	0	NA	Intergenic	Intergenic	-40962	SLC25A33	SLC25A33	XM_005263503	NA	NA	SLC25A33	NA	NA	NA	ATAC-seq n.s.
Interval_1157	0.169478	0.866478	chr1	9519524	9520459	+	0	NA	Intergenic	Intergenic	-33737	SLC25A33	SLC25A33	XM_005263503	NA	NA	SLC25A33	NA	NA	NA	ATAC-seq n.s.
Interval_1158	0.0989438	0.940735	chr1	9526691	9527203	+	0	NA	Intergenic	Intergenic	-26781	SLC25A33	SLC25A33	XM_005263503	NA	NA	SLC25A33	NA	NA	NA	ATAC-seq n.s.
Interval_1159	0.0809996	0.924245	chr1	9529116	9530138	+	0	NA	Intergenic	Intergenic	-24101	SLC25A33	SLC25A33	XM_005263503	NA	NA	SLC25A33	NA	NA	NA	ATAC-seq n.s.
Interval_1160	0.198674	0.860301	chr1	9530937	9533532	+	0	NA	Intergenic	Intergenic	-21494	SLC25A33	SLC25A33	XM_005263503	NA	NA	SLC25A33	NA	NA	NA	ATAC-seq n.s.
Interval_1161	0.0482839	0.959656	chr1	9537794	9540433	+	0	NA	promoter-TSS (SLC25A33)	#NAME?	-14615	SLC25A33	SLC25A33	XM_005263503	NA	NA	SLC25A33	NA	NA	NA	ATAC-seq n.s.
Interval_1162	-0.0845216	0.935142	chr1	9546612	9547376	+	0	NA	intron (SLC25A33, intron 1 of 6)	-intron (SLC25A33, intron 1 of 6)	-6734	SLC25A33	SLC25A33	XM_005263503	NA	NA	SLC25A33	NA	NA	NA	ATAC-seq n.s.
Interval_1163	-0.747477	0.402513	chr1	9548466	9548963	+	0	NA	intron (SLC25A33, intron 1 of 6)	-intron (SLC25A33, intron 1 of 6)	-5014	SLC25A33	SLC25A33	XM_005263503	NA	NA	SLC25A33	NA	NA	NA	ATAC-seq n.s.
Interval_1164	-0.496793	0.635737	chr1	9550316	9550769	+	0	NA	intron (SLC25A33, intron 1 of 6)	-intron (SLC25A33, intron 1 of 6)	-3186	SLC25A33	SLC25A33	XM_005263503	NA	NA	SLC25A33	NA	NA	NA	ATAC-seq n.s.
Interval_1165	0.344228	0.710149	chr1	9552160	9552813	+	0	NA	intron (SLC25A33, intron 1 of 6)	-intron (SLC25A33, intron 1 of 6)	-1242	SLC25A33	SLC25A33	XM_005263503	NA	NA	SLC25A33	NA	NA	NA	ATAC-seq n.s.
Interval_1166	0.045322	0.972179	chr1	9553332	9556226	+	0	NA	intron (SLC25A33, intron 2 of 6)	-intron (SLC25A33, intron 2 of 6)	1051	SLC25A33	SLC25A33	XM_005263503	NA	NA	SLC25A33	NA	NA	NA	ATAC-seq n.s.
Interval_1167	-0.638939	0.410824	chr1	9558214	9558898	+	0	NA	intron (SLC25A33, intron 2 of 6)	-intron (SLC25A33, intron 2 of 6)	4828	SLC25A33	SLC25A33	XM_005263503	NA	NA	SLC25A33	NA	NA	NA	ATAC-seq n.s.
Interval_1168	-0.249953	0.780964	chr1	9561001	9562220	+	0	NA	intron (SLC25A33, intron 2 of 6)	-intron (SLC25A33, intron 2 of 6)	7882	SLC25A33	SLC25A33	XM_005263503	NA	NA	SLC25A33	NA	NA	NA	ATAC-seq n.s.
Interval_1169	0.284841	0.737738	chr1	9565406	9565689	+	0	NA	intron (SLC25A33, intron 2 of 6)	-intron (SLC25A33, intron 2 of 6)	11819	SLC25A33	SLC25A33	XM_005263503	NA	NA	SLC25A33	NA	NA	NA	ATAC-seq n.s.
Interval_1170	0.411972	0.67451	chr1	9565757	9566552	+	0	NA	intron (SLC25A33, intron 2 of 6)	-intron (SLC25A33, intron 2 of 6)	12426	SLC25A33	SLC25A33	XM_005263503	NA	NA	SLC25A33	NA	NA	NA	ATAC-seq n.s.
Interval_1171	-0.363795	0.648889	chr1	9567199	9567698	+	0	NA	intron (SLC25A33, intron 3 of 6)	-intron (SLC25A33, intron 3 of 6)	13720	SLC25A33	SLC25A33	XM_005263503	NA	NA	SLC25A33	NA	NA	NA	ATAC-seq n.s.
Interval_1172	0.139127	0.88931	chr1	9570819	9571746	+	0	NA	intron (SLC25A33, intron 4 of 6)	-intron (SLC25A33, intron 4 of 6)	17554	SLC25A33	SLC25A33	XM_005263503	NA	NA	SLC25A33	NA	NA	NA	ATAC-seq n.s.
Interval_1173	0.0324362	0.972873	chr1	9572707	9573154	+	0	NA	intron (SLC25A33, intron 4 of 6)	-intron (SLC25A33, intron 4 of 6)	-15947	TMEM201	TMEM201	NM_001130924	NA	NA	TMEM201	NA	NA	NA	ATAC-seq n.s.
Interval_1175	-0.615229	0.45814	chr1	9581843	9582921	+	0	NA	exon (SLC25A33, exon 7 of 7)	-exon (SLC25A33, exon 7 of 7)	-6495	TMEM201	TMEM201	NM_001130924	NA	NA	TMEM201	NA	NA	NA	ATAC-seq n.s.
Interval_1176	0.134732	0.856709	chr1	9588002	9589823	+	0	NA	promoter-TSS (TMEM201)	#NAME?	35	TMEM201	TMEM201	NM_001130924	NA	NA	TMEM201	NA	NA	NA	ATAC-seq n.s.
Interval_1177	0.0708803	0.929002	chr1	9593683	9593980	+	0	NA	intron (TMEM201, intron 1 of 11)	-intron (TMEM201, intron 1 of 5)	4954	TMEM201	TMEM201	NM_001130924	NA	NA	TMEM201	NA	NA	NA	ATAC-seq n.s.
Interval_1178	0.27914	0.818468	chr1	9606525	9607711	+	0	NA	intron (TMEM201, intron 6 of 11)	-intron (TMEM201, intron 6 of 10)	18241	TMEM201	TMEM201	NM_001130924	NA	NA	TMEM201	NA	NA	NA	ATAC-seq n.s.
Interval_1179	0.475981	0.486009	chr1	9613195	9613587	+	0	NA	TTS (TMEM201)	#NAME?	24514	TMEM201	TMEM201	NM_001130924	NA	NA	TMEM201	NA	NA	NA	ATAC-seq n.s.
Interval_1180	-0.0747945	0.930802	chr1	9615076	9616100	+	0	NA	TTS (TMEM201)	#NAME?	26711	TMEM201	TMEM201	NM_001130924	NA	NA	TMEM201	NA	NA	NA	ATAC-seq n.s.
Interval_1181	0.669414	0.328176	chr1	9616622	9617656	+	0	NA	Intergenic	Intergenic	28262	TMEM201	TMEM201	NM_001130924	NA	NA	TMEM201	NA	NA	NA	ATAC-seq n.s.
Interval_1182	0.262191	0.688555	chr1	9626495	9628050	+	0	NA	Intergenic	Intergenic	-24459	PIK3CD	PIK3CD	NM_005026	NA	NA	PIK3CD	NA	NA	NA	ATAC-seq n.s.
Interval_1183	0.186124	0.861071	chr1	9629172	9630512	+	0	NA	promoter-TSS (PIK3CD)	#NAME?	-21889	PIK3CD	PIK3CD	NM_005026	NA	NA	PIK3CD	NA	NA	NA	ATAC-seq n.s.
Interval_1184	-0.126869	0.904907	chr1	9643668	9644066	+	0	NA	intron (PIK3CD, intron 2 of 24)	-intron (PIK3CD, intron 2 of 24)	-7864	PIK3CD	PIK3CD	NM_005026	NA	NA	PIK3CD	NA	NA	NA	ATAC-seq n.s.
Interval_1185	-0.169103	0.836464	chr1	9644086	9644910	+	0	NA	intron (PIK3CD, intron 2 of 24)	-intron (PIK3CD, intron 2 of 24)	-7233	PIK3CD	PIK3CD	NM_005026	NA	NA	PIK3CD	NA	NA	NA	ATAC-seq n.s.
Interval_1186	-0.00694254	0.995673	chr1	9651466	9655477	+	0	NA	exon (C1orf200, exon 2 of 2)	-exon (C1orf200, exon 2 of 2)	1115	C1orf200	C1orf200	rna591	NA	NA	C1orf200	NA	NA	NA	ATAC-seq n.s.
Interval_1187	0.587571	0.424277	chr1	9659422	9659802	+	0	NA	intron (PIK3CD, intron 1 of 22)	-intron (PIK3CD, intron 1 of 23)	-5026	C1orf200	C1orf200	rna591	NA	NA	C1orf200	NA	NA	NA	ATAC-seq n.s.
Interval_1188	0.217637	0.846606	chr1	9671395	9671853	+	0	NA	intron (PIK3CD, intron 1 of 22)	-intron (PIK3CD, intron 1 of 23)	15945	LOC101929074	LOC101929074	rna592	NA	NA	LOC101929074	NA	NA	NA	ATAC-seq n.s.
Interval_1190	0.731169	0.302876	chr1	9680986	9682082	+	0	NA	intron (LOC101929074, intron 1 of 1)	-intron (PIK3CD, intron 1 of 23)	6035	LOC101929074	LOC101929074	rna592	NA	NA	LOC101929074	NA	NA	NA	ATAC-seq n.s.
Interval_1191	0.485455	0.437672	chr1	9685903	9690247	+	0	NA	promoter-TSS (LOC101929074)	#NAME?	-506	LOC101929074	LOC101929074	rna592	NA	NA	LOC101929074	NA	NA	NA	ATAC-seq n.s.
Interval_1192	0.333457	0.695615	chr1	9700279	9702826	+	0	NA	intron (PIK3CD, intron 2 of 23)	-intron (PIK3CD, intron 2 of 23)	-13983	LOC101929074	LOC101929074	rna592	NA	NA	LOC101929074	NA	NA	NA	ATAC-seq n.s.
Interval_1193	0.422248	0.529048	chr1	9715561	9719445	+	0	NA	intron (PIK3CD, intron 7 of 23)	-intron (PIK3CD, intron 7 of 23)	-29934	LOC101929074	LOC101929074	rna592	NA	NA	LOC101929074	NA	NA	NA	ATAC-seq n.s.
Interval_1194	0.479868	0.468458	chr1	9721163	9721947	+	0	NA	exon (PIK3CD, exon 15 of 24)	-exon (PIK3CD, exon 15 of 24)	-33986	LOC101929074	LOC101929074	rna592	NA	NA	LOC101929074	NA	NA	NA	ATAC-seq n.s.
Interval_1195	0.0790956	0.925042	chr1	9724860	9725466	+	0	NA	intron (PIK3CD, intron 23 of 23)	-intron (PIK3CD, intron 23 of 23)	-37594	LOC101929074	LOC101929074	rna592	NA	NA	LOC101929074	NA	NA	NA	ATAC-seq n.s.
Interval_1196	0.23014	0.766169	chr1	9726521	9729087	+	0	NA	exon (PIK3CD, exon 24 of 24)	-exon (PIK3CD, exon 24 of 24)	-40235	LOC101929074	LOC101929074	rna592	NA	NA	LOC101929074	NA	NA	NA	ATAC-seq n.s.
Interval_1197	0.0914233	0.892982	chr1	9729517	9731577	+	0	NA	exon (CLSTN1, exon 19 of 19)	-exon (CLSTN1, exon 19 of 19)	-42978	LOC101929074	LOC101929074	rna592	NA	NA	LOC101929074	NA	NA	NA	ATAC-seq n.s.
Interval_1198	0.747367	0.458989	chr1	9746651	9747093	+	0	NA	intron (CLSTN1, intron 7 of 17)	-intron (CLSTN1, intron 7 of 18)	-59303	LOC101929074	LOC101929074	rna592	NA	NA	LOC101929074	NA	NA	NA	ATAC-seq n.s.
Interval_1199	0.305493	0.645596	chr1	9752443	9753946	+	0	NA	intron (CLSTN1, intron 4 of 17)	-intron (CLSTN1, intron 4 of 18)	-65625	LOC101929074	LOC101929074	rna592	NA	NA	LOC101929074	NA	NA	NA	ATAC-seq n.s.
Interval_1200	0.0319578	0.973608	chr1	9755069	9756036	+	0	NA	intron (CLSTN1, intron 2 of 17)	-intron (CLSTN1, intron 3 of 18)	-67983	LOC101929074	LOC101929074	rna592	NA	NA	LOC101929074	NA	NA	NA	ATAC-seq n.s.
Interval_1201	-0.0595053	0.961624	chr1	9766212	9768876	+	0	NA	intron (CLSTN1, intron 2 of 17)	-intron (CLSTN1, intron 2 of 18)	56416	CLSTN1	CLSTN1	NM_014944	NA	NA	CLSTN1	NA	NA	NA	ATAC-seq n.s.
Interval_1202	0.222985	0.779303	chr1	9775345	9776475	+	0	NA	intron (CLSTN1, intron 1 of 17)	-intron (CLSTN1, intron 1 of 18)	48050	CLSTN1	CLSTN1	NM_014944	NA	NA	CLSTN1	NA	NA	NA	ATAC-seq n.s.
Interval_1203	0.162041	0.843503	chr1	9781689	9784984	+	0	NA	intron (CLSTN1, intron 1 of 17)	-intron (CLSTN1, intron 1 of 18)	40624	CLSTN1	CLSTN1	NM_014944	NA	NA	CLSTN1	NA	NA	NA	ATAC-seq n.s.
Interval_1204	0.440226	0.508235	chr1	9787118	9788305	+	0	NA	intron (CLSTN1, intron 1 of 17)	-intron (CLSTN1, intron 1 of 18)	36249	CLSTN1	CLSTN1	NM_014944	NA	NA	CLSTN1	NA	NA	NA	ATAC-seq n.s.
Interval_1205	-0.251776	0.817119	chr1	9792144	9793171	+	0	NA	intron (CLSTN1, intron 1 of 17)	-intron (CLSTN1, intron 1 of 18)	31303	CLSTN1	CLSTN1	NM_014944	NA	NA	CLSTN1	NA	NA	NA	ATAC-seq n.s.
Interval_1206	0.942273	0.101953	chr1	9798187	9799736	+	0	NA	intron (CLSTN1, intron 1 of 17)	-intron (CLSTN1, intron 1 of 18)	24999	CLSTN1	CLSTN1	NM_014944	NA	NA	CLSTN1	NA	NA	NA	ATAC-seq n.s.
Interval_1207	0.631233	0.290218	chr1	9800269	9800822	+	0	NA	intron (CLSTN1, intron 1 of 17)	-intron (CLSTN1, intron 1 of 18)	23415	CLSTN1	CLSTN1	NM_014944	NA	NA	CLSTN1	NA	NA	NA	ATAC-seq n.s.
Interval_1208	-0.130188	0.920991	chr1	9804441	9805351	+	0	NA	intron (CLSTN1, intron 1 of 17)	-intron (CLSTN1, intron 1 of 18)	19064	CLSTN1	CLSTN1	NM_014944	NA	NA	CLSTN1	NA	NA	NA	ATAC-seq n.s.
Interval_1209	0.422943	0.58085	chr1	9807201	9809391	+	0	NA	intron (CLSTN1, intron 1 of 17)	-intron (CLSTN1, intron 1 of 18)	15664	CLSTN1	CLSTN1	NM_014944	NA	NA	CLSTN1	NA	NA	NA	ATAC-seq n.s.
Interval_1211	0.312496	0.713862	chr1	9810758	9812594	+	0	NA	intron (CLSTN1, intron 1 of 17)	-intron (CLSTN1, intron 1 of 18)	12284	CLSTN1	CLSTN1	NM_014944	NA	NA	CLSTN1	NA	NA	NA	ATAC-seq n.s.
Interval_1212	0.153138	0.851316	chr1	9815060	9815674	+	0	NA	intron (CLSTN1, intron 1 of 17)	-intron (CLSTN1, intron 1 of 18)	8593	CLSTN1	CLSTN1	NM_014944	NA	NA	CLSTN1	NA	NA	NA	ATAC-seq n.s.
Interval_1213	-0.0211349	0.987344	chr1	9822708	9826082	+	0	NA	promoter-TSS (CLSTN1)	#NAME?	-435	CLSTN1	CLSTN1	NM_014944	NA	NA	CLSTN1	NA	NA	NA	ATAC-seq n.s.
Interval_1214	0.313064	0.786008	chr1	9830946	9831475	+	0	NA	Intergenic	Intergenic	-7250	CLSTN1	CLSTN1	NM_014944	NA	NA	CLSTN1	NA	NA	NA	ATAC-seq n.s.
Interval_1215	0.566251	0.598407	chr1	9835589	9836868	+	0	NA	Intergenic	Intergenic	-12268	CLSTN1	CLSTN1	NM_014944	NA	NA	CLSTN1	NA	NA	NA	ATAC-seq n.s.
Interval_1216	1.02534	0.142987	chr1	9839085	9840459	+	0	NA	Intergenic	Intergenic	-15812	CLSTN1	CLSTN1	NM_014944	NA	NA	CLSTN1	NA	NA	NA	ATAC-seq n.s.
Interval_1217	0.153517	0.903169	chr1	9842716	9844466	+	0	NA	Intergenic	Intergenic	-19631	CLSTN1	CLSTN1	NM_014944	NA	NA	CLSTN1	NA	NA	NA	ATAC-seq n.s.
Interval_1218	0.341407	0.688914	chr1	9852156	9853132	+	0	NA	intron (CTNNBIP1, intron 5 of 5)	-intron (CTNNBIP1, intron 4 of 4)	-28684	CLSTN1	CLSTN1	NM_014944	NA	NA	CLSTN1	NA	NA	NA	ATAC-seq n.s.
Interval_1219	0.000249779	0.999842	chr1	9859129	9860184	+	0	NA	intron (CTNNBIP1, intron 5 of 5)	-intron (CTNNBIP1, intron 4 of 4)	-35696	CLSTN1	CLSTN1	NM_014944	NA	NA	CLSTN1	NA	NA	NA	ATAC-seq n.s.
Interval_1220	1.6635	0.0141111	chr1	9863561	9864702	+	0	NA	intron (CTNNBIP1, intron 5 of 5)	-intron (CTNNBIP1, intron 4 of 4)	-40171	CLSTN1	CLSTN1	NM_014944	NA	NA	CLSTN1	NA	NA	NA	ATAC-seq sig.
Interval_1221	0.215817	0.769653	chr1	9866186	9868221	+	0	NA	intron (CTNNBIP1, intron 5 of 5)	-intron (CTNNBIP1, intron 4 of 4)	43155	CTNNBIP1	CTNNBIP1	XM_006710779	NA	NA	CTNNBIP1	NA	NA	NA	ATAC-seq n.s.
Interval_1222	1.21531	0.0827796	chr1	9869830	9870103	+	0	NA	intron (CTNNBIP1, intron 5 of 5)	-intron (CTNNBIP1, intron 4 of 4)	40392	CTNNBIP1	CTNNBIP1	XM_006710779	NA	NA	CTNNBIP1	NA	NA	NA	ATAC-seq n.s.
Interval_1223	0.170249	0.854047	chr1	9874198	9875864	+	0	NA	intron (CTNNBIP1, intron 3 of 5)	-intron (CTNNBIP1, intron 2 of 4)	35327	CTNNBIP1	CTNNBIP1	XM_006710779	NA	NA	CTNNBIP1	NA	NA	NA	ATAC-seq n.s.
Interval_1224	0.690628	0.497301	chr1	9877813	9878799	+	0	NA	intron (CTNNBIP1, intron 1 of 4)	-intron (CTNNBIP1, intron 1 of 4)	32052	CTNNBIP1	CTNNBIP1	XM_006710779	NA	NA	CTNNBIP1	NA	NA	NA	ATAC-seq n.s.
Interval_1225	0.204112	0.73758	chr1	9882024	9883693	+	0	NA	intron (CTNNBIP1, intron 1 of 4)	-intron (CTNNBIP1, intron 1 of 4)	27500	CTNNBIP1	CTNNBIP1	XM_006710779	NA	NA	CTNNBIP1	NA	NA	NA	ATAC-seq n.s.
Interval_1226	0.39775	0.64721	chr1	9888954	9891332	+	0	NA	intron (CTNNBIP1, intron 1 of 5)	-intron (CTNNBIP1, intron 1 of 4)	20215	CTNNBIP1	CTNNBIP1	XM_006710779	NA	NA	CTNNBIP1	NA	NA	NA	ATAC-seq n.s.
Interval_1227	0.592408	0.410426	chr1	9892648	9894878	+	0	NA	intron (CTNNBIP1, intron 1 of 5)	-intron (CTNNBIP1, intron 1 of 4)	16595	CTNNBIP1	CTNNBIP1	XM_006710779	NA	NA	CTNNBIP1	NA	NA	NA	ATAC-seq n.s.
Interval_1228	0.00409202	0.997094	chr1	9899844	9903210	+	0	NA	intron (CTNNBIP1, intron 1 of 5)	-intron (CTNNBIP1, intron 1 of 4)	8831	CTNNBIP1	CTNNBIP1	XM_006710779	NA	NA	CTNNBIP1	NA	NA	NA	ATAC-seq n.s.
Interval_1229	0.0402484	0.967134	chr1	9910160	9911319	+	0	NA	promoter-TSS (CTNNBIP1)	#NAME?	-381	CTNNBIP1	CTNNBIP1	XM_006710779	NA	NA	CTNNBIP1	NA	NA	NA	ATAC-seq n.s.
Interval_1234	0.923857	0.176512	chr1	9936645	9937086	+	0	NA	intron (LZIC, intron 2 of 5)	-intron (LZIC, intron 1 of 6)	6457	LZIC	LZIC	XM_005263507	NA	NA	LZIC	NA	NA	NA	ATAC-seq n.s.
Interval_1235	0.0145499	0.987939	chr1	9942471	9944065	+	0	NA	promoter-TSS (NMNAT1)	#NAME?	54	LZIC	LZIC	XM_005263507	NA	NA	LZIC	NA	NA	NA	ATAC-seq n.s.
Interval_1236	-0.0356348	0.976465	chr1	9950066	9951578	+	0	NA	intron (NMNAT1, intron 1 of 4)	-intron (NMNAT1, intron 1 of 4)	7347	NMNAT1	NMNAT1	rna608	NA	NA	NMNAT1	NA	NA	NA	ATAC-seq n.s.
Interval_1237	0.811896	0.318133	chr1	9958972	9959681	+	0	NA	intron (NMNAT1, intron 1 of 4)	-intron (NMNAT1, intron 1 of 4)	-8064	MIR5697	MIR5697	rna612	NA	NA	MIR5697	NA	NA	NA	ATAC-seq n.s.
Interval_1238	-0.394888	0.661905	chr1	9961064	9961783	+	0	NA	intron (NMNAT1, intron 1 of 4)	-intron (NMNAT1, intron 1 of 4)	-5967	MIR5697	MIR5697	rna612	NA	NA	MIR5697	NA	NA	NA	ATAC-seq n.s.
Interval_1239	0.521886	0.491795	chr1	9996722	9998270	+	0	NA	intron (RBP7, intron 1 of 3)	-intron (RBP7, intron 1 of 3)	299	RBP7	RBP7	NM_052960	NA	NA	RBP7	NA	NA	NA	ATAC-seq n.s.
Interval_1241	0.305266	0.617036	chr1	10005841	10007453	+	0	NA	intron (RBP7, intron 1 of 3)	-intron (RBP7, intron 1 of 3)	9450	RBP7	RBP7	NM_052960	NA	NA	RBP7	NA	NA	NA	ATAC-seq n.s.
Interval_1242	-0.0716806	0.954624	chr1	10011301	10011625	+	0	NA	intron (RBP7, intron 3 of 3)	-intron (RBP7, intron 3 of 3)	14266	RBP7	RBP7	NM_052960	NA	NA	RBP7	NA	NA	NA	ATAC-seq n.s.
Interval_1243	1.29499	0.114438	chr1	10012506	10013776	+	0	NA	intron (RBP7, intron 3 of 3)	-intron (RBP7, intron 3 of 3)	15944	RBP7	RBP7	NM_052960	NA	NA	RBP7	NA	NA	NA	ATAC-seq n.s.
Interval_1244	0.197226	0.866126	chr1	10015805	10016221	+	0	NA	TTS (RBP7)	#NAME?	-17146	UBE4B	UBE4B	NM_001105562	NA	NA	UBE4B	NA	NA	NA	ATAC-seq n.s.
Interval_1245	-0.186914	0.88832	chr1	10018480	10019142	+	0	NA	Intergenic	Intergenic	-14348	UBE4B	UBE4B	NM_001105562	NA	NA	UBE4B	NA	NA	NA	ATAC-seq n.s.
Interval_1246	0.144634	0.862799	chr1	10032008	10033788	+	0	NA	promoter-TSS (UBE4B)	#NAME?	-261	UBE4B	UBE4B	NM_001105562	NA	NA	UBE4B	NA	NA	NA	ATAC-seq n.s.
Interval_1247	0.644959	0.260075	chr1	10043529	10044189	+	0	NA	intron (UBE4B, intron 1 of 28)	-intron (UBE4B, intron 1 of 27)	10700	UBE4B	UBE4B	NM_001105562	NA	NA	UBE4B	NA	NA	NA	ATAC-seq n.s.
Interval_1248	0.469084	0.613495	chr1	10045719	10047007	+	0	NA	intron (UBE4B, intron 1 of 28)	-intron (UBE4B, intron 1 of 27)	13204	UBE4B	UBE4B	NM_001105562	NA	NA	UBE4B	NA	NA	NA	ATAC-seq n.s.
Interval_1249	0.433589	0.582901	chr1	10055643	10057924	+	0	NA	intron (UBE4B, intron 1 of 28)	-intron (UBE4B, intron 1 of 27)	23624	UBE4B	UBE4B	NM_001105562	NA	NA	UBE4B	NA	NA	NA	ATAC-seq n.s.
Interval_1250	1.23254	0.0723994	chr1	10058349	10060063	+	0	NA	intron (UBE4B, intron 1 of 28)	-intron (UBE4B, intron 1 of 27)	26047	UBE4B	UBE4B	NM_001105562	NA	NA	UBE4B	NA	NA	NA	ATAC-seq n.s.
Interval_1251	0.0529081	0.965926	chr1	10063823	10064420	+	0	NA	intron (UBE4B, intron 1 of 28)	-intron (UBE4B, intron 1 of 27)	30962	UBE4B	UBE4B	NM_001105562	NA	NA	UBE4B	NA	NA	NA	ATAC-seq n.s.
Interval_1252	0.81432	0.169188	chr1	10065167	10065579	+	0	NA	intron (UBE4B, intron 1 of 28)	-intron (UBE4B, intron 1 of 27)	32214	UBE4B	UBE4B	NM_001105562	NA	NA	UBE4B	NA	NA	NA	ATAC-seq n.s.
Interval_1253	0.607146	0.382215	chr1	10066778	10067342	+	0	NA	intron (UBE4B, intron 1 of 28)	-intron (UBE4B, intron 1 of 27)	33901	UBE4B	UBE4B	NM_001105562	NA	NA	UBE4B	NA	NA	NA	ATAC-seq n.s.
Interval_1254	0.87868	0.242818	chr1	10071708	10072094	+	0	NA	intron (UBE4B, intron 1 of 28)	-intron (UBE4B, intron 1 of 27)	38742	UBE4B	UBE4B	NM_001105562	NA	NA	UBE4B	NA	NA	NA	ATAC-seq n.s.
Interval_1255	0.378544	0.555355	chr1	10073997	10075504	+	0	NA	intron (UBE4B, intron 2 of 28)	-intron (UBE4B, intron 2 of 27)	41591	UBE4B	UBE4B	NM_001105562	NA	NA	UBE4B	NA	NA	NA	ATAC-seq n.s.
Interval_1256	0.1864	0.841473	chr1	10083021	10083680	+	0	NA	intron (UBE4B, intron 2 of 28)	-intron (UBE4B, intron 2 of 27)	50191	UBE4B	UBE4B	NM_001105562	NA	NA	UBE4B	NA	NA	NA	ATAC-seq n.s.
Interval_1258	1.2458	0.0457258	chr1	10107763	10109794	+	0	NA	intron (UBE4B, intron 8 of 28)	-intron (UBE4B, intron 7 of 27)	75619	UBE4B	UBE4B	NM_001105562	NA	NA	UBE4B	NA	NA	NA	ATAC-seq sig.
Interval_1259	0.70016	0.287201	chr1	10116885	10118807	+	0	NA	intron (UBE4B, intron 9 of 28)	-intron (UBE4B, intron 8 of 27)	84687	UBE4B	UBE4B	NM_001105562	NA	NA	UBE4B	NA	NA	NA	ATAC-seq n.s.
Interval_1260	-0.235824	0.832388	chr1	10122476	10123384	+	0	NA	intron (UBE4B, intron 11 of 28)	-intron (UBE4B, intron 10 of 27)	-87776	KIF1B	KIF1B	NM_015074	NA	NA	KIF1B	NA	NA	NA	ATAC-seq n.s.
Interval_1261	0.22626	0.781216	chr1	10151725	10155916	+	0	NA	intron (UBE4B, intron 22 of 28)	-intron (UBE4B, intron 21 of 27)	-56886	KIF1B	KIF1B	NM_015074	NA	NA	KIF1B	NA	NA	NA	ATAC-seq n.s.
Interval_1262	0.355908	0.683218	chr1	10160903	10161735	+	0	NA	intron (UBE4B, intron 24 of 28)	-intron (UBE4B, intron 23 of 27)	-49387	KIF1B	KIF1B	NM_015074	NA	NA	KIF1B	NA	NA	NA	ATAC-seq n.s.
Interval_1263	-0.153577	0.882224	chr1	10169257	10171776	+	0	NA	intron (UBE4B, intron 25 of 28)	-intron (UBE4B, intron 24 of 27)	-40190	KIF1B	KIF1B	NM_015074	NA	NA	KIF1B	NA	NA	NA	ATAC-seq n.s.
Interval_1264	0.886613	0.285372	chr1	10195546	10196352	+	0	NA	Intergenic	Intergenic	-14757	KIF1B	KIF1B	NM_015074	NA	NA	KIF1B	NA	NA	NA	ATAC-seq n.s.
Interval_1265	0.359837	0.747404	chr1	10196936	10197406	+	0	NA	Intergenic	Intergenic	-13535	KIF1B	KIF1B	NM_015074	NA	NA	KIF1B	NA	NA	NA	ATAC-seq n.s.
Interval_1266	0.025431	0.977033	chr1	10209826	10211974	+	0	NA	intron (KIF1B, intron 1 of 20)	-intron (KIF1B, intron 1 of 46)	194	KIF1B	KIF1B	NM_015074	NA	NA	KIF1B	NA	NA	NA	ATAC-seq n.s.
Interval_1267	0.128869	0.888777	chr1	10217169	10218698	+	0	NA	intron (KIF1B, intron 1 of 20)	-intron (KIF1B, intron 1 of 46)	7227	KIF1B	KIF1B	NM_015074	NA	NA	KIF1B	NA	NA	NA	ATAC-seq n.s.
Interval_1268	0.360078	0.58011	chr1	10224044	10225141	+	0	NA	intron (KIF1B, intron 1 of 20)	-intron (KIF1B, intron 1 of 46)	-3135	MIR1273D	MIR1273D	rna621	NA	NA	MIR1273D	NA	NA	NA	ATAC-seq n.s.
Interval_1269	0.255033	0.807171	chr1	10235375	10235759	+	0	NA	intron (KIF1B, intron 2 of 20)	-intron (KIF1B, intron 2 of 46)	7840	MIR1273D	MIR1273D	rna621	NA	NA	MIR1273D	NA	NA	NA	ATAC-seq n.s.
Interval_1271	0.68217	0.352924	chr1	10246714	10247300	+	0	NA	intron (KIF1B, intron 2 of 20)	-intron (KIF1B, intron 2 of 46)	19280	MIR1273D	MIR1273D	rna621	NA	NA	MIR1273D	NA	NA	NA	ATAC-seq n.s.
Interval_1272	-0.309754	0.661663	chr1	10251704	10254264	+	0	NA	intron (KIF1B, intron 2 of 20)	-intron (KIF1B, intron 2 of 46)	25257	MIR1273D	MIR1273D	rna621	NA	NA	MIR1273D	NA	NA	NA	ATAC-seq n.s.
Interval_1273	0.659314	0.426316	chr1	10270590	10271328	+	0	NA	intron (KIF1B, intron 7 of 20)	-intron (KIF1B, intron 7 of 46)	43232	MIR1273D	MIR1273D	rna621	NA	NA	MIR1273D	NA	NA	NA	ATAC-seq n.s.
Interval_1274	-0.027144	0.981706	chr1	10282730	10284323	+	0	NA	intron (KIF1B, intron 13 of 20)	-intron (KIF1B, intron 13 of 46)	55799	MIR1273D	MIR1273D	rna621	NA	NA	MIR1273D	NA	NA	NA	ATAC-seq n.s.
Interval_1275	-0.0966577	0.934928	chr1	10286151	10287217	+	0	NA	intron (KIF1B, intron 13 of 20)	-intron (KIF1B, intron 13 of 46)	58957	MIR1273D	MIR1273D	rna621	NA	NA	MIR1273D	NA	NA	NA	ATAC-seq n.s.
Interval_1276	1.34259	0.0819467	chr1	10292056	10292637	+	0	NA	intron (KIF1B, intron 15 of 20)	-intron (KIF1B, intron 15 of 46)	64619	MIR1273D	MIR1273D	rna621	NA	NA	MIR1273D	NA	NA	NA	ATAC-seq n.s.
Interval_1277	1.58391	0.0957603	chr1	10294974	10296336	+	0	NA	intron (KIF1B, intron 16 of 20)	-intron (KIF1B, intron 16 of 46)	67928	MIR1273D	MIR1273D	rna621	NA	NA	MIR1273D	NA	NA	NA	ATAC-seq n.s.
Interval_1278	0.0608866	0.955915	chr1	10298260	10299785	+	0	NA	intron (KIF1B, intron 20 of 46)	-intron (KIF1B, intron 20 of 46)	71295	MIR1273D	MIR1273D	rna621	NA	NA	MIR1273D	NA	NA	NA	ATAC-seq n.s.
Interval_1279	0.561745	0.563651	chr1	10307950	10308271	+	0	NA	exon (KIF1B, exon 21 of 21)	-exon (KIF1B, exon 21 of 21)	80383	MIR1273D	MIR1273D	rna621	NA	NA	MIR1273D	NA	NA	NA	ATAC-seq n.s.
Interval_1280	0.800106	0.257653	chr1	10309545	10311049	+	0	NA	intron (KIF1B, intron 20 of 46)	-intron (KIF1B, intron 20 of 46)	82570	MIR1273D	MIR1273D	rna621	NA	NA	MIR1273D	NA	NA	NA	ATAC-seq n.s.
Interval_1282	0.729566	0.325877	chr1	10337499	10340329	+	0	NA	intron (KIF1B, intron 29 of 46)	-intron (KIF1B, intron 29 of 46)	-60114	PGD	PGD	NM_002631	NA	NA	PGD	NA	NA	NA	ATAC-seq n.s.
Interval_1283	-0.237359	0.846995	chr1	10341295	10341608	+	0	NA	intron (KIF1B, intron 30 of 46)	-intron (KIF1B, intron 30 of 46)	-57577	PGD	PGD	NM_002631	NA	NA	PGD	NA	NA	NA	ATAC-seq n.s.
Interval_1284	-0.0615932	0.94923	chr1	10360101	10361357	+	0	NA	intron (KIF1B, intron 36 of 46)	-intron (KIF1B, intron 36 of 46)	-38299	PGD	PGD	NM_002631	NA	NA	PGD	NA	NA	NA	ATAC-seq n.s.
Interval_1285	0.211211	0.814874	chr1	10375881	10381268	+	0	NA	exon (KIF1B, exon 47 of 47)	-exon (KIF1B, exon 47 of 47)	-20454	PGD	PGD	NM_002631	NA	NA	PGD	NA	NA	NA	ATAC-seq n.s.
Interval_1286	0.0606701	0.958801	chr1	10386303	10388827	+	0	NA	Intergenic	Intergenic	-11463	PGD	PGD	NM_002631	NA	NA	PGD	NA	NA	NA	ATAC-seq n.s.
Interval_1287	0.143302	0.843126	chr1	10398346	10399886	+	0	NA	promoter-TSS (PGD)	#NAME?	88	PGD	PGD	NM_002631	NA	NA	PGD	NA	NA	NA	ATAC-seq n.s.
Interval_1288	-0.458187	0.682041	chr1	10400625	10401440	+	0	NA	intron (PGD, intron 3 of 12)	-intron (PGD, intron 3 of 12)	2004	PGD	PGD	NM_002631	NA	NA	PGD	NA	NA	NA	ATAC-seq n.s.
Interval_1289	0.460922	0.588506	chr1	10415064	10416127	+	0	NA	intron (PGD, intron 8 of 12)	-intron (PGD, intron 8 of 12)	-15152	APITD1	APITD1	NM_199294	NA	NA	APITD1	NA	NA	NA	ATAC-seq n.s.
Interval_1290	-0.132791	0.900748	chr1	10419715	10420701	+	0	NA	TTS (PGD)	#NAME?	-10539	APITD1	APITD1	NM_199294	NA	NA	APITD1	NA	NA	NA	ATAC-seq n.s.
Interval_1291	-0.0651238	0.951116	chr1	10424279	10424695	+	0	NA	Intergenic	Intergenic	-6260	APITD1	APITD1	NM_199294	NA	NA	APITD1	NA	NA	NA	ATAC-seq n.s.
Interval_1292	-0.0386232	0.96216	chr1	10427973	10428583	+	0	NA	Intergenic	Intergenic	-2469	APITD1	APITD1	NM_199294	NA	NA	APITD1	NA	NA	NA	ATAC-seq n.s.
Interval_1293	0.307344	0.639054	chr1	10429831	10431354	+	0	NA	promoter-TSS (APITD1-CORT)	-promoter-TSS (APITD1-CORT)	-155	APITD1	APITD1	NM_199294	NA	NA	APITD1	NA	NA	NA	ATAC-seq n.s.
Interval_1294	0.450647	0.56996	chr1	10438238	10439245	+	0	NA	intron (APITD1-CORT, intron 3 of 3)	-intron (APITD1-CORT, intron 2 of 3)	7994	APITD1-CORT	APITD1-CORT	NM_001243768	NA	NA	APITD1-CORT	NA	NA	NA	ATAC-seq n.s.
Interval_1295	0.413215	0.500429	chr1	10450234	10452821	+	0	NA	exon (APITD1-CORT, exon 4 of 4)	-exon (APITD1-CORT, exon 4 of 4)	1808	CORT	CORT	NM_001302	NA	NA	CORT	NA	NA	NA	ATAC-seq n.s.
Interval_1296	0.391646	0.485518	chr1	10456787	10458030	+	0	NA	Intergenic	Intergenic	7689	CORT	CORT	NM_001302	NA	NA	CORT	NA	NA	NA	ATAC-seq n.s.
Interval_1297	0.388888	0.540276	chr1	10458160	10459858	+	0	NA	Intergenic	Intergenic	9290	CORT	CORT	NM_001302	NA	NA	CORT	NA	NA	NA	ATAC-seq n.s.
Interval_1298	0.265327	0.648131	chr1	10471915	10473284	+	0	NA	promoter-TSS (DFFA)	#NAME?	-43	DFFA	DFFA	NM_213566	NA	NA	DFFA	NA	NA	NA	ATAC-seq n.s.
Interval_1299	0.453781	0.379658	chr1	10474613	10475598	+	0	NA	intron (PEX14, intron 1 of 8)	-intron (PEX14, intron 1 of 8)	-2549	DFFA	DFFA	NM_213566	NA	NA	DFFA	NA	NA	NA	ATAC-seq n.s.
Interval_1300	0.420224	0.572536	chr1	10482899	10483455	+	0	NA	intron (PEX14, intron 1 of 8)	-intron (PEX14, intron 1 of 8)	-10621	DFFA	DFFA	NM_213566	NA	NA	DFFA	NA	NA	NA	ATAC-seq n.s.
Interval_1301	-0.194179	0.826508	chr1	10483540	10485012	+	0	NA	intron (PEX14, intron 1 of 8)	-intron (PEX14, intron 1 of 8)	-10995	PEX14	PEX14	NM_004565	NA	NA	PEX14	NA	NA	NA	ATAC-seq n.s.
Interval_1302	0.187784	0.859233	chr1	10489115	10490547	+	0	NA	intron (PEX14, intron 1 of 8)	-intron (PEX14, intron 1 of 8)	-5440	PEX14	PEX14	NM_004565	NA	NA	PEX14	NA	NA	NA	ATAC-seq n.s.
Interval_1303	0.0988415	0.923637	chr1	10494237	10496384	+	0	NA	promoter-TSS (PEX14)	#NAME?	39	PEX14	PEX14	NM_004565	NA	NA	PEX14	NA	NA	NA	ATAC-seq n.s.
Interval_1304	0.0954957	0.937816	chr1	10507339	10508846	+	0	NA	intron (PEX14, intron 2 of 8)	-intron (PEX14, intron 2 of 8)	12821	PEX14	PEX14	NM_004565	NA	NA	PEX14	NA	NA	NA	ATAC-seq n.s.
Interval_1305	0.325369	0.718771	chr1	10510204	10511394	+	0	NA	intron (PEX14, intron 2 of 8)	-intron (PEX14, intron 2 of 8)	15528	PEX14	PEX14	NM_004565	NA	NA	PEX14	NA	NA	NA	ATAC-seq n.s.
Interval_1306	0.38144	0.73916	chr1	10514312	10517823	+	0	NA	intron (PEX14, intron 2 of 8)	-intron (PEX14, intron 2 of 8)	20796	PEX14	PEX14	NM_004565	NA	NA	PEX14	NA	NA	NA	ATAC-seq n.s.
Interval_1307	0.389808	0.789481	chr1	10518873	10519834	+	0	NA	intron (PEX14, intron 2 of 8)	-intron (PEX14, intron 2 of 8)	24082	PEX14	PEX14	NM_004565	NA	NA	PEX14	NA	NA	NA	ATAC-seq n.s.
Interval_1308	0.597346	0.440478	chr1	10522651	10523040	+	0	NA	intron (PEX14, intron 2 of 8)	-intron (PEX14, intron 2 of 8)	27574	PEX14	PEX14	NM_004565	NA	NA	PEX14	NA	NA	NA	ATAC-seq n.s.
Interval_1309	0.32245	0.760856	chr1	10528023	10531201	+	0	NA	intron (PEX14, intron 2 of 8)	-intron (PEX14, intron 2 of 8)	34341	PEX14	PEX14	NM_004565	NA	NA	PEX14	NA	NA	NA	ATAC-seq n.s.
Interval_1310	0.317561	0.724713	chr1	10534645	10536375	+	0	NA	intron (PEX14, intron 2 of 8)	-intron (PEX14, intron 2 of 8)	40239	PEX14	PEX14	NM_004565	NA	NA	PEX14	NA	NA	NA	ATAC-seq n.s.
Interval_1311	-0.111354	0.919783	chr1	10536852	10538183	+	0	NA	intron (PEX14, intron 3 of 8)	-intron (PEX14, intron 3 of 8)	42246	PEX14	PEX14	NM_004565	NA	NA	PEX14	NA	NA	NA	ATAC-seq n.s.
Interval_1312	0.046858	0.966903	chr1	10539466	10541700	+	0	NA	intron (PEX14, intron 3 of 8)	-intron (PEX14, intron 3 of 8)	45312	PEX14	PEX14	NM_004565	NA	NA	PEX14	NA	NA	NA	ATAC-seq n.s.
Interval_1313	0.0413165	0.971756	chr1	10549942	10550653	+	0	NA	intron (PEX14, intron 3 of 8)	-intron (PEX14, intron 3 of 8)	55026	PEX14	PEX14	NM_004565	NA	NA	PEX14	NA	NA	NA	ATAC-seq n.s.
Interval_1314	-0.282979	0.81731	chr1	10554453	10556622	+	0	NA	intron (PEX14, intron 3 of 8)	-intron (PEX14, intron 3 of 8)	60266	PEX14	PEX14	NM_004565	NA	NA	PEX14	NA	NA	NA	ATAC-seq n.s.
Interval_1315	0.539476	0.390173	chr1	10563497	10564705	+	0	NA	intron (PEX14, intron 3 of 8)	-intron (PEX14, intron 3 of 8)	68830	PEX14	PEX14	NM_004565	NA	NA	PEX14	NA	NA	NA	ATAC-seq n.s.
Interval_1316	0.57843	0.436191	chr1	10572629	10573005	+	0	NA	intron (PEX14, intron 3 of 8)	-intron (PEX14, intron 3 of 8)	77546	PEX14	PEX14	NM_004565	NA	NA	PEX14	NA	NA	NA	ATAC-seq n.s.
Interval_1317	0.813593	0.339224	chr1	10585672	10586510	+	0	NA	intron (PEX14, intron 3 of 8)	-intron (PEX14, intron 3 of 8)	90820	PEX14	PEX14	NM_004565	NA	NA	PEX14	NA	NA	NA	ATAC-seq n.s.
Interval_1318	0.517828	0.638982	chr1	10590552	10592981	+	0	NA	intron (PEX14, intron 3 of 8)	-intron (PEX14, intron 3 of 8)	96495	PEX14	PEX14	NM_004565	NA	NA	PEX14	NA	NA	NA	ATAC-seq n.s.
Interval_1319	0.273575	0.786304	chr1	10594543	10599838	+	0	NA	intron (PEX14, intron 3 of 8)	-intron (PEX14, intron 3 of 8)	101919	PEX14	PEX14	NM_004565	NA	NA	PEX14	NA	NA	NA	ATAC-seq n.s.
Interval_1320	0.378323	0.764682	chr1	10601346	10601777	+	0	NA	intron (PEX14, intron 4 of 8)	-intron (PEX14, intron 4 of 8)	106290	PEX14	PEX14	NM_004565	NA	NA	PEX14	NA	NA	NA	ATAC-seq n.s.
Interval_1321	0.434707	0.615585	chr1	10605579	10606070	+	0	NA	intron (PEX14, intron 4 of 8)	-intron (PEX14, intron 4 of 8)	110553	PEX14	PEX14	NM_004565	NA	NA	PEX14	NA	NA	NA	ATAC-seq n.s.
Interval_1322	0.283824	0.658146	chr1	10612644	10613526	+	0	NA	intron (PEX14, intron 4 of 8)	-intron (PEX14, intron 4 of 8)	117814	PEX14	PEX14	NM_004565	NA	NA	PEX14	NA	NA	NA	ATAC-seq n.s.
Interval_1323	-0.162413	0.894453	chr1	10615364	10615654	+	0	NA	intron (PEX14, intron 4 of 8)	-intron (PEX14, intron 4 of 8)	120238	PEX14	PEX14	NM_004565	NA	NA	PEX14	NA	NA	NA	ATAC-seq n.s.
Interval_1324	0.335951	0.732495	chr1	10622776	10623599	+	0	NA	intron (PEX14, intron 6 of 8)	-intron (PEX14, intron 6 of 8)	127916	PEX14	PEX14	NM_004565	NA	NA	PEX14	NA	NA	NA	ATAC-seq n.s.
Interval_1325	0.322072	0.771952	chr1	10627107	10629312	+	0	NA	intron (PEX14, intron 8 of 8)	-intron (PEX14, intron 8 of 8)	132859	CASZ1	CASZ1	NM_017766	NA	NA	CASZ1	NA	NA	NA	ATAC-seq n.s.
Interval_1326	1.23939	0.0444221	chr1	10629923	10630491	+	0	NA	exon (PEX14, exon 9 of 9)	-exon (PEX14, exon 9 of 9)	130861	CASZ1	CASZ1	NM_017766	NA	NA	CASZ1	NA	NA	NA	ATAC-seq sig.
Interval_1327	0.348582	0.730635	chr1	10634308	10636645	+	0	NA	Intergenic	Intergenic	125592	CASZ1	CASZ1	NM_017766	NA	NA	CASZ1	NA	NA	NA	ATAC-seq n.s.
Interval_1328	0.236958	0.845728	chr1	10640459	10644181	+	0	NA	intron (CASZ1, intron 20 of 20)	-intron (CASZ1, intron 20 of 20)	118748	CASZ1	CASZ1	NM_017766	NA	NA	CASZ1	NA	NA	NA	ATAC-seq n.s.
Interval_1329	0.36503	0.755478	chr1	10651736	10653911	+	0	NA	intron (CASZ1, intron 11 of 20)	-intron (CASZ1, intron 11 of 20)	108245	CASZ1	CASZ1	NM_017766	NA	NA	CASZ1	NA	NA	NA	ATAC-seq n.s.
Interval_1330	0.884693	0.118861	chr1	10655656	10656271	+	0	NA	intron (CASZ1, intron 8 of 20)	-intron (CASZ1, intron 8 of 20)	105105	CASZ1	CASZ1	NM_017766	NA	NA	CASZ1	NA	NA	NA	ATAC-seq n.s.
Interval_1331	0.102935	0.941951	chr1	10657925	10658597	+	0	NA	intron (CASZ1, intron 7 of 20)	-intron (CASZ1, intron 7 of 20)	102807	CASZ1	CASZ1	NM_017766	NA	NA	CASZ1	NA	NA	NA	ATAC-seq n.s.
Interval_1332	0.485976	0.467429	chr1	10660040	10660524	+	0	NA	exon (CASZ1, exon 6 of 21)	-exon (CASZ1, exon 6 of 21)	100786	CASZ1	CASZ1	NM_017766	NA	NA	CASZ1	NA	NA	NA	ATAC-seq n.s.
Interval_1333	0.195243	0.829053	chr1	10662804	10663133	+	0	NA	intron (CASZ1, intron 5 of 20)	-intron (CASZ1, intron 5 of 20)	98100	CASZ1	CASZ1	NM_017766	NA	NA	CASZ1	NA	NA	NA	ATAC-seq n.s.
Interval_1334	-0.408298	0.689572	chr1	10663762	10664651	+	0	NA	intron (CASZ1, intron 5 of 20)	-intron (CASZ1, intron 5 of 20)	96862	CASZ1	CASZ1	NM_017766	NA	NA	CASZ1	NA	NA	NA	ATAC-seq n.s.
Interval_1335	0.556568	0.530056	chr1	10665687	10669078	+	0	NA	intron (CASZ1, intron 4 of 20)	-intron (CASZ1, intron 4 of 20)	93686	CASZ1	CASZ1	NM_017766	NA	NA	CASZ1	NA	NA	NA	ATAC-seq n.s.
Interval_1336	0.0953766	0.942283	chr1	10674634	10676107	+	0	NA	intron (CASZ1, intron 4 of 20)	-intron (CASZ1, intron 4 of 20)	85698	CASZ1	CASZ1	NM_017766	NA	NA	CASZ1	NA	NA	NA	ATAC-seq n.s.
Interval_1337	-0.241899	0.84309	chr1	10677196	10677713	+	0	NA	intron (CASZ1, intron 4 of 20)	-intron (CASZ1, intron 4 of 20)	83614	CASZ1	CASZ1	NM_017766	NA	NA	CASZ1	NA	NA	NA	ATAC-seq n.s.
Interval_1338	0.012317	0.994052	chr1	10679270	10683043	+	0	NA	intron (CASZ1, intron 4 of 20)	-intron (CASZ1, intron 4 of 20)	79912	CASZ1	CASZ1	NM_017766	NA	NA	CASZ1	NA	NA	NA	ATAC-seq n.s.
Interval_1339	0.0982819	0.942606	chr1	10685603	10688102	+	0	NA	intron (CASZ1, intron 4 of 20)	-intron (CASZ1, intron 4 of 20)	74216	CASZ1	CASZ1	NM_017766	NA	NA	CASZ1	NA	NA	NA	ATAC-seq n.s.
Interval_1340	0.218499	0.851171	chr1	10689487	10690500	+	0	NA	intron (CASZ1, intron 4 of 20)	-intron (CASZ1, intron 4 of 20)	71075	CASZ1	CASZ1	NM_017766	NA	NA	CASZ1	NA	NA	NA	ATAC-seq n.s.
Interval_1341	0.193804	0.864007	chr1	10691733	10693097	+	0	NA	intron (CASZ1, intron 4 of 20)	-intron (CASZ1, intron 4 of 20)	68653	CASZ1	CASZ1	NM_017766	NA	NA	CASZ1	NA	NA	NA	ATAC-seq n.s.
Interval_1342	0.42959	0.552063	chr1	10694506	10696269	+	0	NA	promoter-TSS (CASZ1)	#NAME?	65681	CASZ1	CASZ1	NM_017766	NA	NA	CASZ1	NA	NA	NA	ATAC-seq n.s.
Interval_1343	0.393597	0.594546	chr1	10698749	10700647	+	0	NA	intron (CASZ1, intron 3 of 20)	-intron (CASZ1, intron 3 of 20)	61370	CASZ1	CASZ1	NM_017766	NA	NA	CASZ1	NA	NA	NA	ATAC-seq n.s.
Interval_1344	0.384355	0.679057	chr1	10704187	10705359	+	0	NA	intron (CASZ1, intron 3 of 20)	-intron (CASZ1, intron 3 of 20)	56295	CASZ1	CASZ1	NM_017766	NA	NA	CASZ1	NA	NA	NA	ATAC-seq n.s.
Interval_1345	-0.228548	0.825571	chr1	10707887	10708632	+	0	NA	intron (CASZ1, intron 2 of 20)	-intron (CASZ1, intron 2 of 20)	52809	CASZ1	CASZ1	NM_017766	NA	NA	CASZ1	NA	NA	NA	ATAC-seq n.s.
Interval_1346	0.282819	0.7812	chr1	10710449	10710956	+	0	NA	intron (CASZ1, intron 2 of 20)	-intron (CASZ1, intron 2 of 20)	50366	CASZ1	CASZ1	NM_017766	NA	NA	CASZ1	NA	NA	NA	ATAC-seq n.s.
Interval_1347	0.723172	0.413316	chr1	10714358	10715566	+	0	NA	intron (CASZ1, intron 2 of 20)	-intron (CASZ1, intron 2 of 20)	46106	CASZ1	CASZ1	NM_017766	NA	NA	CASZ1	NA	NA	NA	ATAC-seq n.s.
Interval_1348	0.498986	0.409913	chr1	10716289	10716789	+	0	NA	intron (CASZ1, intron 2 of 20)	-intron (CASZ1, intron 2 of 20)	44529	CASZ1	CASZ1	NM_017766	NA	NA	CASZ1	NA	NA	NA	ATAC-seq n.s.
Interval_1349	0.0750779	0.945885	chr1	10721541	10728153	+	0	NA	intron (CASZ1, intron 2 of 20)	-intron (CASZ1, intron 2 of 20)	36221	CASZ1	CASZ1	NM_017766	NA	NA	CASZ1	NA	NA	NA	ATAC-seq n.s.
Interval_1350	0.0852831	0.947986	chr1	10731064	10731467	+	0	NA	intron (CASZ1, intron 2 of 20)	-intron (CASZ1, intron 2 of 20)	29803	CASZ1	CASZ1	NM_017766	NA	NA	CASZ1	NA	NA	NA	ATAC-seq n.s.
Interval_1351	0.122851	0.921385	chr1	10735419	10738743	+	0	NA	intron (CASZ1, intron 2 of 20)	-intron (CASZ1, intron 2 of 20)	23987	CASZ1	CASZ1	NM_017766	NA	NA	CASZ1	NA	NA	NA	ATAC-seq n.s.
Interval_1352	-0.0196961	0.990574	chr1	10744791	10746816	+	0	NA	intron (CASZ1, intron 2 of 20)	-intron (CASZ1, intron 2 of 20)	15265	CASZ1	CASZ1	NM_017766	NA	NA	CASZ1	NA	NA	NA	ATAC-seq n.s.
Interval_1353	0.968621	0.126406	chr1	10749920	10750173	+	0	NA	intron (CASZ1, intron 2 of 20)	-intron (CASZ1, intron 2 of 20)	11022	CASZ1	CASZ1	NM_017766	NA	NA	CASZ1	NA	NA	NA	ATAC-seq n.s.
Interval_1354	0.240855	0.81522	chr1	10751478	10753476	+	0	NA	intron (CASZ1, intron 2 of 20)	-intron (CASZ1, intron 2 of 20)	8591	CASZ1	CASZ1	NM_017766	NA	NA	CASZ1	NA	NA	NA	ATAC-seq n.s.
Interval_1355	0.283784	0.802204	chr1	10755659	10757214	+	0	NA	intron (CASZ1, intron 2 of 20)	-intron (CASZ1, intron 2 of 20)	4632	CASZ1	CASZ1	NM_017766	NA	NA	CASZ1	NA	NA	NA	ATAC-seq n.s.
Interval_1356	0.536033	0.56107	chr1	10759307	10760034	+	0	NA	intron (CASZ1, intron 2 of 20)	-intron (CASZ1, intron 2 of 20)	1398	CASZ1	CASZ1	NM_017766	NA	NA	CASZ1	NA	NA	NA	ATAC-seq n.s.
Interval_1357	0.272413	0.770598	chr1	10761445	10763066	+	0	NA	intron (CASZ1, intron 1 of 15)	-intron (CASZ1, intron 1 of 20)	-1187	CASZ1	CASZ1	NM_017766	NA	NA	CASZ1	NA	NA	NA	ATAC-seq n.s.
Interval_1358	0.671086	0.374013	chr1	10765504	10766612	+	0	NA	intron (CASZ1, intron 1 of 15)	-intron (CASZ1, intron 1 of 20)	-4990	CASZ1	CASZ1	NM_017766	NA	NA	CASZ1	NA	NA	NA	ATAC-seq n.s.
Interval_1359	0.551052	0.44016	chr1	10771978	10777187	+	0	NA	intron (CASZ1, intron 1 of 15)	-intron (CASZ1, intron 1 of 20)	-13514	CASZ1	CASZ1	NM_017766	NA	NA	CASZ1	NA	NA	NA	ATAC-seq n.s.
Interval_1360	0.637404	0.339884	chr1	10778730	10781589	+	0	NA	intron (CASZ1, intron 1 of 15)	-intron (CASZ1, intron 1 of 20)	-19091	CASZ1	CASZ1	NM_017766	NA	NA	CASZ1	NA	NA	NA	ATAC-seq n.s.
Interval_1361	0.254276	0.839185	chr1	10788125	10789453	+	0	NA	intron (CASZ1, intron 1 of 15)	-intron (CASZ1, intron 1 of 20)	-27721	CASZ1	CASZ1	NM_017766	NA	NA	CASZ1	NA	NA	NA	ATAC-seq n.s.
Interval_1362	0.171677	0.873726	chr1	10791553	10797096	+	0	NA	intron (CASZ1, intron 1 of 15)	-intron (CASZ1, intron 1 of 20)	-33256	CASZ1	CASZ1	NM_017766	NA	NA	CASZ1	NA	NA	NA	ATAC-seq n.s.
Interval_1363	-0.0547869	0.968715	chr1	10803100	10804904	+	0	NA	Intergenic	Intergenic	-42934	CASZ1	CASZ1	NM_017766	NA	NA	CASZ1	NA	NA	NA	ATAC-seq n.s.
Interval_1364	-0.179344	0.885091	chr1	10814415	10816290	+	0	NA	Intergenic	Intergenic	-54284	CASZ1	CASZ1	NM_017766	NA	NA	CASZ1	NA	NA	NA	ATAC-seq n.s.
Interval_1365	1.07872	0.108624	chr1	10822727	10823521	+	0	NA	Intergenic	Intergenic	-62056	CASZ1	CASZ1	NM_017766	NA	NA	CASZ1	NA	NA	NA	ATAC-seq n.s.
Interval_1366	0.172785	0.894198	chr1	10824774	10825797	+	0	NA	Intergenic	Intergenic	-64217	CASZ1	CASZ1	NM_017766	NA	NA	CASZ1	NA	NA	NA	ATAC-seq n.s.
Interval_1367	0.174659	0.876203	chr1	10831005	10831452	+	0	NA	Intergenic	Intergenic	-70160	CASZ1	CASZ1	NM_017766	NA	NA	CASZ1	NA	NA	NA	ATAC-seq n.s.
Interval_1368	0.697883	0.277182	chr1	10835655	10837467	+	0	NA	Intergenic	Intergenic	-75493	CASZ1	CASZ1	NM_017766	NA	NA	CASZ1	NA	NA	NA	ATAC-seq n.s.
Interval_1369	0.588137	0.522761	chr1	10847960	10848780	+	0	NA	Intergenic	Intergenic	-87302	CASZ1	CASZ1	NM_017766	NA	NA	CASZ1	NA	NA	NA	ATAC-seq n.s.
Interval_1370	0.391996	0.653314	chr1	10850092	10850438	+	0	NA	Intergenic	Intergenic	-89197	CASZ1	CASZ1	NM_017766	NA	NA	CASZ1	NA	NA	NA	ATAC-seq n.s.
Interval_1371	0.514414	0.430354	chr1	10851275	10851750	+	0	NA	Intergenic	Intergenic	-90444	CASZ1	CASZ1	NM_017766	NA	NA	CASZ1	NA	NA	NA	ATAC-seq n.s.
Interval_1372	-0.0836806	0.940735	chr1	10857845	10858523	+	0	NA	Intergenic	Intergenic	-97116	CASZ1	CASZ1	NM_017766	NA	NA	CASZ1	NA	NA	NA	ATAC-seq n.s.
Interval_1373	0.296831	0.768043	chr1	10860447	10861839	+	0	NA	Intergenic	Intergenic	-100075	CASZ1	CASZ1	NM_017766	NA	NA	CASZ1	NA	NA	NA	ATAC-seq n.s.
Interval_1374	0.250125	0.782628	chr1	10866236	10868018	+	0	NA	Intergenic	Intergenic	-106059	CASZ1	CASZ1	NM_017766	NA	NA	CASZ1	NA	NA	NA	ATAC-seq n.s.
Interval_1375	0.877918	0.240962	chr1	10890368	10891507	+	0	NA	Intergenic	Intergenic	85351	C1orf127	C1orf127	NM_001170754	NA	NA	C1orf127	NA	NA	NA	ATAC-seq n.s.
Interval_1376	0.153309	0.906031	chr1	10893152	10893734	+	0	NA	Intergenic	Intergenic	82845	C1orf127	C1orf127	NM_001170754	NA	NA	C1orf127	NA	NA	NA	ATAC-seq n.s.
Interval_1377	0.812871	0.406477	chr1	10899920	10901875	+	0	NA	Intergenic	Intergenic	75391	C1orf127	C1orf127	NM_001170754	NA	NA	C1orf127	NA	NA	NA	ATAC-seq n.s.
Interval_1378	0.333671	0.502978	chr1	10909615	10910865	+	0	NA	Intergenic	Intergenic	66048	C1orf127	C1orf127	NM_001170754	NA	NA	C1orf127	NA	NA	NA	ATAC-seq n.s.
Interval_1379	0.0828562	0.931873	chr1	10911272	10911608	+	0	NA	Intergenic	Intergenic	64848	C1orf127	C1orf127	NM_001170754	NA	NA	C1orf127	NA	NA	NA	ATAC-seq n.s.
Interval_1380	0.377971	0.546663	chr1	10934467	10935298	+	0	NA	Intergenic	Intergenic	41406	C1orf127	C1orf127	NM_001170754	NA	NA	C1orf127	NA	NA	NA	ATAC-seq n.s.
Interval_1381	0.154087	0.860984	chr1	10939124	10939546	+	0	NA	Intergenic	Intergenic	36953	C1orf127	C1orf127	NM_001170754	NA	NA	C1orf127	NA	NA	NA	ATAC-seq n.s.
Interval_1382	0.1953	0.79686	chr1	10941899	10942394	+	0	NA	Intergenic	Intergenic	34142	C1orf127	C1orf127	NM_001170754	NA	NA	C1orf127	NA	NA	NA	ATAC-seq n.s.
Interval_1383	0.143038	0.840688	chr1	10943880	10944765	+	0	NA	Intergenic	Intergenic	31966	C1orf127	C1orf127	NM_001170754	NA	NA	C1orf127	NA	NA	NA	ATAC-seq n.s.
Interval_1384	-0.151574	0.852051	chr1	10947947	10948591	+	0	NA	exon (C1orf127, exon 12 of 13)	-exon (C1orf127, exon 12 of 13)	28019	C1orf127	C1orf127	NM_001170754	NA	NA	C1orf127	NA	NA	NA	ATAC-seq n.s.
Interval_1385	0.123613	0.907274	chr1	10950531	10950909	+	0	NA	intron (C1orf127, intron 9 of 11)	-intron (C1orf127, intron 10 of 12)	25568	C1orf127	C1orf127	NM_001170754	NA	NA	C1orf127	NA	NA	NA	ATAC-seq n.s.
Interval_1386	-0.225038	0.74117	chr1	10957339	10962922	+	0	NA	intron (C1orf127, intron 4 of 11)	-intron (C1orf127, intron 5 of 12)	16158	C1orf127	C1orf127	NM_001170754	NA	NA	C1orf127	NA	NA	NA	ATAC-seq n.s.
Interval_1387	0.213704	0.752063	chr1	10965239	10966124	+	0	NA	intron (C1orf127, intron 3 of 11)	-intron (C1orf127, intron 4 of 12)	10607	C1orf127	C1orf127	NM_001170754	NA	NA	C1orf127	NA	NA	NA	ATAC-seq n.s.
Interval_1388	-0.370544	0.620391	chr1	10968033	10968802	+	0	NA	intron (C1orf127, intron 2 of 11)	-intron (C1orf127, intron 3 of 12)	7871	C1orf127	C1orf127	NM_001170754	NA	NA	C1orf127	NA	NA	NA	ATAC-seq n.s.
Interval_1389	0.610692	0.464993	chr1	10974221	10976303	+	0	NA	intron (C1orf127, intron 2 of 12)	-intron (C1orf127, intron 2 of 12)	1026	C1orf127	C1orf127	NM_001170754	NA	NA	C1orf127	NA	NA	NA	ATAC-seq n.s.
Interval_1390	0.60005	0.490176	chr1	10979359	10981138	+	0	NA	intron (C1orf127, intron 1 of 12)	-intron (C1orf127, intron 1 of 12)	-3960	C1orf127	C1orf127	NM_001170754	NA	NA	C1orf127	NA	NA	NA	ATAC-seq n.s.
Interval_1391	1.13595	0.112385	chr1	10986282	10986614	+	0	NA	Intergenic	Intergenic	-10160	C1orf127	C1orf127	NM_001170754	NA	NA	C1orf127	NA	NA	NA	ATAC-seq n.s.
Interval_1392	-0.212925	0.839552	chr1	10989118	10989954	+	0	NA	Intergenic	Intergenic	-13248	C1orf127	C1orf127	NM_001170754	NA	NA	C1orf127	NA	NA	NA	ATAC-seq n.s.
Interval_1393	-0.197654	0.840338	chr1	10997886	10998682	+	0	NA	Intergenic	Intergenic	-14338	TARDBP	TARDBP	NM_007375	NA	NA	TARDBP	NA	NA	NA	ATAC-seq n.s.
Interval_1394	0.537397	0.336955	chr1	11003281	11004267	+	0	NA	Intergenic	Intergenic	-8848	TARDBP	TARDBP	NM_007375	NA	NA	TARDBP	NA	NA	NA	ATAC-seq n.s.
Interval_1395	0.354503	0.551091	chr1	11011842	11013347	+	0	NA	promoter-TSS (TARDBP)	#NAME?	-28	TARDBP	TARDBP	NM_007375	NA	NA	TARDBP	NA	NA	NA	ATAC-seq n.s.
Interval_1396	0.0506904	0.96427	chr1	11023859	11024244	+	0	NA	exon (TARDBP, exon 6 of 6)	-exon (TARDBP, exon 6 of 6)	11429	TARDBP	TARDBP	NM_007375	NA	NA	TARDBP	NA	NA	NA	ATAC-seq n.s.
Interval_1397	0.177707	0.877447	chr1	11029364	11029865	+	0	NA	intron (MASP2, intron 10 of 10)	-intron (MASP2, intron 10 of 10)	16992	TARDBP	TARDBP	NM_007375	NA	NA	TARDBP	NA	NA	NA	ATAC-seq n.s.
Interval_1399	0.0329764	0.975592	chr1	11031883	11032374	+	0	NA	intron (MASP2, intron 8 of 10)	-intron (MASP2, intron 8 of 10)	15111	MASP2	MASP2	NM_139208	NA	NA	MASP2	NA	NA	NA	ATAC-seq n.s.
Interval_1400	0.113393	0.88931	chr1	11037317	11038681	+	0	NA	intron (MASP2, intron 6 of 10)	-intron (MASP2, intron 6 of 10)	9240	MASP2	MASP2	NM_139208	NA	NA	MASP2	NA	NA	NA	ATAC-seq n.s.
Interval_1401	0.406596	0.402222	chr1	11051812	11054673	+	0	NA	Intergenic	Intergenic	-6003	MASP2	MASP2	NM_139208	NA	NA	MASP2	NA	NA	NA	ATAC-seq n.s.
Interval_1402	0.274938	0.664461	chr1	11059272	11061862	+	0	NA	promoter-TSS (SRM)	#NAME?	-533	SRM	SRM	NM_003132	NA	NA	SRM	NA	NA	NA	ATAC-seq n.s.
Interval_1403	-0.259782	0.792959	chr1	11068227	11069101	+	0	NA	exon (EXOSC10, exon 23 of 25)	-exon (EXOSC10, exon 23 of 25)	-8630	SRM	SRM	NM_003132	NA	NA	SRM	NA	NA	NA	ATAC-seq n.s.
Interval_1404	-0.714214	0.515547	chr1	11070908	11072938	+	0	NA	intron (EXOSC10, intron 11 of 15)	-intron (EXOSC10, intron 20 of 24)	-11889	SRM	SRM	NM_003132	NA	NA	SRM	NA	NA	NA	ATAC-seq n.s.
Interval_1405	-0.569013	0.585326	chr1	11079555	11081632	+	0	NA	exon (EXOSC10, exon 12 of 21)	-exon (EXOSC10, exon 12 of 21)	19311	EXOSC10	EXOSC10	rna647	NA	NA	EXOSC10	NA	NA	NA	ATAC-seq n.s.
Interval_1406	0.325195	0.544239	chr1	11099119	11100652	+	0	NA	promoter-TSS (EXOSC10)	#NAME?	19	EXOSC10	EXOSC10	rna647	NA	NA	EXOSC10	NA	NA	NA	ATAC-seq n.s.
Interval_1407	0.903534	0.234409	chr1	11109411	11109877	+	0	NA	intron (MTOR, intron 52 of 54)	-intron (MTOR, intron 55 of 57)	-9740	EXOSC10	EXOSC10	rna647	NA	NA	EXOSC10	NA	NA	NA	ATAC-seq n.s.
Interval_1408	-0.28673	0.777745	chr1	11128826	11130282	+	0	NA	intron (MTOR, intron 40 of 52)	-intron (MTOR, intron 40 of 57)	-14344	MTOR-AS1	MTOR-AS1	rna655	NA	NA	MTOR-AS1	NA	NA	NA	ATAC-seq n.s.
Interval_1409	-0.277192	0.795982	chr1	11134177	11134990	+	0	NA	intron (MTOR, intron 36 of 52)	-intron (MTOR, intron 36 of 57)	-9315	MTOR-AS1	MTOR-AS1	rna655	NA	NA	MTOR-AS1	NA	NA	NA	ATAC-seq n.s.
Interval_1410	-0.10453	0.907143	chr1	11137403	11139486	+	0	NA	intron (MTOR, intron 36 of 52)	-intron (MTOR, intron 36 of 57)	-5454	MTOR-AS1	MTOR-AS1	rna655	NA	NA	MTOR-AS1	NA	NA	NA	ATAC-seq n.s.
Interval_1411	0.151199	0.921431	chr1	11142913	11145063	+	0	NA	promoter-TSS (MTOR-AS1)	-promoter-TSS (MTOR-AS1)	90	MTOR-AS1	MTOR-AS1	rna655	NA	NA	MTOR-AS1	NA	NA	NA	ATAC-seq n.s.
Interval_1412	0.103677	0.941062	chr1	11147171	11147796	+	0	NA	intron (MTOR, intron 31 of 52)	-intron (MTOR, intron 31 of 57)	3585	MTOR-AS1	MTOR-AS1	rna655	NA	NA	MTOR-AS1	NA	NA	NA	ATAC-seq n.s.
Interval_1413	0.108963	0.917355	chr1	11151309	11153027	+	0	NA	intron (MTOR, intron 30 of 52)	-intron (MTOR, intron 30 of 57)	8270	MTOR-AS1	MTOR-AS1	rna655	NA	NA	MTOR-AS1	NA	NA	NA	ATAC-seq n.s.
Interval_1414	0.073527	0.93904	chr1	11156909	11159102	+	0	NA	intron (MTOR, intron 29 of 52)	-intron (MTOR, intron 29 of 57)	14107	MTOR-AS1	MTOR-AS1	rna655	NA	NA	MTOR-AS1	NA	NA	NA	ATAC-seq n.s.
Interval_1415	-0.108067	0.905529	chr1	11173794	11174529	+	0	NA	intron (MTOR, intron 28 of 52)	-intron (MTOR, intron 28 of 57)	-15128	ANGPTL7	ANGPTL7	NM_021146	NA	NA	ANGPTL7	NA	NA	NA	ATAC-seq n.s.
Interval_1417	0.643459	0.473411	chr1	11178093	11179211	+	0	NA	intron (MTOR, intron 28 of 52)	-intron (MTOR, intron 28 of 57)	-10637	ANGPTL7	ANGPTL7	NM_021146	NA	NA	ANGPTL7	NA	NA	NA	ATAC-seq n.s.
Interval_1418	1.25196	0.138152	chr1	11180197	11180629	+	0	NA	intron (MTOR, intron 28 of 52)	-intron (MTOR, intron 28 of 57)	-8876	ANGPTL7	ANGPTL7	NM_021146	NA	NA	ANGPTL7	NA	NA	NA	ATAC-seq n.s.
Interval_1419	1.2679	0.0990629	chr1	11196736	11197341	+	0	NA	intron (MTOR, intron 28 of 52)	-intron (MTOR, intron 28 of 57)	7749	ANGPTL7	ANGPTL7	NM_021146	NA	NA	ANGPTL7	NA	NA	NA	ATAC-seq n.s.
Interval_1420	-0.289103	0.822934	chr1	11215440	11216297	+	0	NA	intron (MTOR, intron 20 of 52)	-intron (MTOR, intron 20 of 57)	26579	ANGPTL7	ANGPTL7	NM_021146	NA	NA	ANGPTL7	NA	NA	NA	ATAC-seq n.s.
Interval_1421	0.258522	0.652928	chr1	11241642	11242392	+	0	NA	intron (MTOR, intron 9 of 52)	-intron (MTOR, intron 9 of 57)	20534	MTOR	MTOR	XM_005263438	NA	NA	MTOR	NA	NA	NA	ATAC-seq n.s.
Interval_1422	1.24013	0.0718054	chr1	11246104	11247021	+	0	NA	intron (MTOR, intron 8 of 52)	-intron (MTOR, intron 8 of 57)	15989	MTOR	MTOR	XM_005263438	NA	NA	MTOR	NA	NA	NA	ATAC-seq n.s.
Interval_1423	0.63668	0.274644	chr1	11252941	11253986	+	0	NA	intron (MTOR, intron 6 of 52)	-intron (MTOR, intron 6 of 57)	9088	MTOR	MTOR	XM_005263438	NA	NA	MTOR	NA	NA	NA	ATAC-seq n.s.
Interval_1425	0.261674	0.630624	chr1	11262075	11263463	+	0	NA	promoter-TSS (MTOR)	#NAME?	-218	MTOR	MTOR	XM_005263438	NA	NA	MTOR	NA	NA	NA	ATAC-seq n.s.
Interval_1426	0.219441	0.743176	chr1	11272427	11274114	+	0	NA	promoter-TSS (UBIAD1)	#NAME?	106	UBIAD1	UBIAD1	XM_006710590	NA	NA	UBIAD1	NA	NA	NA	ATAC-seq n.s.
Interval_1427	0.604846	0.310854	chr1	11280928	11283050	+	0	NA	intron (UBIAD1, intron 1 of 2)	-intron (UBIAD1, intron 1 of 1)	8825	UBIAD1	UBIAD1	XM_006710590	NA	NA	UBIAD1	NA	NA	NA	ATAC-seq n.s.
Interval_1428	0.276675	0.761012	chr1	11286416	11286987	+	0	NA	exon (UBIAD1, exon 2 of 2)	-exon (UBIAD1, exon 2 of 2)	13537	UBIAD1	UBIAD1	XM_006710590	NA	NA	UBIAD1	NA	NA	NA	ATAC-seq n.s.
Interval_1429	0.619513	0.570579	chr1	11291842	11294113	+	0	NA	intron (UBIAD1, intron 2 of 2)	-intron (UBIAD1, intron 2 of 2)	19813	UBIAD1	UBIAD1	XM_006710590	NA	NA	UBIAD1	NA	NA	NA	ATAC-seq n.s.
Interval_1430	0.536053	0.536989	chr1	11300674	11301125	+	0	NA	Intergenic	Intergenic	27735	UBIAD1	UBIAD1	XM_006710590	NA	NA	UBIAD1	NA	NA	NA	ATAC-seq n.s.
Interval_1431	0.100724	0.944066	chr1	11316397	11317069	+	0	NA	Intergenic	Intergenic	43569	UBIAD1	UBIAD1	XM_006710590	NA	NA	UBIAD1	NA	NA	NA	ATAC-seq n.s.
Interval_1432	-0.330247	0.757339	chr1	11320310	11322309	+	0	NA	Intergenic	Intergenic	48145	UBIAD1	UBIAD1	XM_006710590	NA	NA	UBIAD1	NA	NA	NA	ATAC-seq n.s.
Interval_1433	-0.356016	0.732983	chr1	11323347	11325003	+	0	NA	Intergenic	Intergenic	51011	UBIAD1	UBIAD1	XM_006710590	NA	NA	UBIAD1	NA	NA	NA	ATAC-seq n.s.
Interval_1434	0.620531	0.500728	chr1	11331246	11331884	+	0	NA	Intergenic	Intergenic	58401	UBIAD1	UBIAD1	XM_006710590	NA	NA	UBIAD1	NA	NA	NA	ATAC-seq n.s.
Interval_1435	-0.318139	0.788527	chr1	11333850	11335501	+	0	NA	Intergenic	Intergenic	61511	UBIAD1	UBIAD1	XM_006710590	NA	NA	UBIAD1	NA	NA	NA	ATAC-seq n.s.
Interval_1436	0.0976523	0.913949	chr1	11337945	11338686	+	0	NA	Intergenic	Intergenic	65151	UBIAD1	UBIAD1	XM_006710590	NA	NA	UBIAD1	NA	NA	NA	ATAC-seq n.s.
Interval_1437	0.185878	0.867114	chr1	11339709	11340223	+	0	NA	Intergenic	Intergenic	66802	UBIAD1	UBIAD1	XM_006710590	NA	NA	UBIAD1	NA	NA	NA	ATAC-seq n.s.
Interval_1438	-0.557389	0.619602	chr1	11341425	11343010	+	0	NA	Intergenic	Intergenic	69053	UBIAD1	UBIAD1	XM_006710590	NA	NA	UBIAD1	NA	NA	NA	ATAC-seq n.s.
Interval_1439	-0.315082	0.808161	chr1	11352307	11354509	+	0	NA	Intergenic	Intergenic	80244	UBIAD1	UBIAD1	XM_006710590	NA	NA	UBIAD1	NA	NA	NA	ATAC-seq n.s.
Interval_1440	-1.05941	0.23375	chr1	11357376	11358244	+	0	NA	Intergenic	Intergenic	84646	UBIAD1	UBIAD1	XM_006710590	NA	NA	UBIAD1	NA	NA	NA	ATAC-seq n.s.
Interval_1441	-0.286165	0.760324	chr1	11362277	11364683	+	0	NA	Intergenic	Intergenic	90316	UBIAD1	UBIAD1	XM_006710590	NA	NA	UBIAD1	NA	NA	NA	ATAC-seq n.s.
Interval_1442	-0.640096	0.410822	chr1	11374283	11376075	+	0	NA	Intergenic	Intergenic	102015	UBIAD1	UBIAD1	XM_006710590	NA	NA	UBIAD1	NA	NA	NA	ATAC-seq n.s.
Interval_1443	-0.935593	0.19133	chr1	11387346	11388865	+	0	NA	Intergenic	Intergenic	-91133	PTCHD2	PTCHD2	NM_020780	NA	NA	PTCHD2	NA	NA	NA	ATAC-seq n.s.
Interval_1446	-0.768248	0.423652	chr1	11420441	11421723	+	0	NA	Intergenic	Intergenic	-58156	PTCHD2	PTCHD2	NM_020780	NA	NA	PTCHD2	NA	NA	NA	ATAC-seq n.s.
Interval_1447	-0.38416	0.677294	chr1	11429888	11430856	+	0	NA	Intergenic	Intergenic	-48866	PTCHD2	PTCHD2	NM_020780	NA	NA	PTCHD2	NA	NA	NA	ATAC-seq n.s.
Interval_1449	-0.701566	0.362205	chr1	11455428	11456998	+	0	NA	Intergenic	Intergenic	-23025	PTCHD2	PTCHD2	NM_020780	NA	NA	PTCHD2	NA	NA	NA	ATAC-seq n.s.
Interval_1450	0.131939	0.912169	chr1	11458778	11459206	+	0	NA	Intergenic	Intergenic	-20246	PTCHD2	PTCHD2	NM_020780	NA	NA	PTCHD2	NA	NA	NA	ATAC-seq n.s.
Interval_1451	-0.503532	0.579902	chr1	11462690	11463866	+	0	NA	Intergenic	Intergenic	-15960	PTCHD2	PTCHD2	NM_020780	NA	NA	PTCHD2	NA	NA	NA	ATAC-seq n.s.
Interval_1452	0.204585	0.871954	chr1	11465850	11466929	+	0	NA	Intergenic	Intergenic	-12849	PTCHD2	PTCHD2	NM_020780	NA	NA	PTCHD2	NA	NA	NA	ATAC-seq n.s.
Interval_1454	-0.00705535	0.995673	chr1	11478395	11480354	+	0	NA	intron (PTCHD2, intron 1 of 20)	-intron (PTCHD2, intron 1 of 20)	136	PTCHD2	PTCHD2	NM_020780	NA	NA	PTCHD2	NA	NA	NA	ATAC-seq n.s.
Interval_1455	-0.859787	0.286164	chr1	11483032	11485801	+	0	NA	intron (PTCHD2, intron 1 of 20)	-intron (PTCHD2, intron 1 of 20)	5178	PTCHD2	PTCHD2	NM_020780	NA	NA	PTCHD2	NA	NA	NA	ATAC-seq n.s.
Interval_1456	0.053529	0.958493	chr1	11522650	11522878	+	0	NA	intron (PTCHD2, intron 10 of 20)	-intron (PTCHD2, intron 10 of 20)	43526	PTCHD2	PTCHD2	NM_020780	NA	NA	PTCHD2	NA	NA	NA	ATAC-seq n.s.
Interval_1457	0.254527	0.76687	chr1	11530294	11530752	+	0	NA	intron (PTCHD2, intron 15 of 20)	-intron (PTCHD2, intron 15 of 20)	51285	PTCHD2	PTCHD2	NM_020780	NA	NA	PTCHD2	NA	NA	NA	ATAC-seq n.s.
Interval_1458	-0.128499	0.926956	chr1	11531347	11531572	+	0	NA	intron (PTCHD2, intron 16 of 20)	-intron (PTCHD2, intron 16 of 20)	52221	PTCHD2	PTCHD2	NM_020780	NA	NA	PTCHD2	NA	NA	NA	ATAC-seq n.s.
Interval_1459	-0.706725	0.395102	chr1	11541272	11541680	+	0	NA	Intergenic	Intergenic	62238	PTCHD2	PTCHD2	NM_020780	NA	NA	PTCHD2	NA	NA	NA	ATAC-seq n.s.
Interval_1460	-0.163847	0.844654	chr1	11550477	11550936	+	0	NA	Intergenic	Intergenic	-58825	RP1-69M21.2	RP1-69M21	rna660	NA	NA	RP1-69M21.2	NA	NA	NA	ATAC-seq n.s.
Interval_1463	-1.69123	0.0273786	chr1	11605297	11606471	+	0	NA	Intergenic	Intergenic	-3647	RP1-69M21.2	RP1-69M21	rna660	NA	NA	RP1-69M21.2	NA	NA	NA	ATAC-seq sig.
Interval_1464	-0.542587	0.490653	chr1	11617150	11617587	+	0	NA	Intergenic	Intergenic	7837	RP1-69M21.2	RP1-69M21	rna660	NA	NA	RP1-69M21.2	NA	NA	NA	ATAC-seq n.s.
Interval_1465	-0.361152	0.650307	chr1	11635932	11636286	+	0	NA	Intergenic	Intergenic	18672	FBXO2	FBXO2	NM_012168	NA	NA	FBXO2	NA	NA	NA	ATAC-seq n.s.
Interval_1467	-0.0252412	0.977905	chr1	11642179	11642891	+	0	NA	Intergenic	Intergenic	12246	FBXO2	FBXO2	NM_012168	NA	NA	FBXO2	NA	NA	NA	ATAC-seq n.s.
Interval_1468	0.113962	0.891867	chr1	11645656	11645907	+	0	NA	Intergenic	Intergenic	9000	FBXO2	FBXO2	NM_012168	NA	NA	FBXO2	NA	NA	NA	ATAC-seq n.s.
Interval_1469	0.407082	0.519284	chr1	11648006	11650990	+	0	NA	intron (FBXO2, intron 4 of 6)	-intron (FBXO2, intron 4 of 5)	5283	FBXO2	FBXO2	NM_012168	NA	NA	FBXO2	NA	NA	NA	ATAC-seq n.s.
Interval_1470	0.376608	0.647381	chr1	11653156	11655469	+	0	NA	promoter-TSS (FBXO44)	#NAME?	469	FBXO2	FBXO2	NM_012168	NA	NA	FBXO2	NA	NA	NA	ATAC-seq n.s.
Interval_1471	0.195616	0.780244	chr1	11663435	11665350	+	0	NA	promoter-TSS (FBXO6)	#NAME?	-2775	FBXO6	FBXO6	NM_018438	NA	NA	FBXO6	NA	NA	NA	ATAC-seq n.s.
Interval_1472	0.256273	0.661952	chr1	11680502	11681883	+	0	NA	promoter-TSS (MAD2L2)	#NAME?	-229	MAD2L2	MAD2L2	NM_001127325	NA	NA	MAD2L2	NA	NA	NA	ATAC-seq n.s.
Interval_1473	0.369435	0.566703	chr1	11689622	11693618	+	0	NA	promoter-TSS (MAD2L2)	#NAME?	-104	DRAXIN	DRAXIN	NM_198545	NA	NA	DRAXIN	NA	NA	NA	ATAC-seq n.s.
Interval_1474	0.130803	0.910215	chr1	11701410	11702467	+	0	NA	intron (DRAXIN, intron 1 of 6)	-intron (DRAXIN, intron 1 of 6)	10214	DRAXIN	DRAXIN	NM_198545	NA	NA	DRAXIN	NA	NA	NA	ATAC-seq n.s.
Interval_1475	-0.13144	0.882505	chr1	11707122	11708477	+	0	NA	intron (DRAXIN, intron 2 of 6)	-intron (DRAXIN, intron 2 of 6)	16075	DRAXIN	DRAXIN	NM_198545	NA	NA	DRAXIN	NA	NA	NA	ATAC-seq n.s.
Interval_1476	0.253052	0.699196	chr1	11718753	11720894	+	0	NA	exon (DRAXIN, exon 7 of 7)	-exon (DRAXIN, exon 7 of 7)	-16262	AGTRAP	AGTRAP	NM_001040197	NA	NA	AGTRAP	NA	NA	NA	ATAC-seq n.s.
Interval_1477	0.20085	0.828146	chr1	11729252	11732773	+	0	NA	Intergenic	Intergenic	-5073	AGTRAP	AGTRAP	NM_001040197	NA	NA	AGTRAP	NA	NA	NA	ATAC-seq n.s.
Interval_1478	0.242547	0.695888	chr1	11735429	11738007	+	0	NA	intron (AGTRAP, intron 1 of 3)	-intron (AGTRAP, intron 1 of 4)	633	AGTRAP	AGTRAP	NM_001040197	NA	NA	AGTRAP	NA	NA	NA	ATAC-seq n.s.
Interval_1479	0.669941	0.248525	chr1	11747124	11747562	+	0	NA	intron (AGTRAP, intron 3 of 5)	-intron (AGTRAP, intron 2 of 4)	11258	AGTRAP	AGTRAP	NM_001040197	NA	NA	AGTRAP	NA	NA	NA	ATAC-seq n.s.
Interval_1480	0.482001	0.388244	chr1	11748754	11749584	+	0	NA	intron (AGTRAP, intron 4 of 4)	-intron (AGTRAP, intron 4 of 4)	-13045	C1orf167	C1orf167	XM_006711077	NA	NA	C1orf167	NA	NA	NA	ATAC-seq n.s.
Interval_1481	0.432606	0.486926	chr1	11751666	11753874	+	0	NA	Intergenic	Intergenic	-9444	C1orf167	C1orf167	XM_006711077	NA	NA	C1orf167	NA	NA	NA	ATAC-seq n.s.
Interval_1482	0.836707	0.0576751	chr1	11761735	11762481	+	0	NA	promoter-TSS (C1orf167)	-promoter-TSS (C1orf167)	-106	C1orf167	C1orf167	XM_006711077	NA	NA	C1orf167	NA	NA	NA	ATAC-seq n.s.
Interval_1483	0.206019	0.847119	chr1	11763157	11764937	+	0	NA	intron (C1orf167, intron 1 of 19)	-intron (C1orf167, intron 1 of 21)	1833	C1orf167	C1orf167	XM_006711077	NA	NA	C1orf167	NA	NA	NA	ATAC-seq n.s.
Interval_1484	0.297963	0.644286	chr1	11784564	11785762	+	0	NA	TTS (MTHFR)	#NAME?	-5544	LOC102724659	LOC102724659	rna694	NA	NA	LOC102724659	NA	NA	NA	ATAC-seq n.s.
Interval_1485	0.095282	0.929983	chr1	11787302	11788801	+	0	NA	exon (MTHFR, exon 12 of 12)	-exon (MTHFR, exon 12 of 12)	-8432	LOC102724659	LOC102724659	rna694	NA	NA	LOC102724659	NA	NA	NA	ATAC-seq n.s.
Interval_1486	0.0285268	0.983052	chr1	11790622	11791524	+	0	NA	intron (MTHFR, intron 11 of 11)	-intron (MTHFR, intron 11 of 11)	-11454	LOC102724659	LOC102724659	rna694	NA	NA	LOC102724659	NA	NA	NA	ATAC-seq n.s.
Interval_1487	-0.0885441	0.939638	chr1	11794214	11795300	+	0	NA	exon (MTHFR, exon 7 of 12)	-exon (MTHFR, exon 7 of 12)	-11339	CLCN6	CLCN6	NM_001286	NA	NA	CLCN6	NA	NA	NA	ATAC-seq n.s.
Interval_1488	0.244056	0.707471	chr1	11803174	11806754	+	0	NA	promoter-TSS (MTHFR)	#NAME?	-1132	CLCN6	CLCN6	NM_001286	NA	NA	CLCN6	NA	NA	NA	ATAC-seq n.s.
Interval_1489	-0.0769447	0.940292	chr1	11814718	11815438	+	0	NA	intron (CLCN6, intron 2 of 21)	-intron (CLCN6, intron 2 of 21)	-8975	MTHFR	MTHFR	NM_005957	NA	NA	MTHFR	NA	NA	NA	ATAC-seq n.s.
Interval_1491	-0.286328	0.771292	chr1	11832281	11832834	+	0	NA	intron (CLCN6, intron 13 of 22)	-intron (CLCN6, intron 12 of 21)	-7762	NPPA-AS1	NPPA-AS1	rna704	NA	NA	NPPA-AS1	NA	NA	NA	ATAC-seq n.s.
Interval_1492	0.0891051	0.885121	chr1	11836936	11839792	+	0	NA	exon (CLCN6, exon 20 of 22)	-exon (CLCN6, exon 20 of 22)	-1955	NPPA-AS1	NPPA-AS1	rna704	NA	NA	NPPA-AS1	NA	NA	NA	ATAC-seq n.s.
Interval_1493	-0.515039	0.457147	chr1	11859114	11859524	+	0	NA	promoter-TSS (NPPB)	#NAME?	-384	NPPB	NPPB	NM_002521	NA	NA	NPPB	NA	NA	NA	ATAC-seq n.s.
Interval_1494	-0.00417008	0.997673	chr1	11862834	11863120	+	0	NA	Intergenic	Intergenic	-4042	NPPB	NPPB	NM_002521	NA	NA	NPPB	NA	NA	NA	ATAC-seq n.s.
Interval_1495	0.324386	0.655788	chr1	11888962	11889729	+	0	NA	Intergenic	Intergenic	-18809	RNU5E-1	RNU5E-1	rna707	NA	NA	RNU5E-1	NA	NA	NA	ATAC-seq n.s.
Interval_1496	0.119142	0.842098	chr1	11893464	11895198	+	0	NA	Intergenic	Intergenic	-13823	RNU5E-1	RNU5E-1	rna707	NA	NA	RNU5E-1	NA	NA	NA	ATAC-seq n.s.
Interval_1497	0.247673	0.732134	chr1	11898469	11899087	+	0	NA	Intergenic	Intergenic	-9376	RNU5E-1	RNU5E-1	rna707	NA	NA	RNU5E-1	NA	NA	NA	ATAC-seq n.s.
Interval_1498	0.140347	0.837522	chr1	11907566	11910201	+	0	NA	TTS (RNU5E-1)	-TTS (RNU5E-1)	729	RNU5E-1	RNU5E-1	rna707	NA	NA	RNU5E-1	NA	NA	NA	ATAC-seq n.s.
Interval_1499	1.38434	0.0278828	chr1	11918560	11920995	+	0	NA	exon (KIAA2013, exon 3 of 3)	-exon (KIAA2013, exon 3 of 3)	6646	KIAA2013	KIAA2013	NM_138346	NA	NA	KIAA2013	NA	NA	NA	ATAC-seq sig.
Interval_1500	0.681922	0.085393	chr1	11925309	11928776	+	0	NA	promoter-TSS (KIAA2013)	#NAME?	-619	KIAA2013	KIAA2013	NM_138346	NA	NA	KIAA2013	NA	NA	NA	ATAC-seq n.s.
Interval_1501	0.324445	0.635177	chr1	11934116	11935352	+	0	NA	promoter-TSS (PLOD1)	#NAME?	67	PLOD1	PLOD1	NM_000302	NA	NA	PLOD1	NA	NA	NA	ATAC-seq n.s.
Interval_1502	0.297008	0.693905	chr1	11940102	11941164	+	0	NA	intron (PLOD1, intron 1 of 18)	-intron (PLOD1, intron 1 of 18)	5966	PLOD1	PLOD1	NM_000302	NA	NA	PLOD1	NA	NA	NA	ATAC-seq n.s.
Interval_1503	0.879905	0.395364	chr1	11944012	11945072	+	0	NA	intron (PLOD1, intron 1 of 18)	-intron (PLOD1, intron 1 of 18)	9875	PLOD1	PLOD1	NM_000302	NA	NA	PLOD1	NA	NA	NA	ATAC-seq n.s.
Interval_1504	0.843658	0.198827	chr1	11960555	11961726	+	0	NA	intron (PLOD1, intron 10 of 18)	-intron (PLOD1, intron 10 of 18)	-19075	MFN2	MFN2	NM_001127660	NA	NA	MFN2	NA	NA	NA	ATAC-seq n.s.
Interval_1505	0.39244	0.596837	chr1	11966580	11967413	+	0	NA	exon (PLOD1, exon 16 of 19)	-exon (PLOD1, exon 16 of 19)	-13219	MFN2	MFN2	NM_001127660	NA	NA	MFN2	NA	NA	NA	ATAC-seq n.s.
Interval_1506	0.361533	0.459262	chr1	11979435	11982270	+	0	NA	intron (MFN2, intron 1 of 17)	-intron (MFN2, intron 1 of 17)	637	MFN2	MFN2	NM_001127660	NA	NA	MFN2	NA	NA	NA	ATAC-seq n.s.
Interval_1507	0.270467	0.784737	chr1	11990463	11992745	+	0	NA	intron (MFN2, intron 4 of 19)	-intron (MFN2, intron 2 of 17)	11389	MFN2	MFN2	NM_001127660	NA	NA	MFN2	NA	NA	NA	ATAC-seq n.s.
Interval_1508	0.825137	0.159429	chr1	12000999	12003285	+	0	NA	intron (MFN2, intron 12 of 19)	-intron (MFN2, intron 10 of 17)	-17271	MIIP	MIIP	NM_021933	NA	NA	MIIP	NA	NA	NA	ATAC-seq n.s.
Interval_1509	0.293816	0.715614	chr1	12008348	12008852	+	0	NA	intron (MFN2, intron 18 of 19)	-intron (MFN2, intron 16 of 17)	-10813	MIIP	MIIP	NM_021933	NA	NA	MIIP	NA	NA	NA	ATAC-seq n.s.
Interval_1510	0.246386	0.763307	chr1	12011945	12012321	+	0	NA	exon (MFN2, exon 18 of 18)	-exon (MFN2, exon 18 of 18)	-7280	MIIP	MIIP	NM_021933	NA	NA	MIIP	NA	NA	NA	ATAC-seq n.s.
Interval_1511	0.394888	0.545464	chr1	12012608	12013479	+	0	NA	exon (MFN2, exon 18 of 18)	-exon (MFN2, exon 18 of 18)	-6370	MIIP	MIIP	NM_021933	NA	NA	MIIP	NA	NA	NA	ATAC-seq n.s.
Interval_1512	0.336606	0.509886	chr1	12019010	12020413	+	0	NA	intron (MIIP, intron 1 of 9)	-intron (MIIP, intron 1 of 9)	298	MIIP	MIIP	NM_021933	NA	NA	MIIP	NA	NA	NA	ATAC-seq n.s.
Interval_1513	0.358343	0.567349	chr1	12029335	12031819	+	0	NA	intron (MIIP, intron 8 of 9)	-intron (MIIP, intron 8 of 9)	1375	MIR6729	MIR6729	rna721	NA	NA	MIR6729	NA	NA	NA	ATAC-seq n.s.
Interval_1514	-0.658556	0.491492	chr1	12034246	12034549	+	0	NA	Intergenic	Intergenic	5195	MIR6729	MIR6729	rna721	NA	NA	MIR6729	NA	NA	NA	ATAC-seq n.s.
Interval_1515	0.111956	0.918077	chr1	12034562	12035716	+	0	NA	Intergenic	Intergenic	5937	MIR6729	MIR6729	rna721	NA	NA	MIR6729	NA	NA	NA	ATAC-seq n.s.
Interval_1516	0.315616	0.657364	chr1	12040454	12040881	+	0	NA	Intergenic	Intergenic	11465	MIR6729	MIR6729	rna721	NA	NA	MIR6729	NA	NA	NA	ATAC-seq n.s.
Interval_1517	-0.216347	0.861038	chr1	12044403	12045090	+	0	NA	Intergenic	Intergenic	15544	MIR6729	MIR6729	rna721	NA	NA	MIR6729	NA	NA	NA	ATAC-seq n.s.
Interval_1518	-0.0158907	0.992453	chr1	12049533	12050239	+	0	NA	Intergenic	Intergenic	20684	MIR6729	MIR6729	rna721	NA	NA	MIR6729	NA	NA	NA	ATAC-seq n.s.
Interval_1519	0.317796	0.657533	chr1	12051860	12053825	+	0	NA	Intergenic	Intergenic	23640	MIR6729	MIR6729	rna721	NA	NA	MIR6729	NA	NA	NA	ATAC-seq n.s.
Interval_1520	0.236188	0.811247	chr1	12063591	12063938	+	0	NA	intron (TNFRSF8, intron 1 of 13)	-intron (TNFRSF8, intron 1 of 14)	-20756	TNFRSF8	TNFRSF8	XM_006711049	NA	NA	TNFRSF8	NA	NA	NA	ATAC-seq n.s.
Interval_1521	-0.207554	0.818771	chr1	12067856	12068520	+	0	NA	intron (TNFRSF8, intron 1 of 13)	-intron (TNFRSF8, intron 1 of 14)	-16332	TNFRSF8	TNFRSF8	XM_006711049	NA	NA	TNFRSF8	NA	NA	NA	ATAC-seq n.s.
Interval_1522	-0.267375	0.748667	chr1	12075372	12076801	+	0	NA	intron (TNFRSF8, intron 1 of 13)	-intron (TNFRSF8, intron 1 of 14)	-8434	TNFRSF8	TNFRSF8	XM_006711049	NA	NA	TNFRSF8	NA	NA	NA	ATAC-seq n.s.
Interval_1523	0.363625	0.56999	chr1	12078695	12079764	+	0	NA	intron (TNFRSF8, intron 1 of 13)	-intron (TNFRSF8, intron 1 of 14)	-5291	TNFRSF8	TNFRSF8	XM_006711049	NA	NA	TNFRSF8	NA	NA	NA	ATAC-seq n.s.
Interval_1524	-0.0650974	0.95431	chr1	12087869	12088985	+	0	NA	intron (TNFRSF8, intron 1 of 13)	-intron (TNFRSF8, intron 2 of 14)	3907	TNFRSF8	TNFRSF8	XM_006711049	NA	NA	TNFRSF8	NA	NA	NA	ATAC-seq n.s.
Interval_1525	0.702754	0.357106	chr1	12112621	12114209	+	0	NA	intron (TNFRSF8, intron 6 of 13)	-intron (TNFRSF8, intron 7 of 14)	28895	TNFRSF8	TNFRSF8	XM_006711049	NA	NA	TNFRSF8	NA	NA	NA	ATAC-seq n.s.
Interval_1526	-0.527809	0.583327	chr1	12116219	12116595	+	0	NA	intron (TNFRSF8, intron 7 of 13)	-intron (TNFRSF8, intron 8 of 14)	31887	TNFRSF8	TNFRSF8	XM_006711049	NA	NA	TNFRSF8	NA	NA	NA	ATAC-seq n.s.
Interval_1527	0.543419	0.232589	chr1	12117850	12118899	+	0	NA	intron (TNFRSF8, intron 7 of 13)	-intron (TNFRSF8, intron 8 of 14)	33854	TNFRSF8	TNFRSF8	XM_006711049	NA	NA	TNFRSF8	NA	NA	NA	ATAC-seq n.s.
Interval_1528	0.135734	0.907912	chr1	12120901	12122020	+	0	NA	intron (TNFRSF8, intron 7 of 13)	-intron (TNFRSF8, intron 8 of 14)	36940	TNFRSF8	TNFRSF8	XM_006711049	NA	NA	TNFRSF8	NA	NA	NA	ATAC-seq n.s.
Interval_1529	0.0751017	0.912101	chr1	12123801	12126168	+	0	NA	intron (TNFRSF8, intron 9 of 13)	-intron (TNFRSF8, intron 10 of 14)	40464	TNFRSF8	TNFRSF8	XM_006711049	NA	NA	TNFRSF8	NA	NA	NA	ATAC-seq n.s.
Interval_1530	0.707012	0.442866	chr1	12131979	12133526	+	0	NA	intron (TNFRSF8, intron 11 of 13)	-intron (TNFRSF8, intron 12 of 14)	-34251	TNFRSF1B	TNFRSF1B	NM_001066	NA	NA	TNFRSF1B	NA	NA	NA	ATAC-seq n.s.
Interval_1531	-0.0897488	0.929653	chr1	12143124	12144491	+	0	NA	exon (TNFRSF8, exon 15 of 15)	-exon (TNFRSF8, exon 15 of 15)	-23196	TNFRSF1B	TNFRSF1B	NM_001066	NA	NA	TNFRSF1B	NA	NA	NA	ATAC-seq n.s.
Interval_1532	-0.0249955	0.983369	chr1	12150367	12153676	+	0	NA	Intergenic	Intergenic	-14982	TNFRSF1B	TNFRSF1B	NM_001066	NA	NA	TNFRSF1B	NA	NA	NA	ATAC-seq n.s.
Interval_1533	0.200815	0.817566	chr1	12161376	12162442	+	0	NA	Intergenic	Intergenic	-5094	TNFRSF1B	TNFRSF1B	NM_001066	NA	NA	TNFRSF1B	NA	NA	NA	ATAC-seq n.s.
Interval_1534	0.159793	0.847379	chr1	12163457	12164363	+	0	NA	Intergenic	Intergenic	-3093	TNFRSF1B	TNFRSF1B	NM_001066	NA	NA	TNFRSF1B	NA	NA	NA	ATAC-seq n.s.
Interval_1535	-0.0898203	0.92615	chr1	12166724	12168424	+	0	NA	TTS (MIR7846)	#NAME?	564	MIR7846	MIR7846	rna727	NA	NA	MIR7846	NA	NA	NA	ATAC-seq n.s.
Interval_1536	0.154988	0.876774	chr1	12170231	12170516	+	0	NA	intron (TNFRSF1B, intron 1 of 9)	-intron (TNFRSF1B, intron 1 of 9)	3363	MIR7846	MIR7846	rna727	NA	NA	MIR7846	NA	NA	NA	ATAC-seq n.s.
Interval_1537	-0.0326984	0.982174	chr1	12173415	12174072	+	0	NA	intron (TNFRSF1B, intron 1 of 9)	-intron (TNFRSF1B, intron 1 of 9)	6733	MIR7846	MIR7846	rna727	NA	NA	MIR7846	NA	NA	NA	ATAC-seq n.s.
Interval_1538	-0.0466712	0.965616	chr1	12177839	12180715	+	0	NA	intron (TNFRSF1B, intron 1 of 9)	-intron (TNFRSF1B, intron 1 of 9)	12267	MIR7846	MIR7846	rna727	NA	NA	MIR7846	NA	NA	NA	ATAC-seq n.s.
Interval_1539	-0.325132	0.667239	chr1	12184025	12185743	+	0	NA	intron (TNFRSF1B, intron 1 of 9)	-intron (TNFRSF1B, intron 1 of 9)	-6868	MIR4632	MIR4632	rna730	NA	NA	MIR4632	NA	NA	NA	ATAC-seq n.s.
Interval_1540	0.15092	0.84879	chr1	12191368	12192267	+	0	NA	promoter-TSS (MIR4632)	#NAME?	65	MIR4632	MIR4632	rna730	NA	NA	MIR4632	NA	NA	NA	ATAC-seq n.s.
Interval_1541	-0.203374	0.795963	chr1	12193772	12194963	+	0	NA	intron (TNFRSF1B, intron 7 of 9)	-intron (TNFRSF1B, intron 7 of 9)	2615	MIR4632	MIR4632	rna730	NA	NA	MIR4632	NA	NA	NA	ATAC-seq n.s.
Interval_1542	-0.116414	0.888093	chr1	12196514	12197322	+	0	NA	intron (TNFRSF1B, intron 8 of 9)	-intron (TNFRSF1B, intron 8 of 9)	5166	MIR4632	MIR4632	rna730	NA	NA	MIR4632	NA	NA	NA	ATAC-seq n.s.
Interval_1543	0.490047	0.483057	chr1	12202080	12202385	+	0	NA	intron (TNFRSF1B, intron 9 of 9)	-intron (TNFRSF1B, intron 9 of 9)	10480	MIR4632	MIR4632	rna730	NA	NA	MIR4632	NA	NA	NA	ATAC-seq n.s.
Interval_1544	0.0627986	0.933995	chr1	12208438	12210912	+	0	NA	TTS (TNFRSF1B)	#NAME?	17923	MIR4632	MIR4632	rna730	NA	NA	MIR4632	NA	NA	NA	ATAC-seq n.s.
Interval_1545	0.687186	0.307183	chr1	12214431	12214889	+	0	NA	Intergenic	Intergenic	-15396	VPS13D	VPS13D	NM_015378	NA	NA	VPS13D	NA	NA	NA	ATAC-seq n.s.
Interval_1546	0.133225	0.877758	chr1	12220062	12221518	+	0	NA	Intergenic	Intergenic	-9266	VPS13D	VPS13D	NM_015378	NA	NA	VPS13D	NA	NA	NA	ATAC-seq n.s.
Interval_1547	0.230267	0.76555	chr1	12229585	12232575	+	0	NA	intron (VPS13D, intron 1 of 68)	-intron (VPS13D, intron 1 of 69)	1024	VPS13D	VPS13D	NM_015378	NA	NA	VPS13D	NA	NA	NA	ATAC-seq n.s.
Interval_1548	0.611144	0.512477	chr1	12244230	12245673	+	0	NA	intron (VPS13D, intron 5 of 68)	-intron (VPS13D, intron 5 of 69)	14895	VPS13D	VPS13D	NM_015378	NA	NA	VPS13D	NA	NA	NA	ATAC-seq n.s.
Interval_1549	0.113021	0.901658	chr1	12251364	12252652	+	0	NA	intron (VPS13D, intron 6 of 68)	-intron (VPS13D, intron 6 of 69)	21952	VPS13D	VPS13D	NM_015378	NA	NA	VPS13D	NA	NA	NA	ATAC-seq n.s.
Interval_1550	0.280438	0.735766	chr1	12271804	12273330	+	0	NA	intron (VPS13D, intron 17 of 68)	-intron (VPS13D, intron 17 of 69)	42511	VPS13D	VPS13D	NM_015378	NA	NA	VPS13D	NA	NA	NA	ATAC-seq n.s.
Interval_1551	0.148021	0.904519	chr1	12278335	12279452	+	0	NA	intron (VPS13D, intron 19 of 68)	-intron (VPS13D, intron 19 of 69)	48837	VPS13D	VPS13D	NM_015378	NA	NA	VPS13D	NA	NA	NA	ATAC-seq n.s.
Interval_1553	0.459629	0.598825	chr1	12293779	12294417	+	0	NA	intron (VPS13D, intron 24 of 68)	-intron (VPS13D, intron 24 of 69)	64042	VPS13D	VPS13D	NM_015378	NA	NA	VPS13D	NA	NA	NA	ATAC-seq n.s.
Interval_1554	1.09764	0.101836	chr1	12309689	12310693	+	0	NA	intron (VPS13D, intron 27 of 68)	-intron (VPS13D, intron 27 of 69)	80135	VPS13D	VPS13D	NM_015378	NA	NA	VPS13D	NA	NA	NA	ATAC-seq n.s.
Interval_1555	-0.122086	0.885546	chr1	12314275	12316713	+	0	NA	intron (VPS13D, intron 30 of 68)	-intron (VPS13D, intron 30 of 69)	85438	VPS13D	VPS13D	NM_015378	NA	NA	VPS13D	NA	NA	NA	ATAC-seq n.s.
Interval_1556	-0.429863	0.606811	chr1	12336359	12336982	+	0	NA	intron (VPS13D, intron 39 of 68)	-intron (VPS13D, intron 39 of 69)	106614	VPS13D	VPS13D	NM_015378	NA	NA	VPS13D	NA	NA	NA	ATAC-seq n.s.
Interval_1557	-0.278222	0.732358	chr1	12343255	12346102	+	0	NA	intron (VPS13D, intron 41 of 68)	-intron (VPS13D, intron 42 of 69)	114622	VPS13D	VPS13D	NM_015378	NA	NA	VPS13D	NA	NA	NA	ATAC-seq n.s.
Interval_1558	0.168559	0.877165	chr1	12355129	12357275	+	0	NA	intron (VPS13D, intron 47 of 68)	-intron (VPS13D, intron 48 of 69)	126146	VPS13D	VPS13D	NM_015378	NA	NA	VPS13D	NA	NA	NA	ATAC-seq n.s.
Interval_1559	0.495739	0.515034	chr1	12367811	12369641	+	0	NA	intron (VPS13D, intron 52 of 68)	-intron (VPS13D, intron 53 of 69)	-138520	SNORA59A	SNORA59A	rna733	NA	NA	SNORA59A	NA	NA	NA	ATAC-seq n.s.
Interval_1560	0.016717	0.987751	chr1	12375278	12376928	+	0	NA	intron (VPS13D, intron 54 of 68)	-intron (VPS13D, intron 55 of 69)	-131143	SNORA59A	SNORA59A	rna733	NA	NA	SNORA59A	NA	NA	NA	ATAC-seq n.s.
Interval_1561	0.428498	0.690213	chr1	12380457	12381876	+	0	NA	intron (VPS13D, intron 56 of 68)	-intron (VPS13D, intron 57 of 69)	-126080	SNORA59A	SNORA59A	rna733	NA	NA	SNORA59A	NA	NA	NA	ATAC-seq n.s.
Interval_1562	0.0742118	0.951146	chr1	12385951	12387020	+	0	NA	intron (VPS13D, intron 59 of 68)	-intron (VPS13D, intron 60 of 69)	-120761	SNORA59A	SNORA59A	rna733	NA	NA	SNORA59A	NA	NA	NA	ATAC-seq n.s.
Interval_1563	0.153536	0.833587	chr1	12391385	12392898	+	0	NA	intron (VPS13D, intron 59 of 68)	-intron (VPS13D, intron 60 of 69)	-115105	SNORA59A	SNORA59A	rna733	NA	NA	SNORA59A	NA	NA	NA	ATAC-seq n.s.
Interval_1564	-0.0455689	0.972633	chr1	12397952	12399256	+	0	NA	intron (VPS13D, intron 59 of 68)	-intron (VPS13D, intron 60 of 69)	-108642	SNORA59A	SNORA59A	rna733	NA	NA	SNORA59A	NA	NA	NA	ATAC-seq n.s.
Interval_1565	0.0263686	0.98309	chr1	12400443	12401412	+	0	NA	intron (VPS13D, intron 60 of 68)	-intron (VPS13D, intron 61 of 69)	-106319	SNORA59A	SNORA59A	rna733	NA	NA	SNORA59A	NA	NA	NA	ATAC-seq n.s.
Interval_1566	0.351695	0.671573	chr1	12405765	12408402	+	0	NA	intron (VPS13D, intron 62 of 68)	-intron (VPS13D, intron 63 of 69)	-100163	SNORA59A	SNORA59A	rna733	NA	NA	SNORA59A	NA	NA	NA	ATAC-seq n.s.
Interval_1567	0.117108	0.931692	chr1	12409596	12410186	+	0	NA	intron (VPS13D, intron 62 of 68)	-intron (VPS13D, intron 63 of 69)	-97355	SNORA59A	SNORA59A	rna733	NA	NA	SNORA59A	NA	NA	NA	ATAC-seq n.s.
Interval_1568	0.713691	0.182887	chr1	12413501	12414597	+	0	NA	intron (VPS13D, intron 62 of 68)	-intron (VPS13D, intron 63 of 69)	-93197	SNORA59A	SNORA59A	rna733	NA	NA	SNORA59A	NA	NA	NA	ATAC-seq n.s.
Interval_1569	0.366001	0.510636	chr1	12415165	12416475	+	0	NA	intron (VPS13D, intron 63 of 68)	-intron (VPS13D, intron 64 of 69)	-91426	SNORA59A	SNORA59A	rna733	NA	NA	SNORA59A	NA	NA	NA	ATAC-seq n.s.
Interval_1570	0.221642	0.783981	chr1	12421691	12422139	+	0	NA	intron (VPS13D, intron 64 of 68)	-intron (VPS13D, intron 65 of 69)	-85331	SNORA59A	SNORA59A	rna733	NA	NA	SNORA59A	NA	NA	NA	ATAC-seq n.s.
Interval_1571	0.338491	0.646316	chr1	12423600	12424686	+	0	NA	intron (VPS13D, intron 64 of 68)	-intron (VPS13D, intron 65 of 69)	-83103	SNORA59A	SNORA59A	rna733	NA	NA	SNORA59A	NA	NA	NA	ATAC-seq n.s.
Interval_1572	0.30855	0.621974	chr1	12433377	12437448	+	0	NA	intron (VPS13D, intron 64 of 68)	-intron (VPS13D, intron 65 of 69)	-71834	SNORA59A	SNORA59A	rna733	NA	NA	SNORA59A	NA	NA	NA	ATAC-seq n.s.
Interval_1573	0.471869	0.536247	chr1	12438595	12439082	+	0	NA	intron (VPS13D, intron 64 of 68)	-intron (VPS13D, intron 65 of 69)	-68408	SNORA59A	SNORA59A	rna733	NA	NA	SNORA59A	NA	NA	NA	ATAC-seq n.s.
Interval_1574	-0.171637	0.796653	chr1	12447014	12451118	+	0	NA	intron (VPS13D, intron 64 of 68)	-intron (VPS13D, intron 65 of 69)	-58180	SNORA59A	SNORA59A	rna733	NA	NA	SNORA59A	NA	NA	NA	ATAC-seq n.s.
Interval_1575	-0.314403	0.707632	chr1	12453184	12455210	+	0	NA	intron (VPS13D, intron 64 of 68)	-intron (VPS13D, intron 65 of 69)	-53049	SNORA59A	SNORA59A	rna733	NA	NA	SNORA59A	NA	NA	NA	ATAC-seq n.s.
Interval_1576	0.707642	0.286357	chr1	12456762	12457422	+	0	NA	intron (VPS13D, intron 65 of 68)	-intron (VPS13D, intron 66 of 69)	-50154	SNORA59A	SNORA59A	rna733	NA	NA	SNORA59A	NA	NA	NA	ATAC-seq n.s.
Interval_1577	-0.396456	0.695088	chr1	12457649	12458860	+	0	NA	intron (VPS13D, intron 65 of 68)	-intron (VPS13D, intron 66 of 69)	-48992	SNORA59A	SNORA59A	rna733	NA	NA	SNORA59A	NA	NA	NA	ATAC-seq n.s.
Interval_1578	-0.360634	0.753563	chr1	12460814	12462144	+	0	NA	intron (VPS13D, intron 66 of 68)	-intron (VPS13D, intron 67 of 69)	-45767	SNORA59A	SNORA59A	rna733	NA	NA	SNORA59A	NA	NA	NA	ATAC-seq n.s.
Interval_1579	0.280026	0.750733	chr1	12464082	12465178	+	0	NA	intron (VPS13D, intron 66 of 68)	-intron (VPS13D, intron 67 of 69)	-42616	SNORA59A	SNORA59A	rna733	NA	NA	SNORA59A	NA	NA	NA	ATAC-seq n.s.
Interval_1580	0.164766	0.828594	chr1	12469640	12470343	+	0	NA	intron (VPS13D, intron 66 of 68)	-intron (VPS13D, intron 67 of 69)	-37255	SNORA59A	SNORA59A	rna733	NA	NA	SNORA59A	NA	NA	NA	ATAC-seq n.s.
Interval_1581	-0.0486501	0.973068	chr1	12475350	12476601	+	0	NA	intron (VPS13D, intron 66 of 68)	-intron (VPS13D, intron 67 of 69)	-31271	SNORA59A	SNORA59A	rna733	NA	NA	SNORA59A	NA	NA	NA	ATAC-seq n.s.
Interval_1582	-0.172006	0.851739	chr1	12477733	12478890	+	0	NA	intron (VPS13D, intron 66 of 68)	-intron (VPS13D, intron 67 of 69)	-28935	SNORA59A	SNORA59A	rna733	NA	NA	SNORA59A	NA	NA	NA	ATAC-seq n.s.
Interval_1583	0.186818	0.857489	chr1	12480636	12481389	+	0	NA	intron (VPS13D, intron 66 of 68)	-intron (VPS13D, intron 67 of 69)	-26234	SNORA59A	SNORA59A	rna733	NA	NA	SNORA59A	NA	NA	NA	ATAC-seq n.s.
Interval_1584	0.135459	0.894777	chr1	12485065	12486956	+	0	NA	intron (VPS13D, intron 66 of 68)	-intron (VPS13D, intron 67 of 69)	-21236	SNORA59A	SNORA59A	rna733	NA	NA	SNORA59A	NA	NA	NA	ATAC-seq n.s.
Interval_1585	0.838285	0.28799	chr1	12490951	12492120	+	0	NA	intron (VPS13D, intron 66 of 68)	-intron (VPS13D, intron 67 of 69)	-15711	SNORA59A	SNORA59A	rna733	NA	NA	SNORA59A	NA	NA	NA	ATAC-seq n.s.
Interval_1586	-0.254741	0.768941	chr1	12495806	12497209	+	0	NA	intron (VPS13D, intron 66 of 68)	-intron (VPS13D, intron 67 of 69)	-10739	SNORA59A	SNORA59A	rna733	NA	NA	SNORA59A	NA	NA	NA	ATAC-seq n.s.
Interval_1587	-0.735424	0.446932	chr1	12499673	12500353	+	0	NA	intron (VPS13D, intron 67 of 68)	-intron (VPS13D, intron 68 of 69)	-7233	SNORA59A	SNORA59A	rna733	NA	NA	SNORA59A	NA	NA	NA	ATAC-seq n.s.
Interval_1588	-0.237196	0.7333	chr1	12510055	12512364	+	0	NA	exon (VPS13D, exon 70 of 70)	-exon (VPS13D, exon 70 of 70)	3963	SNORA59A	SNORA59A	rna733	NA	NA	SNORA59A	NA	NA	NA	ATAC-seq n.s.
Interval_1589	0.257756	0.741268	chr1	12513460	12514446	+	0	NA	Intergenic	Intergenic	6707	SNORA59A	SNORA59A	rna733	NA	NA	SNORA59A	NA	NA	NA	ATAC-seq n.s.
Interval_1590	-0.440994	0.549489	chr1	12518619	12519980	+	0	NA	Intergenic	Intergenic	12053	SNORA59A	SNORA59A	rna733	NA	NA	SNORA59A	NA	NA	NA	ATAC-seq n.s.
Interval_1591	-0.662517	0.399232	chr1	12525293	12525972	+	0	NA	Intergenic	Intergenic	18386	SNORA59A	SNORA59A	rna733	NA	NA	SNORA59A	NA	NA	NA	ATAC-seq n.s.
Interval_1592	0.0384844	0.979793	chr1	12527519	12529722	+	0	NA	Intergenic	Intergenic	21374	SNORA59A	SNORA59A	rna733	NA	NA	SNORA59A	NA	NA	NA	ATAC-seq n.s.
Interval_1593	0.13716	0.916668	chr1	12530561	12530959	+	0	NA	Intergenic	Intergenic	23514	SNORA59A	SNORA59A	rna733	NA	NA	SNORA59A	NA	NA	NA	ATAC-seq n.s.
Interval_1594	-0.356131	0.58195	chr1	12539670	12542129	+	0	NA	Intergenic	Intergenic	33653	SNORA59A	SNORA59A	rna733	NA	NA	SNORA59A	NA	NA	NA	ATAC-seq n.s.
Interval_1595	-1.01987	0.275185	chr1	12543766	12544183	+	0	NA	Intergenic	Intergenic	35044	MIR6730	MIR6730	rna740	NA	NA	MIR6730	NA	NA	NA	ATAC-seq n.s.
Interval_1596	-0.0185029	0.981856	chr1	12548703	12550403	+	0	NA	Intergenic	Intergenic	29465	MIR6730	MIR6730	rna740	NA	NA	MIR6730	NA	NA	NA	ATAC-seq n.s.
Interval_1597	-0.374608	0.627049	chr1	12556144	12557484	+	0	NA	Intergenic	Intergenic	22204	MIR6730	MIR6730	rna740	NA	NA	MIR6730	NA	NA	NA	ATAC-seq n.s.
Interval_1598	0.570971	0.449115	chr1	12565085	12568148	+	0	NA	Intergenic	Intergenic	12402	MIR6730	MIR6730	rna740	NA	NA	MIR6730	NA	NA	NA	ATAC-seq n.s.
Interval_1599	0.210971	0.769882	chr1	12572755	12574631	+	0	NA	intron (DHRS3, intron 2 of 3)	-intron (DHRS3, intron 4 of 5)	5325	MIR6730	MIR6730	rna740	NA	NA	MIR6730	NA	NA	NA	ATAC-seq n.s.
Interval_1600	0.36509	0.626656	chr1	12578374	12579143	+	0	NA	TTS (MIR6730)	#NAME?	260	MIR6730	MIR6730	rna740	NA	NA	MIR6730	NA	NA	NA	ATAC-seq n.s.
Interval_1601	0.580771	0.472958	chr1	12579520	12581312	+	0	NA	intron (DHRS3, intron 2 of 5)	-intron (DHRS3, intron 2 of 5)	-1398	MIR6730	MIR6730	rna740	NA	NA	MIR6730	NA	NA	NA	ATAC-seq n.s.
Interval_1602	0.289886	0.658824	chr1	12584955	12586085	+	0	NA	intron (DHRS3, intron 1 of 3)	-intron (DHRS3, intron 1 of 5)	-6502	MIR6730	MIR6730	rna740	NA	NA	MIR6730	NA	NA	NA	ATAC-seq n.s.
Interval_1603	0.116	0.916796	chr1	12591132	12591705	+	0	NA	intron (DHRS3, intron 1 of 3)	-intron (DHRS3, intron 1 of 5)	-12400	MIR6730	MIR6730	rna740	NA	NA	MIR6730	NA	NA	NA	ATAC-seq n.s.
Interval_1604	0.0117001	0.993031	chr1	12593698	12594022	+	0	NA	intron (DHRS3, intron 1 of 3)	-intron (DHRS3, intron 1 of 5)	-14842	MIR6730	MIR6730	rna740	NA	NA	MIR6730	NA	NA	NA	ATAC-seq n.s.
Interval_1605	-0.0830092	0.92398	chr1	12594926	12598366	+	0	NA	intron (DHRS3, intron 1 of 3)	-intron (DHRS3, intron 1 of 5)	-17628	MIR6730	MIR6730	rna740	NA	NA	MIR6730	NA	NA	NA	ATAC-seq n.s.
Interval_1606	-0.407178	0.720529	chr1	12600262	12600777	+	0	NA	promoter-TSS (DHRS3)	#NAME?	17842	DHRS3	DHRS3	XM_006711036	NA	NA	DHRS3	NA	NA	NA	ATAC-seq n.s.
Interval_1607	0.101497	0.925805	chr1	12601904	12602230	+	0	NA	intron (DHRS3, intron 1 of 3)	-intron (DHRS3, intron 1 of 5)	16294	DHRS3	DHRS3	XM_006711036	NA	NA	DHRS3	NA	NA	NA	ATAC-seq n.s.
Interval_1608	0.512102	0.564107	chr1	12603959	12604786	+	0	NA	intron (DHRS3, intron 1 of 3)	-intron (DHRS3, intron 1 of 5)	13989	DHRS3	DHRS3	XM_006711036	NA	NA	DHRS3	NA	NA	NA	ATAC-seq n.s.
Interval_1609	0.272339	0.691742	chr1	12609485	12610131	+	0	NA	intron (DHRS3, intron 1 of 3)	-intron (DHRS3, intron 1 of 5)	8553	DHRS3	DHRS3	XM_006711036	NA	NA	DHRS3	NA	NA	NA	ATAC-seq n.s.
Interval_1610	0.256527	0.678241	chr1	12615392	12620706	+	0	NA	promoter-TSS (DHRS3)	#NAME?	312	DHRS3	DHRS3	XM_006711036	NA	NA	DHRS3	NA	NA	NA	ATAC-seq n.s.
Interval_1611	0.747417	0.348449	chr1	12622022	12622896	+	0	NA	Intergenic	Intergenic	-4098	DHRS3	DHRS3	XM_006711036	NA	NA	DHRS3	NA	NA	NA	ATAC-seq n.s.
Interval_1612	1.68459	0.00188735	chr1	12629211	12629838	+	0	NA	Intergenic	Intergenic	-11163	DHRS3	DHRS3	XM_006711036	NA	NA	DHRS3	NA	NA	NA	ATAC-seq sig.
Interval_1613	-0.338049	0.756166	chr1	12636116	12638317	+	0	NA	Intergenic	Intergenic	-13161	AADACL4	AADACL4	NM_001013630	NA	NA	AADACL4	NA	NA	NA	ATAC-seq n.s.
Interval_1614	-0.139768	0.903064	chr1	12652749	12653445	+	0	NA	intron (AADACL4, intron 2 of 3)	-intron (AADACL4, intron 2 of 3)	2720	AADACL4	AADACL4	NM_001013630	NA	NA	AADACL4	NA	NA	NA	ATAC-seq n.s.
Interval_1615	0.244051	0.825689	chr1	12654188	12655048	+	0	NA	intron (AADACL4, intron 2 of 3)	-intron (AADACL4, intron 2 of 3)	4241	AADACL4	AADACL4	NM_001013630	NA	NA	AADACL4	NA	NA	NA	ATAC-seq n.s.
Interval_1616	0.0488909	0.948424	chr1	12658728	12659890	+	0	NA	intron (AADACL4, intron 2 of 3)	-intron (AADACL4, intron 2 of 3)	8932	AADACL4	AADACL4	NM_001013630	NA	NA	AADACL4	NA	NA	NA	ATAC-seq n.s.
Interval_1617	-0.122026	0.924858	chr1	12676978	12677917	+	0	NA	Intergenic	Intergenic	27070	AADACL4	AADACL4	NM_001013630	NA	NA	AADACL4	NA	NA	NA	ATAC-seq n.s.
Interval_1618	1.35794	0.27453	chr1	12690063	12690554	+	0	NA	Intergenic	Intergenic	-25807	AADACL3	AADACL3	NM_001103170	NA	NA	AADACL3	NA	NA	NA	ATAC-seq n.s.
Interval_1619	0.415095	0.735173	chr1	12693024	12693833	+	0	NA	Intergenic	Intergenic	-22687	AADACL3	AADACL3	NM_001103170	NA	NA	AADACL3	NA	NA	NA	ATAC-seq n.s.
Interval_1620	-0.0976878	0.944031	chr1	12709049	12709439	+	0	NA	Intergenic	Intergenic	-6871	AADACL3	AADACL3	NM_001103170	NA	NA	AADACL3	NA	NA	NA	ATAC-seq n.s.
Interval_1621	0.0163807	0.993259	chr1	12711368	12711834	+	0	NA	Intergenic	Intergenic	-4514	AADACL3	AADACL3	NM_001103170	NA	NA	AADACL3	NA	NA	NA	ATAC-seq n.s.
Interval_1623	0.417396	0.592464	chr1	13224747	13225210	+	0	NA	exon (PRAMEF18, exon 2 of 3)	-exon (PRAMEF18, exon 2 of 3)	1176	PRAMEF18	PRAMEF18	NM_001099850	NA	NA	PRAMEF18	NA	NA	NA	ATAC-seq n.s.
Interval_1624	-0.280172	0.751213	chr1	13225965	13227019	+	0	NA	promoter-TSS (PRAMEF18)	#NAME?	-338	PRAMEF18	PRAMEF18	NM_001099850	NA	NA	PRAMEF18	NA	NA	NA	ATAC-seq n.s.
Interval_1625	-0.517231	0.486101	chr1	13228363	13228713	+	0	NA	Intergenic	Intergenic	-2384	PRAMEF18	PRAMEF18	NM_001099850	NA	NA	PRAMEF18	NA	NA	NA	ATAC-seq n.s.
Interval_1627	-0.154018	0.86418	chr1	13246413	13247348	+	0	NA	Intergenic	Intergenic	-7318	PRAMEF5	PRAMEF5	NM_001013407	NA	NA	PRAMEF5	NA	NA	NA	ATAC-seq n.s.
Interval_1628	-0.699498	0.357095	chr1	13450334	13451900	+	0	NA	Intergenic	Intergenic	-23899	LOC102724825	LOC102724825	rna773	NA	NA	LOC102724825	NA	NA	NA	ATAC-seq n.s.
Interval_1630	-0.0391199	0.971278	chr1	13461945	13462961	+	0	NA	Intergenic	Intergenic	-25177	LOC102724856	LOC102724856	rna778	NA	NA	LOC102724856	NA	NA	NA	ATAC-seq n.s.
Interval_1631	-0.686019	0.38733	chr1	13469441	13469781	+	0	NA	Intergenic	Intergenic	-18019	LOC102724856	LOC102724856	rna778	NA	NA	LOC102724856	NA	NA	NA	ATAC-seq n.s.
Interval_1633	-0.240525	0.821191	chr1	13529760	13530776	+	0	NA	Intergenic	Intergenic	-16487	LRRC38	LRRC38	XM_006710336	NA	NA	LRRC38	NA	NA	NA	ATAC-seq n.s.
Interval_1634	-0.606223	0.35646	chr1	13543616	13544394	+	0	NA	Intergenic	Intergenic	-30224	LRRC38	LRRC38	XM_006710336	NA	NA	LRRC38	NA	NA	NA	ATAC-seq n.s.
Interval_1635	-1.16927	0.103387	chr1	13546958	13547519	+	0	NA	Intergenic	Intergenic	-33457	LRRC38	LRRC38	XM_006710336	NA	NA	LRRC38	NA	NA	NA	ATAC-seq n.s.
Interval_1636	-0.410465	0.726666	chr1	13554309	13554976	+	0	NA	Intergenic	Intergenic	-29625	PDPN	PDPN	NM_001006625	NA	NA	PDPN	NA	NA	NA	ATAC-seq n.s.
Interval_1637	-0.850578	0.370081	chr1	13556157	13556965	+	0	NA	Intergenic	Intergenic	-27706	PDPN	PDPN	NM_001006625	NA	NA	PDPN	NA	NA	NA	ATAC-seq n.s.
Interval_1639	-0.619182	0.291688	chr1	13577230	13578313	+	0	NA	Intergenic	Intergenic	-6496	PDPN	PDPN	NM_001006625	NA	NA	PDPN	NA	NA	NA	ATAC-seq n.s.
Interval_1640	-0.036497	0.973428	chr1	13581301	13582596	+	0	NA	Intergenic	Intergenic	-2319	PDPN	PDPN	NM_001006625	NA	NA	PDPN	NA	NA	NA	ATAC-seq n.s.
Interval_1641	-0.492646	0.44916	chr1	13583445	13585520	+	0	NA	promoter-TSS (PDPN)	#NAME?	215	PDPN	PDPN	NM_001006625	NA	NA	PDPN	NA	NA	NA	ATAC-seq n.s.
Interval_1642	-0.15366	0.884332	chr1	13587443	13587774	+	0	NA	intron (PDPN, intron 1 of 5)	-intron (PDPN, intron 1 of 5)	3341	PDPN	PDPN	NM_001006625	NA	NA	PDPN	NA	NA	NA	ATAC-seq n.s.
Interval_1643	-0.483679	0.410208	chr1	13593134	13594401	+	0	NA	intron (PDPN, intron 1 of 5)	-intron (PDPN, intron 1 of 5)	9500	PDPN	PDPN	NM_001006625	NA	NA	PDPN	NA	NA	NA	ATAC-seq n.s.
Interval_1644	-0.280369	0.793164	chr1	13599422	13601439	+	0	NA	intron (PDPN, intron 1 of 5)	-intron (PDPN, intron 1 of 5)	16163	PDPN	PDPN	NM_001006625	NA	NA	PDPN	NA	NA	NA	ATAC-seq n.s.
Interval_1645	-0.0887522	0.935708	chr1	13604961	13605836	+	0	NA	intron (PDPN, intron 1 of 5)	-intron (PDPN, intron 1 of 5)	21131	PDPN	PDPN	NM_001006625	NA	NA	PDPN	NA	NA	NA	ATAC-seq n.s.
Interval_1646	-0.117489	0.925035	chr1	13606933	13607261	+	0	NA	intron (PDPN, intron 1 of 5)	-intron (PDPN, intron 1 of 5)	22830	PDPN	PDPN	NM_001006625	NA	NA	PDPN	NA	NA	NA	ATAC-seq n.s.
Interval_1647	0.311078	0.770274	chr1	13617841	13618174	+	0	NA	TTS (PDPN)	#NAME?	33740	PDPN	PDPN	NM_001006625	NA	NA	PDPN	NA	NA	NA	ATAC-seq n.s.
Interval_1648	-0.653149	0.597437	chr1	13619700	13620620	+	0	NA	Intergenic	Intergenic	35893	PDPN	PDPN	NM_001006625	NA	NA	PDPN	NA	NA	NA	ATAC-seq n.s.
Interval_1649	-0.635134	0.309657	chr1	13622612	13623279	+	0	NA	Intergenic	Intergenic	38678	PDPN	PDPN	NM_001006625	NA	NA	PDPN	NA	NA	NA	ATAC-seq n.s.
Interval_1650	-0.795144	0.226858	chr1	13642469	13643212	+	0	NA	Intergenic	Intergenic	58573	PDPN	PDPN	NM_001006625	NA	NA	PDPN	NA	NA	NA	ATAC-seq n.s.
Interval_1652	0.371637	0.65497	chr1	13661623	13662776	+	0	NA	Intergenic	Intergenic	77932	PDPN	PDPN	NM_001006625	NA	NA	PDPN	NA	NA	NA	ATAC-seq n.s.
Interval_1653	-0.148327	0.842656	chr1	13664461	13666467	+	0	NA	Intergenic	Intergenic	81197	PDPN	PDPN	NM_001006625	NA	NA	PDPN	NA	NA	NA	ATAC-seq n.s.
Interval_1654	0.257833	0.667615	chr1	13699119	13703148	+	0	NA	intron (PRDM2, intron 1 of 8)	-intron (PRDM2, intron 1 of 7)	-48861	PRDM2	PRDM2	XM_005245997	NA	NA	PRDM2	NA	NA	NA	ATAC-seq n.s.
Interval_1655	1.97204	0.0247403	chr1	13705879	13706670	+	0	NA	intron (PRDM2, intron 1 of 8)	-intron (PRDM2, intron 1 of 7)	-43720	PRDM2	PRDM2	XM_005245997	NA	NA	PRDM2	NA	NA	NA	ATAC-seq sig.
Interval_1657	-0.515502	0.433581	chr1	13713607	13715846	+	0	NA	intron (PRDM2, intron 1 of 8)	-intron (PRDM2, intron 1 of 7)	-35268	PRDM2	PRDM2	XM_005245997	NA	NA	PRDM2	NA	NA	NA	ATAC-seq n.s.
Interval_1658	-0.0969767	0.944837	chr1	13719954	13720711	+	0	NA	intron (PRDM2, intron 1 of 8)	-intron (PRDM2, intron 2 of 7)	-29662	PRDM2	PRDM2	XM_005245997	NA	NA	PRDM2	NA	NA	NA	ATAC-seq n.s.
Interval_1659	0.658726	0.480105	chr1	13723114	13724263	+	0	NA	intron (PRDM2, intron 1 of 7)	-intron (PRDM2, intron 2 of 7)	-26306	PRDM2	PRDM2	XM_005245997	NA	NA	PRDM2	NA	NA	NA	ATAC-seq n.s.
Interval_1660	-0.000612919	0.999483	chr1	13725517	13726281	+	0	NA	intron (PRDM2, intron 1 of 7)	-intron (PRDM2, intron 2 of 7)	-24095	PRDM2	PRDM2	XM_005245997	NA	NA	PRDM2	NA	NA	NA	ATAC-seq n.s.
Interval_1661	0.539612	0.583918	chr1	13730173	13731671	+	0	NA	intron (PRDM2, intron 1 of 7)	-intron (PRDM2, intron 2 of 7)	-19072	PRDM2	PRDM2	XM_005245997	NA	NA	PRDM2	NA	NA	NA	ATAC-seq n.s.
Interval_1662	0.416728	0.597535	chr1	13737343	13737947	+	0	NA	intron (PRDM2, intron 4 of 8)	-intron (PRDM2, intron 4 of 7)	-12349	PRDM2	PRDM2	XM_005245997	NA	NA	PRDM2	NA	NA	NA	ATAC-seq n.s.
Interval_1663	0.140779	0.854876	chr1	13748703	13750059	+	0	NA	promoter-TSS (PRDM2)	#NAME?	-613	PRDM2	PRDM2	XM_005245997	NA	NA	PRDM2	NA	NA	NA	ATAC-seq n.s.
Interval_1664	0.171957	0.810542	chr1	13756198	13762743	+	0	NA	intron (PRDM2, intron 1 of 4)	-intron (PRDM2, intron 1 of 3)	9476	PRDM2	PRDM2	XM_005245997	NA	NA	PRDM2	NA	NA	NA	ATAC-seq n.s.
Interval_1667	-0.193527	0.842078	chr1	13768656	13769467	+	0	NA	exon (PRDM2, exon 2 of 6)	-exon (PRDM2, exon 2 of 6)	19067	PRDM2	PRDM2	XM_005245997	NA	NA	PRDM2	NA	NA	NA	ATAC-seq n.s.
Interval_1668	0.0453644	0.959756	chr1	13775457	13776440	+	0	NA	intron (PRDM2, intron 2 of 4)	-intron (PRDM2, intron 2 of 3)	25954	PRDM2	PRDM2	XM_005245997	NA	NA	PRDM2	NA	NA	NA	ATAC-seq n.s.
Interval_1669	-0.227678	0.68708	chr1	13781721	13783142	+	0	NA	exon (PRDM2, exon 3 of 4)	-exon (PRDM2, exon 3 of 4)	32437	PRDM2	PRDM2	XM_005245997	NA	NA	PRDM2	NA	NA	NA	ATAC-seq n.s.
Interval_1670	-0.242556	0.728805	chr1	13784438	13785438	+	0	NA	intron (PRDM2, intron 3 of 4)	-intron (PRDM2, intron 3 of 4)	34944	PRDM2	PRDM2	XM_005245997	NA	NA	PRDM2	NA	NA	NA	ATAC-seq n.s.
Interval_1671	0.0141106	0.984918	chr1	13792021	13793934	+	0	NA	intron (PRDM2, intron 3 of 4)	-intron (PRDM2, intron 6 of 7)	42983	PRDM2	PRDM2	XM_005245997	NA	NA	PRDM2	NA	NA	NA	ATAC-seq n.s.
Interval_1672	0.0362819	0.976681	chr1	13798617	13802302	+	0	NA	intron (PRDM2, intron 3 of 4)	-intron (PRDM2, intron 6 of 7)	50465	PRDM2	PRDM2	XM_005245997	NA	NA	PRDM2	NA	NA	NA	ATAC-seq n.s.
Interval_1673	-0.1707	0.84721	chr1	13806914	13807612	+	0	NA	intron (PRDM2, intron 3 of 4)	-intron (PRDM2, intron 6 of 7)	57269	PRDM2	PRDM2	XM_005245997	NA	NA	PRDM2	NA	NA	NA	ATAC-seq n.s.
Interval_1674	0.287691	0.587539	chr1	13809188	13809778	+	0	NA	intron (PRDM2, intron 3 of 4)	-intron (PRDM2, intron 6 of 7)	59489	PRDM2	PRDM2	XM_005245997	NA	NA	PRDM2	NA	NA	NA	ATAC-seq n.s.
Interval_1675	-0.407951	0.608918	chr1	13812134	13812416	+	0	NA	intron (PRDM2, intron 3 of 4)	-intron (PRDM2, intron 6 of 7)	62281	PRDM2	PRDM2	XM_005245997	NA	NA	PRDM2	NA	NA	NA	ATAC-seq n.s.
Interval_1676	0.0512809	0.954439	chr1	13813043	13814984	+	0	NA	intron (PRDM2, intron 3 of 4)	-intron (PRDM2, intron 6 of 7)	64019	PRDM2	PRDM2	XM_005245997	NA	NA	PRDM2	NA	NA	NA	ATAC-seq n.s.
Interval_1678	-0.165831	0.902359	chr1	13828557	13829892	+	0	NA	Intergenic	Intergenic	-63938	KAZN	KAZN	NM_201628	NA	NA	KAZN	NA	NA	NA	ATAC-seq n.s.
Interval_1679	-1.28766	0.173756	chr1	13832012	13833248	+	0	NA	Intergenic	Intergenic	-60532	KAZN	KAZN	NM_201628	NA	NA	KAZN	NA	NA	NA	ATAC-seq n.s.
Interval_1680	-0.683915	0.528278	chr1	13835956	13836237	+	0	NA	Intergenic	Intergenic	-57066	KAZN	KAZN	NM_201628	NA	NA	KAZN	NA	NA	NA	ATAC-seq n.s.
Interval_1681	-0.635249	0.503988	chr1	13881475	13882022	+	0	NA	Intergenic	Intergenic	-11414	KAZN	KAZN	NM_201628	NA	NA	KAZN	NA	NA	NA	ATAC-seq n.s.
Interval_1682	-1.12191	0.180748	chr1	13892326	13894341	+	0	NA	exon (KAZN, exon 1 of 17)	-exon (KAZN, exon 1 of 17)	171	KAZN	KAZN	NM_201628	NA	NA	KAZN	NA	NA	NA	ATAC-seq n.s.
Interval_1683	-0.783977	0.430304	chr1	13900044	13902015	+	0	NA	intron (KAZN, intron 1 of 9)	-intron (KAZN, intron 1 of 16)	7867	KAZN	KAZN	NM_201628	NA	NA	KAZN	NA	NA	NA	ATAC-seq n.s.
Interval_1684	-0.715159	0.33839	chr1	13906025	13908621	+	0	NA	intron (KAZN, intron 1 of 9)	-intron (KAZN, intron 1 of 16)	14161	KAZN	KAZN	NM_201628	NA	NA	KAZN	NA	NA	NA	ATAC-seq n.s.
Interval_1685	-0.5916	0.461433	chr1	13921117	13922810	+	0	NA	intron (KAZN, intron 1 of 9)	-intron (KAZN, intron 1 of 16)	28801	KAZN	KAZN	NM_201628	NA	NA	KAZN	NA	NA	NA	ATAC-seq n.s.
Interval_1686	-0.492965	0.530438	chr1	13927524	13928239	+	0	NA	intron (KAZN, intron 1 of 9)	-intron (KAZN, intron 1 of 16)	34719	KAZN	KAZN	NM_201628	NA	NA	KAZN	NA	NA	NA	ATAC-seq n.s.
Interval_1687	-0.303034	0.747182	chr1	13929570	13930244	+	0	NA	intron (KAZN, intron 1 of 9)	-intron (KAZN, intron 1 of 16)	36745	KAZN	KAZN	NM_201628	NA	NA	KAZN	NA	NA	NA	ATAC-seq n.s.
Interval_1688	-0.370151	0.668245	chr1	13934113	13935152	+	0	NA	intron (KAZN, intron 1 of 9)	-intron (KAZN, intron 1 of 16)	41470	KAZN	KAZN	NM_201628	NA	NA	KAZN	NA	NA	NA	ATAC-seq n.s.
Interval_1691	-0.63334	0.468831	chr1	13948745	13949519	+	0	NA	intron (KAZN, intron 1 of 9)	-intron (KAZN, intron 1 of 16)	55970	KAZN	KAZN	NM_201628	NA	NA	KAZN	NA	NA	NA	ATAC-seq n.s.
Interval_1692	-0.00204455	0.998605	chr1	13950935	13951729	+	0	NA	intron (KAZN, intron 1 of 9)	-intron (KAZN, intron 1 of 16)	58170	KAZN	KAZN	NM_201628	NA	NA	KAZN	NA	NA	NA	ATAC-seq n.s.
Interval_1693	-0.318629	0.62468	chr1	13960183	13961006	+	0	NA	intron (KAZN, intron 1 of 9)	-intron (KAZN, intron 1 of 16)	67432	KAZN	KAZN	NM_201628	NA	NA	KAZN	NA	NA	NA	ATAC-seq n.s.
Interval_1694	-0.494966	0.444454	chr1	13965182	13966567	+	0	NA	intron (KAZN, intron 1 of 9)	-intron (KAZN, intron 1 of 16)	72712	KAZN	KAZN	NM_201628	NA	NA	KAZN	NA	NA	NA	ATAC-seq n.s.
Interval_1696	-0.451058	0.704939	chr1	13976370	13977158	+	0	NA	intron (KAZN, intron 1 of 9)	-intron (KAZN, intron 1 of 16)	83602	KAZN	KAZN	NM_201628	NA	NA	KAZN	NA	NA	NA	ATAC-seq n.s.
Interval_1698	0.327956	0.658845	chr1	13996429	13996710	+	0	NA	intron (KAZN, intron 1 of 9)	-intron (KAZN, intron 1 of 16)	103407	KAZN	KAZN	NM_201628	NA	NA	KAZN	NA	NA	NA	ATAC-seq n.s.
Interval_1699	0.111417	0.922583	chr1	14009477	14010191	+	0	NA	intron (KAZN, intron 1 of 9)	-intron (KAZN, intron 1 of 16)	116672	KAZN	KAZN	NM_201628	NA	NA	KAZN	NA	NA	NA	ATAC-seq n.s.
Interval_1700	-0.725444	0.41096	chr1	14017034	14018619	+	0	NA	intron (KAZN, intron 1 of 9)	-intron (KAZN, intron 1 of 16)	124664	KAZN	KAZN	NM_201628	NA	NA	KAZN	NA	NA	NA	ATAC-seq n.s.
Interval_1701	-0.312848	0.719989	chr1	14026978	14028054	+	0	NA	intron (KAZN, intron 1 of 9)	-intron (KAZN, intron 1 of 16)	134354	KAZN	KAZN	NM_201628	NA	NA	KAZN	NA	NA	NA	ATAC-seq n.s.
Interval_1702	-0.284151	0.795633	chr1	14036922	14037867	+	0	NA	intron (KAZN, intron 1 of 9)	-intron (KAZN, intron 1 of 16)	144232	KAZN	KAZN	NM_201628	NA	NA	KAZN	NA	NA	NA	ATAC-seq n.s.
Interval_1703	-0.663904	0.547352	chr1	14039454	14040564	+	0	NA	intron (KAZN, intron 1 of 9)	-intron (KAZN, intron 1 of 16)	146847	KAZN	KAZN	NM_201628	NA	NA	KAZN	NA	NA	NA	ATAC-seq n.s.
Interval_1704	-0.657286	0.375932	chr1	14051980	14052444	+	0	NA	intron (KAZN, intron 1 of 9)	-intron (KAZN, intron 1 of 16)	159050	KAZN	KAZN	NM_201628	NA	NA	KAZN	NA	NA	NA	ATAC-seq n.s.
Interval_1705	-0.12503	0.9278	chr1	14054649	14056309	+	0	NA	intron (KAZN, intron 1 of 9)	-intron (KAZN, intron 1 of 16)	162317	KAZN	KAZN	NM_201628	NA	NA	KAZN	NA	NA	NA	ATAC-seq n.s.
Interval_1706	0.562916	0.534942	chr1	14067637	14068099	+	0	NA	intron (KAZN, intron 1 of 9)	-intron (KAZN, intron 1 of 16)	174706	KAZN	KAZN	NM_201628	NA	NA	KAZN	NA	NA	NA	ATAC-seq n.s.
Interval_1707	-0.868563	0.271079	chr1	14069187	14069606	+	0	NA	intron (KAZN, intron 1 of 9)	-intron (KAZN, intron 1 of 16)	176234	KAZN	KAZN	NM_201628	NA	NA	KAZN	NA	NA	NA	ATAC-seq n.s.
Interval_1708	-1.51132	0.0710394	chr1	14077873	14078778	+	0	NA	intron (KAZN, intron 1 of 9)	-intron (KAZN, intron 1 of 16)	185163	KAZN	KAZN	NM_201628	NA	NA	KAZN	NA	NA	NA	ATAC-seq n.s.
Interval_1709	-0.879729	0.362891	chr1	14079881	14081914	+	0	NA	intron (KAZN, intron 1 of 9)	-intron (KAZN, intron 1 of 16)	187735	KAZN	KAZN	NM_201628	NA	NA	KAZN	NA	NA	NA	ATAC-seq n.s.
Interval_1710	-0.666992	0.46633	chr1	14083660	14084082	+	0	NA	intron (KAZN, intron 1 of 9)	-intron (KAZN, intron 1 of 16)	190709	KAZN	KAZN	NM_201628	NA	NA	KAZN	NA	NA	NA	ATAC-seq n.s.
Interval_1711	-0.756085	0.227104	chr1	14095126	14095517	+	0	NA	intron (KAZN, intron 1 of 9)	-intron (KAZN, intron 1 of 16)	202159	KAZN	KAZN	NM_201628	NA	NA	KAZN	NA	NA	NA	ATAC-seq n.s.
Interval_1712	-0.612341	0.27269	chr1	14099812	14101985	+	0	NA	intron (KAZN, intron 1 of 9)	-intron (KAZN, intron 1 of 16)	207736	KAZN	KAZN	NM_201628	NA	NA	KAZN	NA	NA	NA	ATAC-seq n.s.
Interval_1713	-0.94769	0.163737	chr1	14108754	14109536	+	0	NA	intron (KAZN, intron 1 of 9)	-intron (KAZN, intron 1 of 16)	215983	KAZN	KAZN	NM_201628	NA	NA	KAZN	NA	NA	NA	ATAC-seq n.s.
Interval_1714	-0.610336	0.223445	chr1	14112677	14115386	+	0	NA	intron (KAZN, intron 1 of 9)	-intron (KAZN, intron 1 of 16)	220869	KAZN	KAZN	NM_201628	NA	NA	KAZN	NA	NA	NA	ATAC-seq n.s.
Interval_1716	-0.288654	0.716073	chr1	14134110	14135213	+	0	NA	intron (KAZN, intron 1 of 9)	-intron (KAZN, intron 1 of 16)	241499	KAZN	KAZN	NM_201628	NA	NA	KAZN	NA	NA	NA	ATAC-seq n.s.
Interval_1717	-0.421052	0.582116	chr1	14137317	14138543	+	0	NA	intron (KAZN, intron 1 of 9)	-intron (KAZN, intron 1 of 16)	244768	KAZN	KAZN	NM_201628	NA	NA	KAZN	NA	NA	NA	ATAC-seq n.s.
Interval_1718	0.461824	0.650284	chr1	14140677	14143132	+	0	NA	intron (KAZN, intron 1 of 9)	-intron (KAZN, intron 1 of 16)	248742	KAZN	KAZN	NM_201628	NA	NA	KAZN	NA	NA	NA	ATAC-seq n.s.
Interval_1719	-0.950297	0.243983	chr1	14152460	14153607	+	0	NA	intron (KAZN, intron 1 of 9)	-intron (KAZN, intron 1 of 16)	259871	KAZN	KAZN	NM_201628	NA	NA	KAZN	NA	NA	NA	ATAC-seq n.s.
Interval_1720	-1.04265	0.0937214	chr1	14160765	14161270	+	0	NA	intron (KAZN, intron 1 of 9)	-intron (KAZN, intron 1 of 16)	267855	KAZN	KAZN	NM_201628	NA	NA	KAZN	NA	NA	NA	ATAC-seq n.s.
Interval_1721	-0.501902	0.656834	chr1	14165254	14166288	+	0	NA	intron (KAZN, intron 1 of 9)	-intron (KAZN, intron 1 of 16)	272609	KAZN	KAZN	NM_201628	NA	NA	KAZN	NA	NA	NA	ATAC-seq n.s.
Interval_1722	-0.274425	0.814353	chr1	14167914	14169365	+	0	NA	intron (KAZN, intron 1 of 9)	-intron (KAZN, intron 1 of 16)	275477	KAZN	KAZN	NM_201628	NA	NA	KAZN	NA	NA	NA	ATAC-seq n.s.
Interval_1723	0.0407727	0.980196	chr1	14180813	14181697	+	0	NA	intron (KAZN, intron 2 of 9)	-intron (KAZN, intron 2 of 16)	288093	KAZN	KAZN	NM_201628	NA	NA	KAZN	NA	NA	NA	ATAC-seq n.s.
Interval_1724	0.349526	0.756427	chr1	14190236	14191148	+	0	NA	intron (KAZN, intron 2 of 9)	-intron (KAZN, intron 2 of 16)	297530	KAZN	KAZN	NM_201628	NA	NA	KAZN	NA	NA	NA	ATAC-seq n.s.
Interval_1726	-1.29769	0.117204	chr1	14233282	14234247	+	0	NA	intron (KAZN, intron 2 of 9)	-intron (KAZN, intron 2 of 16)	340602	KAZN	KAZN	NM_201628	NA	NA	KAZN	NA	NA	NA	ATAC-seq n.s.
Interval_1727	0.244752	0.824924	chr1	14258993	14259745	+	0	NA	intron (KAZN, intron 2 of 9)	-intron (KAZN, intron 2 of 16)	366207	KAZN	KAZN	NM_201628	NA	NA	KAZN	NA	NA	NA	ATAC-seq n.s.
Interval_1728	-0.563959	0.643809	chr1	14267832	14268448	+	0	NA	intron (KAZN, intron 2 of 9)	-intron (KAZN, intron 2 of 16)	374978	KAZN	KAZN	NM_201628	NA	NA	KAZN	NA	NA	NA	ATAC-seq n.s.
Interval_1729	-0.317052	0.776541	chr1	14282144	14283445	+	0	NA	intron (KAZN, intron 2 of 9)	-intron (KAZN, intron 2 of 16)	389632	KAZN	KAZN	NM_201628	NA	NA	KAZN	NA	NA	NA	ATAC-seq n.s.
Interval_1730	-0.647338	0.565519	chr1	14290758	14292146	+	0	NA	intron (KAZN, intron 2 of 9)	-intron (KAZN, intron 2 of 16)	398290	KAZN	KAZN	NM_201628	NA	NA	KAZN	NA	NA	NA	ATAC-seq n.s.
Interval_1731	-0.0345399	0.981503	chr1	14300816	14301850	+	0	NA	intron (KAZN, intron 2 of 9)	-intron (KAZN, intron 2 of 16)	408171	KAZN	KAZN	NM_201628	NA	NA	KAZN	NA	NA	NA	ATAC-seq n.s.
Interval_1732	-0.349257	0.73296	chr1	14304256	14304925	+	0	NA	intron (KAZN, intron 2 of 9)	-intron (KAZN, intron 2 of 16)	411428	KAZN	KAZN	NM_201628	NA	NA	KAZN	NA	NA	NA	ATAC-seq n.s.
Interval_1734	-0.456592	0.699357	chr1	14318971	14321386	+	0	NA	intron (KAZN, intron 2 of 9)	-intron (KAZN, intron 2 of 16)	427016	KAZN	KAZN	NM_201628	NA	NA	KAZN	NA	NA	NA	ATAC-seq n.s.
Interval_1735	-0.47532	0.646118	chr1	14326423	14327486	+	0	NA	intron (KAZN, intron 2 of 9)	-intron (KAZN, intron 2 of 16)	433792	KAZN	KAZN	NM_201628	NA	NA	KAZN	NA	NA	NA	ATAC-seq n.s.
Interval_1736	-0.618133	0.422576	chr1	14333911	14334578	+	0	NA	intron (KAZN, intron 2 of 9)	-intron (KAZN, intron 2 of 16)	441082	KAZN	KAZN	NM_201628	NA	NA	KAZN	NA	NA	NA	ATAC-seq n.s.
Interval_1737	-0.329414	0.644232	chr1	14338582	14339529	+	0	NA	intron (KAZN, intron 2 of 9)	-intron (KAZN, intron 2 of 16)	445893	KAZN	KAZN	NM_201628	NA	NA	KAZN	NA	NA	NA	ATAC-seq n.s.
Interval_1738	-0.196984	0.834585	chr1	14341374	14341763	+	0	NA	intron (KAZN, intron 2 of 9)	-intron (KAZN, intron 2 of 16)	448406	KAZN	KAZN	NM_201628	NA	NA	KAZN	NA	NA	NA	ATAC-seq n.s.
Interval_1739	-0.646	0.46103	chr1	14350030	14350623	+	0	NA	intron (KAZN, intron 2 of 9)	-intron (KAZN, intron 2 of 16)	457164	KAZN	KAZN	NM_201628	NA	NA	KAZN	NA	NA	NA	ATAC-seq n.s.
Interval_1740	-0.470016	0.665904	chr1	14360752	14361806	+	0	NA	intron (KAZN, intron 2 of 9)	-intron (KAZN, intron 2 of 16)	468117	KAZN	KAZN	NM_201628	NA	NA	KAZN	NA	NA	NA	ATAC-seq n.s.
Interval_1741	-0.396268	0.60018	chr1	14365496	14366580	+	0	NA	intron (KAZN, intron 2 of 9)	-intron (KAZN, intron 2 of 16)	472876	KAZN	KAZN	NM_201628	NA	NA	KAZN	NA	NA	NA	ATAC-seq n.s.
Interval_1742	-0.795646	0.322586	chr1	14368598	14370436	+	0	NA	intron (KAZN, intron 2 of 9)	-intron (KAZN, intron 2 of 16)	476355	KAZN	KAZN	NM_201628	NA	NA	KAZN	NA	NA	NA	ATAC-seq n.s.
Interval_1743	-0.255768	0.834321	chr1	14371831	14372875	+	0	NA	intron (KAZN, intron 2 of 9)	-intron (KAZN, intron 2 of 16)	479191	KAZN	KAZN	NM_201628	NA	NA	KAZN	NA	NA	NA	ATAC-seq n.s.
Interval_1745	-0.374775	0.603643	chr1	14390555	14393334	+	0	NA	intron (KAZN, intron 2 of 9)	-intron (KAZN, intron 2 of 16)	498782	KAZN	KAZN	NM_201628	NA	NA	KAZN	NA	NA	NA	ATAC-seq n.s.
Interval_1746	-0.432115	0.524808	chr1	14413905	14414575	+	0	NA	intron (KAZN, intron 2 of 9)	-intron (KAZN, intron 2 of 16)	521078	KAZN	KAZN	NM_201628	NA	NA	KAZN	NA	NA	NA	ATAC-seq n.s.
Interval_1747	-0.746703	0.437646	chr1	14421810	14425361	+	0	NA	intron (KAZN, intron 2 of 9)	-intron (KAZN, intron 2 of 16)	530423	KAZN	KAZN	NM_201628	NA	NA	KAZN	NA	NA	NA	ATAC-seq n.s.
Interval_1748	-0.531362	0.612381	chr1	14426353	14428199	+	0	NA	intron (KAZN, intron 2 of 9)	-intron (KAZN, intron 2 of 16)	534114	KAZN	KAZN	NM_201628	NA	NA	KAZN	NA	NA	NA	ATAC-seq n.s.
Interval_1750	-0.520149	0.524117	chr1	14459425	14460646	+	0	NA	intron (KAZN, intron 2 of 9)	-intron (KAZN, intron 2 of 16)	566873	KAZN	KAZN	NM_201628	NA	NA	KAZN	NA	NA	NA	ATAC-seq n.s.
Interval_1751	-0.48939	0.619205	chr1	14465529	14466556	+	0	NA	intron (KAZN, intron 2 of 9)	-intron (KAZN, intron 2 of 16)	572880	KAZN	KAZN	NM_201628	NA	NA	KAZN	NA	NA	NA	ATAC-seq n.s.
Interval_1752	-0.867081	0.342492	chr1	14476155	14476701	+	0	NA	intron (KAZN, intron 2 of 9)	-intron (KAZN, intron 2 of 16)	583266	KAZN	KAZN	NM_201628	NA	NA	KAZN	NA	NA	NA	ATAC-seq n.s.
Interval_1754	-0.394771	0.646108	chr1	14486012	14487790	+	0	NA	intron (KAZN, intron 2 of 9)	-intron (KAZN, intron 2 of 16)	593739	KAZN	KAZN	NM_201628	NA	NA	KAZN	NA	NA	NA	ATAC-seq n.s.
Interval_1755	-0.310488	0.794722	chr1	14497725	14500694	+	0	NA	intron (KAZN, intron 2 of 9)	-intron (KAZN, intron 2 of 16)	606047	KAZN	KAZN	NM_201628	NA	NA	KAZN	NA	NA	NA	ATAC-seq n.s.
Interval_1756	-0.51784	0.596771	chr1	14507082	14507569	+	0	NA	intron (KAZN, intron 2 of 9)	-intron (KAZN, intron 2 of 16)	614163	KAZN	KAZN	NM_201628	NA	NA	KAZN	NA	NA	NA	ATAC-seq n.s.
Interval_1757	0.441469	0.676542	chr1	14517102	14518073	+	0	NA	intron (KAZN, intron 2 of 9)	-intron (KAZN, intron 2 of 16)	624425	KAZN	KAZN	NM_201628	NA	NA	KAZN	NA	NA	NA	ATAC-seq n.s.
Interval_1758	-0.557217	0.449809	chr1	14521827	14523256	+	0	NA	intron (KAZN, intron 2 of 9)	-intron (KAZN, intron 2 of 16)	629379	KAZN	KAZN	NM_201628	NA	NA	KAZN	NA	NA	NA	ATAC-seq n.s.
Interval_1759	-0.333082	0.705937	chr1	14535759	14537349	+	0	NA	intron (KAZN, intron 2 of 9)	-intron (KAZN, intron 2 of 16)	615910	TMEM51-AS1	TMEM51-AS1	rna808	NA	NA	TMEM51-AS1	NA	NA	NA	ATAC-seq n.s.
Interval_1760	-0.378036	0.737413	chr1	14549940	14550568	+	0	NA	intron (KAZN, intron 2 of 9)	-intron (KAZN, intron 2 of 16)	602210	TMEM51-AS1	TMEM51-AS1	rna808	NA	NA	TMEM51-AS1	NA	NA	NA	ATAC-seq n.s.
Interval_1761	-0.10315	0.932048	chr1	14553326	14554379	+	0	NA	intron (KAZN, intron 2 of 9)	-intron (KAZN, intron 2 of 16)	598612	TMEM51-AS1	TMEM51-AS1	rna808	NA	NA	TMEM51-AS1	NA	NA	NA	ATAC-seq n.s.
Interval_1762	-0.114514	0.917367	chr1	14591120	14592249	+	0	NA	intron (KAZN, intron 2 of 9)	-intron (KAZN, intron 2 of 16)	560780	TMEM51-AS1	TMEM51-AS1	rna808	NA	NA	TMEM51-AS1	NA	NA	NA	ATAC-seq n.s.
Interval_1763	-0.667811	0.376959	chr1	14597924	14599706	+	0	NA	promoter-TSS (KAZN)	#NAME?	553649	TMEM51-AS1	TMEM51-AS1	rna808	NA	NA	TMEM51-AS1	NA	NA	NA	ATAC-seq n.s.
Interval_1764	0.28795	0.789487	chr1	14606776	14607700	+	0	NA	intron (KAZN, intron 3 of 9)	-intron (KAZN, intron 1 of 7)	545226	TMEM51-AS1	TMEM51-AS1	rna808	NA	NA	TMEM51-AS1	NA	NA	NA	ATAC-seq n.s.
Interval_1765	-0.583004	0.474444	chr1	14610019	14610753	+	0	NA	intron (KAZN, intron 3 of 9)	-intron (KAZN, intron 1 of 7)	542078	TMEM51-AS1	TMEM51-AS1	rna808	NA	NA	TMEM51-AS1	NA	NA	NA	ATAC-seq n.s.
Interval_1767	0.10978	0.919574	chr1	14627282	14628737	+	0	NA	intron (KAZN, intron 3 of 9)	-intron (KAZN, intron 1 of 7)	524455	TMEM51-AS1	TMEM51-AS1	rna808	NA	NA	TMEM51-AS1	NA	NA	NA	ATAC-seq n.s.
Interval_1768	-0.100087	0.930193	chr1	14634262	14634837	+	0	NA	intron (KAZN, intron 3 of 9)	-intron (KAZN, intron 1 of 7)	517915	TMEM51-AS1	TMEM51-AS1	rna808	NA	NA	TMEM51-AS1	NA	NA	NA	ATAC-seq n.s.
Interval_1769	0.0193965	0.990323	chr1	14650787	14651482	+	0	NA	intron (KAZN, intron 3 of 9)	-intron (KAZN, intron 1 of 7)	501330	TMEM51-AS1	TMEM51-AS1	rna808	NA	NA	TMEM51-AS1	NA	NA	NA	ATAC-seq n.s.
Interval_1770	-0.781489	0.394119	chr1	14654653	14655028	+	0	NA	intron (KAZN, intron 3 of 9)	-intron (KAZN, intron 1 of 7)	497624	TMEM51-AS1	TMEM51-AS1	rna808	NA	NA	TMEM51-AS1	NA	NA	NA	ATAC-seq n.s.
Interval_1771	-0.432685	0.666652	chr1	14666535	14667857	+	0	NA	intron (KAZN, intron 3 of 9)	-intron (KAZN, intron 1 of 7)	485268	TMEM51-AS1	TMEM51-AS1	rna808	NA	NA	TMEM51-AS1	NA	NA	NA	ATAC-seq n.s.
Interval_1772	-0.56699	0.535779	chr1	14671882	14672519	+	0	NA	intron (KAZN, intron 3 of 9)	-intron (KAZN, intron 1 of 7)	480264	TMEM51-AS1	TMEM51-AS1	rna808	NA	NA	TMEM51-AS1	NA	NA	NA	ATAC-seq n.s.
Interval_1773	0.0408497	0.978877	chr1	14680944	14681800	+	0	NA	intron (KAZN, intron 3 of 9)	-intron (KAZN, intron 1 of 7)	471092	TMEM51-AS1	TMEM51-AS1	rna808	NA	NA	TMEM51-AS1	NA	NA	NA	ATAC-seq n.s.
Interval_1774	0.225145	0.79637	chr1	14698472	14701217	+	0	NA	intron (KAZN, intron 3 of 9)	-intron (KAZN, intron 1 of 7)	452620	TMEM51-AS1	TMEM51-AS1	rna808	NA	NA	TMEM51-AS1	NA	NA	NA	ATAC-seq n.s.
Interval_1775	0.964119	0.277869	chr1	14707871	14708322	+	0	NA	intron (KAZN, intron 3 of 9)	-intron (KAZN, intron 1 of 7)	444368	TMEM51-AS1	TMEM51-AS1	rna808	NA	NA	TMEM51-AS1	NA	NA	NA	ATAC-seq n.s.
Interval_1776	-0.265342	0.785869	chr1	14712363	14713358	+	0	NA	intron (KAZN, intron 3 of 9)	-intron (KAZN, intron 1 of 7)	439604	TMEM51-AS1	TMEM51-AS1	rna808	NA	NA	TMEM51-AS1	NA	NA	NA	ATAC-seq n.s.
Interval_1777	-0.0447572	0.968472	chr1	14731675	14733679	+	0	NA	intron (KAZN, intron 3 of 9)	-intron (KAZN, intron 1 of 7)	419787	TMEM51-AS1	TMEM51-AS1	rna808	NA	NA	TMEM51-AS1	NA	NA	NA	ATAC-seq n.s.
Interval_1778	-0.506189	0.608627	chr1	14737520	14738918	+	0	NA	intron (KAZN, intron 3 of 9)	-intron (KAZN, intron 1 of 7)	414245	TMEM51-AS1	TMEM51-AS1	rna808	NA	NA	TMEM51-AS1	NA	NA	NA	ATAC-seq n.s.
Interval_1779	0.677378	0.471961	chr1	14741035	14742960	+	0	NA	intron (KAZN, intron 3 of 9)	-intron (KAZN, intron 1 of 7)	410467	TMEM51-AS1	TMEM51-AS1	rna808	NA	NA	TMEM51-AS1	NA	NA	NA	ATAC-seq n.s.
Interval_1780	-0.356961	0.657735	chr1	14744998	14745783	+	0	NA	intron (KAZN, intron 3 of 9)	-intron (KAZN, intron 1 of 7)	407074	TMEM51-AS1	TMEM51-AS1	rna808	NA	NA	TMEM51-AS1	NA	NA	NA	ATAC-seq n.s.
Interval_1781	0.905774	0.310409	chr1	14755695	14757794	+	0	NA	intron (KAZN, intron 3 of 9)	-intron (KAZN, intron 1 of 7)	395720	TMEM51-AS1	TMEM51-AS1	rna808	NA	NA	TMEM51-AS1	NA	NA	NA	ATAC-seq n.s.
Interval_1782	2.04129	0.00277469	chr1	14765575	14766608	+	0	NA	intron (KAZN, intron 3 of 9)	-intron (KAZN, intron 1 of 7)	386373	TMEM51-AS1	TMEM51-AS1	rna808	NA	NA	TMEM51-AS1	NA	NA	NA	ATAC-seq sig.
Interval_1783	1.10915	0.218882	chr1	14768469	14768838	+	0	NA	intron (KAZN, intron 3 of 9)	-intron (KAZN, intron 1 of 7)	383811	TMEM51-AS1	TMEM51-AS1	rna808	NA	NA	TMEM51-AS1	NA	NA	NA	ATAC-seq n.s.
Interval_1784	-0.413262	0.56065	chr1	14778856	14780728	+	0	NA	intron (KAZN, intron 3 of 9)	-intron (KAZN, intron 1 of 7)	372672	TMEM51-AS1	TMEM51-AS1	rna808	NA	NA	TMEM51-AS1	NA	NA	NA	ATAC-seq n.s.
Interval_1785	1.19931	0.0926153	chr1	14789164	14791854	+	0	NA	intron (KAZN, intron 3 of 9)	-intron (KAZN, intron 1 of 7)	361955	TMEM51-AS1	TMEM51-AS1	rna808	NA	NA	TMEM51-AS1	NA	NA	NA	ATAC-seq n.s.
Interval_1786	-0.00417764	0.997061	chr1	14793403	14794804	+	0	NA	intron (KAZN, intron 3 of 9)	-intron (KAZN, intron 1 of 7)	358361	TMEM51-AS1	TMEM51-AS1	rna808	NA	NA	TMEM51-AS1	NA	NA	NA	ATAC-seq n.s.
Interval_1787	0.080904	0.930283	chr1	14803463	14804889	+	0	NA	intron (KAZN, intron 3 of 9)	-intron (KAZN, intron 1 of 7)	348288	TMEM51-AS1	TMEM51-AS1	rna808	NA	NA	TMEM51-AS1	NA	NA	NA	ATAC-seq n.s.
Interval_1788	-0.343223	0.610689	chr1	14826105	14827293	+	0	NA	intron (KAZN, intron 3 of 9)	-intron (KAZN, intron 1 of 7)	325765	TMEM51-AS1	TMEM51-AS1	rna808	NA	NA	TMEM51-AS1	NA	NA	NA	ATAC-seq n.s.
Interval_1789	0.565575	0.342347	chr1	14833084	14834445	+	0	NA	intron (KAZN, intron 3 of 9)	-intron (KAZN, intron 1 of 7)	318700	TMEM51-AS1	TMEM51-AS1	rna808	NA	NA	TMEM51-AS1	NA	NA	NA	ATAC-seq n.s.
Interval_1790	0.194537	0.838075	chr1	14838908	14839752	+	0	NA	intron (KAZN, intron 3 of 9)	-intron (KAZN, intron 1 of 7)	313134	TMEM51-AS1	TMEM51-AS1	rna808	NA	NA	TMEM51-AS1	NA	NA	NA	ATAC-seq n.s.
Interval_1791	0.150744	0.899193	chr1	14846168	14846776	+	0	NA	intron (KAZN, intron 3 of 9)	-intron (KAZN, intron 1 of 7)	305992	TMEM51-AS1	TMEM51-AS1	rna808	NA	NA	TMEM51-AS1	NA	NA	NA	ATAC-seq n.s.
Interval_1792	0.0297508	0.972391	chr1	14849868	14851101	+	0	NA	intron (KAZN, intron 3 of 9)	-intron (KAZN, intron 1 of 7)	301980	TMEM51-AS1	TMEM51-AS1	rna808	NA	NA	TMEM51-AS1	NA	NA	NA	ATAC-seq n.s.
Interval_1793	-0.420838	0.597505	chr1	14852565	14853168	+	0	NA	intron (KAZN, intron 3 of 9)	-intron (KAZN, intron 1 of 7)	299598	TMEM51-AS1	TMEM51-AS1	rna808	NA	NA	TMEM51-AS1	NA	NA	NA	ATAC-seq n.s.
Interval_1794	-0.367643	0.71612	chr1	14871032	14872069	+	0	NA	intron (KAZN, intron 3 of 9)	-intron (KAZN, intron 1 of 7)	280914	TMEM51-AS1	TMEM51-AS1	rna808	NA	NA	TMEM51-AS1	NA	NA	NA	ATAC-seq n.s.
Interval_1795	0.0446635	0.966226	chr1	14879082	14882226	+	0	NA	intron (KAZN, intron 3 of 9)	-intron (KAZN, intron 1 of 7)	271810	TMEM51-AS1	TMEM51-AS1	rna808	NA	NA	TMEM51-AS1	NA	NA	NA	ATAC-seq n.s.
Interval_1796	1.50063	0.0487283	chr1	14889516	14890741	+	0	NA	intron (KAZN, intron 3 of 9)	-intron (KAZN, intron 1 of 7)	262336	TMEM51-AS1	TMEM51-AS1	rna808	NA	NA	TMEM51-AS1	NA	NA	NA	ATAC-seq sig.
Interval_1797	0.942694	0.372226	chr1	14894651	14895693	+	0	NA	intron (KAZN, intron 3 of 9)	-intron (KAZN, intron 1 of 7)	257292	TMEM51-AS1	TMEM51-AS1	rna808	NA	NA	TMEM51-AS1	NA	NA	NA	ATAC-seq n.s.
Interval_1798	-0.0338603	0.983524	chr1	14899404	14900272	+	0	NA	intron (KAZN, intron 3 of 9)	-intron (KAZN, intron 1 of 7)	252626	TMEM51-AS1	TMEM51-AS1	rna808	NA	NA	TMEM51-AS1	NA	NA	NA	ATAC-seq n.s.
Interval_1799	0.330888	0.749814	chr1	14910238	14914504	+	0	NA	intron (KAZN, intron 3 of 9)	-intron (KAZN, intron 1 of 7)	240093	TMEM51-AS1	TMEM51-AS1	rna808	NA	NA	TMEM51-AS1	NA	NA	NA	ATAC-seq n.s.
Interval_1800	0.224779	0.712004	chr1	14923173	14927427	+	0	NA	intron (KAZN, intron 1 of 7)	-intron (KAZN, intron 1 of 7)	227164	TMEM51-AS1	TMEM51-AS1	rna808	NA	NA	TMEM51-AS1	NA	NA	NA	ATAC-seq n.s.
Interval_1801	0.347194	0.684263	chr1	14929314	14930817	+	0	NA	intron (KAZN, intron 1 of 7)	-intron (KAZN, intron 1 of 7)	222399	TMEM51-AS1	TMEM51-AS1	rna808	NA	NA	TMEM51-AS1	NA	NA	NA	ATAC-seq n.s.
Interval_1802	-0.102632	0.910721	chr1	14934731	14935295	+	0	NA	intron (KAZN, intron 1 of 7)	-intron (KAZN, intron 1 of 7)	217451	TMEM51-AS1	TMEM51-AS1	rna808	NA	NA	TMEM51-AS1	NA	NA	NA	ATAC-seq n.s.
Interval_1803	0.164417	0.829334	chr1	14939544	14940767	+	0	NA	intron (KAZN, intron 1 of 7)	-intron (KAZN, intron 1 of 7)	212309	TMEM51-AS1	TMEM51-AS1	rna808	NA	NA	TMEM51-AS1	NA	NA	NA	ATAC-seq n.s.
Interval_1804	0.462794	0.534249	chr1	14944861	14947521	+	0	NA	intron (KAZN, intron 1 of 7)	-intron (KAZN, intron 1 of 7)	206273	TMEM51-AS1	TMEM51-AS1	rna808	NA	NA	TMEM51-AS1	NA	NA	NA	ATAC-seq n.s.
Interval_1805	0.307106	0.692211	chr1	14953773	14957360	+	0	NA	intron (KAZN, intron 1 of 7)	-intron (KAZN, intron 1 of 7)	196898	TMEM51-AS1	TMEM51-AS1	rna808	NA	NA	TMEM51-AS1	NA	NA	NA	ATAC-seq n.s.
Interval_1806	0.405503	0.522246	chr1	14968254	14969247	+	0	NA	intron (KAZN, intron 4 of 9)	-intron (KAZN, intron 2 of 7)	183714	TMEM51-AS1	TMEM51-AS1	rna808	NA	NA	TMEM51-AS1	NA	NA	NA	ATAC-seq n.s.
Interval_1807	0.373296	0.620037	chr1	14974843	14975183	+	0	NA	intron (KAZN, intron 4 of 9)	-intron (KAZN, intron 2 of 7)	177451	TMEM51-AS1	TMEM51-AS1	rna808	NA	NA	TMEM51-AS1	NA	NA	NA	ATAC-seq n.s.
Interval_1808	0.546787	0.506636	chr1	14977020	14977873	+	0	NA	intron (KAZN, intron 4 of 9)	-intron (KAZN, intron 2 of 7)	175018	TMEM51-AS1	TMEM51-AS1	rna808	NA	NA	TMEM51-AS1	NA	NA	NA	ATAC-seq n.s.
Interval_1810	0.588439	0.419588	chr1	14987881	14988506	+	0	NA	intron (KAZN, intron 4 of 9)	-intron (KAZN, intron 2 of 7)	164271	TMEM51-AS1	TMEM51-AS1	rna808	NA	NA	TMEM51-AS1	NA	NA	NA	ATAC-seq n.s.
Interval_1811	0.413153	0.473508	chr1	14994873	14996908	+	0	NA	intron (KAZN, intron 4 of 9)	-intron (KAZN, intron 2 of 7)	156574	TMEM51-AS1	TMEM51-AS1	rna808	NA	NA	TMEM51-AS1	NA	NA	NA	ATAC-seq n.s.
Interval_1812	0.00334495	0.997389	chr1	14998939	14999874	+	0	NA	intron (KAZN, intron 4 of 9)	-intron (KAZN, intron 2 of 7)	153058	TMEM51-AS1	TMEM51-AS1	rna808	NA	NA	TMEM51-AS1	NA	NA	NA	ATAC-seq n.s.
Interval_1813	1.10205	0.0949473	chr1	15001199	15001732	+	0	NA	intron (KAZN, intron 4 of 9)	-intron (KAZN, intron 2 of 7)	150999	TMEM51-AS1	TMEM51-AS1	rna808	NA	NA	TMEM51-AS1	NA	NA	NA	ATAC-seq n.s.
Interval_1814	0.16573	0.848156	chr1	15003988	15005869	+	0	NA	intron (KAZN, intron 4 of 9)	-intron (KAZN, intron 2 of 7)	147536	TMEM51-AS1	TMEM51-AS1	rna808	NA	NA	TMEM51-AS1	NA	NA	NA	ATAC-seq n.s.
Interval_1815	0.0789699	0.937033	chr1	15007524	15009463	+	0	NA	intron (KAZN, intron 4 of 9)	-intron (KAZN, intron 2 of 7)	143971	TMEM51-AS1	TMEM51-AS1	rna808	NA	NA	TMEM51-AS1	NA	NA	NA	ATAC-seq n.s.
Interval_1816	0.300251	0.761359	chr1	15013173	15013480	+	0	NA	intron (KAZN, intron 4 of 9)	-intron (KAZN, intron 2 of 7)	139138	TMEM51-AS1	TMEM51-AS1	rna808	NA	NA	TMEM51-AS1	NA	NA	NA	ATAC-seq n.s.
Interval_1817	-0.134549	0.922435	chr1	15014333	15017684	+	0	NA	intron (KAZN, intron 4 of 9)	-intron (KAZN, intron 2 of 7)	136456	TMEM51-AS1	TMEM51-AS1	rna808	NA	NA	TMEM51-AS1	NA	NA	NA	ATAC-seq n.s.
Interval_1818	0.38101	0.649391	chr1	15020098	15020619	+	0	NA	intron (KAZN, intron 4 of 9)	-intron (KAZN, intron 2 of 7)	132106	TMEM51-AS1	TMEM51-AS1	rna808	NA	NA	TMEM51-AS1	NA	NA	NA	ATAC-seq n.s.
Interval_1819	0.436504	0.545109	chr1	15021486	15023575	+	0	NA	intron (KAZN, intron 4 of 9)	-intron (KAZN, intron 2 of 7)	129934	TMEM51-AS1	TMEM51-AS1	rna808	NA	NA	TMEM51-AS1	NA	NA	NA	ATAC-seq n.s.
Interval_1820	-0.0116664	0.992562	chr1	15025129	15026198	+	0	NA	intron (KAZN, intron 4 of 9)	-intron (KAZN, intron 2 of 7)	126801	TMEM51-AS1	TMEM51-AS1	rna808	NA	NA	TMEM51-AS1	NA	NA	NA	ATAC-seq n.s.
Interval_1821	0.839237	0.196513	chr1	15027307	15028862	+	0	NA	intron (KAZN, intron 4 of 9)	-intron (KAZN, intron 2 of 7)	124380	TMEM51-AS1	TMEM51-AS1	rna808	NA	NA	TMEM51-AS1	NA	NA	NA	ATAC-seq n.s.
Interval_1823	0.526583	0.427342	chr1	15036357	15036716	+	0	NA	intron (KAZN, intron 5 of 9)	-intron (KAZN, intron 3 of 7)	115928	TMEM51-AS1	TMEM51-AS1	rna808	NA	NA	TMEM51-AS1	NA	NA	NA	ATAC-seq n.s.
Interval_1824	-0.11049	0.89226	chr1	15046217	15047102	+	0	NA	intron (KAZN, intron 6 of 9)	-intron (KAZN, intron 4 of 7)	105805	TMEM51-AS1	TMEM51-AS1	rna808	NA	NA	TMEM51-AS1	NA	NA	NA	ATAC-seq n.s.
Interval_1825	-0.433849	0.610333	chr1	15088762	15091203	+	0	NA	intron (KAZN, intron 10 of 16)	-intron (KAZN, intron 8 of 14)	62482	TMEM51-AS1	TMEM51-AS1	rna808	NA	NA	TMEM51-AS1	NA	NA	NA	ATAC-seq n.s.
Interval_1826	-0.0265203	0.973264	chr1	15100130	15102059	+	0	NA	intron (KAZN, intron 12 of 16)	-intron (KAZN, intron 10 of 14)	51370	TMEM51-AS1	TMEM51-AS1	rna808	NA	NA	TMEM51-AS1	NA	NA	NA	ATAC-seq n.s.
Interval_1827	-0.325325	0.635929	chr1	15106630	15107245	+	0	NA	intron (KAZN, intron 15 of 16)	-intron (KAZN, intron 13 of 14)	45527	TMEM51-AS1	TMEM51-AS1	rna808	NA	NA	TMEM51-AS1	NA	NA	NA	ATAC-seq n.s.
Interval_1828	-0.145459	0.866386	chr1	15111944	15112703	+	0	NA	exon (TMEM51-AS1, exon 5 of 5)	-exon (TMEM51-AS1, exon 5 of 5)	40141	TMEM51-AS1	TMEM51-AS1	rna808	NA	NA	TMEM51-AS1	NA	NA	NA	ATAC-seq n.s.
Interval_1829	0.0137643	0.99088	chr1	15114727	15115466	+	0	NA	exon (KAZN, exon 15 of 15)	-exon (KAZN, exon 15 of 15)	37368	TMEM51-AS1	TMEM51-AS1	rna808	NA	NA	TMEM51-AS1	NA	NA	NA	ATAC-seq n.s.
Interval_1830	-0.139088	0.898317	chr1	15116724	15117961	+	0	NA	exon (KAZN, exon 15 of 15)	-exon (KAZN, exon 15 of 15)	35122	TMEM51-AS1	TMEM51-AS1	rna808	NA	NA	TMEM51-AS1	NA	NA	NA	ATAC-seq n.s.
Interval_1831	-0.0784242	0.919635	chr1	15128103	15129830	+	0	NA	intron (TMEM51-AS1, intron 1 of 4)	-intron (TMEM51-AS1, intron 1 of 4)	23498	TMEM51-AS1	TMEM51-AS1	rna808	NA	NA	TMEM51-AS1	NA	NA	NA	ATAC-seq n.s.
Interval_1832	-0.379384	0.495548	chr1	15135804	15136600	+	0	NA	intron (TMEM51-AS1, intron 1 of 4)	-intron (TMEM51-AS1, intron 1 of 4)	16262	TMEM51-AS1	TMEM51-AS1	rna808	NA	NA	TMEM51-AS1	NA	NA	NA	ATAC-seq n.s.
Interval_1834	0.229667	0.730061	chr1	15139762	15140612	+	0	NA	intron (TMEM51-AS1, intron 1 of 4)	-intron (TMEM51-AS1, intron 1 of 4)	12277	TMEM51-AS1	TMEM51-AS1	rna808	NA	NA	TMEM51-AS1	NA	NA	NA	ATAC-seq n.s.
Interval_1835	0.382587	0.621908	chr1	15141773	15142402	+	0	NA	intron (TMEM51-AS1, intron 1 of 4)	-intron (TMEM51-AS1, intron 1 of 4)	10377	TMEM51-AS1	TMEM51-AS1	rna808	NA	NA	TMEM51-AS1	NA	NA	NA	ATAC-seq n.s.
Interval_1836	-0.277467	0.719743	chr1	15145114	15147476	+	0	NA	intron (TMEM51-AS1, intron 1 of 4)	-intron (TMEM51-AS1, intron 1 of 4)	6169	TMEM51-AS1	TMEM51-AS1	rna808	NA	NA	TMEM51-AS1	NA	NA	NA	ATAC-seq n.s.
Interval_1837	-0.0114854	0.990772	chr1	15152377	15154791	+	0	NA	promoter-TSS (TMEM51)	#NAME?	362	TMEM51	TMEM51	NM_001136217	NA	NA	TMEM51	NA	NA	NA	ATAC-seq n.s.
Interval_1838	-0.00568285	0.996604	chr1	15158765	15159484	+	0	NA	intron (TMEM51, intron 1 of 2)	-intron (TMEM51, intron 1 of 3)	5902	TMEM51	TMEM51	NM_001136217	NA	NA	TMEM51	NA	NA	NA	ATAC-seq n.s.
Interval_1839	0.108599	0.907786	chr1	15160029	15160357	+	0	NA	intron (TMEM51, intron 1 of 2)	-intron (TMEM51, intron 1 of 3)	6971	TMEM51	TMEM51	NM_001136217	NA	NA	TMEM51	NA	NA	NA	ATAC-seq n.s.
Interval_1840	-0.374502	0.607101	chr1	15168391	15168996	+	0	NA	exon (C1orf195, exon 3 of 3)	-exon (C1orf195, exon 3 of 3)	2931	C1orf195	C1orf195	NM_001278502	NA	NA	C1orf195	NA	NA	NA	ATAC-seq n.s.
Interval_1841	0.196857	0.796796	chr1	15172037	15174139	+	0	NA	intron (TMEM51, intron 1 of 2)	-intron (TMEM51, intron 1 of 3)	-1464	C1orf195	C1orf195	NM_001278502	NA	NA	C1orf195	NA	NA	NA	ATAC-seq n.s.
Interval_1842	0.0876661	0.920711	chr1	15178592	15181831	+	0	NA	intron (TMEM51, intron 1 of 2)	-intron (TMEM51, intron 1 of 3)	-8587	C1orf195	C1orf195	NM_001278502	NA	NA	C1orf195	NA	NA	NA	ATAC-seq n.s.
Interval_1843	0.104062	0.90654	chr1	15187317	15187720	+	0	NA	intron (TMEM51, intron 1 of 2)	-intron (TMEM51, intron 1 of 3)	-15894	C1orf195	C1orf195	NM_001278502	NA	NA	C1orf195	NA	NA	NA	ATAC-seq n.s.
Interval_1844	-0.0839869	0.900842	chr1	15187942	15189987	+	0	NA	intron (TMEM51, intron 1 of 2)	-intron (TMEM51, intron 1 of 3)	-17340	C1orf195	C1orf195	NM_001278502	NA	NA	C1orf195	NA	NA	NA	ATAC-seq n.s.
Interval_1845	-0.260103	0.834916	chr1	15197011	15198896	+	0	NA	intron (TMEM51, intron 1 of 3)	-intron (TMEM51, intron 1 of 3)	-26329	C1orf195	C1orf195	NM_001278502	NA	NA	C1orf195	NA	NA	NA	ATAC-seq n.s.
Interval_1846	-0.0964893	0.932534	chr1	15200391	15201732	+	0	NA	intron (TMEM51, intron 1 of 3)	-intron (TMEM51, intron 1 of 3)	-29437	C1orf195	C1orf195	NM_001278502	NA	NA	C1orf195	NA	NA	NA	ATAC-seq n.s.
Interval_1847	-0.243029	0.823904	chr1	15206505	15208313	+	0	NA	intron (TMEM51, intron 1 of 3)	-intron (TMEM51, intron 1 of 3)	-35785	C1orf195	C1orf195	NM_001278502	NA	NA	C1orf195	NA	NA	NA	ATAC-seq n.s.
Interval_1848	0.239348	0.749918	chr1	15213503	15213794	+	0	NA	intron (TMEM51, intron 2 of 3)	-intron (TMEM51, intron 2 of 3)	-33586	FHAD1	FHAD1	XM_006710316	NA	NA	FHAD1	NA	NA	NA	ATAC-seq n.s.
Interval_1849	-0.196983	0.844822	chr1	15218352	15219169	+	0	NA	intron (TMEM51, intron 3 of 3)	-intron (TMEM51, intron 3 of 3)	-28474	FHAD1	FHAD1	XM_006710316	NA	NA	FHAD1	NA	NA	NA	ATAC-seq n.s.
Interval_1850	-0.238112	0.714782	chr1	15222371	15224981	+	0	NA	Intergenic	Intergenic	-23558	FHAD1	FHAD1	XM_006710316	NA	NA	FHAD1	NA	NA	NA	ATAC-seq n.s.
Interval_1851	-1.0351	0.264011	chr1	15229374	15230258	+	0	NA	Intergenic	Intergenic	-17418	FHAD1	FHAD1	XM_006710316	NA	NA	FHAD1	NA	NA	NA	ATAC-seq n.s.
Interval_1852	0.000196744	0.999877	chr1	15231501	15232069	+	0	NA	Intergenic	Intergenic	-15449	FHAD1	FHAD1	XM_006710316	NA	NA	FHAD1	NA	NA	NA	ATAC-seq n.s.
Interval_1853	-0.131073	0.888614	chr1	15245899	15247869	+	0	NA	promoter-TSS (FHAD1)	#NAME?	-350	FHAD1	FHAD1	XM_006710316	NA	NA	FHAD1	NA	NA	NA	ATAC-seq n.s.
Interval_1854	-0.184388	0.793615	chr1	15258157	15259134	+	0	NA	intron (FHAD1, intron 2 of 30)	-intron (FHAD1, intron 2 of 30)	11411	FHAD1	FHAD1	XM_006710316	NA	NA	FHAD1	NA	NA	NA	ATAC-seq n.s.
Interval_1855	-0.301153	0.696637	chr1	15259820	15260189	+	0	NA	intron (FHAD1, intron 2 of 30)	-intron (FHAD1, intron 2 of 30)	12770	FHAD1	FHAD1	XM_006710316	NA	NA	FHAD1	NA	NA	NA	ATAC-seq n.s.
Interval_1856	-0.492187	0.479342	chr1	15260353	15261935	+	0	NA	intron (FHAD1, intron 2 of 30)	-intron (FHAD1, intron 2 of 30)	13910	FHAD1	FHAD1	XM_006710316	NA	NA	FHAD1	NA	NA	NA	ATAC-seq n.s.
Interval_1857	0.0190043	0.984179	chr1	15271060	15273526	+	0	NA	intron (FHAD1, intron 2 of 30)	-intron (FHAD1, intron 2 of 30)	25059	FHAD1	FHAD1	XM_006710316	NA	NA	FHAD1	NA	NA	NA	ATAC-seq n.s.
Interval_1858	-0.622898	0.32702	chr1	15275968	15276225	+	0	NA	intron (FHAD1, intron 3 of 30)	-intron (FHAD1, intron 3 of 30)	28862	FHAD1	FHAD1	XM_006710316	NA	NA	FHAD1	NA	NA	NA	ATAC-seq n.s.
Interval_1859	-0.353701	0.70605	chr1	15277294	15277631	+	0	NA	intron (FHAD1, intron 3 of 30)	-intron (FHAD1, intron 3 of 30)	30228	FHAD1	FHAD1	XM_006710316	NA	NA	FHAD1	NA	NA	NA	ATAC-seq n.s.
Interval_1860	-0.311986	0.718758	chr1	15279384	15280305	+	0	NA	intron (FHAD1, intron 3 of 30)	-intron (FHAD1, intron 3 of 30)	32610	FHAD1	FHAD1	XM_006710316	NA	NA	FHAD1	NA	NA	NA	ATAC-seq n.s.
Interval_1861	-0.0563123	0.961449	chr1	15282044	15285707	+	0	NA	intron (FHAD1, intron 3 of 30)	-intron (FHAD1, intron 3 of 30)	36641	FHAD1	FHAD1	XM_006710316	NA	NA	FHAD1	NA	NA	NA	ATAC-seq n.s.
Interval_1862	0.183742	0.84697	chr1	15295599	15296818	+	0	NA	intron (FHAD1, intron 4 of 30)	-intron (FHAD1, intron 4 of 30)	47675	LOC101927417	LOC101927417	rna822	NA	NA	LOC101927417	NA	NA	NA	ATAC-seq n.s.
Interval_1863	-0.162163	0.829874	chr1	15304305	15305628	+	0	NA	intron (FHAD1, intron 6 of 30)	-intron (FHAD1, intron 6 of 30)	38917	LOC101927417	LOC101927417	rna822	NA	NA	LOC101927417	NA	NA	NA	ATAC-seq n.s.
Interval_1864	0.0986781	0.936186	chr1	15308636	15309415	+	0	NA	intron (FHAD1, intron 7 of 30)	-intron (FHAD1, intron 7 of 30)	34858	LOC101927417	LOC101927417	rna822	NA	NA	LOC101927417	NA	NA	NA	ATAC-seq n.s.
Interval_1865	-0.247993	0.765699	chr1	15322759	15324330	+	0	NA	intron (FHAD1, intron 10 of 30)	-intron (FHAD1, intron 10 of 30)	20339	LOC101927417	LOC101927417	rna822	NA	NA	LOC101927417	NA	NA	NA	ATAC-seq n.s.
Interval_1866	0.0692313	0.951426	chr1	15326629	15327423	+	0	NA	intron (FHAD1, intron 11 of 30)	-intron (FHAD1, intron 11 of 30)	16857	LOC101927417	LOC101927417	rna822	NA	NA	LOC101927417	NA	NA	NA	ATAC-seq n.s.
Interval_1867	-0.26676	0.741714	chr1	15328692	15329505	+	0	NA	exon (LOC101927417, exon 2 of 2)	-exon (LOC101927417, exon 2 of 2)	14785	LOC101927417	LOC101927417	rna822	NA	NA	LOC101927417	NA	NA	NA	ATAC-seq n.s.
Interval_1868	0.679877	0.363213	chr1	15337047	15338324	+	0	NA	intron (LOC101927417, intron 1 of 1)	-intron (FHAD1, intron 14 of 30)	6198	LOC101927417	LOC101927417	rna822	NA	NA	LOC101927417	NA	NA	NA	ATAC-seq n.s.
Interval_1869	-0.215528	0.815952	chr1	15339502	15340875	+	0	NA	intron (FHAD1, intron 15 of 30)	-intron (FHAD1, intron 14 of 30)	3695	LOC101927417	LOC101927417	rna822	NA	NA	LOC101927417	NA	NA	NA	ATAC-seq n.s.
Interval_1870	-0.0760746	0.942805	chr1	15342139	15342617	+	0	NA	intron (FHAD1, intron 15 of 30)	-intron (FHAD1, intron 15 of 30)	1505	LOC101927417	LOC101927417	rna822	NA	NA	LOC101927417	NA	NA	NA	ATAC-seq n.s.
Interval_1871	-0.26635	0.775964	chr1	15345910	15346212	+	0	NA	intron (FHAD1, intron 18 of 30)	-intron (FHAD1, intron 17 of 30)	-2178	LOC101927417	LOC101927417	rna822	NA	NA	LOC101927417	NA	NA	NA	ATAC-seq n.s.
Interval_1872	-0.538259	0.506029	chr1	15350300	15352821	+	0	NA	intron (FHAD1, intron 19 of 32)	-intron (FHAD1, intron 18 of 30)	-7677	LOC101927417	LOC101927417	rna822	NA	NA	LOC101927417	NA	NA	NA	ATAC-seq n.s.
Interval_1873	-0.361505	0.655582	chr1	15382632	15384669	+	0	NA	intron (FHAD1, intron 30 of 30)	-intron (FHAD1, intron 30 of 30)	25775	LOC101927441	LOC101927441	rna824	NA	NA	LOC101927441	NA	NA	NA	ATAC-seq n.s.
Interval_1874	-0.340891	0.747916	chr1	15393847	15394647	+	0	NA	intron (FHAD1, intron 32 of 32)	-intron (FHAD1, intron 30 of 30)	15178	LOC101927441	LOC101927441	rna824	NA	NA	LOC101927441	NA	NA	NA	ATAC-seq n.s.
Interval_1875	-0.736088	0.301243	chr1	15400277	15401777	+	0	NA	Intergenic	Intergenic	8398	LOC101927441	LOC101927441	rna824	NA	NA	LOC101927441	NA	NA	NA	ATAC-seq n.s.
Interval_1876	-0.780993	0.36049	chr1	15405181	15405675	+	0	NA	TTS (LOC101927441)	#NAME?	3997	LOC101927441	LOC101927441	rna824	NA	NA	LOC101927441	NA	NA	NA	ATAC-seq n.s.
Interval_1877	-0.0584573	0.937772	chr1	15409144	15412777	+	0	NA	promoter-TSS (LOC101927441)	#NAME?	1059	EFHD2	EFHD2	NM_024329	NA	NA	EFHD2	NA	NA	NA	ATAC-seq n.s.
Interval_1878	-0.650341	0.348174	chr1	15416057	15419375	+	0	NA	intron (EFHD2, intron 1 of 2)	-intron (EFHD2, intron 1 of 3)	7815	EFHD2	EFHD2	NM_024329	NA	NA	EFHD2	NA	NA	NA	ATAC-seq n.s.
Interval_1879	0.419452	0.631135	chr1	15424238	15424668	+	0	NA	intron (EFHD2, intron 1 of 2)	-intron (EFHD2, intron 1 of 3)	-13989	CTRC	CTRC	NM_007272	NA	NA	CTRC	NA	NA	NA	ATAC-seq n.s.
Interval_1880	-0.0993034	0.914274	chr1	15426962	15427311	+	0	NA	intron (EFHD2, intron 2 of 2)	-intron (EFHD2, intron 2 of 3)	-11306	CTRC	CTRC	NM_007272	NA	NA	CTRC	NA	NA	NA	ATAC-seq n.s.
Interval_1881	-0.172141	0.79337	chr1	15428778	15429880	+	0	NA	exon (EFHD2, exon 4 of 4)	-exon (EFHD2, exon 4 of 4)	-9113	CTRC	CTRC	NM_007272	NA	NA	CTRC	NA	NA	NA	ATAC-seq n.s.
Interval_1882	-0.299561	0.744438	chr1	15430933	15433479	+	0	NA	Intergenic	Intergenic	-6236	CTRC	CTRC	NM_007272	NA	NA	CTRC	NA	NA	NA	ATAC-seq n.s.
Interval_1884	-0.632019	0.489893	chr1	15454323	15454607	+	0	NA	Intergenic	Intergenic	-2263	CELA2A	CELA2A	NM_033440	NA	NA	CELA2A	NA	NA	NA	ATAC-seq n.s.
Interval_1885	-0.789278	0.408042	chr1	15457366	15458597	+	0	NA	intron (CELA2A, intron 2 of 7)	-intron (CELA2A, intron 2 of 7)	1253	CELA2A	CELA2A	NM_033440	NA	NA	CELA2A	NA	NA	NA	ATAC-seq n.s.
Interval_1886	-0.163269	0.898506	chr1	15459584	15460577	+	0	NA	intron (CELA2A, intron 2 of 7)	-intron (CELA2A, intron 2 of 7)	3352	CELA2A	CELA2A	NM_033440	NA	NA	CELA2A	NA	NA	NA	ATAC-seq n.s.
Interval_1887	-0.988414	0.313476	chr1	15463141	15464305	+	0	NA	intron (CELA2A, intron 5 of 7)	-intron (CELA2A, intron 5 of 7)	6995	CELA2A	CELA2A	NM_033440	NA	NA	CELA2A	NA	NA	NA	ATAC-seq n.s.
Interval_1888	0.33891	0.673656	chr1	15469637	15470085	+	0	NA	intron (CELA2A, intron 7 of 7)	-intron (CELA2A, intron 7 of 7)	-6240	CELA2B	CELA2B	NM_015849	NA	NA	CELA2B	NA	NA	NA	ATAC-seq n.s.
Interval_1890	0.691359	0.343573	chr1	15482715	15483717	+	0	NA	intron (CELA2B, intron 4 of 7)	-intron (CELA2B, intron 4 of 7)	7115	CELA2B	CELA2B	NM_015849	NA	NA	CELA2B	NA	NA	NA	ATAC-seq n.s.
Interval_1891	0.309824	0.643061	chr1	15486783	15487456	+	0	NA	intron (CELA2B, intron 6 of 7)	-intron (CELA2B, intron 6 of 7)	11018	CELA2B	CELA2B	NM_015849	NA	NA	CELA2B	NA	NA	NA	ATAC-seq n.s.
Interval_1892	-0.0818424	0.927851	chr1	15501245	15502057	+	0	NA	intron (CASP9, intron 2 of 4)	-intron (CASP9, intron 6 of 8)	22794	CASP9	CASP9	XM_005246014	NA	NA	CASP9	NA	NA	NA	ATAC-seq n.s.
Interval_1893	1.19146	0.122608	chr1	15510755	15511306	+	0	NA	intron (CASP9, intron 2 of 8)	-intron (CASP9, intron 2 of 8)	13415	CASP9	CASP9	XM_005246014	NA	NA	CASP9	NA	NA	NA	ATAC-seq n.s.
Interval_1894	0.0687413	0.945523	chr1	15516284	15517336	+	0	NA	intron (CASP9, intron 2 of 8)	-intron (CASP9, intron 2 of 8)	7635	CASP9	CASP9	XM_005246014	NA	NA	CASP9	NA	NA	NA	ATAC-seq n.s.
Interval_1895	0.0481435	0.956651	chr1	15523885	15527247	+	0	NA	promoter-TSS (CASP9)	#NAME?	-1121	CASP9	CASP9	XM_005246014	NA	NA	CASP9	NA	NA	NA	ATAC-seq n.s.
Interval_1896	0.221013	0.752186	chr1	15537932	15540062	+	0	NA	intron (DNAJC16, intron 4 of 14)	-intron (DNAJC16, intron 3 of 13)	12184	DNAJC16	DNAJC16	rna838	NA	NA	DNAJC16	NA	NA	NA	ATAC-seq n.s.
Interval_1897	0.177487	0.824297	chr1	15542237	15542546	+	0	NA	intron (DNAJC16, intron 4 of 14)	-intron (DNAJC16, intron 3 of 13)	15578	DNAJC16	DNAJC16	rna838	NA	NA	DNAJC16	NA	NA	NA	ATAC-seq n.s.
Interval_1900	0.344789	0.605429	chr1	15550589	15551319	+	0	NA	intron (DNAJC16, intron 7 of 14)	-intron (DNAJC16, intron 6 of 13)	24141	DNAJC16	DNAJC16	rna838	NA	NA	DNAJC16	NA	NA	NA	ATAC-seq n.s.
Interval_1901	-0.0925696	0.946147	chr1	15558061	15560264	+	0	NA	intron (DNAJC16, intron 7 of 14)	-intron (DNAJC16, intron 6 of 13)	25948	AGMAT	AGMAT	NM_024758	NA	NA	AGMAT	NA	NA	NA	ATAC-seq n.s.
Interval_1902	-0.0648483	0.965219	chr1	15562136	15562529	+	0	NA	intron (DNAJC16, intron 9 of 14)	-intron (DNAJC16, intron 8 of 13)	22778	AGMAT	AGMAT	NM_024758	NA	NA	AGMAT	NA	NA	NA	ATAC-seq n.s.
Interval_1903	0.170496	0.797697	chr1	15568382	15569089	+	0	NA	exon (DNAJC16, exon 14 of 14)	-exon (DNAJC16, exon 14 of 14)	16375	AGMAT	AGMAT	NM_024758	NA	NA	AGMAT	NA	NA	NA	ATAC-seq n.s.
Interval_1904	0.0782222	0.946722	chr1	15575434	15575872	+	0	NA	intron (AGMAT, intron 5 of 6)	-intron (AGMAT, intron 5 of 6)	9457	AGMAT	AGMAT	NM_024758	NA	NA	AGMAT	NA	NA	NA	ATAC-seq n.s.
Interval_1905	0.0551963	0.958424	chr1	15577558	15578025	+	0	NA	exon (AGMAT, exon 5 of 7)	-exon (AGMAT, exon 5 of 7)	7319	AGMAT	AGMAT	NM_024758	NA	NA	AGMAT	NA	NA	NA	ATAC-seq n.s.
Interval_1906	0.201296	0.767016	chr1	15578360	15579953	+	0	NA	intron (AGMAT, intron 3 of 6)	-intron (AGMAT, intron 3 of 6)	5954	AGMAT	AGMAT	NM_024758	NA	NA	AGMAT	NA	NA	NA	ATAC-seq n.s.
Interval_1907	0.282054	0.682066	chr1	15584290	15585707	+	0	NA	exon (AGMAT, exon 1 of 7)	-exon (AGMAT, exon 1 of 7)	112	AGMAT	AGMAT	NM_024758	NA	NA	AGMAT	NA	NA	NA	ATAC-seq n.s.
Interval_1908	0.0988564	0.911448	chr1	15594628	15595738	+	0	NA	Intergenic	Intergenic	-10073	AGMAT	AGMAT	NM_024758	NA	NA	AGMAT	NA	NA	NA	ATAC-seq n.s.
Interval_1909	0.0145453	0.989339	chr1	15601309	15604204	+	0	NA	Intergenic	Intergenic	-14702	DDI2	DDI2	NM_032341	NA	NA	DDI2	NA	NA	NA	ATAC-seq n.s.
Interval_1910	-0.476871	0.645767	chr1	15605801	15606179	+	0	NA	Intergenic	Intergenic	-11468	DDI2	DDI2	NM_032341	NA	NA	DDI2	NA	NA	NA	ATAC-seq n.s.
Interval_1911	0.0888932	0.955696	chr1	15610011	15610584	+	0	NA	Intergenic	Intergenic	-7161	DDI2	DDI2	NM_032341	NA	NA	DDI2	NA	NA	NA	ATAC-seq n.s.
Interval_1912	0.074377	0.934788	chr1	15615875	15619079	+	0	NA	promoter-TSS (DDI2)	#NAME?	19	DDI2	DDI2	NM_032341	NA	NA	DDI2	NA	NA	NA	ATAC-seq n.s.
Interval_1913	0.583551	0.422341	chr1	15625685	15628311	+	0	NA	intron (DDI2, intron 2 of 9)	-intron (DDI2, intron 2 of 9)	9540	DDI2	DDI2	NM_032341	NA	NA	DDI2	NA	NA	NA	ATAC-seq n.s.
Interval_1914	0.602467	0.514066	chr1	15630001	15631002	+	0	NA	exon (DDI2, exon 3 of 10)	-exon (DDI2, exon 3 of 10)	13043	DDI2	DDI2	NM_032341	NA	NA	DDI2	NA	NA	NA	ATAC-seq n.s.
Interval_1915	0.076576	0.942119	chr1	15642109	15642539	+	0	NA	intron (DDI2, intron 5 of 9)	-intron (DDI2, intron 5 of 9)	-17545	RSC1A1	RSC1A1	NM_006511	NA	NA	RSC1A1	NA	NA	NA	ATAC-seq n.s.
Interval_1916	0.264566	0.702623	chr1	15645100	15646239	+	0	NA	intron (DDI2, intron 6 of 9)	-intron (DDI2, intron 6 of 9)	-14200	RSC1A1	RSC1A1	NM_006511	NA	NA	RSC1A1	NA	NA	NA	ATAC-seq n.s.
Interval_1917	-0.2224	0.737689	chr1	15650474	15651550	+	0	NA	intron (DDI2, intron 7 of 9)	-intron (DDI2, intron 7 of 9)	-8857	RSC1A1	RSC1A1	NM_006511	NA	NA	RSC1A1	NA	NA	NA	ATAC-seq n.s.
Interval_1918	-0.0961029	0.912524	chr1	15655972	15656961	+	0	NA	intron (DDI2, intron 8 of 9)	-intron (DDI2, intron 8 of 9)	-3403	RSC1A1	RSC1A1	NM_006511	NA	NA	RSC1A1	NA	NA	NA	ATAC-seq n.s.
Interval_1919	-0.0991072	0.906938	chr1	15660643	15662036	+	0	NA	TTS (DDI2)	#NAME?	1470	RSC1A1	RSC1A1	NM_006511	NA	NA	RSC1A1	NA	NA	NA	ATAC-seq n.s.
Interval_1921	0.279223	0.736465	chr1	15667183	15667494	+	0	NA	Intergenic	Intergenic	7469	RSC1A1	RSC1A1	NM_006511	NA	NA	RSC1A1	NA	NA	NA	ATAC-seq n.s.
Interval_1922	0.404345	0.563473	chr1	15669439	15670078	+	0	NA	Intergenic	Intergenic	9889	RSC1A1	RSC1A1	NM_006511	NA	NA	RSC1A1	NA	NA	NA	ATAC-seq n.s.
Interval_1923	0.372217	0.577158	chr1	15670896	15672128	+	0	NA	Intergenic	Intergenic	11643	RSC1A1	RSC1A1	NM_006511	NA	NA	RSC1A1	NA	NA	NA	ATAC-seq n.s.
Interval_1925	-0.159208	0.85404	chr1	15675691	15676135	+	0	NA	Intergenic	Intergenic	16044	RSC1A1	RSC1A1	NM_006511	NA	NA	RSC1A1	NA	NA	NA	ATAC-seq n.s.
Interval_1926	-0.166376	0.826876	chr1	15676463	15677531	+	0	NA	Intergenic	Intergenic	17128	RSC1A1	RSC1A1	NM_006511	NA	NA	RSC1A1	NA	NA	NA	ATAC-seq n.s.
Interval_1927	0.336347	0.610689	chr1	15679833	15685263	+	0	NA	Intergenic	Intergenic	22679	RSC1A1	RSC1A1	NM_006511	NA	NA	RSC1A1	NA	NA	NA	ATAC-seq n.s.
Interval_1928	0.0746441	0.940686	chr1	15691693	15692511	+	0	NA	intron (PLEKHM2, intron 1 of 18)	-intron (PLEKHM2, intron 1 of 19)	-28242	PLEKHM2	PLEKHM2	NM_015164	NA	NA	PLEKHM2	NA	NA	NA	ATAC-seq n.s.
Interval_1929	-0.273926	0.767312	chr1	15696584	15697856	+	0	NA	intron (PLEKHM2, intron 1 of 18)	-intron (PLEKHM2, intron 1 of 19)	-23124	PLEKHM2	PLEKHM2	NM_015164	NA	NA	PLEKHM2	NA	NA	NA	ATAC-seq n.s.
Interval_1930	0.240745	0.791168	chr1	15702963	15705064	+	0	NA	intron (PLEKHM2, intron 1 of 18)	-intron (PLEKHM2, intron 1 of 19)	-16331	PLEKHM2	PLEKHM2	NM_015164	NA	NA	PLEKHM2	NA	NA	NA	ATAC-seq n.s.
Interval_1931	0.0277344	0.979853	chr1	15707007	15707397	+	0	NA	intron (PLEKHM2, intron 1 of 18)	-intron (PLEKHM2, intron 1 of 19)	-13142	PLEKHM2	PLEKHM2	NM_015164	NA	NA	PLEKHM2	NA	NA	NA	ATAC-seq n.s.
Interval_1932	-0.347324	0.770396	chr1	15709186	15709511	+	0	NA	intron (PLEKHM2, intron 1 of 18)	-intron (PLEKHM2, intron 1 of 19)	-10996	PLEKHM2	PLEKHM2	NM_015164	NA	NA	PLEKHM2	NA	NA	NA	ATAC-seq n.s.
Interval_1933	0.685452	0.305419	chr1	15714381	15714992	+	0	NA	intron (PLEKHM2, intron 1 of 18)	-intron (PLEKHM2, intron 1 of 19)	-5658	PLEKHM2	PLEKHM2	NM_015164	NA	NA	PLEKHM2	NA	NA	NA	ATAC-seq n.s.
Interval_1934	0.18188	0.855322	chr1	15716554	15716911	+	0	NA	exon (PLEKHM2, exon 3 of 20)	-exon (PLEKHM2, exon 3 of 20)	-3612	PLEKHM2	PLEKHM2	NM_015164	NA	NA	PLEKHM2	NA	NA	NA	ATAC-seq n.s.
Interval_1935	-0.396228	0.664468	chr1	15717374	15718929	+	0	NA	intron (PLEKHM2, intron 4 of 18)	-intron (PLEKHM2, intron 4 of 19)	-2193	PLEKHM2	PLEKHM2	NM_015164	NA	NA	PLEKHM2	NA	NA	NA	ATAC-seq n.s.
Interval_1936	0.806355	0.233049	chr1	15722618	15723299	+	0	NA	intron (PLEKHM2, intron 2 of 14)	-intron (PLEKHM2, intron 7 of 19)	2614	PLEKHM2	PLEKHM2	NM_015164	NA	NA	PLEKHM2	NA	NA	NA	ATAC-seq n.s.
Interval_1937	-0.356667	0.568503	chr1	15734865	15736311	+	0	NA	promoter-TSS (SLC25A34)	#NAME?	-638	SLC25A34	SLC25A34	XM_005245856	NA	NA	SLC25A34	NA	NA	NA	ATAC-seq n.s.
Interval_1938	0.288397	0.688555	chr1	15741051	15742641	+	0	NA	promoter-TSS (TMEM82)	#NAME?	-646	TMEM82	TMEM82	NM_001013641	NA	NA	TMEM82	NA	NA	NA	ATAC-seq n.s.
Interval_1939	0.369005	0.592623	chr1	15746496	15746821	+	0	NA	intron (TMEM82, intron 4 of 5)	-intron (TMEM82, intron 4 of 5)	4166	TMEM82	TMEM82	NM_001013641	NA	NA	TMEM82	NA	NA	NA	ATAC-seq n.s.
Interval_1940	0.282934	0.724166	chr1	15749326	15749896	+	0	NA	Intergenic	Intergenic	-2050	LOC102724910	LOC102724910	rna851	NA	NA	LOC102724910	NA	NA	NA	ATAC-seq n.s.
Interval_1941	0.231036	0.819992	chr1	15755891	15759806	+	0	NA	promoter-TSS (FBLIM1)	#NAME?	1241	FBLIM1	FBLIM1	XM_005245911	NA	NA	FBLIM1	NA	NA	NA	ATAC-seq n.s.
Interval_1942	0.307992	0.67096	chr1	15760686	15761128	+	0	NA	intron (FBLIM1, intron 1 of 6)	-intron (FBLIM1, intron 1 of 8)	4300	FBLIM1	FBLIM1	XM_005245911	NA	NA	FBLIM1	NA	NA	NA	ATAC-seq n.s.
Interval_1943	-0.030994	0.976483	chr1	15764114	15764812	+	0	NA	promoter-TSS (FBLIM1)	#NAME?	7856	FBLIM1	FBLIM1	XM_005245911	NA	NA	FBLIM1	NA	NA	NA	ATAC-seq n.s.
Interval_1944	0.584748	0.419585	chr1	15766124	15766440	+	0	NA	intron (FBLIM1, intron 3 of 6)	-intron (FBLIM1, intron 2 of 5)	9675	FBLIM1	FBLIM1	XM_005245911	NA	NA	FBLIM1	NA	NA	NA	ATAC-seq n.s.
Interval_1945	0.686059	0.398611	chr1	15767786	15769132	+	0	NA	intron (FBLIM1, intron 5 of 7)	-intron (FBLIM1, intron 3 of 5)	11852	FBLIM1	FBLIM1	XM_005245911	NA	NA	FBLIM1	NA	NA	NA	ATAC-seq n.s.
Interval_1946	-0.00135047	0.999175	chr1	15772247	15772614	+	0	NA	intron (FBLIM1, intron 7 of 7)	-intron (FBLIM1, intron 5 of 5)	15823	FBLIM1	FBLIM1	XM_005245911	NA	NA	FBLIM1	NA	NA	NA	ATAC-seq n.s.
Interval_1947	0.253534	0.707059	chr1	15776798	15777532	+	0	NA	intron (FBLIM1, intron 7 of 7)	-intron (FBLIM1, intron 3 of 4)	20558	FBLIM1	FBLIM1	XM_005245911	NA	NA	FBLIM1	NA	NA	NA	ATAC-seq n.s.
Interval_1948	0.0485626	0.963237	chr1	15780631	15780974	+	0	NA	intron (FBLIM1, intron 6 of 6)	-intron (FBLIM1, intron 4 of 4)	24195	FBLIM1	FBLIM1	XM_005245911	NA	NA	FBLIM1	NA	NA	NA	ATAC-seq n.s.
Interval_1949	0.599663	0.383654	chr1	15785824	15789164	+	0	NA	TTS (FBLIM1)	#NAME?	20205	UQCRHL	UQCRHL	NM_001089591	NA	NA	UQCRHL	NA	NA	NA	ATAC-seq n.s.
Interval_1950	0.246137	0.734393	chr1	15791713	15792452	+	0	NA	Intergenic	Intergenic	15617	UQCRHL	UQCRHL	NM_001089591	NA	NA	UQCRHL	NA	NA	NA	ATAC-seq n.s.
Interval_1951	0.0153391	0.990416	chr1	15795140	15795634	+	0	NA	Intergenic	Intergenic	12312	UQCRHL	UQCRHL	NM_001089591	NA	NA	UQCRHL	NA	NA	NA	ATAC-seq n.s.
Interval_1952	0.644823	0.407798	chr1	15796525	15797333	+	0	NA	Intergenic	Intergenic	10770	UQCRHL	UQCRHL	NM_001089591	NA	NA	UQCRHL	NA	NA	NA	ATAC-seq n.s.
Interval_1953	-0.200665	0.772568	chr1	15798967	15801332	+	0	NA	Intergenic	Intergenic	7550	UQCRHL	UQCRHL	NM_001089591	NA	NA	UQCRHL	NA	NA	NA	ATAC-seq n.s.
Interval_1954	0.19612	0.822065	chr1	15808550	15809346	+	0	NA	Intergenic	Intergenic	-1249	UQCRHL	UQCRHL	NM_001089591	NA	NA	UQCRHL	NA	NA	NA	ATAC-seq n.s.
Interval_1955	0.0513471	0.958615	chr1	15814806	15816110	+	0	NA	Intergenic	Intergenic	-7759	UQCRHL	UQCRHL	NM_001089591	NA	NA	UQCRHL	NA	NA	NA	ATAC-seq n.s.
Interval_1956	0.548008	0.389098	chr1	15820459	15821318	+	0	NA	Intergenic	Intergenic	-13189	UQCRHL	UQCRHL	NM_001089591	NA	NA	UQCRHL	NA	NA	NA	ATAC-seq n.s.
Interval_1957	0.0657918	0.951168	chr1	15823041	15823345	+	0	NA	Intergenic	Intergenic	-15494	UQCRHL	UQCRHL	NM_001089591	NA	NA	UQCRHL	NA	NA	NA	ATAC-seq n.s.
Interval_1958	0.63146	0.257045	chr1	15823969	15824896	+	0	NA	Intergenic	Intergenic	-16733	UQCRHL	UQCRHL	NM_001089591	NA	NA	UQCRHL	NA	NA	NA	ATAC-seq n.s.
Interval_1959	0.639504	0.692978	chr1	15825833	15827257	+	0	NA	Intergenic	Intergenic	-18846	UQCRHL	UQCRHL	NM_001089591	NA	NA	UQCRHL	NA	NA	NA	ATAC-seq n.s.
Interval_1960	0.123981	0.882202	chr1	15832106	15836526	+	0	NA	exon (FLJ37453, exon 2 of 2)	-exon (FLJ37453, exon 2 of 2)	-13548	SPEN	SPEN	NM_015001	NA	NA	SPEN	NA	NA	NA	ATAC-seq n.s.
Interval_1961	0.11854	0.88632	chr1	15847011	15850297	+	0	NA	promoter-TSS (FLJ37453)	#NAME?	-507	FLJ37453	FLJ37453	rna867	NA	NA	FLJ37453	NA	NA	NA	ATAC-seq n.s.
Interval_1962	0.608195	0.241787	chr1	15858348	15859632	+	0	NA	intron (SPEN, intron 1 of 14)	-intron (SPEN, intron 1 of 14)	-10843	FLJ37453	FLJ37453	rna867	NA	NA	FLJ37453	NA	NA	NA	ATAC-seq n.s.
Interval_1963	0.473336	0.477227	chr1	15860006	15860289	+	0	NA	intron (SPEN, intron 1 of 14)	-intron (SPEN, intron 1 of 14)	-12000	FLJ37453	FLJ37453	rna867	NA	NA	FLJ37453	NA	NA	NA	ATAC-seq n.s.
Interval_1964	0.204709	0.825842	chr1	15876430	15877365	+	0	NA	intron (SPEN, intron 3 of 14)	-intron (SPEN, intron 3 of 14)	-28750	FLJ37453	FLJ37453	rna867	NA	NA	FLJ37453	NA	NA	NA	ATAC-seq n.s.
Interval_1965	-0.00843687	0.993689	chr1	15885526	15887256	+	0	NA	intron (SPEN, intron 3 of 14)	-intron (SPEN, intron 3 of 14)	-38244	FLJ37453	FLJ37453	rna867	NA	NA	FLJ37453	NA	NA	NA	ATAC-seq n.s.
Interval_1966	0.316101	0.682589	chr1	15893027	15894141	+	0	NA	intron (SPEN, intron 3 of 14)	-intron (SPEN, intron 3 of 14)	-45437	FLJ37453	FLJ37453	rna867	NA	NA	FLJ37453	NA	NA	NA	ATAC-seq n.s.
Interval_1967	0.860586	0.132505	chr1	15900463	15901418	+	0	NA	intron (SPEN, intron 3 of 14)	-intron (SPEN, intron 3 of 14)	-52793	FLJ37453	FLJ37453	rna867	NA	NA	FLJ37453	NA	NA	NA	ATAC-seq n.s.
Interval_1968	0.0846895	0.93345	chr1	15902609	15903756	+	0	NA	intron (SPEN, intron 3 of 14)	-intron (SPEN, intron 3 of 14)	-55035	FLJ37453	FLJ37453	rna867	NA	NA	FLJ37453	NA	NA	NA	ATAC-seq n.s.
Interval_1969	0.23273	0.739006	chr1	15905032	15907444	+	0	NA	intron (SPEN, intron 3 of 14)	-intron (SPEN, intron 3 of 14)	-58091	FLJ37453	FLJ37453	rna867	NA	NA	FLJ37453	NA	NA	NA	ATAC-seq n.s.
Interval_1970	0.394577	0.536299	chr1	15911328	15912737	+	0	NA	intron (SPEN, intron 5 of 14)	-intron (SPEN, intron 5 of 14)	-63885	FLJ37453	FLJ37453	rna867	NA	NA	FLJ37453	NA	NA	NA	ATAC-seq n.s.
Interval_1971	0.305842	0.690449	chr1	15919224	15920035	+	0	NA	intron (SPEN, intron 8 of 14)	-intron (SPEN, intron 8 of 14)	56448	ZBTB17	ZBTB17	NM_003443	NA	NA	ZBTB17	NA	NA	NA	ATAC-seq n.s.
Interval_1972	0.435676	0.413144	chr1	15924507	15925258	+	0	NA	intron (SPEN, intron 10 of 14)	-intron (SPEN, intron 10 of 14)	51195	ZBTB17	ZBTB17	NM_003443	NA	NA	ZBTB17	NA	NA	NA	ATAC-seq n.s.
Interval_1973	-0.455652	0.662734	chr1	15926804	15927415	+	0	NA	intron (SPEN, intron 10 of 14)	-intron (SPEN, intron 10 of 14)	48968	ZBTB17	ZBTB17	NM_003443	NA	NA	ZBTB17	NA	NA	NA	ATAC-seq n.s.
Interval_1974	0.572442	0.372148	chr1	15928875	15929743	+	0	NA	exon (SPEN, exon 11 of 15)	-exon (SPEN, exon 11 of 15)	46768	ZBTB17	ZBTB17	NM_003443	NA	NA	ZBTB17	NA	NA	NA	ATAC-seq n.s.
Interval_1975	0.309298	0.648535	chr1	15935066	15935707	+	0	NA	exon (SPEN, exon 11 of 15)	-exon (SPEN, exon 11 of 15)	40691	ZBTB17	ZBTB17	NM_003443	NA	NA	ZBTB17	NA	NA	NA	ATAC-seq n.s.
Interval_1976	-0.217669	0.823804	chr1	15938866	15940032	+	0	NA	exon (SPEN, exon 15 of 15)	-exon (SPEN, exon 15 of 15)	36628	ZBTB17	ZBTB17	NM_003443	NA	NA	ZBTB17	NA	NA	NA	ATAC-seq n.s.
Interval_1977	0.363209	0.61635	chr1	15949179	15951015	+	0	NA	intron (ZBTB17, intron 2 of 15)	-intron (ZBTB17, intron 2 of 14)	25980	ZBTB17	ZBTB17	NM_003443	NA	NA	ZBTB17	NA	NA	NA	ATAC-seq n.s.
Interval_1978	0.316317	0.643521	chr1	15953710	15954602	+	0	NA	intron (ZBTB17, intron 2 of 15)	-intron (ZBTB17, intron 2 of 14)	21921	ZBTB17	ZBTB17	NM_003443	NA	NA	ZBTB17	NA	NA	NA	ATAC-seq n.s.
Interval_1979	-0.229052	0.818113	chr1	15957424	15958093	+	0	NA	intron (ZBTB17, intron 2 of 15)	-intron (ZBTB17, intron 2 of 14)	18319	ZBTB17	ZBTB17	NM_003443	NA	NA	ZBTB17	NA	NA	NA	ATAC-seq n.s.
Interval_1980	0.192849	0.777043	chr1	15965351	15966687	+	0	NA	intron (ZBTB17, intron 2 of 15)	-intron (ZBTB17, intron 2 of 14)	10058	ZBTB17	ZBTB17	NM_003443	NA	NA	ZBTB17	NA	NA	NA	ATAC-seq n.s.
Interval_1981	0.104231	0.872731	chr1	15975223	15976641	+	0	NA	promoter-TSS (LOC101928566)	#NAME?	145	ZBTB17	ZBTB17	NM_003443	NA	NA	ZBTB17	NA	NA	NA	ATAC-seq n.s.
Interval_1982	-0.646938	0.530839	chr1	15978891	15979484	+	0	NA	intron (LOC101928566, intron 1 of 8)	-intron (LOC101928566, intron 1 of 8)	3056	LOC101928566	LOC101928566	XM_006711097	NA	NA	LOC101928566	NA	NA	NA	ATAC-seq n.s.
Interval_1983	-0.328485	0.718017	chr1	15982788	15983137	+	0	NA	intron (LOC101928566, intron 1 of 8)	-intron (LOC101928566, intron 1 of 8)	6831	LOC101928566	LOC101928566	XM_006711097	NA	NA	LOC101928566	NA	NA	NA	ATAC-seq n.s.
Interval_1984	-0.0607951	0.948292	chr1	15989465	15989962	+	0	NA	intron (LOC101928566, intron 1 of 8)	-intron (LOC101928566, intron 1 of 8)	13582	LOC101928566	LOC101928566	XM_006711097	NA	NA	LOC101928566	NA	NA	NA	ATAC-seq n.s.
Interval_1985	0.191318	0.785826	chr1	15994155	15995492	+	0	NA	intron (LOC101928566, intron 8 of 8)	-intron (LOC101928566, intron 8 of 8)	-9413	C1orf64	C1orf64	NM_178840	NA	NA	C1orf64	NA	NA	NA	ATAC-seq n.s.
Interval_1986	-0.0378888	0.973342	chr1	15997601	15998389	+	0	NA	TTS (LOC101928566)	#NAME?	-6241	C1orf64	C1orf64	NM_178840	NA	NA	C1orf64	NA	NA	NA	ATAC-seq n.s.
Interval_1987	-0.00159004	0.999328	chr1	16003619	16004818	+	0	NA	promoter-TSS (C1orf64)	-promoter-TSS (C1orf64)	-18	C1orf64	C1orf64	NM_178840	NA	NA	C1orf64	NA	NA	NA	ATAC-seq n.s.
Interval_1988	-0.282902	0.806766	chr1	16006772	16007775	+	0	NA	TTS (C1orf64)	-TTS (C1orf64)	3037	C1orf64	C1orf64	NM_178840	NA	NA	C1orf64	NA	NA	NA	ATAC-seq n.s.
Interval_1989	0.00819644	0.995614	chr1	16008879	16009275	+	0	NA	Intergenic	Intergenic	4841	C1orf64	C1orf64	NM_178840	NA	NA	C1orf64	NA	NA	NA	ATAC-seq n.s.
Interval_1990	-0.0114361	0.993072	chr1	16012625	16014954	+	0	NA	TTS (HSPB7)	#NAME?	5001	HSPB7	HSPB7	NM_014424	NA	NA	HSPB7	NA	NA	NA	ATAC-seq n.s.
Interval_1991	-0.00837632	0.994327	chr1	16017691	16019635	+	0	NA	exon (HSPB7, exon 1 of 3)	-exon (HSPB7, exon 1 of 3)	127	HSPB7	HSPB7	NM_014424	NA	NA	HSPB7	NA	NA	NA	ATAC-seq n.s.
Interval_1992	-0.0314644	0.978245	chr1	16021395	16021996	+	0	NA	promoter-TSS (CLCNKA)	#NAME?	-296	CLCNKA	CLCNKA	NM_001257139	NA	NA	CLCNKA	NA	NA	NA	ATAC-seq n.s.
Interval_1993	0.225195	0.782	chr1	16026724	16027409	+	0	NA	intron (CLCNKA, intron 7 of 19)	-intron (CLCNKA, intron 7 of 19)	5075	CLCNKA	CLCNKA	NM_001257139	NA	NA	CLCNKA	NA	NA	NA	ATAC-seq n.s.
Interval_1994	0.255133	0.688037	chr1	16032050	16033453	+	0	NA	intron (CLCNKA, intron 18 of 19)	-intron (CLCNKA, intron 18 of 19)	10760	CLCNKA	CLCNKA	NM_001257139	NA	NA	CLCNKA	NA	NA	NA	ATAC-seq n.s.
Interval_1995	0.0522277	0.947805	chr1	16035959	16036874	+	0	NA	Intergenic	Intergenic	-7320	CLCNKB	CLCNKB	NM_001165945	NA	NA	CLCNKB	NA	NA	NA	ATAC-seq n.s.
Interval_1996	-0.0226034	0.983724	chr1	16037987	16038624	+	0	NA	Intergenic	Intergenic	-5431	CLCNKB	CLCNKB	NM_001165945	NA	NA	CLCNKB	NA	NA	NA	ATAC-seq n.s.
Interval_1997	0.357342	0.673773	chr1	16048311	16049313	+	0	NA	promoter-TSS (CLCNKB)	#NAME?	5076	CLCNKB	CLCNKB	NM_001165945	NA	NA	CLCNKB	NA	NA	NA	ATAC-seq n.s.
Interval_1998	0.157875	0.811671	chr1	16055533	16058651	+	0	NA	TTS (FAM131C)	#NAME?	10086	FAM131C	FAM131C	NM_182623	NA	NA	FAM131C	NA	NA	NA	ATAC-seq n.s.
Interval_1999	0.172107	0.821927	chr1	16064253	16065360	+	0	NA	intron (FAM131C, intron 1 of 6)	-intron (FAM131C, intron 1 of 6)	2372	FAM131C	FAM131C	NM_182623	NA	NA	FAM131C	NA	NA	NA	ATAC-seq n.s.
Interval_2000	0.0705477	0.946945	chr1	16066957	16068982	+	0	NA	promoter-TSS (FAM131C)	#NAME?	-791	FAM131C	FAM131C	NM_182623	NA	NA	FAM131C	NA	NA	NA	ATAC-seq n.s.
Interval_2001	0.201922	0.789736	chr1	16072541	16074162	+	0	NA	intron (FAM131C, intron 1 of 6)	-intron (FAM131C, intron 1 of 6)	-6173	FAM131C	FAM131C	NM_182623	NA	NA	FAM131C	NA	NA	NA	ATAC-seq n.s.
Interval_2002	-0.0270476	0.98061	chr1	16076263	16077487	+	0	NA	Intergenic	Intergenic	-9697	FAM131C	FAM131C	NM_182623	NA	NA	FAM131C	NA	NA	NA	ATAC-seq n.s.
Interval_2003	-0.0753384	0.928029	chr1	16078888	16079687	+	0	NA	Intergenic	Intergenic	-12109	FAM131C	FAM131C	NM_182623	NA	NA	FAM131C	NA	NA	NA	ATAC-seq n.s.
Interval_2004	0.0846001	0.921095	chr1	16082279	16082693	+	0	NA	Intergenic	Intergenic	-15308	FAM131C	FAM131C	NM_182623	NA	NA	FAM131C	NA	NA	NA	ATAC-seq n.s.
Interval_2005	0.564072	0.515995	chr1	16088384	16089002	+	0	NA	Intergenic	Intergenic	-21515	FAM131C	FAM131C	NM_182623	NA	NA	FAM131C	NA	NA	NA	ATAC-seq n.s.
Interval_2006	0.0217718	0.986505	chr1	16090892	16093975	+	0	NA	Intergenic	Intergenic	-25255	FAM131C	FAM131C	NM_182623	NA	NA	FAM131C	NA	NA	NA	ATAC-seq n.s.
Interval_2007	-0.105339	0.937484	chr1	16095382	16095940	+	0	NA	Intergenic	Intergenic	-28483	FAM131C	FAM131C	NM_182623	NA	NA	FAM131C	NA	NA	NA	ATAC-seq n.s.
Interval_2008	1.02968	0.136294	chr1	16100104	16100751	+	0	NA	Intergenic	Intergenic	-33249	FAM131C	FAM131C	NM_182623	NA	NA	FAM131C	NA	NA	NA	ATAC-seq n.s.
Interval_2009	-0.383873	0.62532	chr1	16104701	16106344	+	0	NA	Intergenic	Intergenic	-38344	FAM131C	FAM131C	NM_182623	NA	NA	FAM131C	NA	NA	NA	ATAC-seq n.s.
Interval_2010	0.00508497	0.995578	chr1	16111035	16113402	+	0	NA	Intergenic	Intergenic	-43011	LOC101927479	LOC101927479	rna889	NA	NA	LOC101927479	NA	NA	NA	ATAC-seq n.s.
Interval_2011	-0.215479	0.780724	chr1	16120085	16124080	+	0	NA	Intergenic	Intergenic	-33147	LOC101927479	LOC101927479	rna889	NA	NA	LOC101927479	NA	NA	NA	ATAC-seq n.s.
Interval_2012	0.298654	0.677973	chr1	16132721	16133520	+	0	NA	intron (EPHA2, intron 10 of 15)	-intron (EPHA2, intron 11 of 16)	-22109	LOC101927479	LOC101927479	rna889	NA	NA	LOC101927479	NA	NA	NA	ATAC-seq n.s.
Interval_2013	0.125995	0.931011	chr1	16138166	16139421	+	0	NA	intron (EPHA2, intron 2 of 15)	-intron (EPHA2, intron 3 of 16)	-16436	LOC101927479	LOC101927479	rna889	NA	NA	LOC101927479	NA	NA	NA	ATAC-seq n.s.
Interval_2014	-0.177227	0.859019	chr1	16141966	16142285	+	0	NA	intron (EPHA2, intron 2 of 15)	-intron (EPHA2, intron 3 of 16)	-13104	LOC101927479	LOC101927479	rna889	NA	NA	LOC101927479	NA	NA	NA	ATAC-seq n.s.
Interval_2015	0.480148	0.505586	chr1	16143443	16146846	+	0	NA	intron (EPHA2, intron 2 of 15)	-intron (EPHA2, intron 3 of 16)	-10085	LOC101927479	LOC101927479	rna889	NA	NA	LOC101927479	NA	NA	NA	ATAC-seq n.s.
Interval_2016	0.173642	0.855321	chr1	16154571	16156643	+	0	NA	exon (LOC101927479, exon 1 of 2)	-exon (LOC101927479, exon 1 of 2)	378	LOC101927479	LOC101927479	rna889	NA	NA	LOC101927479	NA	NA	NA	ATAC-seq n.s.
Interval_2017	0.581901	0.493644	chr1	16162278	16162583	+	0	NA	Intergenic	Intergenic	-6375	EPHA2	EPHA2	NM_004431	NA	NA	EPHA2	NA	NA	NA	ATAC-seq n.s.
Interval_2018	0.234123	0.79526	chr1	16164140	16165728	+	0	NA	Intergenic	Intergenic	-8879	EPHA2	EPHA2	NM_004431	NA	NA	EPHA2	NA	NA	NA	ATAC-seq n.s.
Interval_2019	0.534612	0.465038	chr1	16167371	16168368	+	0	NA	Intergenic	Intergenic	-11814	EPHA2	EPHA2	NM_004431	NA	NA	EPHA2	NA	NA	NA	ATAC-seq n.s.
Interval_2020	0.352565	0.598168	chr1	16173218	16176511	+	0	NA	Intergenic	Intergenic	-18809	EPHA2	EPHA2	NM_004431	NA	NA	EPHA2	NA	NA	NA	ATAC-seq n.s.
Interval_2021	-0.253963	0.843151	chr1	16178751	16179532	+	0	NA	Intergenic	Intergenic	-23086	EPHA2	EPHA2	NM_004431	NA	NA	EPHA2	NA	NA	NA	ATAC-seq n.s.
Interval_2022	0.151701	0.900244	chr1	16181602	16183382	+	0	NA	Intergenic	Intergenic	-26437	EPHA2	EPHA2	NM_004431	NA	NA	EPHA2	NA	NA	NA	ATAC-seq n.s.
Interval_2023	0.85061	0.199967	chr1	16184306	16184662	+	0	NA	Intergenic	Intergenic	28125	ARHGEF19	ARHGEF19	NM_153213	NA	NA	ARHGEF19	NA	NA	NA	ATAC-seq n.s.
Interval_2024	0.21061	0.734558	chr1	16187403	16190464	+	0	NA	Intergenic	Intergenic	23676	ARHGEF19	ARHGEF19	NM_153213	NA	NA	ARHGEF19	NA	NA	NA	ATAC-seq n.s.
Interval_2025	0.642233	0.424436	chr1	16191527	16192349	+	0	NA	Intergenic	Intergenic	20671	ARHGEF19	ARHGEF19	NM_153213	NA	NA	ARHGEF19	NA	NA	NA	ATAC-seq n.s.
Interval_2026	0.164021	0.837919	chr1	16195237	16196353	+	0	NA	Intergenic	Intergenic	16814	ARHGEF19	ARHGEF19	NM_153213	NA	NA	ARHGEF19	NA	NA	NA	ATAC-seq n.s.
Interval_2027	0.553699	0.250734	chr1	16205848	16207750	+	0	NA	intron (ARHGEF19, intron 6 of 15)	-intron (ARHGEF19, intron 6 of 15)	5810	ARHGEF19	ARHGEF19	NM_153213	NA	NA	ARHGEF19	NA	NA	NA	ATAC-seq n.s.
Interval_2028	0.235126	0.769856	chr1	16212252	16212988	+	0	NA	promoter-TSS (ARHGEF19)	#NAME?	-11	ARHGEF19	ARHGEF19	NM_153213	NA	NA	ARHGEF19	NA	NA	NA	ATAC-seq n.s.
Interval_2029	0.578552	0.191429	chr1	16215979	16218157	+	0	NA	Intergenic	Intergenic	-4459	ARHGEF19	ARHGEF19	NM_153213	NA	NA	ARHGEF19	NA	NA	NA	ATAC-seq n.s.
Interval_2030	0.429772	0.586585	chr1	16226362	16227312	+	0	NA	intron (LOC101927546, intron 1 of 5)	-intron (LOC101927546, intron 1 of 5)	196	LOC101927546	LOC101927546	XM_006711098	NA	NA	LOC101927546	NA	NA	NA	ATAC-seq n.s.
Interval_2031	0.210543	0.788877	chr1	16236156	16237804	+	0	NA	exon (RSG1, exon 1 of 5)	-exon (RSG1, exon 1 of 5)	184	RSG1	RSG1	NM_030907	NA	NA	RSG1	NA	NA	NA	ATAC-seq n.s.
Interval_2032	0.307263	0.517865	chr1	16244031	16245343	+	0	NA	Intergenic	Intergenic	-7523	RSG1	RSG1	NM_030907	NA	NA	RSG1	NA	NA	NA	ATAC-seq n.s.
Interval_2033	0.213416	0.735341	chr1	16248349	16251534	+	0	NA	TTS (FBXO42)	#NAME?	-12777	RSG1	RSG1	NM_030907	NA	NA	RSG1	NA	NA	NA	ATAC-seq n.s.
Interval_2034	0.675105	0.304466	chr1	16253036	16254300	+	0	NA	exon (FBXO42, exon 7 of 10)	-exon (FBXO42, exon 7 of 10)	-16504	RSG1	RSG1	NM_030907	NA	NA	RSG1	NA	NA	NA	ATAC-seq n.s.
Interval_2036	0.111315	0.898794	chr1	16277865	16279378	+	0	NA	intron (FBXO42, intron 4 of 9)	-intron (FBXO42, intron 4 of 9)	37950	FBXO42	FBXO42	NM_018994	NA	NA	FBXO42	NA	NA	NA	ATAC-seq n.s.
Interval_2039	0.0399948	0.968823	chr1	16293642	16295282	+	0	NA	intron (FBXO42, intron 4 of 9)	-intron (FBXO42, intron 4 of 9)	22109	FBXO42	FBXO42	NM_018994	NA	NA	FBXO42	NA	NA	NA	ATAC-seq n.s.
Interval_2040	0.750077	0.249772	chr1	16298873	16299837	+	0	NA	intron (FBXO42, intron 3 of 9)	-intron (FBXO42, intron 3 of 9)	17216	FBXO42	FBXO42	NM_018994	NA	NA	FBXO42	NA	NA	NA	ATAC-seq n.s.
Interval_2041	-0.183042	0.867807	chr1	16300452	16300747	+	0	NA	intron (FBXO42, intron 3 of 9)	-intron (FBXO42, intron 3 of 9)	15972	FBXO42	FBXO42	NM_018994	NA	NA	FBXO42	NA	NA	NA	ATAC-seq n.s.
Interval_2042	0.0323287	0.976834	chr1	16302612	16303126	+	0	NA	intron (FBXO42, intron 3 of 9)	-intron (FBXO42, intron 3 of 9)	13702	FBXO42	FBXO42	NM_018994	NA	NA	FBXO42	NA	NA	NA	ATAC-seq n.s.
Interval_2043	0.0196609	0.986232	chr1	16314758	16315759	+	0	NA	exon (FBXO42, exon 2 of 10)	-exon (FBXO42, exon 2 of 10)	1313	FBXO42	FBXO42	NM_018994	NA	NA	FBXO42	NA	NA	NA	ATAC-seq n.s.
Interval_2044	0.265614	0.731236	chr1	16318203	16318987	+	0	NA	intron (FBXO42, intron 1 of 9)	-intron (FBXO42, intron 1 of 9)	-2024	FBXO42	FBXO42	NM_018994	NA	NA	FBXO42	NA	NA	NA	ATAC-seq n.s.
Interval_2045	0.79213	0.408628	chr1	16321111	16321646	+	0	NA	intron (FBXO42, intron 1 of 9)	-intron (FBXO42, intron 1 of 9)	-4807	FBXO42	FBXO42	NM_018994	NA	NA	FBXO42	NA	NA	NA	ATAC-seq n.s.
Interval_2046	0.933438	0.17284	chr1	16324302	16325142	+	0	NA	intron (FBXO42, intron 1 of 9)	-intron (FBXO42, intron 1 of 9)	-8151	FBXO42	FBXO42	NM_018994	NA	NA	FBXO42	NA	NA	NA	ATAC-seq n.s.
Interval_2047	-0.437381	0.638014	chr1	16326775	16327776	+	0	NA	intron (FBXO42, intron 1 of 9)	-intron (FBXO42, intron 1 of 9)	-10704	FBXO42	FBXO42	NM_018994	NA	NA	FBXO42	NA	NA	NA	ATAC-seq n.s.
Interval_2049	0.0315226	0.975336	chr1	16332611	16335290	+	0	NA	intron (FBXO42, intron 1 of 9)	-intron (FBXO42, intron 1 of 9)	-17379	FBXO42	FBXO42	NM_018994	NA	NA	FBXO42	NA	NA	NA	ATAC-seq n.s.
Interval_2050	0.249092	0.666097	chr1	16351167	16353363	+	0	NA	exon (FBXO42, exon 1 of 10)	-exon (FBXO42, exon 1 of 10)	-14765	SZRD1	SZRD1	NM_001114600	NA	NA	SZRD1	NA	NA	NA	ATAC-seq n.s.
Interval_2051	0.150864	0.825571	chr1	16366524	16368364	+	0	NA	intron (SZRD1, intron 1 of 1)	-intron (SZRD1, intron 1 of 3)	414	SZRD1	SZRD1	NM_001114600	NA	NA	SZRD1	NA	NA	NA	ATAC-seq n.s.
Interval_2052	0.141324	0.844376	chr1	16375471	16377190	+	0	NA	intron (SZRD1, intron 1 of 1)	-intron (SZRD1, intron 1 of 3)	9300	SZRD1	SZRD1	NM_001114600	NA	NA	SZRD1	NA	NA	NA	ATAC-seq n.s.
Interval_2053	0.222917	0.742453	chr1	16378608	16380010	+	0	NA	intron (SZRD1, intron 1 of 1)	-intron (SZRD1, intron 1 of 3)	12279	SZRD1	SZRD1	NM_001114600	NA	NA	SZRD1	NA	NA	NA	ATAC-seq n.s.
Interval_2054	0.448062	0.45317	chr1	16385781	16387983	+	0	NA	intron (SZRD1, intron 1 of 1)	-intron (SZRD1, intron 1 of 3)	19852	SZRD1	SZRD1	NM_001114600	NA	NA	SZRD1	NA	NA	NA	ATAC-seq n.s.
Interval_2055	-0.00569082	0.995902	chr1	16391640	16392304	+	0	NA	intron (SZRD1, intron 2 of 3)	-intron (SZRD1, intron 2 of 3)	24942	SZRD1	SZRD1	NM_001114600	NA	NA	SZRD1	NA	NA	NA	ATAC-seq n.s.
Interval_2056	0.348682	0.643008	chr1	16392829	16393750	+	0	NA	exon (SZRD1, exon 3 of 4)	-exon (SZRD1, exon 3 of 4)	26259	SZRD1	SZRD1	NM_001114600	NA	NA	SZRD1	NA	NA	NA	ATAC-seq n.s.
Interval_2057	0.380689	0.534711	chr1	16396515	16397825	+	0	NA	exon (SZRD1, exon 4 of 4)	-exon (SZRD1, exon 4 of 4)	30140	SZRD1	SZRD1	NM_001114600	NA	NA	SZRD1	NA	NA	NA	ATAC-seq n.s.
Interval_2058	0.171278	0.836096	chr1	16397886	16398271	+	0	NA	TTS (SZRD1)	#NAME?	31048	SZRD1	SZRD1	NM_001114600	NA	NA	SZRD1	NA	NA	NA	ATAC-seq n.s.
Interval_2059	0.211177	0.798996	chr1	16401581	16402006	+	0	NA	intron (SPATA21, intron 12 of 16)	-intron (SPATA21, intron 10 of 12)	34763	SZRD1	SZRD1	NM_001114600	NA	NA	SZRD1	NA	NA	NA	ATAC-seq n.s.
Interval_2061	0.243969	0.81136	chr1	16420498	16421452	+	0	NA	intron (SPATA21, intron 2 of 10)	-intron (SPATA21, intron 5 of 12)	16416	SPATA21	SPATA21	NM_198546	NA	NA	SPATA21	NA	NA	NA	ATAC-seq n.s.
Interval_2062	0.406257	0.392545	chr1	16440126	16441502	+	0	NA	exon (NECAP2, exon 1 of 7)	-exon (NECAP2, exon 1 of 7)	142	NECAP2	NECAP2	NM_001145278	NA	NA	NECAP2	NA	NA	NA	ATAC-seq n.s.
Interval_2063	0.345778	0.567353	chr1	16456374	16457279	+	0	NA	intron (NECAP2, intron 7 of 7)	-intron (NECAP2, intron 6 of 6)	16154	NECAP2	NECAP2	NM_001145278	NA	NA	NECAP2	NA	NA	NA	ATAC-seq n.s.
Interval_2064	0.0527076	0.949302	chr1	16461267	16462149	+	0	NA	Intergenic	Intergenic	21036	NECAP2	NECAP2	NM_001145278	NA	NA	NECAP2	NA	NA	NA	ATAC-seq n.s.
Interval_2065	0.539038	0.358634	chr1	16462222	16463131	+	0	NA	Intergenic	Intergenic	22004	NECAP2	NECAP2	NM_001145278	NA	NA	NECAP2	NA	NA	NA	ATAC-seq n.s.
Interval_2067	0.251053	0.731851	chr1	16476080	16476936	+	0	NA	intron (CROCCP3, intron 12 of 14)	-intron (CROCCP3, intron 12 of 14)	16193	CROCCP3	CROCCP3	rna907	NA	NA	CROCCP3	NA	NA	NA	ATAC-seq n.s.
Interval_2068	0.218683	0.789142	chr1	16483443	16484262	+	0	NA	intron (CROCCP3, intron 9 of 14)	-intron (CROCCP3, intron 9 of 14)	8849	CROCCP3	CROCCP3	rna907	NA	NA	CROCCP3	NA	NA	NA	ATAC-seq n.s.
Interval_2069	0.546107	0.416052	chr1	16486448	16486752	+	0	NA	exon (CROCCP3, exon 6 of 15)	-exon (CROCCP3, exon 6 of 15)	6101	CROCCP3	CROCCP3	rna907	NA	NA	CROCCP3	NA	NA	NA	ATAC-seq n.s.
Interval_2070	0.668773	0.237147	chr1	16490806	16491214	+	0	NA	exon (CROCCP3, exon 3 of 15)	-exon (CROCCP3, exon 3 of 15)	1691	CROCCP3	CROCCP3	rna907	NA	NA	CROCCP3	NA	NA	NA	ATAC-seq n.s.
Interval_2071	0.420623	0.426472	chr1	16498498	16501580	+	0	NA	Intergenic	Intergenic	-7338	CROCCP3	CROCCP3	rna907	NA	NA	CROCCP3	NA	NA	NA	ATAC-seq n.s.
Interval_2072	0.127989	0.868751	chr1	16512955	16515644	+	0	NA	promoter-TSS (RNU1-1)	-promoter-TSS (RNU1-1)	-14	RNU1-1	RNU1-1	rna908	NA	NA	RNU1-1	NA	NA	NA	ATAC-seq n.s.
Interval_2073	-0.0183086	0.990152	chr1	16525687	16526567	+	0	NA	promoter-TSS (LOC101060085)	#NAME?	-339	LOC101060085	LOC101060085	XM_006711099	NA	NA	LOC101060085	NA	NA	NA	ATAC-seq n.s.
Interval_2074	0.100712	0.907459	chr1	16534337	16536089	+	0	NA	promoter-TSS (LOC102724970)	#NAME?	137	TRNAE-UUC	TRNAE-UUC	rna911	NA	NA	TRNAE-UUC	NA	NA	NA	ATAC-seq n.s.
Interval_2075	-0.129093	0.9121	chr1	16543795	16547080	+	0	NA	TTS (TRNAG1)	#NAME?	572	TRNAG1	TRNAG1	rna914	NA	NA	TRNAG1	NA	NA	NA	ATAC-seq n.s.
Interval_2079	-0.592671	0.549504	chr1	16567368	16568787	+	0	NA	intron (NBPF1, intron 23 of 27)	-intron (NBPF1, intron 23 of 27)	-22068	TRNAG1	TRNAG1	rna914	NA	NA	TRNAG1	NA	NA	NA	ATAC-seq n.s.
Interval_2080	0.121965	0.895212	chr1	16573469	16576395	+	0	NA	intron (NBPF1, intron 20 of 27)	-intron (NBPF1, intron 20 of 27)	-28923	TRNAG1	TRNAG1	rna914	NA	NA	TRNAG1	NA	NA	NA	ATAC-seq n.s.
Interval_2081	0.134677	0.889196	chr1	16576458	16576923	+	0	NA	intron (NBPF1, intron 18 of 27)	-intron (NBPF1, intron 18 of 27)	-30681	TRNAG1	TRNAG1	rna914	NA	NA	TRNAG1	NA	NA	NA	ATAC-seq n.s.
Interval_2082	0.0937055	0.930436	chr1	16577829	16578382	+	0	NA	intron (NBPF1, intron 17 of 27)	-intron (NBPF1, intron 17 of 27)	-32096	TRNAG1	TRNAG1	rna914	NA	NA	TRNAG1	NA	NA	NA	ATAC-seq n.s.
Interval_2083	0.305605	0.646139	chr1	16581321	16582204	+	0	NA	intron (NBPF1, intron 14 of 27)	-intron (NBPF1, intron 14 of 27)	31843	NBPF1	NBPF1	NM_017940	NA	NA	NBPF1	NA	NA	NA	ATAC-seq n.s.
Interval_2084	0.15058	0.852894	chr1	16584313	16586485	+	0	NA	intron (NBPF1, intron 12 of 27)	-intron (NBPF1, intron 12 of 27)	28206	NBPF1	NBPF1	NM_017940	NA	NA	NBPF1	NA	NA	NA	ATAC-seq n.s.
Interval_2085	0.467315	0.440379	chr1	16587525	16588737	+	0	NA	intron (NBPF1, intron 9 of 27)	-intron (NBPF1, intron 9 of 27)	25474	NBPF1	NBPF1	NM_017940	NA	NA	NBPF1	NA	NA	NA	ATAC-seq n.s.
Interval_2086	0.199392	0.788969	chr1	16589896	16592420	+	0	NA	intron (NBPF1, intron 7 of 27)	-intron (NBPF1, intron 7 of 27)	22447	NBPF1	NBPF1	NM_017940	NA	NA	NBPF1	NA	NA	NA	ATAC-seq n.s.
Interval_2088	-0.244692	0.774466	chr1	16601272	16601989	+	0	NA	intron (NBPF1, intron 2 of 27)	-intron (NBPF1, intron 2 of 27)	11975	NBPF1	NBPF1	NM_017940	NA	NA	NBPF1	NA	NA	NA	ATAC-seq n.s.
Interval_2089	0.539562	0.326251	chr1	16604837	16606739	+	0	NA	intron (NBPF1, intron 2 of 27)	-intron (NBPF1, intron 2 of 27)	7817	NBPF1	NBPF1	NM_017940	NA	NA	NBPF1	NA	NA	NA	ATAC-seq n.s.
Interval_2090	-0.0703954	0.962494	chr1	16607674	16609297	+	0	NA	intron (NBPF1, intron 2 of 27)	-intron (NBPF1, intron 2 of 27)	5120	NBPF1	NBPF1	NM_017940	NA	NA	NBPF1	NA	NA	NA	ATAC-seq n.s.
Interval_2091	0.473874	0.39641	chr1	16612141	16614706	+	0	NA	exon (NBPF1, exon 1 of 28)	-exon (NBPF1, exon 1 of 28)	182	NBPF1	NBPF1	NM_017940	NA	NA	NBPF1	NA	NA	NA	ATAC-seq n.s.
Interval_2092	0.36734	0.648131	chr1	16620899	16621871	+	0	NA	intron (CROCCP2, intron 5 of 6)	-intron (CROCCP2, intron 5 of 6)	-7780	NBPF1	NBPF1	NM_017940	NA	NA	NBPF1	NA	NA	NA	ATAC-seq n.s.
Interval_2093	0.171102	0.883477	chr1	16623374	16624725	+	0	NA	intron (CROCCP2, intron 5 of 6)	-intron (CROCCP2, intron 5 of 6)	6857	CROCCP2	CROCCP2	rna916	NA	NA	CROCCP2	NA	NA	NA	ATAC-seq n.s.
Interval_2094	0.298599	0.676077	chr1	16630164	16630754	+	0	NA	intron (CROCCP2, intron 1 of 6)	-intron (CROCCP2, intron 1 of 6)	447	CROCCP2	CROCCP2	rna916	NA	NA	CROCCP2	NA	NA	NA	ATAC-seq n.s.
Interval_2095	0.332824	0.624561	chr1	16630799	16631487	+	0	NA	promoter-TSS (CROCCP2)	#NAME?	-237	CROCCP2	CROCCP2	rna916	NA	NA	CROCCP2	NA	NA	NA	ATAC-seq n.s.
Interval_2096	0.252013	0.766569	chr1	16631677	16632202	+	0	NA	Intergenic	Intergenic	-1033	CROCCP2	CROCCP2	rna916	NA	NA	CROCCP2	NA	NA	NA	ATAC-seq n.s.
Interval_2097	0.33149	0.622915	chr1	16637266	16637664	+	0	NA	intron (LOC101927663, intron 2 of 2)	-intron (LOC101927663, intron 3 of 3)	-6559	CROCCP2	CROCCP2	rna916	NA	NA	CROCCP2	NA	NA	NA	ATAC-seq n.s.
Interval_2098	0.547959	0.308697	chr1	16638346	16639331	+	0	NA	intron (LOC101927663, intron 2 of 2)	-intron (LOC101927663, intron 3 of 3)	5868	LOC101927663	LOC101927663	rna918	NA	NA	LOC101927663	NA	NA	NA	ATAC-seq n.s.
Interval_2099	0.298897	0.648255	chr1	16643738	16645681	+	0	NA	promoter-TSS (LOC101927663)	#NAME?	-3	LOC101927663	LOC101927663	rna918	NA	NA	LOC101927663	NA	NA	NA	ATAC-seq n.s.
Interval_2100	0.560271	0.478913	chr1	16647353	16648025	+	0	NA	intron (MST1P2, intron 6 of 13)	-intron (MST1P2, intron 6 of 13)	2115	MST1P2	MST1P2	rna921	NA	NA	MST1P2	NA	NA	NA	ATAC-seq n.s.
Interval_2101	-0.00131861	0.999375	chr1	16656733	16658046	+	0	NA	Intergenic	Intergenic	4814	LOC102723343	LOC102723343	rna922	NA	NA	LOC102723343	NA	NA	NA	ATAC-seq n.s.
Interval_2102	0.162479	0.832228	chr1	16674172	16675124	+	0	NA	Intergenic	Intergenic	1645	FAM231A	FAM231A	NM_001282321	NA	NA	FAM231A	NA	NA	NA	ATAC-seq n.s.
Interval_2103	0.274458	0.787271	chr1	16678152	16679550	+	0	NA	promoter-TSS (TRNAG-CCC)	-promoter-TSS (TRNAG-CCC)	-510	TRNAG-CCC	TRNAG-CCC	rna925	NA	NA	TRNAG-CCC	NA	NA	NA	ATAC-seq n.s.
Interval_2105	-0.039016	0.97167	chr1	16684911	16686294	+	0	NA	Intergenic	Intergenic	-7261	TRNAG-CCC	TRNAG-CCC	rna925	NA	NA	TRNAG-CCC	NA	NA	NA	ATAC-seq n.s.
Interval_2106	0.409	0.641041	chr1	16687322	16687590	+	0	NA	Intergenic	Intergenic	-9115	TRNAG-CCC	TRNAG-CCC	rna925	NA	NA	TRNAG-CCC	NA	NA	NA	ATAC-seq n.s.
Interval_2107	0.109205	0.926984	chr1	16692904	16693918	+	0	NA	intron (ESPNP, intron 10 of 10)	-intron (ESPNP, intron 10 of 10)	-15070	TRNAG-CCC	TRNAG-CCC	rna925	NA	NA	TRNAG-CCC	NA	NA	NA	ATAC-seq n.s.
Interval_2108	0.261608	0.700139	chr1	16696581	16697956	+	0	NA	intron (ESPNP, intron 8 of 10)	-intron (ESPNP, intron 8 of 10)	-18927	TRNAG-CCC	TRNAG-CCC	rna925	NA	NA	TRNAG-CCC	NA	NA	NA	ATAC-seq n.s.
Interval_2109	0.407433	0.681879	chr1	16700026	16704284	+	0	NA	intron (ESPNP, intron 6 of 10)	-intron (ESPNP, intron 6 of 10)	18002	ESPNP	ESPNP	rna926	NA	NA	ESPNP	NA	NA	NA	ATAC-seq n.s.
Interval_2110	0.075941	0.956804	chr1	16707284	16711819	+	0	NA	intron (ESPNP, intron 1 of 10)	-intron (ESPNP, intron 1 of 10)	10606	ESPNP	ESPNP	rna926	NA	NA	ESPNP	NA	NA	NA	ATAC-seq n.s.
Interval_2111	-0.292252	0.810191	chr1	16712743	16713206	+	0	NA	intron (ESPNP, intron 1 of 10)	-intron (ESPNP, intron 1 of 10)	7183	ESPNP	ESPNP	rna926	NA	NA	ESPNP	NA	NA	NA	ATAC-seq n.s.
Interval_2112	-0.0929647	0.930703	chr1	16715701	16719470	+	0	NA	intron (ESPNP, intron 1 of 10)	-intron (ESPNP, intron 1 of 10)	2572	ESPNP	ESPNP	rna926	NA	NA	ESPNP	NA	NA	NA	ATAC-seq n.s.
Interval_2113	-0.310205	0.754448	chr1	16720237	16721141	+	0	NA	promoter-TSS (ESPNP)	#NAME?	-532	ESPNP	ESPNP	rna926	NA	NA	ESPNP	NA	NA	NA	ATAC-seq n.s.
Interval_2114	0.0524396	0.962185	chr1	16725550	16729049	+	0	NA	promoter-TSS (TRNAG10)	#NAME?	14	TRNAG10	TRNAG10	rna927	NA	NA	TRNAG10	NA	NA	NA	ATAC-seq n.s.
Interval_2115	0.602036	0.430191	chr1	16748813	16749067	+	0	NA	Intergenic	Intergenic	8424	RNU1-4	RNU1-4	rna929	NA	NA	RNU1-4	NA	NA	NA	ATAC-seq n.s.
Interval_2116	0.180129	0.903158	chr1	16750036	16751240	+	0	NA	Intergenic	Intergenic	10122	RNU1-4	RNU1-4	rna929	NA	NA	RNU1-4	NA	NA	NA	ATAC-seq n.s.
Interval_2117	-0.151097	0.901658	chr1	16755224	16756323	+	0	NA	exon (MST1L, exon 15 of 15)	-exon (MST1L, exon 15 of 15)	8707	MST1L	MST1L	NM_001271733	NA	NA	MST1L	NA	NA	NA	ATAC-seq n.s.
Interval_2118	0.533937	0.451591	chr1	16758199	16759834	+	0	NA	exon (MST1L, exon 10 of 15)	-exon (MST1L, exon 10 of 15)	5464	MST1L	MST1L	NM_001271733	NA	NA	MST1L	NA	NA	NA	ATAC-seq n.s.
Interval_2119	0.409397	0.618148	chr1	16760727	16761310	+	0	NA	exon (MST1L, exon 2 of 15)	-exon (MST1L, exon 2 of 15)	3462	MST1L	MST1L	NM_001271733	NA	NA	MST1L	NA	NA	NA	ATAC-seq n.s.
Interval_2120	1.1876	0.158584	chr1	16764230	16766976	+	0	NA	Intergenic	Intergenic	-1123	MST1L	MST1L	NM_001271733	NA	NA	MST1L	NA	NA	NA	ATAC-seq n.s.
Interval_2121	1.51217	0.0677533	chr1	16770244	16770905	+	0	NA	Intergenic	Intergenic	-6094	MST1L	MST1L	NM_001271733	NA	NA	MST1L	NA	NA	NA	ATAC-seq n.s.
Interval_2122	1.32534	0.0932663	chr1	16771734	16774092	+	0	NA	Intergenic	Intergenic	-8433	MST1L	MST1L	NM_001271733	NA	NA	MST1L	NA	NA	NA	ATAC-seq n.s.
Interval_2123	0.251575	0.791447	chr1	16777462	16778081	+	0	NA	Intergenic	Intergenic	-13291	MST1L	MST1L	NM_001271733	NA	NA	MST1L	NA	NA	NA	ATAC-seq n.s.
Interval_2124	0.547222	0.441026	chr1	16779549	16780603	+	0	NA	Intergenic	Intergenic	-15596	MST1L	MST1L	NM_001271733	NA	NA	MST1L	NA	NA	NA	ATAC-seq n.s.
Interval_2125	0.476306	0.574322	chr1	16780858	16781786	+	0	NA	Intergenic	Intergenic	-16842	MST1L	MST1L	NM_001271733	NA	NA	MST1L	NA	NA	NA	ATAC-seq n.s.
Interval_2126	0.0995968	0.940251	chr1	16796274	16797399	+	0	NA	Intergenic	Intergenic	-32356	MST1L	MST1L	NM_001271733	NA	NA	MST1L	NA	NA	NA	ATAC-seq n.s.
Interval_2127	-0.0166777	0.989838	chr1	16850086	16850744	+	0	NA	Intergenic	Intergenic	8595	MIR3675	MIR3675	rna933	NA	NA	MIR3675	NA	NA	NA	ATAC-seq n.s.
Interval_2128	-0.357704	0.736457	chr1	16861765	16862697	+	0	NA	TTS (TRNAG28)	#NAME?	310	TRNAG28	TRNAG28	rna934	NA	NA	TRNAG28	NA	NA	NA	ATAC-seq n.s.
Interval_2129	0.348306	0.694761	chr1	16868870	16869299	+	0	NA	Intergenic	Intergenic	-2767	LOC101927806	LOC101927806	rna935	NA	NA	LOC101927806	NA	NA	NA	ATAC-seq n.s.
Interval_2130	-0.0577549	0.955132	chr1	16872239	16873892	+	0	NA	TTS (TRNAE1)	#NAME?	482	TRNAE1	TRNAE1	rna936	NA	NA	TRNAE1	NA	NA	NA	ATAC-seq n.s.
Interval_2131	-0.464109	0.6356	chr1	16881369	16883365	+	0	NA	Intergenic	Intergenic	6904	TRNAN18	TRNAN18	rna937	NA	NA	TRNAN18	NA	NA	NA	ATAC-seq n.s.
Interval_2132	-0.13438	0.895973	chr1	16888286	16890071	+	0	NA	promoter-TSS (TRNAN2)	#NAME?	-499	TRNAN2	TRNAN2	rna938	NA	NA	TRNAN2	NA	NA	NA	ATAC-seq n.s.
Interval_2133	0.0518524	0.95077	chr1	16895206	16897207	+	0	NA	TTS (RNU1-2)	-TTS (RNU1-2)	226	RNU1-2	RNU1-2	rna939	NA	NA	RNU1-2	NA	NA	NA	ATAC-seq n.s.
Interval_2134	0.281503	0.622005	chr1	16903878	16905843	+	0	NA	Intergenic	Intergenic	8880	RNU1-2	RNU1-2	rna939	NA	NA	RNU1-2	NA	NA	NA	ATAC-seq n.s.
Interval_2135	0.559828	0.282385	chr1	16913277	16914911	+	0	NA	promoter-TSS (CROCC)	#NAME?	-10144	CROCC	CROCC	NM_014675	NA	NA	CROCC	NA	NA	NA	ATAC-seq n.s.
Interval_2136	0.600876	0.3	chr1	16921257	16922303	+	0	NA	promoter-TSS (CROCC)	#NAME?	-2458	CROCC	CROCC	NM_014675	NA	NA	CROCC	NA	NA	NA	ATAC-seq n.s.
Interval_2137	-0.0300733	0.984937	chr1	16925264	16926385	+	0	NA	intron (CROCC, intron 1 of 30)	-intron (CROCC, intron 3 of 36)	1586	CROCC	CROCC	NM_014675	NA	NA	CROCC	NA	NA	NA	ATAC-seq n.s.
Interval_2138	0.490778	0.45668	chr1	16929556	16929919	+	0	NA	intron (CROCC, intron 1 of 30)	-intron (CROCC, intron 3 of 36)	5499	CROCC	CROCC	NM_014675	NA	NA	CROCC	NA	NA	NA	ATAC-seq n.s.
Interval_2139	0.695699	0.295782	chr1	16938598	16940112	+	0	NA	intron (CROCC, intron 10 of 30)	-intron (CROCC, intron 12 of 36)	15117	CROCC	CROCC	NM_014675	NA	NA	CROCC	NA	NA	NA	ATAC-seq n.s.
Interval_2140	0.308105	0.742197	chr1	16947987	16949612	+	0	NA	exon (CROCC, exon 19 of 37)	-exon (CROCC, exon 19 of 37)	24561	CROCC	CROCC	NM_014675	NA	NA	CROCC	NA	NA	NA	ATAC-seq n.s.
[truncated: 244,052+ more rows]
